# Supplementary material for: Accounting for skill in trend, variability, and autocorrelation facilitates better multi-model projections: Application to the AMOC and temperature time series
Source: PLoS One. 2019 Apr 10;14(4):e0214535. doi: 10.1371/journal.pone.0214535 (PMC6457553; doi:10.1371/journal.pone.0214535)
Supplement: S2 File — (ZIP) [file pone.0214535.s002.zip]

Archive with 548 entries (548 files):
- pdfprop.R
- control.in
- calc_obs_std.R
- intvar.weights.R
- calc.model.priors.R
- plot.corr.lik.R
- .DS_Store
- ._.DS_Store
- weights.R
- plot.rassim.trac.R
- input/AMOChistoricalmaxosse/M8_1880_2004_pp_Annual_AMOChistoricalmaxosse_clim.txt
- input/AMOChistoricalmaxosse/M1_1880_2004_pp_Annual_AMOChistoricalmaxosse_clim.txt
- input/AMOChistoricalmaxosse/M12_1960_1999_pp_Annual_AMOChistoricalmaxosse_clim.txt
- input/AMOChistoricalmaxosse/M6_1960_1999_pp_Annual_AMOChistoricalmaxosse_clim.txt
- input/AMOChistoricalmaxosse/M5_1960_1999_pp_Annual_AMOChistoricalmaxosse_clim.txt
- input/AMOChistoricalmaxosse/M2_1880_2004_pp_Annual_AMOChistoricalmaxosse_clim.txt
- input/AMOChistoricalmaxosse/M11_1960_1999_pp_Annual_AMOChistoricalmaxosse_clim.txt
- input/AMOChistoricalmaxosse/M2_1960_1999_pp_Annual_AMOChistoricalmaxosse_clim.txt
- input/AMOChistoricalmaxosse/M11_1880_2004_pp_Annual_AMOChistoricalmaxosse_clim.txt
- input/AMOChistoricalmaxosse/M5_1880_2004_pp_Annual_AMOChistoricalmaxosse_clim.txt
- input/AMOChistoricalmaxosse/M8_1960_1999_pp_Annual_AMOChistoricalmaxosse_clim.txt
- input/AMOChistoricalmaxosse/M6_1880_2004_pp_Annual_AMOChistoricalmaxosse_clim.txt
- input/AMOChistoricalmaxosse/M1_1960_1999_pp_Annual_AMOChistoricalmaxosse_clim.txt
- input/AMOChistoricalmaxosse/M12_1880_2004_pp_Annual_AMOChistoricalmaxosse_clim.txt
- input/AMOChistoricalmaxosse/states.txt
- input/AMOChistoricalmaxosse/M9_1880_2004_pp_Annual_AMOChistoricalmaxosse_clim.txt
- input/AMOChistoricalmaxosse/M13_1960_1999_pp_Annual_AMOChistoricalmaxosse_clim.txt
- input/AMOChistoricalmaxosse/M7_1960_1999_pp_Annual_AMOChistoricalmaxosse_clim.txt
- input/AMOChistoricalmaxosse/M4_1960_1999_pp_Annual_AMOChistoricalmaxosse_clim.txt
- input/AMOChistoricalmaxosse/M10_1960_1999_pp_Annual_AMOChistoricalmaxosse_clim.txt
- input/AMOChistoricalmaxosse/M3_1880_2004_pp_Annual_AMOChistoricalmaxosse_clim.txt
- input/AMOChistoricalmaxosse/M10_1880_2004_pp_Annual_AMOChistoricalmaxosse_clim.txt
- input/AMOChistoricalmaxosse/M3_1960_1999_pp_Annual_AMOChistoricalmaxosse_clim.txt
- input/AMOChistoricalmaxosse/M4_1880_2004_pp_Annual_AMOChistoricalmaxosse_clim.txt
- input/AMOChistoricalmaxosse/M9_1960_1999_pp_Annual_AMOChistoricalmaxosse_clim.txt
- input/AMOChistoricalmaxosse/mnames.txt
- input/AMOChistoricalmaxosse/M7_1880_2004_pp_Annual_AMOChistoricalmaxosse_clim.txt
- input/AMOChistoricalmaxosse/M13_1880_2004_pp_Annual_AMOChistoricalmaxosse_clim.txt
- input/.DS_Store
- input/._.DS_Store
- input/tasmaxhistoricalosse/M15_1973_2005_pp_JJA_tasmaxhistoricalosse_clim.txt
- input/tasmaxhistoricalosse/M18_1973_2005_pp_JJA_tasmaxhistoricalosse_clim.txt
- input/tasmaxhistoricalosse/M13_1950_2005_pp_JJA_tasmaxhistoricalosse_clim.txt
- input/tasmaxhistoricalosse/M5_1973_2005_pp_JJA_tasmaxhistoricalosse_clim.txt
- input/tasmaxhistoricalosse/M8_1973_2005_pp_JJA_tasmaxhistoricalosse_clim.txt
- input/tasmaxhistoricalosse/M3_1950_2005_pp_JJA_tasmaxhistoricalosse_clim.txt
- input/tasmaxhistoricalosse/M21_1950_2005_pp_JJA_tasmaxhistoricalosse_clim.txt
- input/tasmaxhistoricalosse/M27_1973_2005_pp_JJA_tasmaxhistoricalosse_clim.txt
- input/tasmaxhistoricalosse/M16_1950_2005_pp_JJA_tasmaxhistoricalosse_clim.txt
- input/tasmaxhistoricalosse/M10_1973_2005_pp_JJA_tasmaxhistoricalosse_clim.txt
- input/tasmaxhistoricalosse/M6_1950_2005_pp_JJA_tasmaxhistoricalosse_clim.txt
- input/tasmaxhistoricalosse/M29_1950_2005_pp_JJA_tasmaxhistoricalosse_clim.txt
- input/tasmaxhistoricalosse/M22_1973_2005_pp_JJA_tasmaxhistoricalosse_clim.txt
- input/tasmaxhistoricalosse/M24_1950_2005_pp_JJA_tasmaxhistoricalosse_clim.txt
- input/tasmaxhistoricalosse/M14_1950_2005_pp_JJA_tasmaxhistoricalosse_clim.txt
- input/tasmaxhistoricalosse/M19_1950_2005_pp_JJA_tasmaxhistoricalosse_clim.txt
- input/tasmaxhistoricalosse/M12_1973_2005_pp_JJA_tasmaxhistoricalosse_clim.txt
- input/tasmaxhistoricalosse/M4_1950_2005_pp_JJA_tasmaxhistoricalosse_clim.txt
- input/tasmaxhistoricalosse/M9_1950_2005_pp_JJA_tasmaxhistoricalosse_clim.txt
- input/tasmaxhistoricalosse/M2_1973_2005_pp_JJA_tasmaxhistoricalosse_clim.txt
- input/tasmaxhistoricalosse/M20_1973_2005_pp_JJA_tasmaxhistoricalosse_clim.txt
- input/tasmaxhistoricalosse/M26_1950_2005_pp_JJA_tasmaxhistoricalosse_clim.txt
- input/tasmaxhistoricalosse/Obs_1973_2005_pp_JJA_tasmaxhistoricalosse_clim.txt
- input/tasmaxhistoricalosse/M17_1973_2005_pp_JJA_tasmaxhistoricalosse_clim.txt
- input/tasmaxhistoricalosse/M11_1950_2005_pp_JJA_tasmaxhistoricalosse_clim.txt
- input/tasmaxhistoricalosse/M7_1973_2005_pp_JJA_tasmaxhistoricalosse_clim.txt
- input/tasmaxhistoricalosse/M1_1950_2005_pp_JJA_tasmaxhistoricalosse_clim.txt
- input/tasmaxhistoricalosse/M28_1973_2005_pp_JJA_tasmaxhistoricalosse_clim.txt
- input/tasmaxhistoricalosse/M23_1950_2005_pp_JJA_tasmaxhistoricalosse_clim.txt
- input/tasmaxhistoricalosse/M25_1973_2005_pp_JJA_tasmaxhistoricalosse_clim.txt
- input/tasmaxhistoricalosse/states.txt
- input/tasmaxhistoricalosse/M6_1973_2005_pp_JJA_tasmaxhistoricalosse_clim.txt
- input/tasmaxhistoricalosse/M10_1950_2005_pp_JJA_tasmaxhistoricalosse_clim.txt
- input/tasmaxhistoricalosse/M16_1973_2005_pp_JJA_tasmaxhistoricalosse_clim.txt
- input/tasmaxhistoricalosse/M24_1973_2005_pp_JJA_tasmaxhistoricalosse_clim.txt
- input/tasmaxhistoricalosse/M22_1950_2005_pp_JJA_tasmaxhistoricalosse_clim.txt
- input/tasmaxhistoricalosse/M29_1973_2005_pp_JJA_tasmaxhistoricalosse_clim.txt
- input/tasmaxhistoricalosse/M3_1973_2005_pp_JJA_tasmaxhistoricalosse_clim.txt
- input/tasmaxhistoricalosse/M8_1950_2005_pp_JJA_tasmaxhistoricalosse_clim.txt
- input/tasmaxhistoricalosse/M5_1950_2005_pp_JJA_tasmaxhistoricalosse_clim.txt
- input/tasmaxhistoricalosse/M13_1973_2005_pp_JJA_tasmaxhistoricalosse_clim.txt
- input/tasmaxhistoricalosse/M18_1950_2005_pp_JJA_tasmaxhistoricalosse_clim.txt
- input/tasmaxhistoricalosse/M15_1950_2005_pp_JJA_tasmaxhistoricalosse_clim.txt
- input/tasmaxhistoricalosse/M27_1950_2005_pp_JJA_tasmaxhistoricalosse_clim.txt
- input/tasmaxhistoricalosse/M21_1973_2005_pp_JJA_tasmaxhistoricalosse_clim.txt
- input/tasmaxhistoricalosse/M1_1973_2005_pp_JJA_tasmaxhistoricalosse_clim.txt
- input/tasmaxhistoricalosse/M7_1950_2005_pp_JJA_tasmaxhistoricalosse_clim.txt
- input/tasmaxhistoricalosse/M11_1973_2005_pp_JJA_tasmaxhistoricalosse_clim.txt
- input/tasmaxhistoricalosse/M17_1950_2005_pp_JJA_tasmaxhistoricalosse_clim.txt
- input/tasmaxhistoricalosse/M25_1950_2005_pp_JJA_tasmaxhistoricalosse_clim.txt
- input/tasmaxhistoricalosse/M23_1973_2005_pp_JJA_tasmaxhistoricalosse_clim.txt
- input/tasmaxhistoricalosse/M28_1950_2005_pp_JJA_tasmaxhistoricalosse_clim.txt
- input/tasmaxhistoricalosse/M2_1950_2005_pp_JJA_tasmaxhistoricalosse_clim.txt
- input/tasmaxhistoricalosse/M9_1973_2005_pp_JJA_tasmaxhistoricalosse_clim.txt
- input/tasmaxhistoricalosse/M4_1973_2005_pp_JJA_tasmaxhistoricalosse_clim.txt
- input/tasmaxhistoricalosse/mnames.txt
- input/tasmaxhistoricalosse/M12_1950_2005_pp_JJA_tasmaxhistoricalosse_clim.txt
- input/tasmaxhistoricalosse/M19_1973_2005_pp_JJA_tasmaxhistoricalosse_clim.txt
- input/tasmaxhistoricalosse/M14_1973_2005_pp_JJA_tasmaxhistoricalosse_clim.txt
- input/tasmaxhistoricalosse/M26_1973_2005_pp_JJA_tasmaxhistoricalosse_clim.txt
- input/tasmaxhistoricalosse/M20_1950_2005_pp_JJA_tasmaxhistoricalosse_clim.txt
- input/toshistoricalEastSeaosse/M2_1941_2000_pp_JFM_toshistoricalEastSeaosse_clim.txt
- input/toshistoricalEastSeaosse/M16_1941_2000_pp_JFM_toshistoricalEastSeaosse_clim.txt
- input/toshistoricalEastSeaosse/M24_1941_2000_pp_JFM_toshistoricalEastSeaosse_clim.txt
- input/toshistoricalEastSeaosse/M15_1941_2000_pp_JFM_toshistoricalEastSeaosse_clim.txt
- input/toshistoricalEastSeaosse/M1_1941_2000_pp_JFM_toshistoricalEastSeaosse_clim.txt
- input/toshistoricalEastSeaosse/M8_1941_2000_pp_JFM_toshistoricalEastSeaosse_clim.txt
- input/toshistoricalEastSeaosse/M23_1941_2000_pp_JFM_toshistoricalEastSeaosse_clim.txt
- input/toshistoricalEastSeaosse/M12_1941_2000_pp_JFM_toshistoricalEastSeaosse_clim.txt
- input/toshistoricalEastSeaosse/M6_1941_2000_pp_JFM_toshistoricalEastSeaosse_clim.txt
- input/toshistoricalEastSeaosse/M5_1941_2000_pp_JFM_toshistoricalEastSeaosse_clim.txt
- input/toshistoricalEastSeaosse/M11_1941_2000_pp_JFM_toshistoricalEastSeaosse_clim.txt
- input/toshistoricalEastSeaosse/M20_1941_2000_pp_JFM_toshistoricalEastSeaosse_clim.txt
- input/toshistoricalEastSeaosse/M18_1941_2000_pp_JFM_toshistoricalEastSeaosse_clim.txt
- input/toshistoricalEastSeaosse/states.txt
- input/toshistoricalEastSeaosse/M26_1941_2000_pp_JFM_toshistoricalEastSeaosse_clim.txt
- input/toshistoricalEastSeaosse/M3_1941_2000_pp_JFM_toshistoricalEastSeaosse_clim.txt
- input/toshistoricalEastSeaosse/M17_1941_2000_pp_JFM_toshistoricalEastSeaosse_clim.txt
- input/toshistoricalEastSeaosse/M14_1941_2000_pp_JFM_toshistoricalEastSeaosse_clim.txt
- input/toshistoricalEastSeaosse/M25_1941_2000_pp_JFM_toshistoricalEastSeaosse_clim.txt
- input/toshistoricalEastSeaosse/M9_1941_2000_pp_JFM_toshistoricalEastSeaosse_clim.txt
- input/toshistoricalEastSeaosse/M13_1941_2000_pp_JFM_toshistoricalEastSeaosse_clim.txt
- input/toshistoricalEastSeaosse/M7_1941_2000_pp_JFM_toshistoricalEastSeaosse_clim.txt
- input/toshistoricalEastSeaosse/M22_1941_2000_pp_JFM_toshistoricalEastSeaosse_clim.txt
- input/toshistoricalEastSeaosse/M21_1941_2000_pp_JFM_toshistoricalEastSeaosse_clim.txt
- input/toshistoricalEastSeaosse/mnames.txt
- input/toshistoricalEastSeaosse/M4_1941_2000_pp_JFM_toshistoricalEastSeaosse_clim.txt
- input/toshistoricalEastSeaosse/M10_1941_2000_pp_JFM_toshistoricalEastSeaosse_clim.txt
- input/toshistoricalEastSeaosse/M19_1941_2000_pp_JFM_toshistoricalEastSeaosse_clim.txt
- input/tosrcp85EastSeaosse/M17_2061_2100_pp_JFM_tosrcp85EastSeaosse_clim.txt
- input/tosrcp85EastSeaosse/M26_2041_2060_pp_JFM_tosrcp85EastSeaosse_clim.txt
- input/tosrcp85EastSeaosse/M7_2041_2060_pp_JFM_tosrcp85EastSeaosse_clim.txt
- input/tosrcp85EastSeaosse/M2_2061_2100_pp_JFM_tosrcp85EastSeaosse_clim.txt
- input/tosrcp85EastSeaosse/M12_2041_2060_pp_JFM_tosrcp85EastSeaosse_clim.txt
- input/tosrcp85EastSeaosse/M23_2061_2100_pp_JFM_tosrcp85EastSeaosse_clim.txt
- input/tosrcp85EastSeaosse/M16_2061_2100_pp_JFM_tosrcp85EastSeaosse_clim.txt
- input/tosrcp85EastSeaosse/M6_2041_2060_pp_JFM_tosrcp85EastSeaosse_clim.txt
- input/tosrcp85EastSeaosse/M3_2061_2100_pp_JFM_tosrcp85EastSeaosse_clim.txt
- input/tosrcp85EastSeaosse/M13_2041_2060_pp_JFM_tosrcp85EastSeaosse_clim.txt
- input/tosrcp85EastSeaosse/M22_2061_2100_pp_JFM_tosrcp85EastSeaosse_clim.txt
- input/tosrcp85EastSeaosse/M9_2041_2060_pp_JFM_tosrcp85EastSeaosse_clim.txt
- input/tosrcp85EastSeaosse/M19_2061_2100_pp_JFM_tosrcp85EastSeaosse_clim.txt
- input/tosrcp85EastSeaosse/M5_2041_2060_pp_JFM_tosrcp85EastSeaosse_clim.txt
- input/tosrcp85EastSeaosse/M15_2061_2100_pp_JFM_tosrcp85EastSeaosse_clim.txt
- input/tosrcp85EastSeaosse/M24_2041_2060_pp_JFM_tosrcp85EastSeaosse_clim.txt
- input/tosrcp85EastSeaosse/M10_2041_2060_pp_JFM_tosrcp85EastSeaosse_clim.txt
- input/tosrcp85EastSeaosse/M21_2061_2100_pp_JFM_tosrcp85EastSeaosse_clim.txt
- input/tosrcp85EastSeaosse/M8_2041_2060_pp_JFM_tosrcp85EastSeaosse_clim.txt
- input/tosrcp85EastSeaosse/M18_2061_2100_pp_JFM_tosrcp85EastSeaosse_clim.txt
- input/tosrcp85EastSeaosse/M4_2041_2060_pp_JFM_tosrcp85EastSeaosse_clim.txt
- input/tosrcp85EastSeaosse/M14_2061_2100_pp_JFM_tosrcp85EastSeaosse_clim.txt
- input/tosrcp85EastSeaosse/M25_2041_2060_pp_JFM_tosrcp85EastSeaosse_clim.txt
- input/tosrcp85EastSeaosse/M11_2041_2060_pp_JFM_tosrcp85EastSeaosse_clim.txt
- input/tosrcp85EastSeaosse/M20_2061_2100_pp_JFM_tosrcp85EastSeaosse_clim.txt
- input/tosrcp85EastSeaosse/M1_2061_2100_pp_JFM_tosrcp85EastSeaosse_clim.txt
- input/tosrcp85EastSeaosse/states.txt
- input/tosrcp85EastSeaosse/M6_2061_2100_pp_JFM_tosrcp85EastSeaosse_clim.txt
- input/tosrcp85EastSeaosse/M16_2041_2060_pp_JFM_tosrcp85EastSeaosse_clim.txt
- input/tosrcp85EastSeaosse/WARNING
- input/tosrcp85EastSeaosse/M13_2061_2100_pp_JFM_tosrcp85EastSeaosse_clim.txt
- input/tosrcp85EastSeaosse/M22_2041_2060_pp_JFM_tosrcp85EastSeaosse_clim.txt
- input/tosrcp85EastSeaosse/M3_2041_2060_pp_JFM_tosrcp85EastSeaosse_clim.txt
- input/tosrcp85EastSeaosse/M7_2061_2100_pp_JFM_tosrcp85EastSeaosse_clim.txt
- input/tosrcp85EastSeaosse/M17_2041_2060_pp_JFM_tosrcp85EastSeaosse_clim.txt
- input/tosrcp85EastSeaosse/M26_2061_2100_pp_JFM_tosrcp85EastSeaosse_clim.txt
- input/tosrcp85EastSeaosse/M12_2061_2100_pp_JFM_tosrcp85EastSeaosse_clim.txt
- input/tosrcp85EastSeaosse/M23_2041_2060_pp_JFM_tosrcp85EastSeaosse_clim.txt
- input/tosrcp85EastSeaosse/M2_2041_2060_pp_JFM_tosrcp85EastSeaosse_clim.txt
- input/tosrcp85EastSeaosse/M14_2041_2060_pp_JFM_tosrcp85EastSeaosse_clim.txt
- input/tosrcp85EastSeaosse/M25_2061_2100_pp_JFM_tosrcp85EastSeaosse_clim.txt
- input/tosrcp85EastSeaosse/M4_2061_2100_pp_JFM_tosrcp85EastSeaosse_clim.txt
- input/tosrcp85EastSeaosse/M18_2041_2060_pp_JFM_tosrcp85EastSeaosse_clim.txt
- input/tosrcp85EastSeaosse/M8_2061_2100_pp_JFM_tosrcp85EastSeaosse_clim.txt
- input/tosrcp85EastSeaosse/M1_2041_2060_pp_JFM_tosrcp85EastSeaosse_clim.txt
- input/tosrcp85EastSeaosse/M11_2061_2100_pp_JFM_tosrcp85EastSeaosse_clim.txt
- input/tosrcp85EastSeaosse/M20_2041_2060_pp_JFM_tosrcp85EastSeaosse_clim.txt
- input/tosrcp85EastSeaosse/M15_2041_2060_pp_JFM_tosrcp85EastSeaosse_clim.txt
- input/tosrcp85EastSeaosse/M24_2061_2100_pp_JFM_tosrcp85EastSeaosse_clim.txt
- input/tosrcp85EastSeaosse/M5_2061_2100_pp_JFM_tosrcp85EastSeaosse_clim.txt
- input/tosrcp85EastSeaosse/mnames.txt
- input/tosrcp85EastSeaosse/M19_2041_2060_pp_JFM_tosrcp85EastSeaosse_clim.txt
- input/tosrcp85EastSeaosse/M9_2061_2100_pp_JFM_tosrcp85EastSeaosse_clim.txt
- input/tosrcp85EastSeaosse/M10_2061_2100_pp_JFM_tosrcp85EastSeaosse_clim.txt
- input/tosrcp85EastSeaosse/M21_2041_2060_pp_JFM_tosrcp85EastSeaosse_clim.txt
- input/readme~
- input/._readme~
- input/tasmaxrcp85/M9_2041_2060_pp_JJA_tasmaxrcp85_clim.txt
- input/tasmaxrcp85/M8_2041_2060_pp_JJA_tasmaxrcp85_clim.txt
- input/tasmaxrcp85/M27_2081_2100_pp_JJA_tasmaxrcp85_clim.txt
- input/tasmaxrcp85/M10_2081_2100_pp_JJA_tasmaxrcp85_clim.txt
- input/tasmaxrcp85/M26_2081_2100_pp_JJA_tasmaxrcp85_clim.txt
- input/tasmaxrcp85/M11_2081_2100_pp_JJA_tasmaxrcp85_clim.txt
- input/tasmaxrcp85/M12_2081_2100_pp_JJA_tasmaxrcp85_clim.txt
- input/tasmaxrcp85/M25_2081_2100_pp_JJA_tasmaxrcp85_clim.txt
- input/tasmaxrcp85/M13_2081_2100_pp_JJA_tasmaxrcp85_clim.txt
- input/tasmaxrcp85/M24_2081_2100_pp_JJA_tasmaxrcp85_clim.txt
- input/tasmaxrcp85/M15_2081_2100_pp_JJA_tasmaxrcp85_clim.txt
- input/tasmaxrcp85/M22_2081_2100_pp_JJA_tasmaxrcp85_clim.txt
- input/tasmaxrcp85/M14_2081_2100_pp_JJA_tasmaxrcp85_clim.txt
- input/tasmaxrcp85/M23_2081_2100_pp_JJA_tasmaxrcp85_clim.txt
- input/tasmaxrcp85/M20_2081_2100_pp_JJA_tasmaxrcp85_clim.txt
- input/tasmaxrcp85/M17_2081_2100_pp_JJA_tasmaxrcp85_clim.txt
- input/tasmaxrcp85/M21_2081_2100_pp_JJA_tasmaxrcp85_clim.txt
- input/tasmaxrcp85/M16_2081_2100_pp_JJA_tasmaxrcp85_clim.txt
- input/tasmaxrcp85/M13_2041_2060_pp_JJA_tasmaxrcp85_clim.txt
- input/tasmaxrcp85/M24_2041_2060_pp_JJA_tasmaxrcp85_clim.txt
- input/tasmaxrcp85/M12_2041_2060_pp_JJA_tasmaxrcp85_clim.txt
- input/tasmaxrcp85/M25_2041_2060_pp_JJA_tasmaxrcp85_clim.txt
- input/tasmaxrcp85/M26_2041_2060_pp_JJA_tasmaxrcp85_clim.txt
- input/tasmaxrcp85/M11_2041_2060_pp_JJA_tasmaxrcp85_clim.txt
- input/tasmaxrcp85/M27_2041_2060_pp_JJA_tasmaxrcp85_clim.txt
- input/tasmaxrcp85/M10_2041_2060_pp_JJA_tasmaxrcp85_clim.txt
- input/tasmaxrcp85/M21_2041_2060_pp_JJA_tasmaxrcp85_clim.txt
- input/tasmaxrcp85/M16_2041_2060_pp_JJA_tasmaxrcp85_clim.txt
- input/tasmaxrcp85/M20_2041_2060_pp_JJA_tasmaxrcp85_clim.txt
- input/tasmaxrcp85/M17_2041_2060_pp_JJA_tasmaxrcp85_clim.txt
- input/tasmaxrcp85/M14_2041_2060_pp_JJA_tasmaxrcp85_clim.txt
- input/tasmaxrcp85/M23_2041_2060_pp_JJA_tasmaxrcp85_clim.txt
- input/tasmaxrcp85/M15_2041_2060_pp_JJA_tasmaxrcp85_clim.txt
- input/tasmaxrcp85/M22_2041_2060_pp_JJA_tasmaxrcp85_clim.txt
- input/tasmaxrcp85/M8_2081_2100_pp_JJA_tasmaxrcp85_clim.txt
- input/tasmaxrcp85/M9_2081_2100_pp_JJA_tasmaxrcp85_clim.txt
- input/tasmaxrcp85/states.txt
- input/tasmaxrcp85/M2_2041_2060_pp_JJA_tasmaxrcp85_clim.txt
- input/tasmaxrcp85/M3_2041_2060_pp_JJA_tasmaxrcp85_clim.txt
- input/tasmaxrcp85/M1_2041_2060_pp_JJA_tasmaxrcp85_clim.txt
- input/tasmaxrcp85/M7_2041_2060_pp_JJA_tasmaxrcp85_clim.txt
- input/tasmaxrcp85/M6_2041_2060_pp_JJA_tasmaxrcp85_clim.txt
- input/tasmaxrcp85/M5_2041_2060_pp_JJA_tasmaxrcp85_clim.txt
- input/tasmaxrcp85/M4_2041_2060_pp_JJA_tasmaxrcp85_clim.txt
- input/tasmaxrcp85/M29_2081_2100_pp_JJA_tasmaxrcp85_clim.txt
- input/tasmaxrcp85/M28_2081_2100_pp_JJA_tasmaxrcp85_clim.txt
- input/tasmaxrcp85/M19_2081_2100_pp_JJA_tasmaxrcp85_clim.txt
- input/tasmaxrcp85/M18_2081_2100_pp_JJA_tasmaxrcp85_clim.txt
- input/tasmaxrcp85/M28_2041_2060_pp_JJA_tasmaxrcp85_clim.txt
- input/tasmaxrcp85/M29_2041_2060_pp_JJA_tasmaxrcp85_clim.txt
- input/tasmaxrcp85/M18_2041_2060_pp_JJA_tasmaxrcp85_clim.txt
- input/tasmaxrcp85/M19_2041_2060_pp_JJA_tasmaxrcp85_clim.txt
- input/tasmaxrcp85/M1_2081_2100_pp_JJA_tasmaxrcp85_clim.txt
- input/tasmaxrcp85/mnames.txt
- input/tasmaxrcp85/M3_2081_2100_pp_JJA_tasmaxrcp85_clim.txt
- input/tasmaxrcp85/M2_2081_2100_pp_JJA_tasmaxrcp85_clim.txt
- input/tasmaxrcp85/M4_2081_2100_pp_JJA_tasmaxrcp85_clim.txt
- input/tasmaxrcp85/M5_2081_2100_pp_JJA_tasmaxrcp85_clim.txt
- input/tasmaxrcp85/M6_2081_2100_pp_JJA_tasmaxrcp85_clim.txt
- input/tasmaxrcp85/M7_2081_2100_pp_JJA_tasmaxrcp85_clim.txt
- input/readme
- input/tasmaxhistorical/M26_1973_2005_pp_JJA_tasmaxhistorical_clim.txt
- input/tasmaxhistorical/M7_1973_2005_pp_JJA_tasmaxhistorical_clim.txt
- input/tasmaxhistorical/M15_1973_2005_pp_JJA_tasmaxhistorical_clim.txt
- input/tasmaxhistorical/M17_1973_2005_pp_JJA_tasmaxhistorical_clim.txt
- input/tasmaxhistorical/M5_1973_2005_pp_JJA_tasmaxhistorical_clim.txt
- input/tasmaxhistorical/M24_1973_2005_pp_JJA_tasmaxhistorical_clim.txt
- input/tasmaxhistorical/M27_1973_2005_pp_JJA_tasmaxhistorical_clim.txt
- input/tasmaxhistorical/M6_1973_2005_pp_JJA_tasmaxhistorical_clim.txt
- input/tasmaxhistorical/M14_1973_2005_pp_JJA_tasmaxhistorical_clim.txt
- input/tasmaxhistorical/M16_1973_2005_pp_JJA_tasmaxhistorical_clim.txt
- input/tasmaxhistorical/M4_1973_2005_pp_JJA_tasmaxhistorical_clim.txt
- input/tasmaxhistorical/M25_1973_2005_pp_JJA_tasmaxhistorical_clim.txt
- input/tasmaxhistorical/states.txt
- input/tasmaxhistorical/M10_1973_2005_pp_JJA_tasmaxhistorical_clim.txt
- input/tasmaxhistorical/M2_1973_2005_pp_JJA_tasmaxhistorical_clim.txt
- input/tasmaxhistorical/M18_1973_2005_pp_JJA_tasmaxhistorical_clim.txt
- input/tasmaxhistorical/M23_1973_2005_pp_JJA_tasmaxhistorical_clim.txt
- input/tasmaxhistorical/M21_1973_2005_pp_JJA_tasmaxhistorical_clim.txt
- input/tasmaxhistorical/M29_1973_2005_pp_JJA_tasmaxhistorical_clim.txt
- input/tasmaxhistorical/M12_1973_2005_pp_JJA_tasmaxhistorical_clim.txt
- input/tasmaxhistorical/Obs_1973_2005_JJA_tasmaxhistorical_clim.txt
- input/tasmaxhistorical/M8_1973_2005_pp_JJA_tasmaxhistorical_clim.txt
- input/tasmaxhistorical/M11_1973_2005_pp_JJA_tasmaxhistorical_clim.txt
- input/tasmaxhistorical/M3_1973_2005_pp_JJA_tasmaxhistorical_clim.txt
- input/tasmaxhistorical/Obs_1973_2015_JJA_tasmax_clim.txt
- input/tasmaxhistorical/M19_1973_2005_pp_JJA_tasmaxhistorical_clim.txt
- input/tasmaxhistorical/M22_1973_2005_pp_JJA_tasmaxhistorical_clim.txt
- input/tasmaxhistorical/mnames.txt
- input/tasmaxhistorical/M20_1973_2005_pp_JJA_tasmaxhistorical_clim.txt
- input/tasmaxhistorical/M28_1973_2005_pp_JJA_tasmaxhistorical_clim.txt
- input/tasmaxhistorical/M1_1973_2005_pp_JJA_tasmaxhistorical_clim.txt
- input/tasmaxhistorical/M13_1973_2005_pp_JJA_tasmaxhistorical_clim.txt
- input/tasmaxhistorical/M9_1973_2005_pp_JJA_tasmaxhistorical_clim.txt
- input/tasmaxrcp85osse/M1_2041_2060_pp_JJA_tasmaxrcp85osse_clim.txt
- input/tasmaxrcp85osse/M12_2081_2100_pp_JJA_tasmaxrcp85osse_clim.txt
- input/tasmaxrcp85osse/M12_2041_2060_pp_JJA_tasmaxrcp85osse_clim.txt
- input/tasmaxrcp85osse/M1_2081_2100_pp_JJA_tasmaxrcp85osse_clim.txt
- input/tasmaxrcp85osse/M13_2081_2100_pp_JJA_tasmaxrcp85osse_clim.txt
- input/tasmaxrcp85osse/M13_2041_2060_pp_JJA_tasmaxrcp85osse_clim.txt
- input/tasmaxrcp85osse/M15_2081_2100_pp_JJA_tasmaxrcp85osse_clim.txt
- input/tasmaxrcp85osse/M6_2041_2060_pp_JJA_tasmaxrcp85osse_clim.txt
- input/tasmaxrcp85osse/M6_2081_2100_pp_JJA_tasmaxrcp85osse_clim.txt
- input/tasmaxrcp85osse/M15_2041_2060_pp_JJA_tasmaxrcp85osse_clim.txt
- input/tasmaxrcp85osse/M14_2081_2100_pp_JJA_tasmaxrcp85osse_clim.txt
- input/tasmaxrcp85osse/M7_2041_2060_pp_JJA_tasmaxrcp85osse_clim.txt
- input/tasmaxrcp85osse/M7_2081_2100_pp_JJA_tasmaxrcp85osse_clim.txt
- input/tasmaxrcp85osse/M14_2041_2060_pp_JJA_tasmaxrcp85osse_clim.txt
- input/tasmaxrcp85osse/M24_2041_2060_pp_JJA_tasmaxrcp85osse_clim.txt
- input/tasmaxrcp85osse/M24_2081_2100_pp_JJA_tasmaxrcp85osse_clim.txt
- input/tasmaxrcp85osse/M25_2041_2060_pp_JJA_tasmaxrcp85osse_clim.txt
- input/tasmaxrcp85osse/M25_2081_2100_pp_JJA_tasmaxrcp85osse_clim.txt
- input/tasmaxrcp85osse/M23_2041_2060_pp_JJA_tasmaxrcp85osse_clim.txt
- input/tasmaxrcp85osse/M23_2081_2100_pp_JJA_tasmaxrcp85osse_clim.txt
[truncated: 248 more entries]
