# Supplementary material for: Accounting for skill in trend, variability, and autocorrelation facilitates better multi-model projections: Application to the AMOC and temperature time series
Source: PLoS One. 2019 Apr 10;14(4):e0214535. doi: 10.1371/journal.pone.0214535 (PMC6457553; doi:10.1371/journal.pone.0214535)
Supplement: S2 File — (ZIP) [file pone.0214535.s002.zip › pdfprop.R]

# ======================================================================
# PURPOSE
# =========
# To get modes for multiple chains

# STATUS
# ========
# Working:)

# INPUT
# =======
# chain => Chain of multiple variables. [chain index, variable index]
#          One parameter chains also work but they should be a one-column
#          matrix.

# CALLS
# =======
# est.marginals from est.marginals.R

# OUTPUT
# ========
# mymodes => A vector of modes.

# HISTORY
# ========
# Jul 27 2017 => Written by Roman Olson, Yonsei University
# ======================================================================
mymodes <- function(chain) {

   # SOURCE FUNCTIONS
   source("est.marginals.R")

   # PERFORM CALCULATIONS
   npars   <- dim(chain)[2]
   mymodes <- vector(length=npars) 
   est     <- est.marginals(chain,    smoothing = 3) 
    
   for (par in 1:npars) {
     # est.high.srt.y$x => est[[par]]$y (pdf) sorted in decreasing order
     # est.high.srt.y$ix => Indices of est[[par]]$x corresponding to the sorted
     # pdf
     est.high.srt.y         <- sort(est[[par]]$y, decreasing=TRUE,
                                   index.return=TRUE)
     # x values corresponding to the sorted pdf values
     est.high.srt.x         <- est[[par]]$x[est.high.srt.y$ix]     
     mymodes[par]           <- est.high.srt.x[1] 
   }

   # RETURN OUTPUT
   mymodes    
}

                              

# PURPOSE
#=========
# Given output from plot.mle.projections.all for OSSEs for several regions,
# to return properties of the pdfs such as
# mode, mean, and 95% posterior credible intervals, coverage, etc.  For now
# only works for OSSEs. 

# STATUS
#========
# Working

# INPUT
#========
# myproj  <- Output from plot.mle projections.all A list with components
#            $proj, $model.means.all, $model.means.all.excl and $truechanges
#            See mle.projections.R for more information.
# qlo     <- low quantile
# qhi     <- high quantile

# CALLS
#=======
# est.marginals

# OUTPUT
#========
# list with components
#   $modes => Mode for each region. Numeric vector.
#   $means => Means for each region. Numeric vector.
#   $qhis  => High quantile for each region. Numeric vector.
#   $qlos  => Low quantile for each region. Numeric vector.
#   $ciwidths => Credible interval length for each region. Numeric vector.
#   $avciwidth => Average credible interval length. Numeric.
#   $mean.ans.err => Mean absolute error of the mean. Numeric.
#   $coverage => Empirical coverage expressed as a fraction. Numeric.
#   $meanbias => Mean bias (mean projection minus true changes). Numeric.
#   $bias.pval => p-value for the t-test that the mean bias is significantly
#                 different from zero. 

# REQUIREMENTS
#==============
# Kernsmooth package

# HISTORY
#=========
# Jun 10 11 -> Written by Roman Tonkonojenkov (Roman Olson), Penn State
#              University.
# Mar 03 17 -> Addition of credible (confidence) interval widths.
# Apr 03 17 -> Added mean absolute error, and tailoerd the function to work
#              with output of plot.mle.projections.all. :-)
# Apr 05 17 -> Added empirical coverage to the output
# Jun 27 17 -> Made more modularized.
# Jul 26 17 -> Added bias diagnostics.
# Sep 28 17 -> Added absolute error to output.
#============================================================================

pdfprop <- function(myproj, qlo, qhi) {

source("est.marginals.R")
  
# PRELIMINARIES
mychain     <- myproj$proj
truechanges <- myproj$truechanges
if (!is.matrix(mychain)) {
  stop("This function needs some rest")
}
chlen   <- dim(mychain)[1] 
npars   <- dim(mychain)[2] 
mymeans <- vector(length=npars)

# MEANS 
mymeans <- apply(mychain, 2, mean) 

# QUANTILES 
myqlos    <- apply(mychain, 2, quantile, qlo) 
myqhis    <- apply(mychain, 2, quantile, qhi)
ciwidths  <- myqhis - myqlos 
avciwidth <- mean(ciwidths) 


# MODES 
modes <- mymodes(mychain) 

# MEAN ABSOLUTE ERROR OF THE MEAN
abs.err      <- abs(mymeans - truechanges)
mean.abs.err <- mean(abs.err)

# COVERAGE
inrange <- (truechanges > myqlos) & (truechanges < myqhis)
coverage <- sum(inrange)/npars 

# BIAS 
biases    <- mymeans - truechanges
meanbias  <- mean(biases) 
bias.pval <- t.test(biases)$p.value    
    
# USER OUTPUT 
outlist <- list(modes = modes, means = mymeans, qlos = myqlos, qhis = myqhis,
                ciwidths=ciwidths, avciwidth=avciwidth,
                abs.err=abs.err, mean.abs.err=mean.abs.err, coverage=coverage,
                meanbias=meanbias, bias.pval=bias.pval)
outlist

}
