# Supplementary material for: Accounting for skill in trend, variability, and autocorrelation facilitates better multi-model projections: Application to the AMOC and temperature time series
Source: PLoS One. 2019 Apr 10;14(4):e0214535. doi: 10.1371/journal.pone.0214535 (PMC6457553; doi:10.1371/journal.pone.0214535)
Supplement: S2 File — (ZIP) [file pone.0214535.s002.zip › control.in]

hindcast.start.year 1880
hindcast.end.year 1945
forecast.start.year 1965
forecast.end.year 2004
forecast.ref.start.year 1880
forecast.ref.end.year 1945
hindcast.var AMOCIndexhistoricalosse
forecast.var AMOCIndexhistoricalosse
forecast.ref.var AMOCIndexhistoricalosse
reftype model
seasons Annual
osse TRUE
osse.selection sequential
crossval TRUE
model.errors TRUE
merr.proj.method ndist
intvar.proj.method ar1
f 3.75
biascorrect TRUE
smoothing mblm
smoothing.proj mblm
n.weights 100000
n.projections 100000
sigmamin 0.0
sigmamax 5.0
rhomin -1.0
rhomax 1.0
weights.file output/weights.RData
c 1E+20
prior.method new
normvar FALSE
normvar.proj FALSE
