# Supplementary material for: Accounting for skill in trend, variability, and autocorrelation facilitates better multi-model projections: Application to the AMOC and temperature time series
Source: PLoS One. 2019 Apr 10;14(4):e0214535. doi: 10.1371/journal.pone.0214535 (PMC6457553; doi:10.1371/journal.pone.0214535)
Supplement: S2 File — (ZIP) [file pone.0214535.s002.zip › calc_obs_std.R]

# ======================================================================
# PURPOSE
# =========
# To calc standard deviation of observed internal variability for all regions
# for a given season and method. Optionally, the std of pseudo-observation is
# fetched.

# STATUS
# ========
# Working. Note that the internal variability is for non-biascorrected obs. 

# WARNING! smobs are non-corrected smoothed obs, for diagnostic purposed only

# INPUT
# =======
# control => Control list, obtained from read.control. 
# season => Season. String
# truemodels => Model numbers to use for pseudo-observations for each region.
#           Ignored if control$osse=FALSE. A vector of integers, or a single
#           integer if there is only one region. Default: NULL.

# CALLS
# =======
# load_obs
# get.regions from BMAutils.R

# OUTPUT
# ========
# out => List with the following components:
#  smobs => List with regions as names and smoothed observations as values. This is
#           for diagnostic purposes only and no bias-correction is performed. 
#  myres => List with regions as names and corresponding residuals (raw
#           minus smooth observations) as values.
#  mystd => List with regions as names and corresponding internal variability
#        observed (or pseudo-observed) std as values

# TEST OUTPUT
# ============
# pracc lm real estimation
# calc.obs.std(ct, "JAN")
# smobs$FW[1] = 42.1270
# smobs$NC[4] = 128.664
# mean(smobs$NC) = 139.4378
# smobs$Victoria[20] = 28.3368
# myres$FW[20] = -6.75274
# myres$NC[16] = 31.0830
# myres$Victoria[1] = -40.9709
# residuals should have a mean of 0
# mystd$FW = 26.7257
# mystd$Hun = 31.6488
# mystd$Victoria = 19.6065
#
# pracc lowess OSSE estimation
# calc.obs.std(ct, "JAN", c(12, 11, 10, 9, 8, 7, 6, 5, 4, 3, 2, 1))
# smobs$FW[1] = 75.3037
# smobs$NC[4] = 255.587
# mean(smobs$NC) = 276.35
# smobs$Victoria[20] = 82.3666
# myres$FW[20] = -9.11932
# myres$NC[16] = 256.571
# myres$Victoria[1] = -0.362359
# mystd$FW = 35.6748
# mystd$Hun = 22.3881
# mystd$Victoria = 30.6022

# AMOCIndex mblm OSSE estimation, biascorrect=TRUE
# calc.obs.std(ct, "Annual", 13)
# smobs$Global (125)
# smobs$Global[1] = 0.224959223
# smobs$Global[4] = 0.212806955
# smobs$Global[125]= -0.277334517
# myres$Global[1] = 0.078056577
# myres$Global[4] = 0.275676045
# myres$Global[125] = -0.408129783
# mystd$Global = 0.3211291

# REFERENCE
# ==========
# J. Ofungwu (2014): "Statistical Applications for Environmental Analysis &
#                     Risk Assessment".

# HISTORY
# ========
# Oct 02 2015 => Written by Roman Olson, CCRC, UNSW.
# Oct 08 2015 => Implemented Theil-Sen trend as an option to calculate the
#                smooth obs from which to calculate internal variability
# Jan 22 2016 => Added seasons.
# Feb 10 2016 => Added pseudo-observations
# Jun 27 2016 => Made more generalized.
# Dec 27 2016 => Changed to work with lower-level functions.
# ======================================================================
calc.obs.std <- function(control, season, truemodels=NULL) {

   # SOURCE FUNCTIONS
   source("load_obs.R")
   source("BMAutils.R")
   library(mblm)

   # PRELIMINARIES
   myvar     <- control$hindcast.var
   osse      <- control$osse
   method    <- control$smoothing
   regions   <- get.regions(myvar)
   mystd     <- list()
   myres     <- list()
   smobs     <- list()
   if (osse && is.null(truemodels)) {
      stop("osse=TRUE: truemodels must be specified")
   }

   # ITERATE OVER REGIONS
   regind = 0
   for (region in regions) {
      regind           <- regind + 1
      myobs            <- load.obs(control, season, region, FALSE, truemodels[regind])
      curobs           <- unname(myobs$obs) 
      curyears         <- myobs$years  
      if (method=="lm") {
         obsfit           <- lm(curobs ~ curyears, offset=NULL)
      } else if (method=="mblm") {
         obsfit           <- mblm(curobs ~ curyears, repeated=FALSE)
      } else if (method=="lowess") {
         curobs.sm      <- lowess(curyears, curobs)$y
         curresiduals   <- curobs - curobs.sm
         obsfit         <- list(fitted.values=curobs.sm,
                                      residuals=curresiduals)
      } else {
         stop("Oops! Illegal method")
      }
      smobs[[region]]  <- obsfit$fitted.values
      myres[[region]]  <- obsfit$residuals
      mystd[[region]]  <- sd(myres[[region]])
   }

   # RETURN OUTPUT
   out <- list(smobs=smobs, myres=myres, mystd=mystd)
   out
}
