# Supplementary material for: Accounting for skill in trend, variability, and autocorrelation facilitates better multi-model projections: Application to the AMOC and temperature time series
Source: PLoS One. 2019 Apr 10;14(4):e0214535. doi: 10.1371/journal.pone.0214535 (PMC6457553; doi:10.1371/journal.pone.0214535)
Supplement: S2 File — (ZIP) [file pone.0214535.s002.zip › intvar.weights.R]

# ======================================================================
# PURPOSE
# =========
# To weigh all models for internal variability for a given region

# STATUS
# ========
# This function needs to be debugged. It also needs to be investigated for
# potential numerical instabilities. 

# INPUT
# =======
# myres     => Model residuals (raw - smoothed model) [model index, time]. 
# myobs.res => Obs residuals (time). Numeric vector.
# control   => Control list from read.control. List
# seed      => Seed for the random number generator.

# CALLS
# =======
# log1.ar1 from lik.R
# generate.mc.samples from BMAutils.R

# OUTPUT
# ========
# out => A list with components
#    w.k => A vector with weights for all models
#  samples => List with parameter samples for each model. For each model,
#             a matrix (control$n.weights * 3). Columns are bias, sigma, rho.
# gterms   => Matrix of likelihoods (sample number, model index)

# TEST OUTPUT
# ============
# AMOCIndex lowess realest, n.weights=1000, blim=c(-3, 0), sigmalim=c(0, 5),
# no rho, c=3
# intvar.weights(myres, myobs.res, control, 0)

# w.k(34)
# w.k[1] = 1.785238e-39
# w.k[4] = 5.358138e-28
# w.k[34] = 2.076084e-12
# samples(34)
# samples[[1]]$p[1,] = (-2.203474  2.654044  0.000000)
# samples[[4]]$p[5,] = (-0.5592774  0.2332508  0.0000000)
# samples[[34]]$p[1000,] = (-2.641406  1.072299  0.000000)
# gterms[1,1] = 4.685446e-208
# gterms[5,4] = 1.979065e-107
# gterms[1000, 34] = 5.975667e-114

# Same but NULL seed => Results should be the same:)

# tasmean SON Victoria realest, lowess, no bias, sigmalim=c(0.0, 10.0),
# rholim=c(-1.0, 1.0), c=1, n.weights=900
# intvar.weights(myres, myobs.res, ct, 1)
# w.k(12)
# w.k[1] = 0.2455806333
# w.k[3] = 0.0155358542
# samples[[1]]$p[1,] = (0.0000000  1.8488226 -0.4595975)
# samples[[4]]$p[5,] = (0.00000000  1.04650128 -0.06443827)
# samples[[12]]$p[900,] = (0.0000000  2.1494051 -0.1986814)
# gterms[1,1] = 5.050717e-28
# gterms[5,4] = 3.130057e-19
# gterms[900, 12] = 1.960944e-30

# HISTORY
# ========
# Jul 13 2016 => Written by Roman Olson, Yonsei University
# ======================================================================
intvar.weights <- function(myres, myobs.res, control, seed) {

    # SOURCE FUNCTIONS
    source("lik.R")
    source("BMAutils.R")
    
    # PRELIMINARIES
    if (is.null(seed)) {seed <- 0 }
    nmodels <- dim(myres)[1]
    n       <- control$n.weights
    gterms  <- matrix(NA, nrow=n, ncol=nmodels)# [sample number, model #]
    samples <- list() #Samples [[model index]]

    # LOOP ACROSS MODELS
    for (m in 1:nmodels) {
        cat(m, '\n')
        curseed <- seed + m
        set.seed(curseed)
        samples[[m]] <- generate.mc.samples(control, curseed)
        p         <- samples[[m]]$p #cols: bias, sigma, rho
        v         <- samples[[m]]$v # parameter volume

        # CALCULATE WEIGHT
        # Now calculate in natural log space and exponentiate
        for (sind in 1:n) {
            gterms[sind,m] <- logl.ar1(myobs.res, p[sind,2], p[sind,3]) +
                              logl.ar1(myres[m,], p[sind,2], p[sind,3])
        }
    }
    gterms     <- exp(gterms) 
    gmeans     <- apply(gterms, 2, mean)
    w.k        <- v*gmeans
    cat("Sum of un-normalized priors: ", sum(w.k), "\n")
    # Normalize the priors
    w.k        <- w.k/sum(w.k)
        
    # PRODUCE OUTPUT
    out <- list(w.k=w.k, samples=samples, gterms=gterms)
    out
}#!+


# ======================================================================
# PURPOSE
# =========
# To calculate internal variability priors that accounts for model errors
# in AR1 properties. 

# STATUS
# ========
# Working

# METHOD
# =======
# The priors are calculated using Monte Carlo of likelihood of observations
# given the uncertainty in AR(1) properties of "true" climate. The number of
# samples here is n.weights/10. The true rho is limited to (-0.999, 0.999),
# and the sigma is limited to be above 0. Specifically, for non-positive
# true sigma samples it is set to 0.01*min(sigma.all) if it is below that
# value. The errors are resampled, and nudged by independent normal distros,
# with sd=1/5 of respective error range.

# NOTE: during the osses, the generated error samples are the same for each
# region (excluded model). However, they are different for each model given
# a particular excluded model. 

# INPUT
# =======
# ct        => Control list. Obtained using read.control().
# sigma.all => Innovation sigmas for all models. Numeric vector.
# rho.all   => AR(1) coefficients for all models. Numeric vector.
# myres     => Model residuals (actual - smoothed model output) [model index,
#              time index]. Numeric matrix. 
# myobsres  => Observed residuals (actual - smoothed obs). Numeric vector.
# theseed   => Random seed. Integer. 

# CALLS
# =======
# get.ar1.merrors from merrors.R
# logl.ar1 from lik.R

# OUTPUT
# ========
# out => A list with components:
#   $mpr => Normalized priors. Numeric vector. 
#   $sigma.err.mat => Innovation sigma errors. [row, col] = [sample index,
#                     model index]. Numeric matrix.
#   $rho.err.mat   => Rho errors. [row, col] = [sample index, model index].
#                     Numeric matrix.
#   $true.sigma.samp.mat => Matrix of "true" climate innovation sigma samples.
#                  [row, col] = [sample index, model index]. Numeric matrix.
#   $true.rho.samp.mat => Matrix of "true" climate AR1 rho samples.
#                  [row, col] = [sample index, model index]. Numeric matrix.
#   $liks.mat => Likelihoods of observations. [row, col] = [sample index,
#                model index].
#   $sigma.nudge.mat => Normal sigma nudging matrix. [row, col] = [sample
#                       index, model index]. Numeric matrix.
#   $rho.nudge.mat => Normal rho nudging matrix. [rwo, col] = [sample index,
#                     model index]. Numeric matrix. 

# PLOT
# output/ar1err.diagn.eps => Diagnostic plot for parameter error sampling.

# TEST OUTPUT
# ===========
# Test 1
# tasmean realest JJA NC lm, f=2, theseed=94, n.weights=10000
# control.intvar.weights.test1.cnt
#
# mpr =  0.05092530 0.01297264 0.02044684 0.11033388 0.10709373 0.20316085
# [7] 0.16379607 0.04247352 0.11681945 0.04692015 0.03253511 0.09252245
# sigma.err.mat[1,1] = -0.001755201
# sigma.err.mat[3,4] = -0.01565443
# sigma.err.mat[1000,12] = 0.04511727
# rho.err.mat[1,1] = -0.1772637
# rho.err.mat[3,4] = 0.1451357
# rho.err.mat[1000,12] = -0.204186
# true.sigma.samp.mat[1,1] = 0.3845824
# true.sigma.samp.mat[3,4] = 0.4865375
# true.rho.samp.mat[3,4] = -0.0178664
# true.rho.samp.mat[1000,12] = -0.0841221
# liks.mat[1,1] = 0.0009602473
# liks.mat[3,4] = 8.64483e-05
# liks.mat[1000,12] = 0.0004291175
# sd(sigma.nudge.mat) = 0.02124431
# mean(sigma.nudge.mat) ~ 0
# sd(rho.nudge.mat) = 0.08115514
# mean(rho.nudge.mat) ~ 0 

# Test 2
#test_files/control.intvar.weights.test2.cnt
# AMOC Index lowess realest, f=1, theseed=0, n.weights = 994
# 
# mpr = 1.620918e-04 1.324406e-07 1.620614e-02 1.492358e-01 9.186181e-02
# [6] 2.165998e-01 2.761698e-02 3.684038e-03 1.303632e-01 8.179205e-02
#[11] 1.409558e-13 1.299839e-01 1.524941e-01
# Matrices(99,13)
# sigma.err.mat[3,4] = -0.03884207
# rho.err.mat[3,4] = 0.08253852
# true.sigma.samp.mat[3,4] = 0.2365067
# true.rho.samp.mat[3,4] = 0.7132432
# liks.mat[3,4] = 1.51399e-07

# Test 3
# Test reproducibility

# Test 4 -> Tests extreme value correction
# ct$n.weights=1000, ct$f=1
# set.seed(0)
# sigma.all = seq(0.05, 0.95, by=0.1)
# rho.all   = seq(-0.9, 0.9, length.out=10)
# myres     = matrix(rnorm(50), nrow=10, ncol=20)
# myobsres  = rnorm(20)
# ar1.prior.errors(ct, sigma.all, rho.all, myres, myobsres, 10)
# true.sigma.samp.mat[1,1] = 0.023895009
# true.sigma.samp.mat[98,3] = 0.0005
# true.sigma.samp.mat[100,5] = 0.511617245
# true.rho.samp.mat[1,1] = -0.999
# true.rho.samp.mat[7,9] = 0.999 
# true.rho.samp.mat[75,8] = 0.10473574

# HISTORY
# ========
# Mar 16 2017 => Written by Roman Olson, Yonsei University
# Mar 17 2017 => Limited true parameter values to reasonable values for
#                numerical stability.
# Mar 24 2017 => Added normal nudging.
# Nov 02 2017 => Fixed a bug with smoothing the error distributions. Now
#                the range of the original errors is the basis for obtaining
#                the sd of the smoothing normal distribution.
# Nov 03 2017 => Changed sd of the smoothing distribution to respective range/5
# ======================================================================
ar1.prior.errors <- function(ct, sigma.all, rho.all, myres, myobsres, theseed) {

    # SOURCE FUNCTIONS
    source("merrors.R")
    source("lik.R")

    # PRELIMINARIES
    nmodels        <- dim(myres)[1]
    nsamp          <- round(ct$n.weights/10.0)
    # [row, col] = [sample index, model index]
    liks.mat       <- matrix(NA, nrow=nsamp, ncol=nmodels)
    sigma.all.mat  <- matrix(sigma.all, nrow=nsamp, ncol=nmodels,
                             byrow=TRUE)
    rho.all.mat    <- matrix(rho.all, nrow=nsamp, ncol=nmodels,
                             byrow=TRUE)

    # GET MERRORS AND GENERATE AR1 PARAMETER SAMPLES
    merr.ar1.out  <- get.ar1.merrors(myres, sigma.all, rho.all, ct$f)
    sigma.err     <- merr.ar1.out$sigma.err
    rho.err       <- merr.ar1.out$rho.err
    sigma.err.range <- max(sigma.err) - min(sigma.err) #!+
    rho.err.range   <- max(rho.err) - min(rho.err)
    set.seed(theseed)
    sigma.err.mat <- matrix(sample(sigma.err, size=nsamp*nmodels, replace=TRUE),
                       nrow=nsamp, ncol=nmodels)
    set.seed(theseed) #The sigma and rho samples correspond to one another
    rho.err.mat   <- matrix(sample(rho.err, size=nsamp*nmodels, replace=TRUE),
                       nrow=nsamp, ncol=nmodels)
    sigma.nudge.mat <- matrix(rnorm(nsamp*nmodels, sd=sigma.err.range/5),
                              nrow=nsamp, ncol=nmodels) #!+
    rho.nudge.mat   <- matrix(rnorm(nsamp*nmodels, sd=rho.err.range/5),
                              nrow=nsamp, ncol=nmodels)    
    true.sigma.samp.mat <- sigma.all.mat + sigma.err.mat + sigma.nudge.mat 
    true.rho.samp.mat   <- rho.all.mat + rho.err.mat + rho.nudge.mat

    # DIAGNOSTIC PLOT #!+
    postscript("output/ar1err.diagn.eps", onefile=FALSE, horizontal=FALSE,
               height=8, width=4)
    par(mfrow=c(2,1))
    plot(sigma.err.mat[,1], rho.err.mat[,1], xlab="Sigma Error",
         ylab="Rho Error")
    plot(sigma.err.mat[,1] + sigma.nudge.mat[,1],
         rho.err.mat[,1] + rho.nudge.mat[,1], xlab="Smoothed Sigma Error (M1)",
         ylab="Smoothed Rho Error (M1)")
    dev.off()
    
    # LIMIT TRUE AR1 SAMPLES TO REASONABLE VALUES
    # Rho from -1 to 1
    true.rho.samp.mat[true.rho.samp.mat >= 0.999] <- 0.999
    true.rho.samp.mat[true.rho.samp.mat <= -0.999] <- -0.999
    # Sigma greater than 0
    sigmalim <- 0.01*min(sigma.all)
    true.sigma.samp.mat[true.sigma.samp.mat <= sigmalim] <- sigmalim
    
    # PERFORM MONTE CARLO
    for (r in 1:nsamp) {
        for (c in 1:nmodels) {
            liks.mat[r, c] <- logl.ar1(myobsres, true.sigma.samp.mat[r,c],
               true.rho.samp.mat[r,c])
        }
    }
    liks.mat <- exp(liks.mat) # Convert from log-likelihood to likelihood
    mpr      <- apply(liks.mat, 2, mean)
    cat("Sum of un-normalized priors:", sum(mpr), "\n")
    mpr      <- mpr/sum(mpr) 
    
    # OUTPUT
    out <- list(mpr=mpr, sigma.err.mat=sigma.err.mat, rho.err.mat=rho.err.mat,
                true.sigma.samp.mat=true.sigma.samp.mat,
                true.rho.samp.mat=true.rho.samp.mat, liks.mat=liks.mat,
                sigma.nudge.mat=sigma.nudge.mat, rho.nudge.mat=rho.nudge.mat)
    
    out 
} 
