# Supplementary material for: Accounting for skill in trend, variability, and autocorrelation facilitates better multi-model projections: Application to the AMOC and temperature time series
Source: PLoS One. 2019 Apr 10;14(4):e0214535. doi: 10.1371/journal.pone.0214535 (PMC6457553; doi:10.1371/journal.pone.0214535)
Supplement: S2 File — (ZIP) [file pone.0214535.s002.zip › calc.model.priors.R]

# ======================================================================
# PURPOSE
# =========
# To calculate model priors. For each model, the prior is calculated from
# the modeled internal climate variability mean for all regions, and
# observed internal climate variability averaged across all regions.
# Optionally, the priors are calculated assuming an observation system
# simulation experiment where pseudo-observations are taken from various
# "true" model for different regions.

# METHOD
# ========
# For each model, define S_i as the ratio of mean modeled internal variability
# for all regions and the (pseudo)observed internal variability.
# The prior for each model is the gamma distribution function of S_i. It has
# specific parameters that guarantee maximum at 1. 

# STATUS
# ========
# Working

# INPUT
# =======
# control    => Control list. Obtained from read.control.
# season     => Season. String. 
# truemodels => Model numbers to use for pseudo-observations for each region.
#           Ignored if osse=FALSE. A vector of integers. Default: NULL.

# CALLS
# =======
# calc.obs.std from calc_obs_std
# calc.model.std from calc_model_std

# OUTPUT
# ========
# out   => A list with the following components:
#    $priors => A vector of model prior weights for all models
#    $s.model => Vector of ratios of model variability to (pseudo)observed one
#                (S_i)

# TEST OUTPUT
# ============
# tasmean mblm real estimation
# model.priors(ct, "JAN")
# priors[1] = 0.0859984
# priors[4] = 0.847795
# priors[12] = 0.0809973
# s.model[1] = 0.827882
# s.model[4] = 1.20613
# s.model[12] = 0.792978
#
# AMOCIndex lowess OSSE
# model.priors(ct, "Annual", 12)
# priors (13)
# priors[1] = 0.02946491
# priors[6] = 0.10851856
# priors[14] = 0.10979308
# s.model[1] = 1.730684
# s.model[6] = 1.096300
# s.model[14] = 1.076242

# REFERNCES
# =========
# R. Olson, Y. Fan and J. P. Evans (2015): "Statistical framework for NARCliM
# BMA". 

# HISTORY
# ========
# Oct 26 2015 => Written by Roman Olson, CCRC, UNSW.
# Oct 27 2015 => Improved prior formulation
# Jan 25 2016 => Added season.
# Feb 10 2016 => A new option to base priors on comparison of modeled std with
#                pseudo-observations.
# Feb 22 2016 => Now that NSW region is dropped, the mean is calculated
#                across ALL regions.
# Jun 27 2016 => Made more flexible
# ======================================================================
model.priors <- function(control, season, truemodels=NULL) {

    # SOURCE FUNCTIONS
    source("calc_obs_std.R")
    source("calc_model_std.R")

    # PRELIMINARIES
    # Improved formulation
    a <- (1.0 + log(16.0/9.0))/(1 - log(9.0/4.0))
    s <- 1.0/(a - 1.0)
    
    # CALCULATE PRIOR FOR ALL MODELS
    std.obs         <- calc.obs.std(control, season, truemodels)$mystd 
    # Calculate observed mean std across regions
    std.obs.rmean   <- mean(sapply(std.obs, mean)) #Scalar
    std.model       <- calc.model.std(control, season, "hindcast")$mystd
    # For all models, mean std of variability across regions (model index)
    std.model.rmean <- apply(as.data.frame(std.model), 1, mean)
    
    # Model skills at internal variability, for all models
    s.model <- std.model.rmean/std.obs.rmean
    
    # Model priors
    priors <- dgamma(s.model, shape=a, scale=s)
    cat("Sum:", sum(priors), "\n")
    priors <- priors/sum(priors)
    out    <- list(priors=priors, s.model=s.model)
    out
}


# ======================================================================
# PURPOSE
# =========
# Wrapper for model priors. Chooses the correct function depending on the
# implementation (new/old/file/flat)

# STATUS
# ========
# Working

# NOTE: "New" priors are different for each region. However, "old"/"file" priors
# are the same for all regions

# INPUT
# =======
# ct     => Control list, obtained from read.control()
# season => Season. String.
# region => Region. String.
# truemodel => If control$osse, true model index for the OSSEs. Default: NULL.
# theseed => Random seed. Numeric. Only used for prior.method="new".

# CALLS
# =======
# ar1.compare.priors from ar1.compare.R
# model.priors 
# read.input from read.control.R

# OUTPUT
# ========
# priors => A vector of prior model weights

# TEST OUTPUT
# ============
# Compare output with individual functions

# HISTORY
# ========
# Jul 05 2016 => Written by Roman Olson, Yonsei University.
# Sep 29 2016 => Incorporated file priors.
# Oct 03 2016 => Now file priors can work with OSSEs.
# Mar 03 2017 => Implemented flat priors
# Mar 16 2017 => Now passing the seed.
# ======================================================================
model.priors.wrap <- function(ct, season, region, truemodel=NULL, theseed=0) {

    # SOURCE FUNCTIONS
    source("ar1.compare.R")
    source("calc.model.priors.R")
    source("read.control.R")

    input.info  <- read.input("hindcast")
    nregions    <- length(input.info$regions)
    osse        <- ct$osse
    nmodels     <- input.info$nmodels 
    
    # CHOOSE THE CORRECT FUNCTION AND RETURN PRIOR
    if (ct$prior.method == "new") {
        priors <- ar1.compare.priors(ct, season, region, truemodel=truemodel,
                                     plot=FALSE, theseed=theseed)$mpr 
    } else if (ct$prior.method == "old") { 
      if (!is.null(truemodel)) { #Vector of truemodels for the priors
        truemodels  <- rep(truemodel, times=nregions) 
      } else {
        truemodels <- NULL
      }
      priors <- model.priors(ct, season, truemodels=truemodels)$priors
    } else if (ct$prior.method == "file") {
        if (osse) {op <- paste("osse", truemodel, ".", sep="")} else {op=""}
        priorfile <- paste("input/", ct$hindcast.var, "/prior.", op, "RData", sep="")
        load(priorfile)
        priors    <- myprior$priors
        rm(myprior)
    } else if (ct$prior.method == "flat") { 
        priors   <- vector(length=nmodels)
        priors[] <- 1/nmodels
    } else {
        stop("Oops: unknown prior.method. Time to go skywatching!")
    }

    priors
}
