# Supplementary material for: Accounting for skill in trend, variability, and autocorrelation facilitates better multi-model projections: Application to the AMOC and temperature time series
Source: PLoS One. 2019 Apr 10;14(4):e0214535. doi: 10.1371/journal.pone.0214535 (PMC6457553; doi:10.1371/journal.pone.0214535)
Supplement: S2 File — (ZIP) [file pone.0214535.s002.zip › plot.corr.lik.R]

# ======================================================================
# PURPOSE
# =========
# To plot correlations between variability properties and the likelihood
# of trend models for different OSSE experiments, and the sampling distribution
# of the linear correlation coefficient

# STATUS
# ========
# Working. The program is generalized and works for any number of experiments.

# INPUT
# =======
# experiments => Names of the experiments to analyze. Vector of characters.
# twfiles     => Correspondings RData file with trend-only weights. Vector of
#                characters
# cfiles      => Corresponding .cnt control files for trend+var experiments.
#                Vector of characters.
# seasons     => Corresponding seasons. Vector of characters.
# regions     => Dummy regions. Can be the first regions of the OSSE experiments.
#                Vector of characters.
# nexp        => Number of experiments. Integer.

# FILE INPUT
# 1. Relevant trend weight files, and trend+var control files.

# CALLS
# =======
# ar1.compare.priors from ar1.compare.R
# read.control from read.control.R
# setmyplot from BMAutils.R

# METHOD
# ========
# 1. Change the input arguments in the "Input" section below as appropriate.
#    Remember that the script works for the OSSE (Observation System Simulation
#    Experiments) only. Remember that in this case, the model output
#    files for the experiments have to have n identical rows for n true model cases.
# 2. Run the program and enjoy the output (see below)

# OUTPUT
# ========
# output/corrTV/[experiment].sigma.W.cor.eps => Correlations between sigma and
#                                        trend model probability
# output/corrTV/[experiment].rho.W.cor.eps => Correlations between rho and
#                                        trend model probability
# output/corrTV/[experiments].corrhist.eps => Histograms for linear correlation
#                                      coefficients.

# HISTORY
# ========
# Oct 11 2017 => Written by Roman Olson, Yonsei University
# Oct 17 2017 => Now more generalized.
# ======================================================================

# SOURCE FILES
source("ar1.compare.R")
source("read.control.R")
source("BMAutils.R")

#=======================================================================
# INPUT (PLEASE CHANGE AS APPROPRIATE)
#===============
# 5 experiments #!+
experiments <- c("AMOC", "Korea_temp", "Korea_temp_long", "Winter_SST",
                 "AMOCIndex")
twfiles <- c("../plots/AMOC_justmsft2_osse/osse/weights1.lowess.span0.8.bcor.1880-2004.f1.5.flatprior.RData",
             "../plots/tasmax/osse/weights1.n1m.mblm.flatprior.f1.55.RData",
             "../plots/tasmax/osse/weights1.mblm.1950-2005.flatprior.f2.22.RData",
             "../plots/tos/tosEastSeaosse/weights1.mblm.flatprior.f2.5.RData",
             "../plots/AMOCIndex_justmsft2/osse_AMOCIndex/osse/weights1.n1m.mblm.bcor.1880-1945.flatprior.f3.75.RData")
cfiles <- c("../plots/AMOC_justmsft2_osse/osse/projections1.lowess.span0.8.mblm.bcor.1880-2004.rcp85.f1.5.kfixed.cnt",
            "../plots/tasmax/osse/projections1.mblm.rcp85.2081-2100.f0.75.new.kfixed.cnt",
            "../plots/tasmax/osse/projections1.mblm.rcp85.1950-2005.2081-2100.f2.3.kfixed.cnt",
            "../plots/tos/tosEastSeaosse/projections1.mblm.rcp85.2061-2100.f2.05.kfixed.cnt",
            "../plots/AMOCIndex_justmsft2/osse_AMOCIndex/osse/projections1.mblm.bcor.1880-1945.1965-2004.f3.75.kfixed.cnt")
seasons <- c("Annual", "JJA", "JJA", "JFM", "Annual")
regions <- c("World1", "M1", "M1", "M1", "World1")
sigmaxlabs <- c("Sigma0", "Sigma", "Sigma", "Sigma", "Sigma")
nexp    <- 5
#=======================================================================

# PRELIMINARIES
# ==============
corrsigma   <- list(); corrrho <- list()
cout.rho    <- list(); cout.sigma <- list()

# LOOP OVER EXPERIMENTS
#======================
for (exp in 1:nexp) {

   cat("\n\nTracer: ", experiments[exp], "\n")
   cat("======\n")

   # Load necessary information
   load(twfiles[exp])
   trend.weights <- out$allweights
   rm(out)
   nmodels <- dim(trend.weights)[1]; cat("Nmodels: ", nmodels, "\n")
   system("rm control.in")
   mycomm  <- paste("cp", cfiles[exp], "control.in", sep=" ")
   system(mycomm)
   ct      <- read.control(); ct$n.weights=10 #To speed up computation
   cat(ct$hindcast.start.year, ct$hindcast.end.year, ct$hindcast.var, "\n")

   # Estimates of internal variability properties
   cout <- ar1.compare.priors(ct, seasons[exp], regions[exp], 1, FALSE)
   cout.rho[[exp]] <- cout$rho.all; cout.sigma[[exp]] <- cout$sigma.all

   # PLOTS AND CORRELATION COEFFICIENTS
   # Sigma and trend weight
   corrsigma[[exp]] <- vector(length=nmodels)
   filename <- paste("output/corrTV/", experiments[exp], ".sigma.W.cor.eps",
                     sep="")
   setmyplot(nmodels, filename) #This opens the file and sets up plot
   for (i in 1:nmodels) {
       corrsigma[[exp]][i] <- cor(cout.sigma[[exp]], trend.weights[i,])
       plot(cout.sigma[[exp]], trend.weights[i,], xlab=sigmaxlabs[exp],
            ylab="Trend W", cex.main=1.5, cex.axis=1.5, cex.lab=1.5, main=i)
   }
   dev.off()

   # Rho and trend weight
   corrrho[[exp]] <- vector(length=nmodels)
   filename <- paste("output/corrTV/", experiments[exp], ".rho.W.cor.eps",
                     sep="")
   setmyplot(nmodels, filename) #This opens the file and sets up plot
   for (i in 1:nmodels) {
       corrrho[[exp]][i] <- cor(cout.rho[[exp]], trend.weights[i,])
       plot(cout.rho[[exp]], trend.weights[i,], xlab="Rho", ylab="Trend W",
            cex.main=1.5, cex.axis=1.5, cex.lab=1.5, main=i)
   }
   dev.off()

   # Correlation coefficient histograms
   postscript(paste("output/corrTV/", experiments[exp], ".corrhist.eps",
                    sep=""), onefile=FALSE, horizontal=FALSE, width=8,
                    height=8)
   par(mfrow=c(2,1))
   breaks <- c(-1, -0.8, -0.5, 0.5, 0.8, 1)

   hist(corrsigma[[exp]], breaks=breaks, col="gray", cex=1.5, cex.main=1.5,
        cex.axis=1.5, cex.lab=1.5, xlab="Sigma - Trend W Corr", xlim=c(-1, 1),
        main="Histogram of Sigma - Trend W Corr")
   hist(corrrho[[exp]], breaks=breaks, col="gray", cex=1.5, cex.main=1.5,
        cex.axis=1.5, cex.lab=1.5, xlab="Rho - Trend W Corr", xlim=c(-1,1),
        main="Histogram of Rho - Trend W Corr")
   dev.off()

   cat("Range of corrsigma: ", range(corrsigma[[exp]]),
       "Range of corrrho: ", range(corrrho[[exp]]), "\n")

}
