# Supplementary material for: Accounting for skill in trend, variability, and autocorrelation facilitates better multi-model projections: Application to the AMOC and temperature time series
Source: PLoS One. 2019 Apr 10;14(4):e0214535. doi: 10.1371/journal.pone.0214535 (PMC6457553; doi:10.1371/journal.pone.0214535)
Supplement: S2 File — (ZIP) [file pone.0214535.s002.zip › weights.R]

# ======================================================================
# PURPOSE
# =========
# To calculate un-normalized weight given the observations and the model
# that does not include the model prior yet (e.g., the integral in the nominator
# of Eqn 3.3 in Olson et al. 2015). This may include autocorrelation. Model errors
# are implemented. If they are provided they are re-sampled and added to the original
# model output

# STATUS
# ========
# Working

# CAUTION! Errors are no longer provided.  

# INPUT
# =======
# mymodel => Model output for the region. Vector of floats.
# control => Control list from read.control. List.
# theseed => Seed for the random number generator. If NULL, in
#           which case a random number is generated. If this is specified,
#           the results are re-producible. 
# myobs   => Observations for the region. Vector of floats.
# merrsamp => Matrix of model errors samples [row, col] = [sample index, time]. Can also be
#            NULL, in which case it is assumed model error is 0.


# CALLS
# =======
# logl.ar1 from lik
# generate.mc.samples from BMAutils.R

# OUTPUT
# ========
# out => A list with components
#     w.k => Posterior model weight for model k for a given region. Note that
#            this weight does not include the prior yet. 
#   err.k => (Depreciated). Model error. Currently set to 0.
#     b.k => Vector of biases used in Monte-Carlo sampling
# sigma.k => Vector of std. of residuals used in Monte-Carlo sampling
#  rho.k  => Vector of lag1 autocorrelation used in Monte-Carlo sampling.
#   post  => Corresponding vector of model posteriors
# ctrueresamp => Resampled "true" climate (=model output + error) [sample number, time]

# TEST OUTPUT
# ============
# Test 1
# rho fixed at 0, sigmalim=c(0.0, 5.0), c=3, n.weights=3
# weight.int(c(5.1, 5.6, 4.6), 10000, control, c(4.0, 4.1, 4.2))
# w.k     = 0.003886937
# b.k     =  0.1880234 -0.3427271  0.4324592
# sigma.k =  2.209288 2.369254 1.663548
# post    =  0.003581099 0.004025092 0.004054621

# Test 2
# rholim=c(0.0, 1.0), sigmalim=c(0.0, 100.0), c=1E+20, n.weights=10000
# set.seed(-1)
# merrsamp = matrix(rnorm(9), nrow=3, ncol=3)
# weight.int(c(4.0, 4.1, 4.2), NULL, ct, c(5.1, 5.6, 4.6), merrsamp)
# The results should be approximately
# out$w.k = 0.0001176469
# Check parameter histograms

# REFERENCES
# ============
# R. Olson, Y. Fan and J. P. Evans (2015): "BMA for Dynamical Stochastic Models –
# Penalizing for Both Variability and Bias.
# Gelman et al. (2004). Bayesian Data Analysis. 

# HISTORY
# ========
# Oct 27 2015 => Written by Roman Olson, CCRC, UNSW.
# Feb 10 2016 => Made the bias prior more flexible
# Feb 24 2016 => Minor changes.
# Jul 04 2016 => Switched to the ln space.
# Jul 11 2016 => Implemented autocorrelation.
# Jul 12 2016 => Minor changes, made more modular
# Oct 13 2016 => Implemented model error
# Oct 20 2016 => Improved Monte Carlo sampling.
# ======================================================================
weight.int <- function(mymodel, theseed, control, myobs, merrsamp=NULL) { 

    # IMPORT MODULES
    source("lik.R")
    source("BMAutils.R")
    
    # PRELIMINARIES
    n         <- control$n.weights
    samples   <- generate.mc.samples(control, mymodel, merrsamp, theseed) 
    p         <- samples$p #rows: resample #. cols: bias, sigma, rho

    # Samples of true climate 
    ctrueresamp <- samples$ctrueresamp #Samples of "true" climate
    gterms      <- vector(length=n)

    # CALCULATE WEIGHT
    # Now calculate in natural log space and exponentiate
    for (s in 1:n) { 
        gterms[s] <- logl.ar1.wrap(ctrueresamp[s,], myobs, p[s,1], p[s,2], p[s,3], TRUE)
    }
    gterms     <- exp(gterms) 
    w.k        <- mean(gterms)
    
    # CALCULATE THE ERROR 
    err.k      <- 0

    # CALCULATE OUTPUT
    out <- list(w.k=w.k, err.k=err.k, b.k=p[,1], sigma.k=p[,2], rho.k=p[,3],
                post=gterms, ctrueresamp=ctrueresamp) 
    out
}#!+


# ======================================================================
# PURPOSE
# =========
# To calculate all final posterior model weights for a given region and season.
# Also outputs best a-posteriori parameter values. Optionally, the weights
# come from a pseudo-observation experiment. Autocorr. is implemented.

# STATUS
# ========
# Working

# WARNING! Error calculations are incorrect. They need to be updated. 

# CAUTION! Errors might be under-estimated when non-standard parameter
# limits are used. 

# INPUT
# =======
# control => Control list from read.control.
# season => Season. String. 
# region => Region to analyze. String.
# theseed => Seed for the random number generator. Default: NULL. If the seed
#            is specified, a different seed is used for each model, but
#            the overall sequence of seeds is reproducible.  
# truemodel => Model number to use for pseudo-observations.
#           Ignored if osse=FALSE. Integer. Default: NULL.


# CALLS
# =======
# weight.int
# load.obs from load_obs
# load.reg.models from load_models
# model.priors from calc.model.priors
# fit.smoothed from fit.smoothed
# read.input from read.control.R
# get.merrors from merrors.R

# OUTPUT
# ========
# out => A list with components
#    $weights    => Posterior model weights for all models. Vector.
#    $abserr     => Standard errors of posterior model weights. Vector.
#    $bmean      => Mean b from all Monte-Carlo simulations (for checking
#                   purposes). Vector.
#    $sigmamean  => Mean sigma from all Monte-Carlo simulations (for checking
#                   purposes). Vector.
#    $rhomean    => Mean who from all Monte-Carlo simulations (for checking
#                   purposes) Vector
#    $best.b     => Best a-posteriori bias for all models. Vector.
#    $best.sigma => Best a-posteriori sigma for all models. Vector.
#    $best.rho   => Best a-posteriori rho for all models. Vector. 
#    $mpriors    => A vector of model priors for each model. Vector.
#    $merrsamp   => Samples for model errors [model number, time index], or
#                   NULL if ct$model.errpors=FALSE

# TEST OUTPUT
# ============
# Test 1
# tasmean real est, lm, obs reftype, sigmalim=c(0.0, 100.0),
# rholim=c(0.0, 0.0), n.weights=1000, c=1.1, old prior
# weights.reg(control, "JAN", "Victoria", theseed=0)
# weights[1] = 0.10210030
# weights[4] = 0.20389828
# weights[12] = 0.08440430
# bmean[12] = 1.17985795
# sigmamean[4] = 48.53463
# best.b[1] = 2.5672974
# best.sigma[4] = 1.341999
# mpriors[1] = 0.0860502
# mpriors[4] = 0.0852465
# mpriors[12] = 0.0808295
# merrsamp=NULL

# Test 2
# Tasmean random osse lm, biascorrect, n.weights=100000, sigmalim=c(0.0, 50.0)
# rholim=c(0.0, 1.0), model errors, old estimation, c=1E20, f=2 
# weights.reg(control, "JAN", "Victoria", theseed=0, truemodel=2)
# weights = 0.13314325 0.12546057 0.09599900 0.05088145 0.04796628 0.04060076
#           0.11509387 0.09360314 0.07614698 0.08879802 0.06176480 0.07054188
# best.sigma = [1] 0.7477281 0.7532606 0.7558467 0.7442431 0.7614011 0.7292824
#           0.7433343 0.7443166 0.7427796 0.7711458 0.7349700 0.7569720
# best.rho =  0.0197415946 0.0272669182 0.1291912338 0.0131229185 0.0148123177
# 0.0009398384 0.0299107824 0.0758799410 0.0176812382 0.0303543941
# 0.1099896734 0.0787180783
# mpriors = 0.09879742 0.10248983 0.10188801 0.03980386 0.03951504 0.03669127
#           0.08594376 0.09919291 0.09077204 0.10112952 0.10236641 0.10140994
# merrsamp[5,14] =  -0.0192825549

# Test 3
# AMOCIndex lm, n.weights=1000, sigmalim=c(0.0, 5.0), c=0.5,
# rholim=c(0.0, 0.0), realest, old estimation. 
# weights.reg(control, "Annual", "Global", 0)
# weights (14)
# weights[1] = 6.644650e-27
# weights[6] = 1.512139e-08
# weights[14] = 3.829758e-10
# best.b[5] = -0.04762817
# best.sigma[10] = 0.4882285
# mpriors[1] = 0.06183805 
# mpriors[4] = 0.07886702
# mpriors[14] = 0.07447473

# Test 4
# This is the old OSSE test where data for a single Global region are used.
# AMOCIndex, lowess, n.weights=30000, sigmalim=c(0.0, 5.0),
# rholim=c(0.0, 1.0), c=1E+20, OSSE, new estimation, no model errors,
# biascorrect 
# weights.reg(ct, "Annual", "Global", truemodel=12)
# the results should be roughly similar to this, although large differences
# may be possible
# 12th model should get most of the weight
# best.sigma(13)
# best.sigma[1] = 0.2971858
# best.sigma[6] = 0.2846582
# best.sigma[13] = 0.2802211
# best.rho[1] = 0.8033424
# best.rho[6] = 0.6249741
# best.rho[13] = 0.6137979
# mpriors[1] = 1.198069e-08
# mpriors[4] = 2.211656e-02
# mpriors[13] = 2.895391e-01

# Test 5.
# Same but new estimation and model errors, f=2
# control.weights.reg.test5.in
# weights.reg(ct, "Annual", "Global", -3, truemodel=12)
# weights
# 8.115795e-07 1.734524e-06 2.211761e-02 2.821458e-02 1.741669e-01
# [6] 4.981207e-03 8.645998e-02 7.061688e-05 2.233158e-02 1.709772e-01
#[11] 2.450614e-07 4.735995e-01 1.707810e-02
# best.rho
# 0.6474501 0.5952934 0.4550278 0.4765119 0.4014261 0.4731762 0.4302415
# [8] 0.6411505 0.5046110 0.4981147 0.5379957 0.4232741 0.5292335
# mpriors
#[1] 7.405006e-03 2.573844e-03 6.241470e-02 9.887167e-02 7.671036e-02
# [6] 1.556063e-01 3.804676e-02 4.665511e-02 1.130026e-01 8.344028e-02
#[11] 8.603959e-06 1.552637e-01 1.600011e-01

# REFERENCES
# ============
# R. Olson, Y. Fan and J. P. Evans (2015): "BMA for Dynamical Stochastic
# Models –Penalizing for Both Variability and Bias."

# HISTORY
# ========
# Oct 29 2015 => Written by Roman Olson, CCRC, UNSW.
# Nov 24 2015 => Added output of best parameter values + file output.
# Jan 25 2016 => Added seasons.
# Feb 10 2016 => Improved bias prior and made it more flexible.
# Feb 11 2016 => Implemented OSSEs.
# Feb 25 2016 => Vectorized the code.
# Jun 28 2016 => Made more flexible
# Jul 05 2016 => Now can work with new and old priors
# Jul 12 2016 => Now implements autocorrelation.
# Oct 14 2016 => Implemented model error
# Oct 25 2016 => Implemented the expansion factor.
# Dec 26 2016 => Now also implements bias-correction (demeaning) for model
#                output
# Dec 27 2016 => Now also implements bias-correction (demeaning) for
#                observations
# Mar 16 2017 => Now passing the seed to the prior function to accomodate
#                new estimation and AR1 model errors. 
# ======================================================================
weights.reg <- function(control, season, region, theseed=NULL, truemodel=NULL) {

   # IMPORT MODULES
   source("load_obs.R"); source("load_models.R"); source("merrors.R")
   source("calc.model.priors.R"); source("fit.smoothed.R");
   source("read.control.R")

   # PRELIMINARIES
   input.info  <- read.input("hindcast")
   nmodels     <- input.info$nmodels
   nregions    <- length(input.info$regions)
   method      <- control$smoothing 
   weights.int <- vector(length=nmodels) #Un-normalized weight (w/out prior)
   err         <- vector(length=nmodels)
   bmean       <- sigmamean <- rhomean <- vector(length=nmodels)
   best.b      <- best.sigma <- best.rho <- vector(length=nmodels) 
   if (!is.null(theseed)) { set.seed(theseed) } 
   
   # INPUT
   obsdata        <- load.obs(control, season, region, ct$biascorrect,
                              truemodel=truemodel) 
   myobs          <- obsdata$obs
   mdata          <- load.reg.models(control, season, "hindcast", region)
   # mdata.smoothed$smoothmodels [model index, time index]
   mdata.smoothed <- fit.smoothed(mdata, method, ct$biascorrect) 
   # Matrix of model errors 
   if (ct$model.errors) { 
       merrsamp <- get.merrors(mdata.smoothed$smoothmodels, control$f)$merrsamp
   } else {
       merrsamp <- NULL
   }
   #Each element is a smoothed time series
   mall           <- list()
   for (mnum in 1:nmodels) {mall[[mnum]] <- mdata.smoothed$smoothmodels[mnum,]} 

   # GET PRIORS (model index)
   mpriors <- model.priors.wrap(control, season, region, truemodel, theseed)

   # SET SEEDS AND CALCULATE WEIGHTS
   cat("Calculating integrals -- vectorized over models\n")
   if (!is.null(theseed)) { 
       cur.seeds   <- seq(theseed+1, by=1, length.out=nmodels)
       weights.out <- mapply(weight.int, mall, cur.seeds,MoreArgs=list(control,
                             myobs, merrsamp), SIMPLIFY=FALSE)
   } else {
       weights.out <- lapply(mall, weight.int, NULL, control, myobs, merrsamp)
   }
    
   # CALCULATE POSTERIOR WEIGHTS
   weights.int <- sapply(weights.out, "[[", "w.k")
   err         <- sapply(weights.out, "[[", "err.k")
   bmean       <- sapply(lapply(weights.out, "[[", "b.k"), mean)
   sigmamean   <- sapply(lapply(weights.out, "[[", "sigma.k"), mean)
   rhomean     <- sapply(lapply(weights.out, "[[", "rho.k"), mean)
   # Indices of the maximum posterior prob. in the chains
   postminds   <- sapply(lapply(weights.out, "[[", "post"), which.max)
   best.b      <- mapply("[[", lapply(weights.out, "[[", "b.k"), postminds)
   best.sigma  <- mapply("[[", lapply(weights.out, "[[", "sigma.k"), postminds)
   best.rho    <- mapply("[[", lapply(weights.out, "[[", "rho.k"), postminds)
    
   # Multiply by the prior
   weights <- weights.int*mpriors
   cat("Sum of un-normalized weights: ", sum(weights), "\n")
   weights <- weights/sum(weights)
   abserr  <- (err/100.0)*weights
    
   # RETURN OUTPUT, SAVE TO FILE IF NEEDED
   out <- list(weights=weights, abserr=abserr, bmean=bmean,sigmamean=sigmamean,
               rhomean=rhomean, best.b=best.b, best.sigma=best.sigma,
               best.rho=best.rho, mpriors=mpriors, merrsamp=merrsamp) 
   out
}#!+


# ======================================================================
# PURPOSE
# =========
# To calculate (and, optionally, output) all model weights + some other
# diagnostic information like the best parameter settings for each model,
# region and season. Optionally, observation system simulation experiments are
# performed. Autocorrelation is implemented

# STATUS
# ========
# Working

# WARNING! Error calculations are incorrect. They need to be updated. 

# CAUTION! Errors might be under-estimated when non-standard parameter
# limits are used. 

# NOTE: Please do not make parameter limits wider than the defaults.

# METHOD
# =========
# For pseudo-observations a 'true' model is randomly
# selected from each region and
# pseudo-observations are taken from raw model output for each state. The
# sampling is now with replacement to account for the fact that there may be
# more regions than models. 

# INPUT
# =======
# control => Control list, obtained from read.control.
# season => Season. String. 
# theseed => Seed for the random number generator. Default: NULL. If the seed
#            is specified, a different seed is used for each model, but
#            the overall sequence of seeds is reproducible.  

# CALLS
# =======
# get.regions from BMAutils.R
# weights.reg
# read.input from read.control

# OUTPUT
# ========
# out => List with components
#    $allweights => Posterior weights. Matrix. [row, col] = [region, model]
#    $allerrors  => Absolute errors in weights. Matrix. [row, col] =
#                   [region, model]
#    $all.best.b => Best a-posteriori biases. Matrix. [row, col] = [region,
#                   model]
#    $all.best.sigma => Best a-posteriori sigmas. Matrix. [row, col] =
#                   [region, model]
#    $all.best.rho => Best a-posteriori first order autocorrelations. Matrix.
#                    [rho, col] = [region, model]
#    $all.priors     => Vector of prior weights for each model. [row, col]
#                    = [region, model]. For standard weight estimation, they
#                    are the same for all regions. For OSSEs, they are
#                    different.
#
# The out object is also saved to the specified output file. 

# TEST OUTPUT
#=============
# Test 1
# AMOCIndex lowess, n.weights=100000, sigmalim=c(0.0, 5.0),
# rholim=c(0.0, 1.0), c=10, realest, model errors, old estimation
# no bias-correct
# weights.all(control, "Annual")
# The results should be approximately (they are actually quite imprecise)
# allweights(1, 14)
# allweights[1,1] = 4.711871e-05
# allweights[1,5] = 0.221397
# allweights[1,13] = 0.03595961
# all.best.b[1,13]  = 0.02762094
# all.best.sigma[1,1] = 0.2765385
# all.best.sigma[1,5] = 0.2561838
# all.best.sigma[1,13] = 0.2739752
# all.priors[1,1] = 0.03656539
# all.priors[1,8] = 0.07277745

# Test 2
# pracc JJA lm OSSE, n.weights=10000, sigmalim=c(0.0, 100.0),
# rholim=c(0.0, 1.0), osse.selection="sequential"
# c=1E+20, old estimation. 
# Check that the right models get the most weights (it is different depending
# on the random seed)

# Test 3
# pracc JJA lm realest, n.weights=100000, sigmalim=c(0.0, 100.0)
# rholim=c(0.0, 1.0), c=1E+20, new estimation 
# weights.all(ct, "JJA", 0)
# allweights(12, 12)
# allweights[1,1] = 1.046600e-02
# allweights[3,4] =  9.067162e-04
# allweights[12, 10] = 2.465782e-01
# all.best.b[3,4] = -3.516917e-19
# all.best.sigma[3,11] = 33.25330
# all.best.rho[5,7] = 0.001036253
# all.priors[1,1] = 5.73437e-02
# all.priors[3,4] = 1.65723e-03
# all.priors[12, 10] = 5.86583e-02

# Test 4
# Same but normvar, n.weights=30000
# allweights[1,1] = 8.151124e-03
# allweights[3,4] = 0.077851912
# allweights[12,12] = 2.969311e-03
# all.best.b[3,4] = -3.219550e-19
# all.best.sigma[3,11] = 33.30094
# all.best.rho[5,7] = 0.0004522414
# all.priors[1,1] = 3.924634e-02
# all.priors[3,4] = 0.1023810371
# all.priors[12,10] = 1.104145e-02

# REFERENCE
# ==========
# Olson, Yanan and Evans (2016). Tech. Rep., UNSW Australia.

# HISTORY
# ========
# Oct 29 2015 => Written by Roman Olson, CCRC, UNSW.
# Oct 30 2015 => Added model priors to the output
# Nov 09 2015 => An option to save weights.
# Nov 25 2015 => Added best parameter values to the output.
# Jan 25 2016 => Added seasons.
# Feb 10 2016 => Improved bias prior and made it more flexible.
# Feb 12 2016 => Implemented OSSEs.
# Jun 28 2016 => Made more generalized.
# Jun 29 2016 => Added varname to output, fixed a bug in OSSE truemodel
#                generation, and now sampling with replacement.
#                No output was affected.
# Jul 12 2016 => Implemented auto-correlation.
# Jul 14 2016 => Improved output formatting
# Oct 03 2016 => Fixed a bug whereby control settings were accidentally overridden
#                by reading again from the input file. The output might have
#                affected some previous runs if control list was customized
#                in R terminal before running weights.all.
# ======================================================================
weights.all <- function(control, season, theseed=NULL) { 

   # SOURCE FUNCTIONS, PRELIMINARIES
   source("BMAutils.R"); source("read.control.R")
   input.info     <- read.input("hindcast")
   varname        <- input.info$varname
   regs           <- get.regions(varname); nregs        <- length(regs)
   nmodels        <- input.info$nmodels; mnames         <- mnames(control)
   allweights     <- matrix(NA, nrow=nregs, ncol=nmodels)
   allerrors      <- matrix(NA, nrow=nregs, ncol=nmodels)
   all.best.b     <- matrix(NA, nrow=nregs, ncol=nmodels) 
   all.best.sigma <- matrix(NA, nrow=nregs, ncol=nmodels)
   all.best.rho   <- matrix(NA, nrow=nregs, ncol=nmodels)
   all.priors     <- matrix(NA, nrow=nregs, ncol=nmodels)
   cur.seed       <- NULL
   # Set seed for the truemodels generation 
   if (!is.null(theseed)) {
       set.seed(theseed)
   }
   if (control$osse) {
      # Different "true" model for each region
      if (control$osse.selection=="random") {
         truemodels <- sample(nmodels, nregs, replace=TRUE)
      } else if (control$osse.selection=="sequential") {
         truemodels <- seq(1, nregs)
      } else {
         stop("Oops! Wrong value for osse.selection!")
      }
      cat("======== OSSE ===================\n")
      cat("Truemodels are: ", truemodels, "\n\n")
   } else {
      truemodels <- NULL
   }

   # LOOP OVER REGIONS
   rnum <- 0
   for (region in regs) {
       rnum <- rnum + 1
       if (!is.null(theseed)) {
          cur.seed <- theseed + rnum*nmodels*10
       }
       cat("\n========= REGION ", region, "  ================\n")
       cat("Seed #:", cur.seed, "\n")      
       if (control$osse) {
           truemodel = truemodels[rnum]
       } else {
           truemodel = NULL
       }
       out  <- weights.reg(control, season, region, theseed=cur.seed,
                  truemodel=truemodel)
       allweights[rnum,]     <- out$weights
       allerrors[rnum,]      <- out$abserr
       all.best.b[rnum,]     <- out$best.b 
       all.best.sigma[rnum,] <- out$best.sigma
       all.best.rho[rnum,]   <- out$best.rho
       all.priors[rnum,]     <- out$mpriors 
   }

   # PRODUCE OUTPUT
   out <- list(allweights=allweights, allerrors=allerrors, all.best.b=all.best.b,
               all.best.sigma=all.best.sigma, all.best.rho=all.best.rho,
               all.priors=all.priors, truemodels=truemodels, varname=varname,
               control=control)
   objarray <- c("allweights","allerrors", "all.best.b", "all.best.sigma",
                 "all.best.rho" ,"all.priors")
   for (obj in objarray) {rownames(out[[obj]]) <- regs;
                          colnames(out[[obj]]) <- mnames}
 
   # SAVE TO FILE IF NEEDED 
   save(out, file=control$weights.file)  
   out
}#!+
