# Supplementary material for: Accounting for skill in trend, variability, and autocorrelation facilitates better multi-model projections: Application to the AMOC and temperature time series
Source: PLoS One. 2019 Apr 10;14(4):e0214535. doi: 10.1371/journal.pone.0214535 (PMC6457553; doi:10.1371/journal.pone.0214535)
Supplement: S2 File — (ZIP) [file pone.0214535.s002.zip › plot.rassim.trac.R]

# PURPOSE
#============
# To plot pdfs for several chains, for just one metric (parameter). Optionally to
# plot a "true" value as well as some pdf measures. 

# STATUS
#========
# Working

# USAGE
#========
# 1. Change inputs if needed
# 2. Run the program

# INPUT
#=========
# See the code.
# By default the program takes chains from files
# input/chain1.dat
# input/chain2.dat
# input/chain*.dat

# CALLS
#=======
# est.marginals from est.marginals.R

# OUTPUT
#=========
# output/rassim.trac.eps

# HISTORY
#==========
# Nov 17 2016 => Modified from another function
# Feb 15 2017 => Added optional plotting changes from each model (a vector
#                of values)
# Mar 30 2017 => Added optional plotting the True value, as well as measures (mean and
#                90% confidence intervals)
#=======================================================================


#===== INPUTS ==========================================================
#!+ Set-up works for long Korea real projection runs
high.lim  <- 0.4                                    #Y limits for the plot #!+
x.lower   <- 0.0                                    #Lower X limit
x.upper   <- 11.0                                   #Upper X limit
# Short and Long
run.names <- c("TREND", "TREND+VAR")     #Run names for the legend!+
nruns     <- 2                                       #Number of runs#!+
mycolors  <- c("blue", "red")                     #Colors for the plotting.
linewidth <- c(3, 3)                              #Linewidths #!+
modelpar  <- "Temperature Change 1973-2005 to 2081-2100 [K]"
mylty     <- c(1, 1)                              #Line types
mymain    <- ""
bchanges  <- NULL                  #Changes vector from get.bcor.changes, or NULL. Output
true.val  <- NULL                  # True changes or NULL
add.measures <- TRUE               # Add mean/90% intervals


# Run names. Please include items chain.file[1]..[nruns] #!+
chain.file    <- vector(length=nruns) #!+
chain.file[1] <- paste("../plots/tasmax/realest/projections1.n1m.mblm.rcp85.2081-2100.flatprior.f2.22.dat") #Run #1!+
#chain.file[2] <- paste("../plots/tasmax/realest/projections1.mblm.rcp85.2081-2100.flatprior.f1.55.dat") #Run #2!+
chain.file[2] <- paste("../plots/tasmax/realest/projections1.n1m.mblm.rcp85.2081-2100.f2.3.kfixed.dat") #Run #3!+
#chain.file[4] <- paste("../plots/tasmax/realest/projections1.mblm.rcp85.2081-2100.f0.75.dat") #Run #4!+
#=======================================================================


# PRELIMINARIES #!+
#================
source("est.marginals.R")

chain.high     <- list() # List [[run]][sample number, 1]
est.high       <- list() # List [[run]][[1]] x/y


# ESTIMATE DENSITIES AND LOAD CHAINS #!+  
#===================
for (run.num in 1:nruns) {
  chain.high[[run.num]] <- read.table(chain.file[run.num]) #!+ Data frames 
  est.high[[run.num]]   <- est.marginals(chain.high[[run.num]],    smoothing = 3)
}


# PLOT PDFS #!+
#==============
# PRELIMINARIES #!+
# Open defice #!+
postscript("output/rassim.trac.eps", horizontal=FALSE, onefile=FALSE, height=6,
           width=8)
par(mar=c(5, 5, 2, 2))
  
# Set-up plot #!+ 
plot.default(NA, xlim=c(x.lower, x.upper), ylim=c(0,high.lim),
               xlab=modelpar, ylab="pdf", frame=T, cex.axis=1.75, cex.lab=1.75,
               cex.main=1.5, main=mymain)
  
  # Plot multiple pdfs from several chains #!+
  for (run.num in 1:nruns) { #!+
     lines(est.high[[run.num]][[1]]$x,    est.high[[run.num]][[1]]$y,
           col=mycolors[run.num], lwd=linewidth[run.num], lty=mylty[run.num]) #!+ 
  }
  
# Add all values if needed #!+
if (!is.null(bchanges)) {
   points(bchanges$model.means, rep(high.lim, length(bchanges$model.means)),
          pch=1, cex=1.75, col="red")
}

# Add true value if needed
if (!is.null(true.val)) {
   lines(c(true.val, true.val), c(0, high.lim*0.95), lwd=3, col="black")
}

# Add measures if needed
if (add.measures) {
   for (m in 1:nruns) {

      # Mean
      pp <- chain.high[[m]][,1]
      lines(c(mean(pp), mean(pp)), c(0, high.lim*0.95), col=mycolors[m])

      # 90% CIs
      lines(c(quantile(pp, 0.05), quantile(pp, 0.05)), c(0, high.lim)*0.95,
            col=mycolors[m], lty="dotted")
      lines(c(quantile(pp, 0.95), quantile(pp, 0.95)), c(0, high.lim)*0.95,
            col=mycolors[m], lty="dotted")

   }
}

# Make legend #!+
legend.x <- 0.7*x.upper + 0.3*x.lower
legend(legend.x, high.lim*0.95, legend=run.names, lty=mylty, lwd=linewidth[1:nruns],
       col=mycolors[1:nruns], bty="n", cex=1.2) #!+

dev.off()
#!+
