# Supplementary material for: Accounting for skill in trend, variability, and autocorrelation facilitates better multi-model projections: Application to the AMOC and temperature time series
Source: PLoS One. 2019 Apr 10;14(4):e0214535. doi: 10.1371/journal.pone.0214535 (PMC6457553; doi:10.1371/journal.pone.0214535)
Supplement: S2 File — (ZIP) [file pone.0214535.s002.zip › input/AMOChistoricalmaxosse/M8_1880_2004_pp_Annual_AMOChistoricalmaxosse_clim.txt]

  0.2250314E+02  0.2062136E+02  0.2209353E+02  0.2070372E+02  0.2201160E+02  0.2142145E+02  0.2216447E+02  0.2201173E+02  0.2162557E+02  0.2204259E+02  0.2196966E+02  0.2278682E+02  0.2120615E+02  0.2276674E+02  0.2046276E+02  0.2094570E+02  0.2032110E+02  0.2086045E+02  0.2150035E+02  0.2067513E+02  0.1996437E+02  0.2194353E+02  0.2062103E+02  0.2126761E+02  0.2113917E+02  0.2110491E+02  0.2057035E+02  0.2155978E+02  0.2044015E+02  0.2189337E+02  0.2113526E+02  0.2048396E+02  0.2020980E+02  0.2110026E+02  0.2155978E+02  0.2165320E+02  0.2110822E+02  0.2029425E+02  0.2132057E+02  0.2220267E+02  0.2196447E+02  0.2085922E+02  0.2163692E+02  0.2279823E+02  0.2110165E+02  0.2129773E+02  0.1887394E+02  0.2229231E+02  0.2102461E+02  0.2135225E+02  0.2107017E+02  0.2056030E+02  0.2060636E+02  0.2000455E+02  0.2074056E+02  0.2049889E+02  0.1928285E+02  0.2033095E+02  0.2099041E+02  0.2073424E+02  0.2009682E+02  0.2090891E+02  0.2121475E+02  0.2158871E+02  0.2037018E+02  0.2085524E+02  0.2212673E+02  0.2124233E+02  0.2093998E+02  0.1986139E+02  0.2189503E+02  0.2031355E+02  0.2090787E+02  0.2138889E+02  0.2113314E+02  0.2127076E+02  0.2135828E+02  0.2155908E+02  0.2002871E+02  0.2140469E+02  0.2165084E+02  0.2122000E+02  0.2160339E+02  0.2258548E+02  0.2205877E+02  0.2135991E+02  0.1967185E+02  0.2045084E+02  0.2085892E+02  0.2064121E+02  0.1979916E+02  0.2134493E+02  0.1994179E+02  0.2163333E+02  0.2128942E+02  0.1999654E+02  0.2049421E+02  0.1905291E+02  0.2130590E+02  0.1844907E+02  0.2235966E+02  0.2158556E+02  0.2088126E+02  0.2015851E+02  0.2086659E+02  0.2099156E+02  0.2046225E+02  0.2013421E+02  0.2042934E+02  0.2031796E+02  0.2076317E+02  0.2231547E+02  0.2075327E+02  0.2041273E+02  0.1934670E+02  0.1923384E+02  0.2105840E+02  0.2141354E+02  0.2120056E+02  0.2069456E+02  0.2113631E+02  0.1939799E+02  0.2045749E+02  0.2058139E+02  0.2068496E+02
  0.2250314E+02  0.2062136E+02  0.2209353E+02  0.2070372E+02  0.2201160E+02  0.2142145E+02  0.2216447E+02  0.2201173E+02  0.2162557E+02  0.2204259E+02  0.2196966E+02  0.2278682E+02  0.2120615E+02  0.2276674E+02  0.2046276E+02  0.2094570E+02  0.2032110E+02  0.2086045E+02  0.2150035E+02  0.2067513E+02  0.1996437E+02  0.2194353E+02  0.2062103E+02  0.2126761E+02  0.2113917E+02  0.2110491E+02  0.2057035E+02  0.2155978E+02  0.2044015E+02  0.2189337E+02  0.2113526E+02  0.2048396E+02  0.2020980E+02  0.2110026E+02  0.2155978E+02  0.2165320E+02  0.2110822E+02  0.2029425E+02  0.2132057E+02  0.2220267E+02  0.2196447E+02  0.2085922E+02  0.2163692E+02  0.2279823E+02  0.2110165E+02  0.2129773E+02  0.1887394E+02  0.2229231E+02  0.2102461E+02  0.2135225E+02  0.2107017E+02  0.2056030E+02  0.2060636E+02  0.2000455E+02  0.2074056E+02  0.2049889E+02  0.1928285E+02  0.2033095E+02  0.2099041E+02  0.2073424E+02  0.2009682E+02  0.2090891E+02  0.2121475E+02  0.2158871E+02  0.2037018E+02  0.2085524E+02  0.2212673E+02  0.2124233E+02  0.2093998E+02  0.1986139E+02  0.2189503E+02  0.2031355E+02  0.2090787E+02  0.2138889E+02  0.2113314E+02  0.2127076E+02  0.2135828E+02  0.2155908E+02  0.2002871E+02  0.2140469E+02  0.2165084E+02  0.2122000E+02  0.2160339E+02  0.2258548E+02  0.2205877E+02  0.2135991E+02  0.1967185E+02  0.2045084E+02  0.2085892E+02  0.2064121E+02  0.1979916E+02  0.2134493E+02  0.1994179E+02  0.2163333E+02  0.2128942E+02  0.1999654E+02  0.2049421E+02  0.1905291E+02  0.2130590E+02  0.1844907E+02  0.2235966E+02  0.2158556E+02  0.2088126E+02  0.2015851E+02  0.2086659E+02  0.2099156E+02  0.2046225E+02  0.2013421E+02  0.2042934E+02  0.2031796E+02  0.2076317E+02  0.2231547E+02  0.2075327E+02  0.2041273E+02  0.1934670E+02  0.1923384E+02  0.2105840E+02  0.2141354E+02  0.2120056E+02  0.2069456E+02  0.2113631E+02  0.1939799E+02  0.2045749E+02  0.2058139E+02  0.2068496E+02
  0.2250314E+02  0.2062136E+02  0.2209353E+02  0.2070372E+02  0.2201160E+02  0.2142145E+02  0.2216447E+02  0.2201173E+02  0.2162557E+02  0.2204259E+02  0.2196966E+02  0.2278682E+02  0.2120615E+02  0.2276674E+02  0.2046276E+02  0.2094570E+02  0.2032110E+02  0.2086045E+02  0.2150035E+02  0.2067513E+02  0.1996437E+02  0.2194353E+02  0.2062103E+02  0.2126761E+02  0.2113917E+02  0.2110491E+02  0.2057035E+02  0.2155978E+02  0.2044015E+02  0.2189337E+02  0.2113526E+02  0.2048396E+02  0.2020980E+02  0.2110026E+02  0.2155978E+02  0.2165320E+02  0.2110822E+02  0.2029425E+02  0.2132057E+02  0.2220267E+02  0.2196447E+02  0.2085922E+02  0.2163692E+02  0.2279823E+02  0.2110165E+02  0.2129773E+02  0.1887394E+02  0.2229231E+02  0.2102461E+02  0.2135225E+02  0.2107017E+02  0.2056030E+02  0.2060636E+02  0.2000455E+02  0.2074056E+02  0.2049889E+02  0.1928285E+02  0.2033095E+02  0.2099041E+02  0.2073424E+02  0.2009682E+02  0.2090891E+02  0.2121475E+02  0.2158871E+02  0.2037018E+02  0.2085524E+02  0.2212673E+02  0.2124233E+02  0.2093998E+02  0.1986139E+02  0.2189503E+02  0.2031355E+02  0.2090787E+02  0.2138889E+02  0.2113314E+02  0.2127076E+02  0.2135828E+02  0.2155908E+02  0.2002871E+02  0.2140469E+02  0.2165084E+02  0.2122000E+02  0.2160339E+02  0.2258548E+02  0.2205877E+02  0.2135991E+02  0.1967185E+02  0.2045084E+02  0.2085892E+02  0.2064121E+02  0.1979916E+02  0.2134493E+02  0.1994179E+02  0.2163333E+02  0.2128942E+02  0.1999654E+02  0.2049421E+02  0.1905291E+02  0.2130590E+02  0.1844907E+02  0.2235966E+02  0.2158556E+02  0.2088126E+02  0.2015851E+02  0.2086659E+02  0.2099156E+02  0.2046225E+02  0.2013421E+02  0.2042934E+02  0.2031796E+02  0.2076317E+02  0.2231547E+02  0.2075327E+02  0.2041273E+02  0.1934670E+02  0.1923384E+02  0.2105840E+02  0.2141354E+02  0.2120056E+02  0.2069456E+02  0.2113631E+02  0.1939799E+02  0.2045749E+02  0.2058139E+02  0.2068496E+02
  0.2250314E+02  0.2062136E+02  0.2209353E+02  0.2070372E+02  0.2201160E+02  0.2142145E+02  0.2216447E+02  0.2201173E+02  0.2162557E+02  0.2204259E+02  0.2196966E+02  0.2278682E+02  0.2120615E+02  0.2276674E+02  0.2046276E+02  0.2094570E+02  0.2032110E+02  0.2086045E+02  0.2150035E+02  0.2067513E+02  0.1996437E+02  0.2194353E+02  0.2062103E+02  0.2126761E+02  0.2113917E+02  0.2110491E+02  0.2057035E+02  0.2155978E+02  0.2044015E+02  0.2189337E+02  0.2113526E+02  0.2048396E+02  0.2020980E+02  0.2110026E+02  0.2155978E+02  0.2165320E+02  0.2110822E+02  0.2029425E+02  0.2132057E+02  0.2220267E+02  0.2196447E+02  0.2085922E+02  0.2163692E+02  0.2279823E+02  0.2110165E+02  0.2129773E+02  0.1887394E+02  0.2229231E+02  0.2102461E+02  0.2135225E+02  0.2107017E+02  0.2056030E+02  0.2060636E+02  0.2000455E+02  0.2074056E+02  0.2049889E+02  0.1928285E+02  0.2033095E+02  0.2099041E+02  0.2073424E+02  0.2009682E+02  0.2090891E+02  0.2121475E+02  0.2158871E+02  0.2037018E+02  0.2085524E+02  0.2212673E+02  0.2124233E+02  0.2093998E+02  0.1986139E+02  0.2189503E+02  0.2031355E+02  0.2090787E+02  0.2138889E+02  0.2113314E+02  0.2127076E+02  0.2135828E+02  0.2155908E+02  0.2002871E+02  0.2140469E+02  0.2165084E+02  0.2122000E+02  0.2160339E+02  0.2258548E+02  0.2205877E+02  0.2135991E+02  0.1967185E+02  0.2045084E+02  0.2085892E+02  0.2064121E+02  0.1979916E+02  0.2134493E+02  0.1994179E+02  0.2163333E+02  0.2128942E+02  0.1999654E+02  0.2049421E+02  0.1905291E+02  0.2130590E+02  0.1844907E+02  0.2235966E+02  0.2158556E+02  0.2088126E+02  0.2015851E+02  0.2086659E+02  0.2099156E+02  0.2046225E+02  0.2013421E+02  0.2042934E+02  0.2031796E+02  0.2076317E+02  0.2231547E+02  0.2075327E+02  0.2041273E+02  0.1934670E+02  0.1923384E+02  0.2105840E+02  0.2141354E+02  0.2120056E+02  0.2069456E+02  0.2113631E+02  0.1939799E+02  0.2045749E+02  0.2058139E+02  0.2068496E+02
  0.2250314E+02  0.2062136E+02  0.2209353E+02  0.2070372E+02  0.2201160E+02  0.2142145E+02  0.2216447E+02  0.2201173E+02  0.2162557E+02  0.2204259E+02  0.2196966E+02  0.2278682E+02  0.2120615E+02  0.2276674E+02  0.2046276E+02  0.2094570E+02  0.2032110E+02  0.2086045E+02  0.2150035E+02  0.2067513E+02  0.1996437E+02  0.2194353E+02  0.2062103E+02  0.2126761E+02  0.2113917E+02  0.2110491E+02  0.2057035E+02  0.2155978E+02  0.2044015E+02  0.2189337E+02  0.2113526E+02  0.2048396E+02  0.2020980E+02  0.2110026E+02  0.2155978E+02  0.2165320E+02  0.2110822E+02  0.2029425E+02  0.2132057E+02  0.2220267E+02  0.2196447E+02  0.2085922E+02  0.2163692E+02  0.2279823E+02  0.2110165E+02  0.2129773E+02  0.1887394E+02  0.2229231E+02  0.2102461E+02  0.2135225E+02  0.2107017E+02  0.2056030E+02  0.2060636E+02  0.2000455E+02  0.2074056E+02  0.2049889E+02  0.1928285E+02  0.2033095E+02  0.2099041E+02  0.2073424E+02  0.2009682E+02  0.2090891E+02  0.2121475E+02  0.2158871E+02  0.2037018E+02  0.2085524E+02  0.2212673E+02  0.2124233E+02  0.2093998E+02  0.1986139E+02  0.2189503E+02  0.2031355E+02  0.2090787E+02  0.2138889E+02  0.2113314E+02  0.2127076E+02  0.2135828E+02  0.2155908E+02  0.2002871E+02  0.2140469E+02  0.2165084E+02  0.2122000E+02  0.2160339E+02  0.2258548E+02  0.2205877E+02  0.2135991E+02  0.1967185E+02  0.2045084E+02  0.2085892E+02  0.2064121E+02  0.1979916E+02  0.2134493E+02  0.1994179E+02  0.2163333E+02  0.2128942E+02  0.1999654E+02  0.2049421E+02  0.1905291E+02  0.2130590E+02  0.1844907E+02  0.2235966E+02  0.2158556E+02  0.2088126E+02  0.2015851E+02  0.2086659E+02  0.2099156E+02  0.2046225E+02  0.2013421E+02  0.2042934E+02  0.2031796E+02  0.2076317E+02  0.2231547E+02  0.2075327E+02  0.2041273E+02  0.1934670E+02  0.1923384E+02  0.2105840E+02  0.2141354E+02  0.2120056E+02  0.2069456E+02  0.2113631E+02  0.1939799E+02  0.2045749E+02  0.2058139E+02  0.2068496E+02
  0.2250314E+02  0.2062136E+02  0.2209353E+02  0.2070372E+02  0.2201160E+02  0.2142145E+02  0.2216447E+02  0.2201173E+02  0.2162557E+02  0.2204259E+02  0.2196966E+02  0.2278682E+02  0.2120615E+02  0.2276674E+02  0.2046276E+02  0.2094570E+02  0.2032110E+02  0.2086045E+02  0.2150035E+02  0.2067513E+02  0.1996437E+02  0.2194353E+02  0.2062103E+02  0.2126761E+02  0.2113917E+02  0.2110491E+02  0.2057035E+02  0.2155978E+02  0.2044015E+02  0.2189337E+02  0.2113526E+02  0.2048396E+02  0.2020980E+02  0.2110026E+02  0.2155978E+02  0.2165320E+02  0.2110822E+02  0.2029425E+02  0.2132057E+02  0.2220267E+02  0.2196447E+02  0.2085922E+02  0.2163692E+02  0.2279823E+02  0.2110165E+02  0.2129773E+02  0.1887394E+02  0.2229231E+02  0.2102461E+02  0.2135225E+02  0.2107017E+02  0.2056030E+02  0.2060636E+02  0.2000455E+02  0.2074056E+02  0.2049889E+02  0.1928285E+02  0.2033095E+02  0.2099041E+02  0.2073424E+02  0.2009682E+02  0.2090891E+02  0.2121475E+02  0.2158871E+02  0.2037018E+02  0.2085524E+02  0.2212673E+02  0.2124233E+02  0.2093998E+02  0.1986139E+02  0.2189503E+02  0.2031355E+02  0.2090787E+02  0.2138889E+02  0.2113314E+02  0.2127076E+02  0.2135828E+02  0.2155908E+02  0.2002871E+02  0.2140469E+02  0.2165084E+02  0.2122000E+02  0.2160339E+02  0.2258548E+02  0.2205877E+02  0.2135991E+02  0.1967185E+02  0.2045084E+02  0.2085892E+02  0.2064121E+02  0.1979916E+02  0.2134493E+02  0.1994179E+02  0.2163333E+02  0.2128942E+02  0.1999654E+02  0.2049421E+02  0.1905291E+02  0.2130590E+02  0.1844907E+02  0.2235966E+02  0.2158556E+02  0.2088126E+02  0.2015851E+02  0.2086659E+02  0.2099156E+02  0.2046225E+02  0.2013421E+02  0.2042934E+02  0.2031796E+02  0.2076317E+02  0.2231547E+02  0.2075327E+02  0.2041273E+02  0.1934670E+02  0.1923384E+02  0.2105840E+02  0.2141354E+02  0.2120056E+02  0.2069456E+02  0.2113631E+02  0.1939799E+02  0.2045749E+02  0.2058139E+02  0.2068496E+02
  0.2250314E+02  0.2062136E+02  0.2209353E+02  0.2070372E+02  0.2201160E+02  0.2142145E+02  0.2216447E+02  0.2201173E+02  0.2162557E+02  0.2204259E+02  0.2196966E+02  0.2278682E+02  0.2120615E+02  0.2276674E+02  0.2046276E+02  0.2094570E+02  0.2032110E+02  0.2086045E+02  0.2150035E+02  0.2067513E+02  0.1996437E+02  0.2194353E+02  0.2062103E+02  0.2126761E+02  0.2113917E+02  0.2110491E+02  0.2057035E+02  0.2155978E+02  0.2044015E+02  0.2189337E+02  0.2113526E+02  0.2048396E+02  0.2020980E+02  0.2110026E+02  0.2155978E+02  0.2165320E+02  0.2110822E+02  0.2029425E+02  0.2132057E+02  0.2220267E+02  0.2196447E+02  0.2085922E+02  0.2163692E+02  0.2279823E+02  0.2110165E+02  0.2129773E+02  0.1887394E+02  0.2229231E+02  0.2102461E+02  0.2135225E+02  0.2107017E+02  0.2056030E+02  0.2060636E+02  0.2000455E+02  0.2074056E+02  0.2049889E+02  0.1928285E+02  0.2033095E+02  0.2099041E+02  0.2073424E+02  0.2009682E+02  0.2090891E+02  0.2121475E+02  0.2158871E+02  0.2037018E+02  0.2085524E+02  0.2212673E+02  0.2124233E+02  0.2093998E+02  0.1986139E+02  0.2189503E+02  0.2031355E+02  0.2090787E+02  0.2138889E+02  0.2113314E+02  0.2127076E+02  0.2135828E+02  0.2155908E+02  0.2002871E+02  0.2140469E+02  0.2165084E+02  0.2122000E+02  0.2160339E+02  0.2258548E+02  0.2205877E+02  0.2135991E+02  0.1967185E+02  0.2045084E+02  0.2085892E+02  0.2064121E+02  0.1979916E+02  0.2134493E+02  0.1994179E+02  0.2163333E+02  0.2128942E+02  0.1999654E+02  0.2049421E+02  0.1905291E+02  0.2130590E+02  0.1844907E+02  0.2235966E+02  0.2158556E+02  0.2088126E+02  0.2015851E+02  0.2086659E+02  0.2099156E+02  0.2046225E+02  0.2013421E+02  0.2042934E+02  0.2031796E+02  0.2076317E+02  0.2231547E+02  0.2075327E+02  0.2041273E+02  0.1934670E+02  0.1923384E+02  0.2105840E+02  0.2141354E+02  0.2120056E+02  0.2069456E+02  0.2113631E+02  0.1939799E+02  0.2045749E+02  0.2058139E+02  0.2068496E+02
  0.2250314E+02  0.2062136E+02  0.2209353E+02  0.2070372E+02  0.2201160E+02  0.2142145E+02  0.2216447E+02  0.2201173E+02  0.2162557E+02  0.2204259E+02  0.2196966E+02  0.2278682E+02  0.2120615E+02  0.2276674E+02  0.2046276E+02  0.2094570E+02  0.2032110E+02  0.2086045E+02  0.2150035E+02  0.2067513E+02  0.1996437E+02  0.2194353E+02  0.2062103E+02  0.2126761E+02  0.2113917E+02  0.2110491E+02  0.2057035E+02  0.2155978E+02  0.2044015E+02  0.2189337E+02  0.2113526E+02  0.2048396E+02  0.2020980E+02  0.2110026E+02  0.2155978E+02  0.2165320E+02  0.2110822E+02  0.2029425E+02  0.2132057E+02  0.2220267E+02  0.2196447E+02  0.2085922E+02  0.2163692E+02  0.2279823E+02  0.2110165E+02  0.2129773E+02  0.1887394E+02  0.2229231E+02  0.2102461E+02  0.2135225E+02  0.2107017E+02  0.2056030E+02  0.2060636E+02  0.2000455E+02  0.2074056E+02  0.2049889E+02  0.1928285E+02  0.2033095E+02  0.2099041E+02  0.2073424E+02  0.2009682E+02  0.2090891E+02  0.2121475E+02  0.2158871E+02  0.2037018E+02  0.2085524E+02  0.2212673E+02  0.2124233E+02  0.2093998E+02  0.1986139E+02  0.2189503E+02  0.2031355E+02  0.2090787E+02  0.2138889E+02  0.2113314E+02  0.2127076E+02  0.2135828E+02  0.2155908E+02  0.2002871E+02  0.2140469E+02  0.2165084E+02  0.2122000E+02  0.2160339E+02  0.2258548E+02  0.2205877E+02  0.2135991E+02  0.1967185E+02  0.2045084E+02  0.2085892E+02  0.2064121E+02  0.1979916E+02  0.2134493E+02  0.1994179E+02  0.2163333E+02  0.2128942E+02  0.1999654E+02  0.2049421E+02  0.1905291E+02  0.2130590E+02  0.1844907E+02  0.2235966E+02  0.2158556E+02  0.2088126E+02  0.2015851E+02  0.2086659E+02  0.2099156E+02  0.2046225E+02  0.2013421E+02  0.2042934E+02  0.2031796E+02  0.2076317E+02  0.2231547E+02  0.2075327E+02  0.2041273E+02  0.1934670E+02  0.1923384E+02  0.2105840E+02  0.2141354E+02  0.2120056E+02  0.2069456E+02  0.2113631E+02  0.1939799E+02  0.2045749E+02  0.2058139E+02  0.2068496E+02
  0.2250314E+02  0.2062136E+02  0.2209353E+02  0.2070372E+02  0.2201160E+02  0.2142145E+02  0.2216447E+02  0.2201173E+02  0.2162557E+02  0.2204259E+02  0.2196966E+02  0.2278682E+02  0.2120615E+02  0.2276674E+02  0.2046276E+02  0.2094570E+02  0.2032110E+02  0.2086045E+02  0.2150035E+02  0.2067513E+02  0.1996437E+02  0.2194353E+02  0.2062103E+02  0.2126761E+02  0.2113917E+02  0.2110491E+02  0.2057035E+02  0.2155978E+02  0.2044015E+02  0.2189337E+02  0.2113526E+02  0.2048396E+02  0.2020980E+02  0.2110026E+02  0.2155978E+02  0.2165320E+02  0.2110822E+02  0.2029425E+02  0.2132057E+02  0.2220267E+02  0.2196447E+02  0.2085922E+02  0.2163692E+02  0.2279823E+02  0.2110165E+02  0.2129773E+02  0.1887394E+02  0.2229231E+02  0.2102461E+02  0.2135225E+02  0.2107017E+02  0.2056030E+02  0.2060636E+02  0.2000455E+02  0.2074056E+02  0.2049889E+02  0.1928285E+02  0.2033095E+02  0.2099041E+02  0.2073424E+02  0.2009682E+02  0.2090891E+02  0.2121475E+02  0.2158871E+02  0.2037018E+02  0.2085524E+02  0.2212673E+02  0.2124233E+02  0.2093998E+02  0.1986139E+02  0.2189503E+02  0.2031355E+02  0.2090787E+02  0.2138889E+02  0.2113314E+02  0.2127076E+02  0.2135828E+02  0.2155908E+02  0.2002871E+02  0.2140469E+02  0.2165084E+02  0.2122000E+02  0.2160339E+02  0.2258548E+02  0.2205877E+02  0.2135991E+02  0.1967185E+02  0.2045084E+02  0.2085892E+02  0.2064121E+02  0.1979916E+02  0.2134493E+02  0.1994179E+02  0.2163333E+02  0.2128942E+02  0.1999654E+02  0.2049421E+02  0.1905291E+02  0.2130590E+02  0.1844907E+02  0.2235966E+02  0.2158556E+02  0.2088126E+02  0.2015851E+02  0.2086659E+02  0.2099156E+02  0.2046225E+02  0.2013421E+02  0.2042934E+02  0.2031796E+02  0.2076317E+02  0.2231547E+02  0.2075327E+02  0.2041273E+02  0.1934670E+02  0.1923384E+02  0.2105840E+02  0.2141354E+02  0.2120056E+02  0.2069456E+02  0.2113631E+02  0.1939799E+02  0.2045749E+02  0.2058139E+02  0.2068496E+02
  0.2250314E+02  0.2062136E+02  0.2209353E+02  0.2070372E+02  0.2201160E+02  0.2142145E+02  0.2216447E+02  0.2201173E+02  0.2162557E+02  0.2204259E+02  0.2196966E+02  0.2278682E+02  0.2120615E+02  0.2276674E+02  0.2046276E+02  0.2094570E+02  0.2032110E+02  0.2086045E+02  0.2150035E+02  0.2067513E+02  0.1996437E+02  0.2194353E+02  0.2062103E+02  0.2126761E+02  0.2113917E+02  0.2110491E+02  0.2057035E+02  0.2155978E+02  0.2044015E+02  0.2189337E+02  0.2113526E+02  0.2048396E+02  0.2020980E+02  0.2110026E+02  0.2155978E+02  0.2165320E+02  0.2110822E+02  0.2029425E+02  0.2132057E+02  0.2220267E+02  0.2196447E+02  0.2085922E+02  0.2163692E+02  0.2279823E+02  0.2110165E+02  0.2129773E+02  0.1887394E+02  0.2229231E+02  0.2102461E+02  0.2135225E+02  0.2107017E+02  0.2056030E+02  0.2060636E+02  0.2000455E+02  0.2074056E+02  0.2049889E+02  0.1928285E+02  0.2033095E+02  0.2099041E+02  0.2073424E+02  0.2009682E+02  0.2090891E+02  0.2121475E+02  0.2158871E+02  0.2037018E+02  0.2085524E+02  0.2212673E+02  0.2124233E+02  0.2093998E+02  0.1986139E+02  0.2189503E+02  0.2031355E+02  0.2090787E+02  0.2138889E+02  0.2113314E+02  0.2127076E+02  0.2135828E+02  0.2155908E+02  0.2002871E+02  0.2140469E+02  0.2165084E+02  0.2122000E+02  0.2160339E+02  0.2258548E+02  0.2205877E+02  0.2135991E+02  0.1967185E+02  0.2045084E+02  0.2085892E+02  0.2064121E+02  0.1979916E+02  0.2134493E+02  0.1994179E+02  0.2163333E+02  0.2128942E+02  0.1999654E+02  0.2049421E+02  0.1905291E+02  0.2130590E+02  0.1844907E+02  0.2235966E+02  0.2158556E+02  0.2088126E+02  0.2015851E+02  0.2086659E+02  0.2099156E+02  0.2046225E+02  0.2013421E+02  0.2042934E+02  0.2031796E+02  0.2076317E+02  0.2231547E+02  0.2075327E+02  0.2041273E+02  0.1934670E+02  0.1923384E+02  0.2105840E+02  0.2141354E+02  0.2120056E+02  0.2069456E+02  0.2113631E+02  0.1939799E+02  0.2045749E+02  0.2058139E+02  0.2068496E+02
  0.2250314E+02  0.2062136E+02  0.2209353E+02  0.2070372E+02  0.2201160E+02  0.2142145E+02  0.2216447E+02  0.2201173E+02  0.2162557E+02  0.2204259E+02  0.2196966E+02  0.2278682E+02  0.2120615E+02  0.2276674E+02  0.2046276E+02  0.2094570E+02  0.2032110E+02  0.2086045E+02  0.2150035E+02  0.2067513E+02  0.1996437E+02  0.2194353E+02  0.2062103E+02  0.2126761E+02  0.2113917E+02  0.2110491E+02  0.2057035E+02  0.2155978E+02  0.2044015E+02  0.2189337E+02  0.2113526E+02  0.2048396E+02  0.2020980E+02  0.2110026E+02  0.2155978E+02  0.2165320E+02  0.2110822E+02  0.2029425E+02  0.2132057E+02  0.2220267E+02  0.2196447E+02  0.2085922E+02  0.2163692E+02  0.2279823E+02  0.2110165E+02  0.2129773E+02  0.1887394E+02  0.2229231E+02  0.2102461E+02  0.2135225E+02  0.2107017E+02  0.2056030E+02  0.2060636E+02  0.2000455E+02  0.2074056E+02  0.2049889E+02  0.1928285E+02  0.2033095E+02  0.2099041E+02  0.2073424E+02  0.2009682E+02  0.2090891E+02  0.2121475E+02  0.2158871E+02  0.2037018E+02  0.2085524E+02  0.2212673E+02  0.2124233E+02  0.2093998E+02  0.1986139E+02  0.2189503E+02  0.2031355E+02  0.2090787E+02  0.2138889E+02  0.2113314E+02  0.2127076E+02  0.2135828E+02  0.2155908E+02  0.2002871E+02  0.2140469E+02  0.2165084E+02  0.2122000E+02  0.2160339E+02  0.2258548E+02  0.2205877E+02  0.2135991E+02  0.1967185E+02  0.2045084E+02  0.2085892E+02  0.2064121E+02  0.1979916E+02  0.2134493E+02  0.1994179E+02  0.2163333E+02  0.2128942E+02  0.1999654E+02  0.2049421E+02  0.1905291E+02  0.2130590E+02  0.1844907E+02  0.2235966E+02  0.2158556E+02  0.2088126E+02  0.2015851E+02  0.2086659E+02  0.2099156E+02  0.2046225E+02  0.2013421E+02  0.2042934E+02  0.2031796E+02  0.2076317E+02  0.2231547E+02  0.2075327E+02  0.2041273E+02  0.1934670E+02  0.1923384E+02  0.2105840E+02  0.2141354E+02  0.2120056E+02  0.2069456E+02  0.2113631E+02  0.1939799E+02  0.2045749E+02  0.2058139E+02  0.2068496E+02
  0.2250314E+02  0.2062136E+02  0.2209353E+02  0.2070372E+02  0.2201160E+02  0.2142145E+02  0.2216447E+02  0.2201173E+02  0.2162557E+02  0.2204259E+02  0.2196966E+02  0.2278682E+02  0.2120615E+02  0.2276674E+02  0.2046276E+02  0.2094570E+02  0.2032110E+02  0.2086045E+02  0.2150035E+02  0.2067513E+02  0.1996437E+02  0.2194353E+02  0.2062103E+02  0.2126761E+02  0.2113917E+02  0.2110491E+02  0.2057035E+02  0.2155978E+02  0.2044015E+02  0.2189337E+02  0.2113526E+02  0.2048396E+02  0.2020980E+02  0.2110026E+02  0.2155978E+02  0.2165320E+02  0.2110822E+02  0.2029425E+02  0.2132057E+02  0.2220267E+02  0.2196447E+02  0.2085922E+02  0.2163692E+02  0.2279823E+02  0.2110165E+02  0.2129773E+02  0.1887394E+02  0.2229231E+02  0.2102461E+02  0.2135225E+02  0.2107017E+02  0.2056030E+02  0.2060636E+02  0.2000455E+02  0.2074056E+02  0.2049889E+02  0.1928285E+02  0.2033095E+02  0.2099041E+02  0.2073424E+02  0.2009682E+02  0.2090891E+02  0.2121475E+02  0.2158871E+02  0.2037018E+02  0.2085524E+02  0.2212673E+02  0.2124233E+02  0.2093998E+02  0.1986139E+02  0.2189503E+02  0.2031355E+02  0.2090787E+02  0.2138889E+02  0.2113314E+02  0.2127076E+02  0.2135828E+02  0.2155908E+02  0.2002871E+02  0.2140469E+02  0.2165084E+02  0.2122000E+02  0.2160339E+02  0.2258548E+02  0.2205877E+02  0.2135991E+02  0.1967185E+02  0.2045084E+02  0.2085892E+02  0.2064121E+02  0.1979916E+02  0.2134493E+02  0.1994179E+02  0.2163333E+02  0.2128942E+02  0.1999654E+02  0.2049421E+02  0.1905291E+02  0.2130590E+02  0.1844907E+02  0.2235966E+02  0.2158556E+02  0.2088126E+02  0.2015851E+02  0.2086659E+02  0.2099156E+02  0.2046225E+02  0.2013421E+02  0.2042934E+02  0.2031796E+02  0.2076317E+02  0.2231547E+02  0.2075327E+02  0.2041273E+02  0.1934670E+02  0.1923384E+02  0.2105840E+02  0.2141354E+02  0.2120056E+02  0.2069456E+02  0.2113631E+02  0.1939799E+02  0.2045749E+02  0.2058139E+02  0.2068496E+02
  0.2250314E+02  0.2062136E+02  0.2209353E+02  0.2070372E+02  0.2201160E+02  0.2142145E+02  0.2216447E+02  0.2201173E+02  0.2162557E+02  0.2204259E+02  0.2196966E+02  0.2278682E+02  0.2120615E+02  0.2276674E+02  0.2046276E+02  0.2094570E+02  0.2032110E+02  0.2086045E+02  0.2150035E+02  0.2067513E+02  0.1996437E+02  0.2194353E+02  0.2062103E+02  0.2126761E+02  0.2113917E+02  0.2110491E+02  0.2057035E+02  0.2155978E+02  0.2044015E+02  0.2189337E+02  0.2113526E+02  0.2048396E+02  0.2020980E+02  0.2110026E+02  0.2155978E+02  0.2165320E+02  0.2110822E+02  0.2029425E+02  0.2132057E+02  0.2220267E+02  0.2196447E+02  0.2085922E+02  0.2163692E+02  0.2279823E+02  0.2110165E+02  0.2129773E+02  0.1887394E+02  0.2229231E+02  0.2102461E+02  0.2135225E+02  0.2107017E+02  0.2056030E+02  0.2060636E+02  0.2000455E+02  0.2074056E+02  0.2049889E+02  0.1928285E+02  0.2033095E+02  0.2099041E+02  0.2073424E+02  0.2009682E+02  0.2090891E+02  0.2121475E+02  0.2158871E+02  0.2037018E+02  0.2085524E+02  0.2212673E+02  0.2124233E+02  0.2093998E+02  0.1986139E+02  0.2189503E+02  0.2031355E+02  0.2090787E+02  0.2138889E+02  0.2113314E+02  0.2127076E+02  0.2135828E+02  0.2155908E+02  0.2002871E+02  0.2140469E+02  0.2165084E+02  0.2122000E+02  0.2160339E+02  0.2258548E+02  0.2205877E+02  0.2135991E+02  0.1967185E+02  0.2045084E+02  0.2085892E+02  0.2064121E+02  0.1979916E+02  0.2134493E+02  0.1994179E+02  0.2163333E+02  0.2128942E+02  0.1999654E+02  0.2049421E+02  0.1905291E+02  0.2130590E+02  0.1844907E+02  0.2235966E+02  0.2158556E+02  0.2088126E+02  0.2015851E+02  0.2086659E+02  0.2099156E+02  0.2046225E+02  0.2013421E+02  0.2042934E+02  0.2031796E+02  0.2076317E+02  0.2231547E+02  0.2075327E+02  0.2041273E+02  0.1934670E+02  0.1923384E+02  0.2105840E+02  0.2141354E+02  0.2120056E+02  0.2069456E+02  0.2113631E+02  0.1939799E+02  0.2045749E+02  0.2058139E+02  0.2068496E+02
