# Supplementary material for: Accounting for skill in trend, variability, and autocorrelation facilitates better multi-model projections: Application to the AMOC and temperature time series
Source: PLoS One. 2019 Apr 10;14(4):e0214535. doi: 10.1371/journal.pone.0214535 (PMC6457553; doi:10.1371/journal.pone.0214535)
Supplement: S2 File — (ZIP) [file pone.0214535.s002.zip › input/AMOChistoricalmaxosse/M1_1880_2004_pp_Annual_AMOChistoricalmaxosse_clim.txt]

  0.1601431E+02  0.1490831E+02  0.1419047E+02  0.1459907E+02  0.1574747E+02  0.1675627E+02  0.1682891E+02  0.1697730E+02  0.1666950E+02  0.1746799E+02  0.1596788E+02  0.1547808E+02  0.1594344E+02  0.1656405E+02  0.1749091E+02  0.1884418E+02  0.1946760E+02  0.1862308E+02  0.1827258E+02  0.1829479E+02  0.1651067E+02  0.1778602E+02  0.1638767E+02  0.1644864E+02  0.1826748E+02  0.1703710E+02  0.1788881E+02  0.1704559E+02  0.1681717E+02  0.1602346E+02  0.1602037E+02  0.1658368E+02  0.1692359E+02  0.1664712E+02  0.1785588E+02  0.1852916E+02  0.1913074E+02  0.1872224E+02  0.1782308E+02  0.1851377E+02  0.1800215E+02  0.1747760E+02  0.1738885E+02  0.1811181E+02  0.1852971E+02  0.1838234E+02  0.1726254E+02  0.1798783E+02  0.1784707E+02  0.1673895E+02  0.1741318E+02  0.1780676E+02  0.1839240E+02  0.1832700E+02  0.1923857E+02  0.1684017E+02  0.1671770E+02  0.1713413E+02  0.1765654E+02  0.1972138E+02  0.1950659E+02  0.1817232E+02  0.1786029E+02  0.1667791E+02  0.1609724E+02  0.1652619E+02  0.1715504E+02  0.1828056E+02  0.1937266E+02  0.2028913E+02  0.2056444E+02  0.1938823E+02  0.1543902E+02  0.1630801E+02  0.1600149E+02  0.1532689E+02  0.1550224E+02  0.1611186E+02  0.1608243E+02  0.1692554E+02  0.1766180E+02  0.1705470E+02  0.1555732E+02  0.1590869E+02  0.1676983E+02  0.1553322E+02  0.1598761E+02  0.1673705E+02  0.1605502E+02  0.1722886E+02  0.1708659E+02  0.1756411E+02  0.1803096E+02  0.1740916E+02  0.1750960E+02  0.1940573E+02  0.1980215E+02  0.1929671E+02  0.1997392E+02  0.1929379E+02  0.1840157E+02  0.1772406E+02  0.1825074E+02  0.1907603E+02  0.1892303E+02  0.1966922E+02  0.1893642E+02  0.1844551E+02  0.1835829E+02  0.1892084E+02  0.1791236E+02  0.1875624E+02  0.1853147E+02  0.1974855E+02  0.2023659E+02  0.2037084E+02  0.2021383E+02  0.2095873E+02  0.1916496E+02  0.2006203E+02  0.1802260E+02  0.1737590E+02  0.1775667E+02  0.1797596E+02  0.1602736E+02
  0.1601431E+02  0.1490831E+02  0.1419047E+02  0.1459907E+02  0.1574747E+02  0.1675627E+02  0.1682891E+02  0.1697730E+02  0.1666950E+02  0.1746799E+02  0.1596788E+02  0.1547808E+02  0.1594344E+02  0.1656405E+02  0.1749091E+02  0.1884418E+02  0.1946760E+02  0.1862308E+02  0.1827258E+02  0.1829479E+02  0.1651067E+02  0.1778602E+02  0.1638767E+02  0.1644864E+02  0.1826748E+02  0.1703710E+02  0.1788881E+02  0.1704559E+02  0.1681717E+02  0.1602346E+02  0.1602037E+02  0.1658368E+02  0.1692359E+02  0.1664712E+02  0.1785588E+02  0.1852916E+02  0.1913074E+02  0.1872224E+02  0.1782308E+02  0.1851377E+02  0.1800215E+02  0.1747760E+02  0.1738885E+02  0.1811181E+02  0.1852971E+02  0.1838234E+02  0.1726254E+02  0.1798783E+02  0.1784707E+02  0.1673895E+02  0.1741318E+02  0.1780676E+02  0.1839240E+02  0.1832700E+02  0.1923857E+02  0.1684017E+02  0.1671770E+02  0.1713413E+02  0.1765654E+02  0.1972138E+02  0.1950659E+02  0.1817232E+02  0.1786029E+02  0.1667791E+02  0.1609724E+02  0.1652619E+02  0.1715504E+02  0.1828056E+02  0.1937266E+02  0.2028913E+02  0.2056444E+02  0.1938823E+02  0.1543902E+02  0.1630801E+02  0.1600149E+02  0.1532689E+02  0.1550224E+02  0.1611186E+02  0.1608243E+02  0.1692554E+02  0.1766180E+02  0.1705470E+02  0.1555732E+02  0.1590869E+02  0.1676983E+02  0.1553322E+02  0.1598761E+02  0.1673705E+02  0.1605502E+02  0.1722886E+02  0.1708659E+02  0.1756411E+02  0.1803096E+02  0.1740916E+02  0.1750960E+02  0.1940573E+02  0.1980215E+02  0.1929671E+02  0.1997392E+02  0.1929379E+02  0.1840157E+02  0.1772406E+02  0.1825074E+02  0.1907603E+02  0.1892303E+02  0.1966922E+02  0.1893642E+02  0.1844551E+02  0.1835829E+02  0.1892084E+02  0.1791236E+02  0.1875624E+02  0.1853147E+02  0.1974855E+02  0.2023659E+02  0.2037084E+02  0.2021383E+02  0.2095873E+02  0.1916496E+02  0.2006203E+02  0.1802260E+02  0.1737590E+02  0.1775667E+02  0.1797596E+02  0.1602736E+02
  0.1601431E+02  0.1490831E+02  0.1419047E+02  0.1459907E+02  0.1574747E+02  0.1675627E+02  0.1682891E+02  0.1697730E+02  0.1666950E+02  0.1746799E+02  0.1596788E+02  0.1547808E+02  0.1594344E+02  0.1656405E+02  0.1749091E+02  0.1884418E+02  0.1946760E+02  0.1862308E+02  0.1827258E+02  0.1829479E+02  0.1651067E+02  0.1778602E+02  0.1638767E+02  0.1644864E+02  0.1826748E+02  0.1703710E+02  0.1788881E+02  0.1704559E+02  0.1681717E+02  0.1602346E+02  0.1602037E+02  0.1658368E+02  0.1692359E+02  0.1664712E+02  0.1785588E+02  0.1852916E+02  0.1913074E+02  0.1872224E+02  0.1782308E+02  0.1851377E+02  0.1800215E+02  0.1747760E+02  0.1738885E+02  0.1811181E+02  0.1852971E+02  0.1838234E+02  0.1726254E+02  0.1798783E+02  0.1784707E+02  0.1673895E+02  0.1741318E+02  0.1780676E+02  0.1839240E+02  0.1832700E+02  0.1923857E+02  0.1684017E+02  0.1671770E+02  0.1713413E+02  0.1765654E+02  0.1972138E+02  0.1950659E+02  0.1817232E+02  0.1786029E+02  0.1667791E+02  0.1609724E+02  0.1652619E+02  0.1715504E+02  0.1828056E+02  0.1937266E+02  0.2028913E+02  0.2056444E+02  0.1938823E+02  0.1543902E+02  0.1630801E+02  0.1600149E+02  0.1532689E+02  0.1550224E+02  0.1611186E+02  0.1608243E+02  0.1692554E+02  0.1766180E+02  0.1705470E+02  0.1555732E+02  0.1590869E+02  0.1676983E+02  0.1553322E+02  0.1598761E+02  0.1673705E+02  0.1605502E+02  0.1722886E+02  0.1708659E+02  0.1756411E+02  0.1803096E+02  0.1740916E+02  0.1750960E+02  0.1940573E+02  0.1980215E+02  0.1929671E+02  0.1997392E+02  0.1929379E+02  0.1840157E+02  0.1772406E+02  0.1825074E+02  0.1907603E+02  0.1892303E+02  0.1966922E+02  0.1893642E+02  0.1844551E+02  0.1835829E+02  0.1892084E+02  0.1791236E+02  0.1875624E+02  0.1853147E+02  0.1974855E+02  0.2023659E+02  0.2037084E+02  0.2021383E+02  0.2095873E+02  0.1916496E+02  0.2006203E+02  0.1802260E+02  0.1737590E+02  0.1775667E+02  0.1797596E+02  0.1602736E+02
  0.1601431E+02  0.1490831E+02  0.1419047E+02  0.1459907E+02  0.1574747E+02  0.1675627E+02  0.1682891E+02  0.1697730E+02  0.1666950E+02  0.1746799E+02  0.1596788E+02  0.1547808E+02  0.1594344E+02  0.1656405E+02  0.1749091E+02  0.1884418E+02  0.1946760E+02  0.1862308E+02  0.1827258E+02  0.1829479E+02  0.1651067E+02  0.1778602E+02  0.1638767E+02  0.1644864E+02  0.1826748E+02  0.1703710E+02  0.1788881E+02  0.1704559E+02  0.1681717E+02  0.1602346E+02  0.1602037E+02  0.1658368E+02  0.1692359E+02  0.1664712E+02  0.1785588E+02  0.1852916E+02  0.1913074E+02  0.1872224E+02  0.1782308E+02  0.1851377E+02  0.1800215E+02  0.1747760E+02  0.1738885E+02  0.1811181E+02  0.1852971E+02  0.1838234E+02  0.1726254E+02  0.1798783E+02  0.1784707E+02  0.1673895E+02  0.1741318E+02  0.1780676E+02  0.1839240E+02  0.1832700E+02  0.1923857E+02  0.1684017E+02  0.1671770E+02  0.1713413E+02  0.1765654E+02  0.1972138E+02  0.1950659E+02  0.1817232E+02  0.1786029E+02  0.1667791E+02  0.1609724E+02  0.1652619E+02  0.1715504E+02  0.1828056E+02  0.1937266E+02  0.2028913E+02  0.2056444E+02  0.1938823E+02  0.1543902E+02  0.1630801E+02  0.1600149E+02  0.1532689E+02  0.1550224E+02  0.1611186E+02  0.1608243E+02  0.1692554E+02  0.1766180E+02  0.1705470E+02  0.1555732E+02  0.1590869E+02  0.1676983E+02  0.1553322E+02  0.1598761E+02  0.1673705E+02  0.1605502E+02  0.1722886E+02  0.1708659E+02  0.1756411E+02  0.1803096E+02  0.1740916E+02  0.1750960E+02  0.1940573E+02  0.1980215E+02  0.1929671E+02  0.1997392E+02  0.1929379E+02  0.1840157E+02  0.1772406E+02  0.1825074E+02  0.1907603E+02  0.1892303E+02  0.1966922E+02  0.1893642E+02  0.1844551E+02  0.1835829E+02  0.1892084E+02  0.1791236E+02  0.1875624E+02  0.1853147E+02  0.1974855E+02  0.2023659E+02  0.2037084E+02  0.2021383E+02  0.2095873E+02  0.1916496E+02  0.2006203E+02  0.1802260E+02  0.1737590E+02  0.1775667E+02  0.1797596E+02  0.1602736E+02
  0.1601431E+02  0.1490831E+02  0.1419047E+02  0.1459907E+02  0.1574747E+02  0.1675627E+02  0.1682891E+02  0.1697730E+02  0.1666950E+02  0.1746799E+02  0.1596788E+02  0.1547808E+02  0.1594344E+02  0.1656405E+02  0.1749091E+02  0.1884418E+02  0.1946760E+02  0.1862308E+02  0.1827258E+02  0.1829479E+02  0.1651067E+02  0.1778602E+02  0.1638767E+02  0.1644864E+02  0.1826748E+02  0.1703710E+02  0.1788881E+02  0.1704559E+02  0.1681717E+02  0.1602346E+02  0.1602037E+02  0.1658368E+02  0.1692359E+02  0.1664712E+02  0.1785588E+02  0.1852916E+02  0.1913074E+02  0.1872224E+02  0.1782308E+02  0.1851377E+02  0.1800215E+02  0.1747760E+02  0.1738885E+02  0.1811181E+02  0.1852971E+02  0.1838234E+02  0.1726254E+02  0.1798783E+02  0.1784707E+02  0.1673895E+02  0.1741318E+02  0.1780676E+02  0.1839240E+02  0.1832700E+02  0.1923857E+02  0.1684017E+02  0.1671770E+02  0.1713413E+02  0.1765654E+02  0.1972138E+02  0.1950659E+02  0.1817232E+02  0.1786029E+02  0.1667791E+02  0.1609724E+02  0.1652619E+02  0.1715504E+02  0.1828056E+02  0.1937266E+02  0.2028913E+02  0.2056444E+02  0.1938823E+02  0.1543902E+02  0.1630801E+02  0.1600149E+02  0.1532689E+02  0.1550224E+02  0.1611186E+02  0.1608243E+02  0.1692554E+02  0.1766180E+02  0.1705470E+02  0.1555732E+02  0.1590869E+02  0.1676983E+02  0.1553322E+02  0.1598761E+02  0.1673705E+02  0.1605502E+02  0.1722886E+02  0.1708659E+02  0.1756411E+02  0.1803096E+02  0.1740916E+02  0.1750960E+02  0.1940573E+02  0.1980215E+02  0.1929671E+02  0.1997392E+02  0.1929379E+02  0.1840157E+02  0.1772406E+02  0.1825074E+02  0.1907603E+02  0.1892303E+02  0.1966922E+02  0.1893642E+02  0.1844551E+02  0.1835829E+02  0.1892084E+02  0.1791236E+02  0.1875624E+02  0.1853147E+02  0.1974855E+02  0.2023659E+02  0.2037084E+02  0.2021383E+02  0.2095873E+02  0.1916496E+02  0.2006203E+02  0.1802260E+02  0.1737590E+02  0.1775667E+02  0.1797596E+02  0.1602736E+02
  0.1601431E+02  0.1490831E+02  0.1419047E+02  0.1459907E+02  0.1574747E+02  0.1675627E+02  0.1682891E+02  0.1697730E+02  0.1666950E+02  0.1746799E+02  0.1596788E+02  0.1547808E+02  0.1594344E+02  0.1656405E+02  0.1749091E+02  0.1884418E+02  0.1946760E+02  0.1862308E+02  0.1827258E+02  0.1829479E+02  0.1651067E+02  0.1778602E+02  0.1638767E+02  0.1644864E+02  0.1826748E+02  0.1703710E+02  0.1788881E+02  0.1704559E+02  0.1681717E+02  0.1602346E+02  0.1602037E+02  0.1658368E+02  0.1692359E+02  0.1664712E+02  0.1785588E+02  0.1852916E+02  0.1913074E+02  0.1872224E+02  0.1782308E+02  0.1851377E+02  0.1800215E+02  0.1747760E+02  0.1738885E+02  0.1811181E+02  0.1852971E+02  0.1838234E+02  0.1726254E+02  0.1798783E+02  0.1784707E+02  0.1673895E+02  0.1741318E+02  0.1780676E+02  0.1839240E+02  0.1832700E+02  0.1923857E+02  0.1684017E+02  0.1671770E+02  0.1713413E+02  0.1765654E+02  0.1972138E+02  0.1950659E+02  0.1817232E+02  0.1786029E+02  0.1667791E+02  0.1609724E+02  0.1652619E+02  0.1715504E+02  0.1828056E+02  0.1937266E+02  0.2028913E+02  0.2056444E+02  0.1938823E+02  0.1543902E+02  0.1630801E+02  0.1600149E+02  0.1532689E+02  0.1550224E+02  0.1611186E+02  0.1608243E+02  0.1692554E+02  0.1766180E+02  0.1705470E+02  0.1555732E+02  0.1590869E+02  0.1676983E+02  0.1553322E+02  0.1598761E+02  0.1673705E+02  0.1605502E+02  0.1722886E+02  0.1708659E+02  0.1756411E+02  0.1803096E+02  0.1740916E+02  0.1750960E+02  0.1940573E+02  0.1980215E+02  0.1929671E+02  0.1997392E+02  0.1929379E+02  0.1840157E+02  0.1772406E+02  0.1825074E+02  0.1907603E+02  0.1892303E+02  0.1966922E+02  0.1893642E+02  0.1844551E+02  0.1835829E+02  0.1892084E+02  0.1791236E+02  0.1875624E+02  0.1853147E+02  0.1974855E+02  0.2023659E+02  0.2037084E+02  0.2021383E+02  0.2095873E+02  0.1916496E+02  0.2006203E+02  0.1802260E+02  0.1737590E+02  0.1775667E+02  0.1797596E+02  0.1602736E+02
  0.1601431E+02  0.1490831E+02  0.1419047E+02  0.1459907E+02  0.1574747E+02  0.1675627E+02  0.1682891E+02  0.1697730E+02  0.1666950E+02  0.1746799E+02  0.1596788E+02  0.1547808E+02  0.1594344E+02  0.1656405E+02  0.1749091E+02  0.1884418E+02  0.1946760E+02  0.1862308E+02  0.1827258E+02  0.1829479E+02  0.1651067E+02  0.1778602E+02  0.1638767E+02  0.1644864E+02  0.1826748E+02  0.1703710E+02  0.1788881E+02  0.1704559E+02  0.1681717E+02  0.1602346E+02  0.1602037E+02  0.1658368E+02  0.1692359E+02  0.1664712E+02  0.1785588E+02  0.1852916E+02  0.1913074E+02  0.1872224E+02  0.1782308E+02  0.1851377E+02  0.1800215E+02  0.1747760E+02  0.1738885E+02  0.1811181E+02  0.1852971E+02  0.1838234E+02  0.1726254E+02  0.1798783E+02  0.1784707E+02  0.1673895E+02  0.1741318E+02  0.1780676E+02  0.1839240E+02  0.1832700E+02  0.1923857E+02  0.1684017E+02  0.1671770E+02  0.1713413E+02  0.1765654E+02  0.1972138E+02  0.1950659E+02  0.1817232E+02  0.1786029E+02  0.1667791E+02  0.1609724E+02  0.1652619E+02  0.1715504E+02  0.1828056E+02  0.1937266E+02  0.2028913E+02  0.2056444E+02  0.1938823E+02  0.1543902E+02  0.1630801E+02  0.1600149E+02  0.1532689E+02  0.1550224E+02  0.1611186E+02  0.1608243E+02  0.1692554E+02  0.1766180E+02  0.1705470E+02  0.1555732E+02  0.1590869E+02  0.1676983E+02  0.1553322E+02  0.1598761E+02  0.1673705E+02  0.1605502E+02  0.1722886E+02  0.1708659E+02  0.1756411E+02  0.1803096E+02  0.1740916E+02  0.1750960E+02  0.1940573E+02  0.1980215E+02  0.1929671E+02  0.1997392E+02  0.1929379E+02  0.1840157E+02  0.1772406E+02  0.1825074E+02  0.1907603E+02  0.1892303E+02  0.1966922E+02  0.1893642E+02  0.1844551E+02  0.1835829E+02  0.1892084E+02  0.1791236E+02  0.1875624E+02  0.1853147E+02  0.1974855E+02  0.2023659E+02  0.2037084E+02  0.2021383E+02  0.2095873E+02  0.1916496E+02  0.2006203E+02  0.1802260E+02  0.1737590E+02  0.1775667E+02  0.1797596E+02  0.1602736E+02
  0.1601431E+02  0.1490831E+02  0.1419047E+02  0.1459907E+02  0.1574747E+02  0.1675627E+02  0.1682891E+02  0.1697730E+02  0.1666950E+02  0.1746799E+02  0.1596788E+02  0.1547808E+02  0.1594344E+02  0.1656405E+02  0.1749091E+02  0.1884418E+02  0.1946760E+02  0.1862308E+02  0.1827258E+02  0.1829479E+02  0.1651067E+02  0.1778602E+02  0.1638767E+02  0.1644864E+02  0.1826748E+02  0.1703710E+02  0.1788881E+02  0.1704559E+02  0.1681717E+02  0.1602346E+02  0.1602037E+02  0.1658368E+02  0.1692359E+02  0.1664712E+02  0.1785588E+02  0.1852916E+02  0.1913074E+02  0.1872224E+02  0.1782308E+02  0.1851377E+02  0.1800215E+02  0.1747760E+02  0.1738885E+02  0.1811181E+02  0.1852971E+02  0.1838234E+02  0.1726254E+02  0.1798783E+02  0.1784707E+02  0.1673895E+02  0.1741318E+02  0.1780676E+02  0.1839240E+02  0.1832700E+02  0.1923857E+02  0.1684017E+02  0.1671770E+02  0.1713413E+02  0.1765654E+02  0.1972138E+02  0.1950659E+02  0.1817232E+02  0.1786029E+02  0.1667791E+02  0.1609724E+02  0.1652619E+02  0.1715504E+02  0.1828056E+02  0.1937266E+02  0.2028913E+02  0.2056444E+02  0.1938823E+02  0.1543902E+02  0.1630801E+02  0.1600149E+02  0.1532689E+02  0.1550224E+02  0.1611186E+02  0.1608243E+02  0.1692554E+02  0.1766180E+02  0.1705470E+02  0.1555732E+02  0.1590869E+02  0.1676983E+02  0.1553322E+02  0.1598761E+02  0.1673705E+02  0.1605502E+02  0.1722886E+02  0.1708659E+02  0.1756411E+02  0.1803096E+02  0.1740916E+02  0.1750960E+02  0.1940573E+02  0.1980215E+02  0.1929671E+02  0.1997392E+02  0.1929379E+02  0.1840157E+02  0.1772406E+02  0.1825074E+02  0.1907603E+02  0.1892303E+02  0.1966922E+02  0.1893642E+02  0.1844551E+02  0.1835829E+02  0.1892084E+02  0.1791236E+02  0.1875624E+02  0.1853147E+02  0.1974855E+02  0.2023659E+02  0.2037084E+02  0.2021383E+02  0.2095873E+02  0.1916496E+02  0.2006203E+02  0.1802260E+02  0.1737590E+02  0.1775667E+02  0.1797596E+02  0.1602736E+02
  0.1601431E+02  0.1490831E+02  0.1419047E+02  0.1459907E+02  0.1574747E+02  0.1675627E+02  0.1682891E+02  0.1697730E+02  0.1666950E+02  0.1746799E+02  0.1596788E+02  0.1547808E+02  0.1594344E+02  0.1656405E+02  0.1749091E+02  0.1884418E+02  0.1946760E+02  0.1862308E+02  0.1827258E+02  0.1829479E+02  0.1651067E+02  0.1778602E+02  0.1638767E+02  0.1644864E+02  0.1826748E+02  0.1703710E+02  0.1788881E+02  0.1704559E+02  0.1681717E+02  0.1602346E+02  0.1602037E+02  0.1658368E+02  0.1692359E+02  0.1664712E+02  0.1785588E+02  0.1852916E+02  0.1913074E+02  0.1872224E+02  0.1782308E+02  0.1851377E+02  0.1800215E+02  0.1747760E+02  0.1738885E+02  0.1811181E+02  0.1852971E+02  0.1838234E+02  0.1726254E+02  0.1798783E+02  0.1784707E+02  0.1673895E+02  0.1741318E+02  0.1780676E+02  0.1839240E+02  0.1832700E+02  0.1923857E+02  0.1684017E+02  0.1671770E+02  0.1713413E+02  0.1765654E+02  0.1972138E+02  0.1950659E+02  0.1817232E+02  0.1786029E+02  0.1667791E+02  0.1609724E+02  0.1652619E+02  0.1715504E+02  0.1828056E+02  0.1937266E+02  0.2028913E+02  0.2056444E+02  0.1938823E+02  0.1543902E+02  0.1630801E+02  0.1600149E+02  0.1532689E+02  0.1550224E+02  0.1611186E+02  0.1608243E+02  0.1692554E+02  0.1766180E+02  0.1705470E+02  0.1555732E+02  0.1590869E+02  0.1676983E+02  0.1553322E+02  0.1598761E+02  0.1673705E+02  0.1605502E+02  0.1722886E+02  0.1708659E+02  0.1756411E+02  0.1803096E+02  0.1740916E+02  0.1750960E+02  0.1940573E+02  0.1980215E+02  0.1929671E+02  0.1997392E+02  0.1929379E+02  0.1840157E+02  0.1772406E+02  0.1825074E+02  0.1907603E+02  0.1892303E+02  0.1966922E+02  0.1893642E+02  0.1844551E+02  0.1835829E+02  0.1892084E+02  0.1791236E+02  0.1875624E+02  0.1853147E+02  0.1974855E+02  0.2023659E+02  0.2037084E+02  0.2021383E+02  0.2095873E+02  0.1916496E+02  0.2006203E+02  0.1802260E+02  0.1737590E+02  0.1775667E+02  0.1797596E+02  0.1602736E+02
  0.1601431E+02  0.1490831E+02  0.1419047E+02  0.1459907E+02  0.1574747E+02  0.1675627E+02  0.1682891E+02  0.1697730E+02  0.1666950E+02  0.1746799E+02  0.1596788E+02  0.1547808E+02  0.1594344E+02  0.1656405E+02  0.1749091E+02  0.1884418E+02  0.1946760E+02  0.1862308E+02  0.1827258E+02  0.1829479E+02  0.1651067E+02  0.1778602E+02  0.1638767E+02  0.1644864E+02  0.1826748E+02  0.1703710E+02  0.1788881E+02  0.1704559E+02  0.1681717E+02  0.1602346E+02  0.1602037E+02  0.1658368E+02  0.1692359E+02  0.1664712E+02  0.1785588E+02  0.1852916E+02  0.1913074E+02  0.1872224E+02  0.1782308E+02  0.1851377E+02  0.1800215E+02  0.1747760E+02  0.1738885E+02  0.1811181E+02  0.1852971E+02  0.1838234E+02  0.1726254E+02  0.1798783E+02  0.1784707E+02  0.1673895E+02  0.1741318E+02  0.1780676E+02  0.1839240E+02  0.1832700E+02  0.1923857E+02  0.1684017E+02  0.1671770E+02  0.1713413E+02  0.1765654E+02  0.1972138E+02  0.1950659E+02  0.1817232E+02  0.1786029E+02  0.1667791E+02  0.1609724E+02  0.1652619E+02  0.1715504E+02  0.1828056E+02  0.1937266E+02  0.2028913E+02  0.2056444E+02  0.1938823E+02  0.1543902E+02  0.1630801E+02  0.1600149E+02  0.1532689E+02  0.1550224E+02  0.1611186E+02  0.1608243E+02  0.1692554E+02  0.1766180E+02  0.1705470E+02  0.1555732E+02  0.1590869E+02  0.1676983E+02  0.1553322E+02  0.1598761E+02  0.1673705E+02  0.1605502E+02  0.1722886E+02  0.1708659E+02  0.1756411E+02  0.1803096E+02  0.1740916E+02  0.1750960E+02  0.1940573E+02  0.1980215E+02  0.1929671E+02  0.1997392E+02  0.1929379E+02  0.1840157E+02  0.1772406E+02  0.1825074E+02  0.1907603E+02  0.1892303E+02  0.1966922E+02  0.1893642E+02  0.1844551E+02  0.1835829E+02  0.1892084E+02  0.1791236E+02  0.1875624E+02  0.1853147E+02  0.1974855E+02  0.2023659E+02  0.2037084E+02  0.2021383E+02  0.2095873E+02  0.1916496E+02  0.2006203E+02  0.1802260E+02  0.1737590E+02  0.1775667E+02  0.1797596E+02  0.1602736E+02
  0.1601431E+02  0.1490831E+02  0.1419047E+02  0.1459907E+02  0.1574747E+02  0.1675627E+02  0.1682891E+02  0.1697730E+02  0.1666950E+02  0.1746799E+02  0.1596788E+02  0.1547808E+02  0.1594344E+02  0.1656405E+02  0.1749091E+02  0.1884418E+02  0.1946760E+02  0.1862308E+02  0.1827258E+02  0.1829479E+02  0.1651067E+02  0.1778602E+02  0.1638767E+02  0.1644864E+02  0.1826748E+02  0.1703710E+02  0.1788881E+02  0.1704559E+02  0.1681717E+02  0.1602346E+02  0.1602037E+02  0.1658368E+02  0.1692359E+02  0.1664712E+02  0.1785588E+02  0.1852916E+02  0.1913074E+02  0.1872224E+02  0.1782308E+02  0.1851377E+02  0.1800215E+02  0.1747760E+02  0.1738885E+02  0.1811181E+02  0.1852971E+02  0.1838234E+02  0.1726254E+02  0.1798783E+02  0.1784707E+02  0.1673895E+02  0.1741318E+02  0.1780676E+02  0.1839240E+02  0.1832700E+02  0.1923857E+02  0.1684017E+02  0.1671770E+02  0.1713413E+02  0.1765654E+02  0.1972138E+02  0.1950659E+02  0.1817232E+02  0.1786029E+02  0.1667791E+02  0.1609724E+02  0.1652619E+02  0.1715504E+02  0.1828056E+02  0.1937266E+02  0.2028913E+02  0.2056444E+02  0.1938823E+02  0.1543902E+02  0.1630801E+02  0.1600149E+02  0.1532689E+02  0.1550224E+02  0.1611186E+02  0.1608243E+02  0.1692554E+02  0.1766180E+02  0.1705470E+02  0.1555732E+02  0.1590869E+02  0.1676983E+02  0.1553322E+02  0.1598761E+02  0.1673705E+02  0.1605502E+02  0.1722886E+02  0.1708659E+02  0.1756411E+02  0.1803096E+02  0.1740916E+02  0.1750960E+02  0.1940573E+02  0.1980215E+02  0.1929671E+02  0.1997392E+02  0.1929379E+02  0.1840157E+02  0.1772406E+02  0.1825074E+02  0.1907603E+02  0.1892303E+02  0.1966922E+02  0.1893642E+02  0.1844551E+02  0.1835829E+02  0.1892084E+02  0.1791236E+02  0.1875624E+02  0.1853147E+02  0.1974855E+02  0.2023659E+02  0.2037084E+02  0.2021383E+02  0.2095873E+02  0.1916496E+02  0.2006203E+02  0.1802260E+02  0.1737590E+02  0.1775667E+02  0.1797596E+02  0.1602736E+02
  0.1601431E+02  0.1490831E+02  0.1419047E+02  0.1459907E+02  0.1574747E+02  0.1675627E+02  0.1682891E+02  0.1697730E+02  0.1666950E+02  0.1746799E+02  0.1596788E+02  0.1547808E+02  0.1594344E+02  0.1656405E+02  0.1749091E+02  0.1884418E+02  0.1946760E+02  0.1862308E+02  0.1827258E+02  0.1829479E+02  0.1651067E+02  0.1778602E+02  0.1638767E+02  0.1644864E+02  0.1826748E+02  0.1703710E+02  0.1788881E+02  0.1704559E+02  0.1681717E+02  0.1602346E+02  0.1602037E+02  0.1658368E+02  0.1692359E+02  0.1664712E+02  0.1785588E+02  0.1852916E+02  0.1913074E+02  0.1872224E+02  0.1782308E+02  0.1851377E+02  0.1800215E+02  0.1747760E+02  0.1738885E+02  0.1811181E+02  0.1852971E+02  0.1838234E+02  0.1726254E+02  0.1798783E+02  0.1784707E+02  0.1673895E+02  0.1741318E+02  0.1780676E+02  0.1839240E+02  0.1832700E+02  0.1923857E+02  0.1684017E+02  0.1671770E+02  0.1713413E+02  0.1765654E+02  0.1972138E+02  0.1950659E+02  0.1817232E+02  0.1786029E+02  0.1667791E+02  0.1609724E+02  0.1652619E+02  0.1715504E+02  0.1828056E+02  0.1937266E+02  0.2028913E+02  0.2056444E+02  0.1938823E+02  0.1543902E+02  0.1630801E+02  0.1600149E+02  0.1532689E+02  0.1550224E+02  0.1611186E+02  0.1608243E+02  0.1692554E+02  0.1766180E+02  0.1705470E+02  0.1555732E+02  0.1590869E+02  0.1676983E+02  0.1553322E+02  0.1598761E+02  0.1673705E+02  0.1605502E+02  0.1722886E+02  0.1708659E+02  0.1756411E+02  0.1803096E+02  0.1740916E+02  0.1750960E+02  0.1940573E+02  0.1980215E+02  0.1929671E+02  0.1997392E+02  0.1929379E+02  0.1840157E+02  0.1772406E+02  0.1825074E+02  0.1907603E+02  0.1892303E+02  0.1966922E+02  0.1893642E+02  0.1844551E+02  0.1835829E+02  0.1892084E+02  0.1791236E+02  0.1875624E+02  0.1853147E+02  0.1974855E+02  0.2023659E+02  0.2037084E+02  0.2021383E+02  0.2095873E+02  0.1916496E+02  0.2006203E+02  0.1802260E+02  0.1737590E+02  0.1775667E+02  0.1797596E+02  0.1602736E+02
  0.1601431E+02  0.1490831E+02  0.1419047E+02  0.1459907E+02  0.1574747E+02  0.1675627E+02  0.1682891E+02  0.1697730E+02  0.1666950E+02  0.1746799E+02  0.1596788E+02  0.1547808E+02  0.1594344E+02  0.1656405E+02  0.1749091E+02  0.1884418E+02  0.1946760E+02  0.1862308E+02  0.1827258E+02  0.1829479E+02  0.1651067E+02  0.1778602E+02  0.1638767E+02  0.1644864E+02  0.1826748E+02  0.1703710E+02  0.1788881E+02  0.1704559E+02  0.1681717E+02  0.1602346E+02  0.1602037E+02  0.1658368E+02  0.1692359E+02  0.1664712E+02  0.1785588E+02  0.1852916E+02  0.1913074E+02  0.1872224E+02  0.1782308E+02  0.1851377E+02  0.1800215E+02  0.1747760E+02  0.1738885E+02  0.1811181E+02  0.1852971E+02  0.1838234E+02  0.1726254E+02  0.1798783E+02  0.1784707E+02  0.1673895E+02  0.1741318E+02  0.1780676E+02  0.1839240E+02  0.1832700E+02  0.1923857E+02  0.1684017E+02  0.1671770E+02  0.1713413E+02  0.1765654E+02  0.1972138E+02  0.1950659E+02  0.1817232E+02  0.1786029E+02  0.1667791E+02  0.1609724E+02  0.1652619E+02  0.1715504E+02  0.1828056E+02  0.1937266E+02  0.2028913E+02  0.2056444E+02  0.1938823E+02  0.1543902E+02  0.1630801E+02  0.1600149E+02  0.1532689E+02  0.1550224E+02  0.1611186E+02  0.1608243E+02  0.1692554E+02  0.1766180E+02  0.1705470E+02  0.1555732E+02  0.1590869E+02  0.1676983E+02  0.1553322E+02  0.1598761E+02  0.1673705E+02  0.1605502E+02  0.1722886E+02  0.1708659E+02  0.1756411E+02  0.1803096E+02  0.1740916E+02  0.1750960E+02  0.1940573E+02  0.1980215E+02  0.1929671E+02  0.1997392E+02  0.1929379E+02  0.1840157E+02  0.1772406E+02  0.1825074E+02  0.1907603E+02  0.1892303E+02  0.1966922E+02  0.1893642E+02  0.1844551E+02  0.1835829E+02  0.1892084E+02  0.1791236E+02  0.1875624E+02  0.1853147E+02  0.1974855E+02  0.2023659E+02  0.2037084E+02  0.2021383E+02  0.2095873E+02  0.1916496E+02  0.2006203E+02  0.1802260E+02  0.1737590E+02  0.1775667E+02  0.1797596E+02  0.1602736E+02
