# Supplementary material for: Accounting for skill in trend, variability, and autocorrelation facilitates better multi-model projections: Application to the AMOC and temperature time series
Source: PLoS One. 2019 Apr 10;14(4):e0214535. doi: 10.1371/journal.pone.0214535 (PMC6457553; doi:10.1371/journal.pone.0214535)
Supplement: S2 File — (ZIP) [file pone.0214535.s002.zip › input/AMOChistoricalmaxosse/M12_1960_1999_pp_Annual_AMOChistoricalmaxosse_clim.txt]

  0.3199364E+02  0.3110421E+02  0.3122287E+02  0.3110420E+02  0.3093142E+02  0.3051016E+02  0.3070471E+02  0.3153600E+02  0.3167037E+02  0.3095092E+02  0.3138959E+02  0.3126210E+02  0.3110092E+02  0.3087304E+02  0.3032448E+02  0.3197660E+02  0.3238933E+02  0.3246053E+02  0.3377362E+02  0.3335742E+02  0.3248223E+02  0.3337495E+02  0.3349962E+02  0.3277444E+02  0.3291380E+02  0.3302020E+02  0.3285915E+02  0.3163347E+02  0.3118940E+02  0.3085758E+02  0.3101937E+02  0.3133956E+02  0.3007404E+02  0.3054638E+02  0.3146777E+02  0.3163138E+02  0.3183915E+02  0.3225916E+02  0.3212067E+02  0.3169779E+02
  0.3199364E+02  0.3110421E+02  0.3122287E+02  0.3110420E+02  0.3093142E+02  0.3051016E+02  0.3070471E+02  0.3153600E+02  0.3167037E+02  0.3095092E+02  0.3138959E+02  0.3126210E+02  0.3110092E+02  0.3087304E+02  0.3032448E+02  0.3197660E+02  0.3238933E+02  0.3246053E+02  0.3377362E+02  0.3335742E+02  0.3248223E+02  0.3337495E+02  0.3349962E+02  0.3277444E+02  0.3291380E+02  0.3302020E+02  0.3285915E+02  0.3163347E+02  0.3118940E+02  0.3085758E+02  0.3101937E+02  0.3133956E+02  0.3007404E+02  0.3054638E+02  0.3146777E+02  0.3163138E+02  0.3183915E+02  0.3225916E+02  0.3212067E+02  0.3169779E+02
  0.3199364E+02  0.3110421E+02  0.3122287E+02  0.3110420E+02  0.3093142E+02  0.3051016E+02  0.3070471E+02  0.3153600E+02  0.3167037E+02  0.3095092E+02  0.3138959E+02  0.3126210E+02  0.3110092E+02  0.3087304E+02  0.3032448E+02  0.3197660E+02  0.3238933E+02  0.3246053E+02  0.3377362E+02  0.3335742E+02  0.3248223E+02  0.3337495E+02  0.3349962E+02  0.3277444E+02  0.3291380E+02  0.3302020E+02  0.3285915E+02  0.3163347E+02  0.3118940E+02  0.3085758E+02  0.3101937E+02  0.3133956E+02  0.3007404E+02  0.3054638E+02  0.3146777E+02  0.3163138E+02  0.3183915E+02  0.3225916E+02  0.3212067E+02  0.3169779E+02
  0.3199364E+02  0.3110421E+02  0.3122287E+02  0.3110420E+02  0.3093142E+02  0.3051016E+02  0.3070471E+02  0.3153600E+02  0.3167037E+02  0.3095092E+02  0.3138959E+02  0.3126210E+02  0.3110092E+02  0.3087304E+02  0.3032448E+02  0.3197660E+02  0.3238933E+02  0.3246053E+02  0.3377362E+02  0.3335742E+02  0.3248223E+02  0.3337495E+02  0.3349962E+02  0.3277444E+02  0.3291380E+02  0.3302020E+02  0.3285915E+02  0.3163347E+02  0.3118940E+02  0.3085758E+02  0.3101937E+02  0.3133956E+02  0.3007404E+02  0.3054638E+02  0.3146777E+02  0.3163138E+02  0.3183915E+02  0.3225916E+02  0.3212067E+02  0.3169779E+02
  0.3199364E+02  0.3110421E+02  0.3122287E+02  0.3110420E+02  0.3093142E+02  0.3051016E+02  0.3070471E+02  0.3153600E+02  0.3167037E+02  0.3095092E+02  0.3138959E+02  0.3126210E+02  0.3110092E+02  0.3087304E+02  0.3032448E+02  0.3197660E+02  0.3238933E+02  0.3246053E+02  0.3377362E+02  0.3335742E+02  0.3248223E+02  0.3337495E+02  0.3349962E+02  0.3277444E+02  0.3291380E+02  0.3302020E+02  0.3285915E+02  0.3163347E+02  0.3118940E+02  0.3085758E+02  0.3101937E+02  0.3133956E+02  0.3007404E+02  0.3054638E+02  0.3146777E+02  0.3163138E+02  0.3183915E+02  0.3225916E+02  0.3212067E+02  0.3169779E+02
  0.3199364E+02  0.3110421E+02  0.3122287E+02  0.3110420E+02  0.3093142E+02  0.3051016E+02  0.3070471E+02  0.3153600E+02  0.3167037E+02  0.3095092E+02  0.3138959E+02  0.3126210E+02  0.3110092E+02  0.3087304E+02  0.3032448E+02  0.3197660E+02  0.3238933E+02  0.3246053E+02  0.3377362E+02  0.3335742E+02  0.3248223E+02  0.3337495E+02  0.3349962E+02  0.3277444E+02  0.3291380E+02  0.3302020E+02  0.3285915E+02  0.3163347E+02  0.3118940E+02  0.3085758E+02  0.3101937E+02  0.3133956E+02  0.3007404E+02  0.3054638E+02  0.3146777E+02  0.3163138E+02  0.3183915E+02  0.3225916E+02  0.3212067E+02  0.3169779E+02
  0.3199364E+02  0.3110421E+02  0.3122287E+02  0.3110420E+02  0.3093142E+02  0.3051016E+02  0.3070471E+02  0.3153600E+02  0.3167037E+02  0.3095092E+02  0.3138959E+02  0.3126210E+02  0.3110092E+02  0.3087304E+02  0.3032448E+02  0.3197660E+02  0.3238933E+02  0.3246053E+02  0.3377362E+02  0.3335742E+02  0.3248223E+02  0.3337495E+02  0.3349962E+02  0.3277444E+02  0.3291380E+02  0.3302020E+02  0.3285915E+02  0.3163347E+02  0.3118940E+02  0.3085758E+02  0.3101937E+02  0.3133956E+02  0.3007404E+02  0.3054638E+02  0.3146777E+02  0.3163138E+02  0.3183915E+02  0.3225916E+02  0.3212067E+02  0.3169779E+02
  0.3199364E+02  0.3110421E+02  0.3122287E+02  0.3110420E+02  0.3093142E+02  0.3051016E+02  0.3070471E+02  0.3153600E+02  0.3167037E+02  0.3095092E+02  0.3138959E+02  0.3126210E+02  0.3110092E+02  0.3087304E+02  0.3032448E+02  0.3197660E+02  0.3238933E+02  0.3246053E+02  0.3377362E+02  0.3335742E+02  0.3248223E+02  0.3337495E+02  0.3349962E+02  0.3277444E+02  0.3291380E+02  0.3302020E+02  0.3285915E+02  0.3163347E+02  0.3118940E+02  0.3085758E+02  0.3101937E+02  0.3133956E+02  0.3007404E+02  0.3054638E+02  0.3146777E+02  0.3163138E+02  0.3183915E+02  0.3225916E+02  0.3212067E+02  0.3169779E+02
  0.3199364E+02  0.3110421E+02  0.3122287E+02  0.3110420E+02  0.3093142E+02  0.3051016E+02  0.3070471E+02  0.3153600E+02  0.3167037E+02  0.3095092E+02  0.3138959E+02  0.3126210E+02  0.3110092E+02  0.3087304E+02  0.3032448E+02  0.3197660E+02  0.3238933E+02  0.3246053E+02  0.3377362E+02  0.3335742E+02  0.3248223E+02  0.3337495E+02  0.3349962E+02  0.3277444E+02  0.3291380E+02  0.3302020E+02  0.3285915E+02  0.3163347E+02  0.3118940E+02  0.3085758E+02  0.3101937E+02  0.3133956E+02  0.3007404E+02  0.3054638E+02  0.3146777E+02  0.3163138E+02  0.3183915E+02  0.3225916E+02  0.3212067E+02  0.3169779E+02
  0.3199364E+02  0.3110421E+02  0.3122287E+02  0.3110420E+02  0.3093142E+02  0.3051016E+02  0.3070471E+02  0.3153600E+02  0.3167037E+02  0.3095092E+02  0.3138959E+02  0.3126210E+02  0.3110092E+02  0.3087304E+02  0.3032448E+02  0.3197660E+02  0.3238933E+02  0.3246053E+02  0.3377362E+02  0.3335742E+02  0.3248223E+02  0.3337495E+02  0.3349962E+02  0.3277444E+02  0.3291380E+02  0.3302020E+02  0.3285915E+02  0.3163347E+02  0.3118940E+02  0.3085758E+02  0.3101937E+02  0.3133956E+02  0.3007404E+02  0.3054638E+02  0.3146777E+02  0.3163138E+02  0.3183915E+02  0.3225916E+02  0.3212067E+02  0.3169779E+02
  0.3199364E+02  0.3110421E+02  0.3122287E+02  0.3110420E+02  0.3093142E+02  0.3051016E+02  0.3070471E+02  0.3153600E+02  0.3167037E+02  0.3095092E+02  0.3138959E+02  0.3126210E+02  0.3110092E+02  0.3087304E+02  0.3032448E+02  0.3197660E+02  0.3238933E+02  0.3246053E+02  0.3377362E+02  0.3335742E+02  0.3248223E+02  0.3337495E+02  0.3349962E+02  0.3277444E+02  0.3291380E+02  0.3302020E+02  0.3285915E+02  0.3163347E+02  0.3118940E+02  0.3085758E+02  0.3101937E+02  0.3133956E+02  0.3007404E+02  0.3054638E+02  0.3146777E+02  0.3163138E+02  0.3183915E+02  0.3225916E+02  0.3212067E+02  0.3169779E+02
  0.3199364E+02  0.3110421E+02  0.3122287E+02  0.3110420E+02  0.3093142E+02  0.3051016E+02  0.3070471E+02  0.3153600E+02  0.3167037E+02  0.3095092E+02  0.3138959E+02  0.3126210E+02  0.3110092E+02  0.3087304E+02  0.3032448E+02  0.3197660E+02  0.3238933E+02  0.3246053E+02  0.3377362E+02  0.3335742E+02  0.3248223E+02  0.3337495E+02  0.3349962E+02  0.3277444E+02  0.3291380E+02  0.3302020E+02  0.3285915E+02  0.3163347E+02  0.3118940E+02  0.3085758E+02  0.3101937E+02  0.3133956E+02  0.3007404E+02  0.3054638E+02  0.3146777E+02  0.3163138E+02  0.3183915E+02  0.3225916E+02  0.3212067E+02  0.3169779E+02
  0.3199364E+02  0.3110421E+02  0.3122287E+02  0.3110420E+02  0.3093142E+02  0.3051016E+02  0.3070471E+02  0.3153600E+02  0.3167037E+02  0.3095092E+02  0.3138959E+02  0.3126210E+02  0.3110092E+02  0.3087304E+02  0.3032448E+02  0.3197660E+02  0.3238933E+02  0.3246053E+02  0.3377362E+02  0.3335742E+02  0.3248223E+02  0.3337495E+02  0.3349962E+02  0.3277444E+02  0.3291380E+02  0.3302020E+02  0.3285915E+02  0.3163347E+02  0.3118940E+02  0.3085758E+02  0.3101937E+02  0.3133956E+02  0.3007404E+02  0.3054638E+02  0.3146777E+02  0.3163138E+02  0.3183915E+02  0.3225916E+02  0.3212067E+02  0.3169779E+02
