# Supplementary material for: Accounting for skill in trend, variability, and autocorrelation facilitates better multi-model projections: Application to the AMOC and temperature time series
Source: PLoS One. 2019 Apr 10;14(4):e0214535. doi: 10.1371/journal.pone.0214535 (PMC6457553; doi:10.1371/journal.pone.0214535)
Supplement: S2 File — (ZIP) [file pone.0214535.s002.zip › input/AMOChistoricalmaxosse/M6_1960_1999_pp_Annual_AMOChistoricalmaxosse_clim.txt]

  0.2253541E+02  0.2428675E+02  0.2339858E+02  0.2474765E+02  0.2550357E+02  0.2428850E+02  0.2392401E+02  0.2444119E+02  0.2545064E+02  0.2436799E+02  0.2491245E+02  0.2430724E+02  0.2424711E+02  0.2342291E+02  0.2468112E+02  0.2414180E+02  0.2602041E+02  0.2555934E+02  0.2414968E+02  0.2434772E+02  0.2395980E+02  0.2442381E+02  0.2398063E+02  0.2395170E+02  0.2477281E+02  0.2421333E+02  0.2422895E+02  0.2461484E+02  0.2408234E+02  0.2407793E+02  0.2397998E+02  0.2384615E+02  0.2369097E+02  0.2515391E+02  0.2493183E+02  0.2366147E+02  0.2251698E+02  0.2293341E+02  0.2343774E+02  0.2377817E+02
  0.2253541E+02  0.2428675E+02  0.2339858E+02  0.2474765E+02  0.2550357E+02  0.2428850E+02  0.2392401E+02  0.2444119E+02  0.2545064E+02  0.2436799E+02  0.2491245E+02  0.2430724E+02  0.2424711E+02  0.2342291E+02  0.2468112E+02  0.2414180E+02  0.2602041E+02  0.2555934E+02  0.2414968E+02  0.2434772E+02  0.2395980E+02  0.2442381E+02  0.2398063E+02  0.2395170E+02  0.2477281E+02  0.2421333E+02  0.2422895E+02  0.2461484E+02  0.2408234E+02  0.2407793E+02  0.2397998E+02  0.2384615E+02  0.2369097E+02  0.2515391E+02  0.2493183E+02  0.2366147E+02  0.2251698E+02  0.2293341E+02  0.2343774E+02  0.2377817E+02
  0.2253541E+02  0.2428675E+02  0.2339858E+02  0.2474765E+02  0.2550357E+02  0.2428850E+02  0.2392401E+02  0.2444119E+02  0.2545064E+02  0.2436799E+02  0.2491245E+02  0.2430724E+02  0.2424711E+02  0.2342291E+02  0.2468112E+02  0.2414180E+02  0.2602041E+02  0.2555934E+02  0.2414968E+02  0.2434772E+02  0.2395980E+02  0.2442381E+02  0.2398063E+02  0.2395170E+02  0.2477281E+02  0.2421333E+02  0.2422895E+02  0.2461484E+02  0.2408234E+02  0.2407793E+02  0.2397998E+02  0.2384615E+02  0.2369097E+02  0.2515391E+02  0.2493183E+02  0.2366147E+02  0.2251698E+02  0.2293341E+02  0.2343774E+02  0.2377817E+02
  0.2253541E+02  0.2428675E+02  0.2339858E+02  0.2474765E+02  0.2550357E+02  0.2428850E+02  0.2392401E+02  0.2444119E+02  0.2545064E+02  0.2436799E+02  0.2491245E+02  0.2430724E+02  0.2424711E+02  0.2342291E+02  0.2468112E+02  0.2414180E+02  0.2602041E+02  0.2555934E+02  0.2414968E+02  0.2434772E+02  0.2395980E+02  0.2442381E+02  0.2398063E+02  0.2395170E+02  0.2477281E+02  0.2421333E+02  0.2422895E+02  0.2461484E+02  0.2408234E+02  0.2407793E+02  0.2397998E+02  0.2384615E+02  0.2369097E+02  0.2515391E+02  0.2493183E+02  0.2366147E+02  0.2251698E+02  0.2293341E+02  0.2343774E+02  0.2377817E+02
  0.2253541E+02  0.2428675E+02  0.2339858E+02  0.2474765E+02  0.2550357E+02  0.2428850E+02  0.2392401E+02  0.2444119E+02  0.2545064E+02  0.2436799E+02  0.2491245E+02  0.2430724E+02  0.2424711E+02  0.2342291E+02  0.2468112E+02  0.2414180E+02  0.2602041E+02  0.2555934E+02  0.2414968E+02  0.2434772E+02  0.2395980E+02  0.2442381E+02  0.2398063E+02  0.2395170E+02  0.2477281E+02  0.2421333E+02  0.2422895E+02  0.2461484E+02  0.2408234E+02  0.2407793E+02  0.2397998E+02  0.2384615E+02  0.2369097E+02  0.2515391E+02  0.2493183E+02  0.2366147E+02  0.2251698E+02  0.2293341E+02  0.2343774E+02  0.2377817E+02
  0.2253541E+02  0.2428675E+02  0.2339858E+02  0.2474765E+02  0.2550357E+02  0.2428850E+02  0.2392401E+02  0.2444119E+02  0.2545064E+02  0.2436799E+02  0.2491245E+02  0.2430724E+02  0.2424711E+02  0.2342291E+02  0.2468112E+02  0.2414180E+02  0.2602041E+02  0.2555934E+02  0.2414968E+02  0.2434772E+02  0.2395980E+02  0.2442381E+02  0.2398063E+02  0.2395170E+02  0.2477281E+02  0.2421333E+02  0.2422895E+02  0.2461484E+02  0.2408234E+02  0.2407793E+02  0.2397998E+02  0.2384615E+02  0.2369097E+02  0.2515391E+02  0.2493183E+02  0.2366147E+02  0.2251698E+02  0.2293341E+02  0.2343774E+02  0.2377817E+02
  0.2253541E+02  0.2428675E+02  0.2339858E+02  0.2474765E+02  0.2550357E+02  0.2428850E+02  0.2392401E+02  0.2444119E+02  0.2545064E+02  0.2436799E+02  0.2491245E+02  0.2430724E+02  0.2424711E+02  0.2342291E+02  0.2468112E+02  0.2414180E+02  0.2602041E+02  0.2555934E+02  0.2414968E+02  0.2434772E+02  0.2395980E+02  0.2442381E+02  0.2398063E+02  0.2395170E+02  0.2477281E+02  0.2421333E+02  0.2422895E+02  0.2461484E+02  0.2408234E+02  0.2407793E+02  0.2397998E+02  0.2384615E+02  0.2369097E+02  0.2515391E+02  0.2493183E+02  0.2366147E+02  0.2251698E+02  0.2293341E+02  0.2343774E+02  0.2377817E+02
  0.2253541E+02  0.2428675E+02  0.2339858E+02  0.2474765E+02  0.2550357E+02  0.2428850E+02  0.2392401E+02  0.2444119E+02  0.2545064E+02  0.2436799E+02  0.2491245E+02  0.2430724E+02  0.2424711E+02  0.2342291E+02  0.2468112E+02  0.2414180E+02  0.2602041E+02  0.2555934E+02  0.2414968E+02  0.2434772E+02  0.2395980E+02  0.2442381E+02  0.2398063E+02  0.2395170E+02  0.2477281E+02  0.2421333E+02  0.2422895E+02  0.2461484E+02  0.2408234E+02  0.2407793E+02  0.2397998E+02  0.2384615E+02  0.2369097E+02  0.2515391E+02  0.2493183E+02  0.2366147E+02  0.2251698E+02  0.2293341E+02  0.2343774E+02  0.2377817E+02
  0.2253541E+02  0.2428675E+02  0.2339858E+02  0.2474765E+02  0.2550357E+02  0.2428850E+02  0.2392401E+02  0.2444119E+02  0.2545064E+02  0.2436799E+02  0.2491245E+02  0.2430724E+02  0.2424711E+02  0.2342291E+02  0.2468112E+02  0.2414180E+02  0.2602041E+02  0.2555934E+02  0.2414968E+02  0.2434772E+02  0.2395980E+02  0.2442381E+02  0.2398063E+02  0.2395170E+02  0.2477281E+02  0.2421333E+02  0.2422895E+02  0.2461484E+02  0.2408234E+02  0.2407793E+02  0.2397998E+02  0.2384615E+02  0.2369097E+02  0.2515391E+02  0.2493183E+02  0.2366147E+02  0.2251698E+02  0.2293341E+02  0.2343774E+02  0.2377817E+02
  0.2253541E+02  0.2428675E+02  0.2339858E+02  0.2474765E+02  0.2550357E+02  0.2428850E+02  0.2392401E+02  0.2444119E+02  0.2545064E+02  0.2436799E+02  0.2491245E+02  0.2430724E+02  0.2424711E+02  0.2342291E+02  0.2468112E+02  0.2414180E+02  0.2602041E+02  0.2555934E+02  0.2414968E+02  0.2434772E+02  0.2395980E+02  0.2442381E+02  0.2398063E+02  0.2395170E+02  0.2477281E+02  0.2421333E+02  0.2422895E+02  0.2461484E+02  0.2408234E+02  0.2407793E+02  0.2397998E+02  0.2384615E+02  0.2369097E+02  0.2515391E+02  0.2493183E+02  0.2366147E+02  0.2251698E+02  0.2293341E+02  0.2343774E+02  0.2377817E+02
  0.2253541E+02  0.2428675E+02  0.2339858E+02  0.2474765E+02  0.2550357E+02  0.2428850E+02  0.2392401E+02  0.2444119E+02  0.2545064E+02  0.2436799E+02  0.2491245E+02  0.2430724E+02  0.2424711E+02  0.2342291E+02  0.2468112E+02  0.2414180E+02  0.2602041E+02  0.2555934E+02  0.2414968E+02  0.2434772E+02  0.2395980E+02  0.2442381E+02  0.2398063E+02  0.2395170E+02  0.2477281E+02  0.2421333E+02  0.2422895E+02  0.2461484E+02  0.2408234E+02  0.2407793E+02  0.2397998E+02  0.2384615E+02  0.2369097E+02  0.2515391E+02  0.2493183E+02  0.2366147E+02  0.2251698E+02  0.2293341E+02  0.2343774E+02  0.2377817E+02
  0.2253541E+02  0.2428675E+02  0.2339858E+02  0.2474765E+02  0.2550357E+02  0.2428850E+02  0.2392401E+02  0.2444119E+02  0.2545064E+02  0.2436799E+02  0.2491245E+02  0.2430724E+02  0.2424711E+02  0.2342291E+02  0.2468112E+02  0.2414180E+02  0.2602041E+02  0.2555934E+02  0.2414968E+02  0.2434772E+02  0.2395980E+02  0.2442381E+02  0.2398063E+02  0.2395170E+02  0.2477281E+02  0.2421333E+02  0.2422895E+02  0.2461484E+02  0.2408234E+02  0.2407793E+02  0.2397998E+02  0.2384615E+02  0.2369097E+02  0.2515391E+02  0.2493183E+02  0.2366147E+02  0.2251698E+02  0.2293341E+02  0.2343774E+02  0.2377817E+02
  0.2253541E+02  0.2428675E+02  0.2339858E+02  0.2474765E+02  0.2550357E+02  0.2428850E+02  0.2392401E+02  0.2444119E+02  0.2545064E+02  0.2436799E+02  0.2491245E+02  0.2430724E+02  0.2424711E+02  0.2342291E+02  0.2468112E+02  0.2414180E+02  0.2602041E+02  0.2555934E+02  0.2414968E+02  0.2434772E+02  0.2395980E+02  0.2442381E+02  0.2398063E+02  0.2395170E+02  0.2477281E+02  0.2421333E+02  0.2422895E+02  0.2461484E+02  0.2408234E+02  0.2407793E+02  0.2397998E+02  0.2384615E+02  0.2369097E+02  0.2515391E+02  0.2493183E+02  0.2366147E+02  0.2251698E+02  0.2293341E+02  0.2343774E+02  0.2377817E+02
