# Supplementary material for: Accounting for skill in trend, variability, and autocorrelation facilitates better multi-model projections: Application to the AMOC and temperature time series
Source: PLoS One. 2019 Apr 10;14(4):e0214535. doi: 10.1371/journal.pone.0214535 (PMC6457553; doi:10.1371/journal.pone.0214535)
Supplement: S2 File — (ZIP) [file pone.0214535.s002.zip › input/AMOChistoricalmaxosse/M5_1960_1999_pp_Annual_AMOChistoricalmaxosse_clim.txt]

  0.2554894E+02  0.2655067E+02  0.2786426E+02  0.2809261E+02  0.2782246E+02  0.2860497E+02  0.2793776E+02  0.2765612E+02  0.2642201E+02  0.2729565E+02  0.2800112E+02  0.2684280E+02  0.2808725E+02  0.2825917E+02  0.2824253E+02  0.2820723E+02  0.2732092E+02  0.2718247E+02  0.2752991E+02  0.2792673E+02  0.2756252E+02  0.2796591E+02  0.2787923E+02  0.2850351E+02  0.2731874E+02  0.2756396E+02  0.2675503E+02  0.2719760E+02  0.2773102E+02  0.2729126E+02  0.2709237E+02  0.2663457E+02  0.2729770E+02  0.2698726E+02  0.2623525E+02  0.2789026E+02  0.2762213E+02  0.2665302E+02  0.2694236E+02  0.2625175E+02
  0.2554894E+02  0.2655067E+02  0.2786426E+02  0.2809261E+02  0.2782246E+02  0.2860497E+02  0.2793776E+02  0.2765612E+02  0.2642201E+02  0.2729565E+02  0.2800112E+02  0.2684280E+02  0.2808725E+02  0.2825917E+02  0.2824253E+02  0.2820723E+02  0.2732092E+02  0.2718247E+02  0.2752991E+02  0.2792673E+02  0.2756252E+02  0.2796591E+02  0.2787923E+02  0.2850351E+02  0.2731874E+02  0.2756396E+02  0.2675503E+02  0.2719760E+02  0.2773102E+02  0.2729126E+02  0.2709237E+02  0.2663457E+02  0.2729770E+02  0.2698726E+02  0.2623525E+02  0.2789026E+02  0.2762213E+02  0.2665302E+02  0.2694236E+02  0.2625175E+02
  0.2554894E+02  0.2655067E+02  0.2786426E+02  0.2809261E+02  0.2782246E+02  0.2860497E+02  0.2793776E+02  0.2765612E+02  0.2642201E+02  0.2729565E+02  0.2800112E+02  0.2684280E+02  0.2808725E+02  0.2825917E+02  0.2824253E+02  0.2820723E+02  0.2732092E+02  0.2718247E+02  0.2752991E+02  0.2792673E+02  0.2756252E+02  0.2796591E+02  0.2787923E+02  0.2850351E+02  0.2731874E+02  0.2756396E+02  0.2675503E+02  0.2719760E+02  0.2773102E+02  0.2729126E+02  0.2709237E+02  0.2663457E+02  0.2729770E+02  0.2698726E+02  0.2623525E+02  0.2789026E+02  0.2762213E+02  0.2665302E+02  0.2694236E+02  0.2625175E+02
  0.2554894E+02  0.2655067E+02  0.2786426E+02  0.2809261E+02  0.2782246E+02  0.2860497E+02  0.2793776E+02  0.2765612E+02  0.2642201E+02  0.2729565E+02  0.2800112E+02  0.2684280E+02  0.2808725E+02  0.2825917E+02  0.2824253E+02  0.2820723E+02  0.2732092E+02  0.2718247E+02  0.2752991E+02  0.2792673E+02  0.2756252E+02  0.2796591E+02  0.2787923E+02  0.2850351E+02  0.2731874E+02  0.2756396E+02  0.2675503E+02  0.2719760E+02  0.2773102E+02  0.2729126E+02  0.2709237E+02  0.2663457E+02  0.2729770E+02  0.2698726E+02  0.2623525E+02  0.2789026E+02  0.2762213E+02  0.2665302E+02  0.2694236E+02  0.2625175E+02
  0.2554894E+02  0.2655067E+02  0.2786426E+02  0.2809261E+02  0.2782246E+02  0.2860497E+02  0.2793776E+02  0.2765612E+02  0.2642201E+02  0.2729565E+02  0.2800112E+02  0.2684280E+02  0.2808725E+02  0.2825917E+02  0.2824253E+02  0.2820723E+02  0.2732092E+02  0.2718247E+02  0.2752991E+02  0.2792673E+02  0.2756252E+02  0.2796591E+02  0.2787923E+02  0.2850351E+02  0.2731874E+02  0.2756396E+02  0.2675503E+02  0.2719760E+02  0.2773102E+02  0.2729126E+02  0.2709237E+02  0.2663457E+02  0.2729770E+02  0.2698726E+02  0.2623525E+02  0.2789026E+02  0.2762213E+02  0.2665302E+02  0.2694236E+02  0.2625175E+02
  0.2554894E+02  0.2655067E+02  0.2786426E+02  0.2809261E+02  0.2782246E+02  0.2860497E+02  0.2793776E+02  0.2765612E+02  0.2642201E+02  0.2729565E+02  0.2800112E+02  0.2684280E+02  0.2808725E+02  0.2825917E+02  0.2824253E+02  0.2820723E+02  0.2732092E+02  0.2718247E+02  0.2752991E+02  0.2792673E+02  0.2756252E+02  0.2796591E+02  0.2787923E+02  0.2850351E+02  0.2731874E+02  0.2756396E+02  0.2675503E+02  0.2719760E+02  0.2773102E+02  0.2729126E+02  0.2709237E+02  0.2663457E+02  0.2729770E+02  0.2698726E+02  0.2623525E+02  0.2789026E+02  0.2762213E+02  0.2665302E+02  0.2694236E+02  0.2625175E+02
  0.2554894E+02  0.2655067E+02  0.2786426E+02  0.2809261E+02  0.2782246E+02  0.2860497E+02  0.2793776E+02  0.2765612E+02  0.2642201E+02  0.2729565E+02  0.2800112E+02  0.2684280E+02  0.2808725E+02  0.2825917E+02  0.2824253E+02  0.2820723E+02  0.2732092E+02  0.2718247E+02  0.2752991E+02  0.2792673E+02  0.2756252E+02  0.2796591E+02  0.2787923E+02  0.2850351E+02  0.2731874E+02  0.2756396E+02  0.2675503E+02  0.2719760E+02  0.2773102E+02  0.2729126E+02  0.2709237E+02  0.2663457E+02  0.2729770E+02  0.2698726E+02  0.2623525E+02  0.2789026E+02  0.2762213E+02  0.2665302E+02  0.2694236E+02  0.2625175E+02
  0.2554894E+02  0.2655067E+02  0.2786426E+02  0.2809261E+02  0.2782246E+02  0.2860497E+02  0.2793776E+02  0.2765612E+02  0.2642201E+02  0.2729565E+02  0.2800112E+02  0.2684280E+02  0.2808725E+02  0.2825917E+02  0.2824253E+02  0.2820723E+02  0.2732092E+02  0.2718247E+02  0.2752991E+02  0.2792673E+02  0.2756252E+02  0.2796591E+02  0.2787923E+02  0.2850351E+02  0.2731874E+02  0.2756396E+02  0.2675503E+02  0.2719760E+02  0.2773102E+02  0.2729126E+02  0.2709237E+02  0.2663457E+02  0.2729770E+02  0.2698726E+02  0.2623525E+02  0.2789026E+02  0.2762213E+02  0.2665302E+02  0.2694236E+02  0.2625175E+02
  0.2554894E+02  0.2655067E+02  0.2786426E+02  0.2809261E+02  0.2782246E+02  0.2860497E+02  0.2793776E+02  0.2765612E+02  0.2642201E+02  0.2729565E+02  0.2800112E+02  0.2684280E+02  0.2808725E+02  0.2825917E+02  0.2824253E+02  0.2820723E+02  0.2732092E+02  0.2718247E+02  0.2752991E+02  0.2792673E+02  0.2756252E+02  0.2796591E+02  0.2787923E+02  0.2850351E+02  0.2731874E+02  0.2756396E+02  0.2675503E+02  0.2719760E+02  0.2773102E+02  0.2729126E+02  0.2709237E+02  0.2663457E+02  0.2729770E+02  0.2698726E+02  0.2623525E+02  0.2789026E+02  0.2762213E+02  0.2665302E+02  0.2694236E+02  0.2625175E+02
  0.2554894E+02  0.2655067E+02  0.2786426E+02  0.2809261E+02  0.2782246E+02  0.2860497E+02  0.2793776E+02  0.2765612E+02  0.2642201E+02  0.2729565E+02  0.2800112E+02  0.2684280E+02  0.2808725E+02  0.2825917E+02  0.2824253E+02  0.2820723E+02  0.2732092E+02  0.2718247E+02  0.2752991E+02  0.2792673E+02  0.2756252E+02  0.2796591E+02  0.2787923E+02  0.2850351E+02  0.2731874E+02  0.2756396E+02  0.2675503E+02  0.2719760E+02  0.2773102E+02  0.2729126E+02  0.2709237E+02  0.2663457E+02  0.2729770E+02  0.2698726E+02  0.2623525E+02  0.2789026E+02  0.2762213E+02  0.2665302E+02  0.2694236E+02  0.2625175E+02
  0.2554894E+02  0.2655067E+02  0.2786426E+02  0.2809261E+02  0.2782246E+02  0.2860497E+02  0.2793776E+02  0.2765612E+02  0.2642201E+02  0.2729565E+02  0.2800112E+02  0.2684280E+02  0.2808725E+02  0.2825917E+02  0.2824253E+02  0.2820723E+02  0.2732092E+02  0.2718247E+02  0.2752991E+02  0.2792673E+02  0.2756252E+02  0.2796591E+02  0.2787923E+02  0.2850351E+02  0.2731874E+02  0.2756396E+02  0.2675503E+02  0.2719760E+02  0.2773102E+02  0.2729126E+02  0.2709237E+02  0.2663457E+02  0.2729770E+02  0.2698726E+02  0.2623525E+02  0.2789026E+02  0.2762213E+02  0.2665302E+02  0.2694236E+02  0.2625175E+02
  0.2554894E+02  0.2655067E+02  0.2786426E+02  0.2809261E+02  0.2782246E+02  0.2860497E+02  0.2793776E+02  0.2765612E+02  0.2642201E+02  0.2729565E+02  0.2800112E+02  0.2684280E+02  0.2808725E+02  0.2825917E+02  0.2824253E+02  0.2820723E+02  0.2732092E+02  0.2718247E+02  0.2752991E+02  0.2792673E+02  0.2756252E+02  0.2796591E+02  0.2787923E+02  0.2850351E+02  0.2731874E+02  0.2756396E+02  0.2675503E+02  0.2719760E+02  0.2773102E+02  0.2729126E+02  0.2709237E+02  0.2663457E+02  0.2729770E+02  0.2698726E+02  0.2623525E+02  0.2789026E+02  0.2762213E+02  0.2665302E+02  0.2694236E+02  0.2625175E+02
  0.2554894E+02  0.2655067E+02  0.2786426E+02  0.2809261E+02  0.2782246E+02  0.2860497E+02  0.2793776E+02  0.2765612E+02  0.2642201E+02  0.2729565E+02  0.2800112E+02  0.2684280E+02  0.2808725E+02  0.2825917E+02  0.2824253E+02  0.2820723E+02  0.2732092E+02  0.2718247E+02  0.2752991E+02  0.2792673E+02  0.2756252E+02  0.2796591E+02  0.2787923E+02  0.2850351E+02  0.2731874E+02  0.2756396E+02  0.2675503E+02  0.2719760E+02  0.2773102E+02  0.2729126E+02  0.2709237E+02  0.2663457E+02  0.2729770E+02  0.2698726E+02  0.2623525E+02  0.2789026E+02  0.2762213E+02  0.2665302E+02  0.2694236E+02  0.2625175E+02
