# Supplementary material for: Accounting for skill in trend, variability, and autocorrelation facilitates better multi-model projections: Application to the AMOC and temperature time series
Source: PLoS One. 2019 Apr 10;14(4):e0214535. doi: 10.1371/journal.pone.0214535 (PMC6457553; doi:10.1371/journal.pone.0214535)
Supplement: S2 File — (ZIP) [file pone.0214535.s002.zip › input/AMOChistoricalmaxosse/M2_1880_2004_pp_Annual_AMOChistoricalmaxosse_clim.txt]

  0.1877600E+02  0.1874508E+02  0.1831883E+02  0.1701600E+02  0.1667289E+02  0.1483309E+02  0.1595318E+02  0.1527211E+02  0.1508135E+02  0.1523545E+02  0.1650628E+02  0.1757871E+02  0.1852696E+02  0.1842038E+02  0.1747081E+02  0.1696588E+02  0.1563845E+02  0.1681956E+02  0.1813275E+02  0.1912179E+02  0.1846161E+02  0.1849953E+02  0.1855686E+02  0.1757691E+02  0.1792686E+02  0.1786671E+02  0.1818092E+02  0.1796232E+02  0.1868165E+02  0.1889942E+02  0.1948366E+02  0.1974290E+02  0.1868580E+02  0.1811183E+02  0.1866272E+02  0.1837470E+02  0.1935011E+02  0.1995367E+02  0.2064544E+02  0.1984039E+02  0.1973909E+02  0.1987836E+02  0.2031429E+02  0.1993579E+02  0.1942564E+02  0.2020757E+02  0.1945032E+02  0.2007180E+02  0.1967973E+02  0.1960916E+02  0.1926181E+02  0.1913796E+02  0.1783525E+02  0.1935739E+02  0.1808838E+02  0.1808778E+02  0.1780473E+02  0.1835825E+02  0.1850820E+02  0.1853875E+02  0.1694771E+02  0.1751229E+02  0.1897185E+02  0.1940586E+02  0.1963369E+02  0.1953473E+02  0.1938812E+02  0.1982343E+02  0.1965098E+02  0.1914720E+02  0.2011696E+02  0.2026346E+02  0.1885446E+02  0.1866850E+02  0.1892336E+02  0.1776623E+02  0.1729549E+02  0.1891877E+02  0.1982978E+02  0.2070067E+02  0.2058107E+02  0.2063736E+02  0.1884665E+02  0.1932779E+02  0.1978974E+02  0.1947412E+02  0.2028452E+02  0.2029335E+02  0.2011577E+02  0.1935965E+02  0.1928109E+02  0.1954347E+02  0.1847396E+02  0.1938803E+02  0.1915629E+02  0.2055124E+02  0.2068752E+02  0.2195712E+02  0.2240740E+02  0.2101657E+02  0.2150805E+02  0.2168195E+02  0.2079697E+02  0.2112929E+02  0.2187868E+02  0.2094328E+02  0.2175268E+02  0.2138815E+02  0.2210790E+02  0.2187728E+02  0.2103010E+02  0.2178681E+02  0.2140827E+02  0.2200496E+02  0.2124608E+02  0.2057848E+02  0.2006573E+02  0.1958579E+02  0.1930810E+02  0.1907071E+02  0.1792734E+02  0.1835909E+02  0.1680836E+02  0.1708965E+02  0.1834456E+02
  0.1877600E+02  0.1874508E+02  0.1831883E+02  0.1701600E+02  0.1667289E+02  0.1483309E+02  0.1595318E+02  0.1527211E+02  0.1508135E+02  0.1523545E+02  0.1650628E+02  0.1757871E+02  0.1852696E+02  0.1842038E+02  0.1747081E+02  0.1696588E+02  0.1563845E+02  0.1681956E+02  0.1813275E+02  0.1912179E+02  0.1846161E+02  0.1849953E+02  0.1855686E+02  0.1757691E+02  0.1792686E+02  0.1786671E+02  0.1818092E+02  0.1796232E+02  0.1868165E+02  0.1889942E+02  0.1948366E+02  0.1974290E+02  0.1868580E+02  0.1811183E+02  0.1866272E+02  0.1837470E+02  0.1935011E+02  0.1995367E+02  0.2064544E+02  0.1984039E+02  0.1973909E+02  0.1987836E+02  0.2031429E+02  0.1993579E+02  0.1942564E+02  0.2020757E+02  0.1945032E+02  0.2007180E+02  0.1967973E+02  0.1960916E+02  0.1926181E+02  0.1913796E+02  0.1783525E+02  0.1935739E+02  0.1808838E+02  0.1808778E+02  0.1780473E+02  0.1835825E+02  0.1850820E+02  0.1853875E+02  0.1694771E+02  0.1751229E+02  0.1897185E+02  0.1940586E+02  0.1963369E+02  0.1953473E+02  0.1938812E+02  0.1982343E+02  0.1965098E+02  0.1914720E+02  0.2011696E+02  0.2026346E+02  0.1885446E+02  0.1866850E+02  0.1892336E+02  0.1776623E+02  0.1729549E+02  0.1891877E+02  0.1982978E+02  0.2070067E+02  0.2058107E+02  0.2063736E+02  0.1884665E+02  0.1932779E+02  0.1978974E+02  0.1947412E+02  0.2028452E+02  0.2029335E+02  0.2011577E+02  0.1935965E+02  0.1928109E+02  0.1954347E+02  0.1847396E+02  0.1938803E+02  0.1915629E+02  0.2055124E+02  0.2068752E+02  0.2195712E+02  0.2240740E+02  0.2101657E+02  0.2150805E+02  0.2168195E+02  0.2079697E+02  0.2112929E+02  0.2187868E+02  0.2094328E+02  0.2175268E+02  0.2138815E+02  0.2210790E+02  0.2187728E+02  0.2103010E+02  0.2178681E+02  0.2140827E+02  0.2200496E+02  0.2124608E+02  0.2057848E+02  0.2006573E+02  0.1958579E+02  0.1930810E+02  0.1907071E+02  0.1792734E+02  0.1835909E+02  0.1680836E+02  0.1708965E+02  0.1834456E+02
  0.1877600E+02  0.1874508E+02  0.1831883E+02  0.1701600E+02  0.1667289E+02  0.1483309E+02  0.1595318E+02  0.1527211E+02  0.1508135E+02  0.1523545E+02  0.1650628E+02  0.1757871E+02  0.1852696E+02  0.1842038E+02  0.1747081E+02  0.1696588E+02  0.1563845E+02  0.1681956E+02  0.1813275E+02  0.1912179E+02  0.1846161E+02  0.1849953E+02  0.1855686E+02  0.1757691E+02  0.1792686E+02  0.1786671E+02  0.1818092E+02  0.1796232E+02  0.1868165E+02  0.1889942E+02  0.1948366E+02  0.1974290E+02  0.1868580E+02  0.1811183E+02  0.1866272E+02  0.1837470E+02  0.1935011E+02  0.1995367E+02  0.2064544E+02  0.1984039E+02  0.1973909E+02  0.1987836E+02  0.2031429E+02  0.1993579E+02  0.1942564E+02  0.2020757E+02  0.1945032E+02  0.2007180E+02  0.1967973E+02  0.1960916E+02  0.1926181E+02  0.1913796E+02  0.1783525E+02  0.1935739E+02  0.1808838E+02  0.1808778E+02  0.1780473E+02  0.1835825E+02  0.1850820E+02  0.1853875E+02  0.1694771E+02  0.1751229E+02  0.1897185E+02  0.1940586E+02  0.1963369E+02  0.1953473E+02  0.1938812E+02  0.1982343E+02  0.1965098E+02  0.1914720E+02  0.2011696E+02  0.2026346E+02  0.1885446E+02  0.1866850E+02  0.1892336E+02  0.1776623E+02  0.1729549E+02  0.1891877E+02  0.1982978E+02  0.2070067E+02  0.2058107E+02  0.2063736E+02  0.1884665E+02  0.1932779E+02  0.1978974E+02  0.1947412E+02  0.2028452E+02  0.2029335E+02  0.2011577E+02  0.1935965E+02  0.1928109E+02  0.1954347E+02  0.1847396E+02  0.1938803E+02  0.1915629E+02  0.2055124E+02  0.2068752E+02  0.2195712E+02  0.2240740E+02  0.2101657E+02  0.2150805E+02  0.2168195E+02  0.2079697E+02  0.2112929E+02  0.2187868E+02  0.2094328E+02  0.2175268E+02  0.2138815E+02  0.2210790E+02  0.2187728E+02  0.2103010E+02  0.2178681E+02  0.2140827E+02  0.2200496E+02  0.2124608E+02  0.2057848E+02  0.2006573E+02  0.1958579E+02  0.1930810E+02  0.1907071E+02  0.1792734E+02  0.1835909E+02  0.1680836E+02  0.1708965E+02  0.1834456E+02
  0.1877600E+02  0.1874508E+02  0.1831883E+02  0.1701600E+02  0.1667289E+02  0.1483309E+02  0.1595318E+02  0.1527211E+02  0.1508135E+02  0.1523545E+02  0.1650628E+02  0.1757871E+02  0.1852696E+02  0.1842038E+02  0.1747081E+02  0.1696588E+02  0.1563845E+02  0.1681956E+02  0.1813275E+02  0.1912179E+02  0.1846161E+02  0.1849953E+02  0.1855686E+02  0.1757691E+02  0.1792686E+02  0.1786671E+02  0.1818092E+02  0.1796232E+02  0.1868165E+02  0.1889942E+02  0.1948366E+02  0.1974290E+02  0.1868580E+02  0.1811183E+02  0.1866272E+02  0.1837470E+02  0.1935011E+02  0.1995367E+02  0.2064544E+02  0.1984039E+02  0.1973909E+02  0.1987836E+02  0.2031429E+02  0.1993579E+02  0.1942564E+02  0.2020757E+02  0.1945032E+02  0.2007180E+02  0.1967973E+02  0.1960916E+02  0.1926181E+02  0.1913796E+02  0.1783525E+02  0.1935739E+02  0.1808838E+02  0.1808778E+02  0.1780473E+02  0.1835825E+02  0.1850820E+02  0.1853875E+02  0.1694771E+02  0.1751229E+02  0.1897185E+02  0.1940586E+02  0.1963369E+02  0.1953473E+02  0.1938812E+02  0.1982343E+02  0.1965098E+02  0.1914720E+02  0.2011696E+02  0.2026346E+02  0.1885446E+02  0.1866850E+02  0.1892336E+02  0.1776623E+02  0.1729549E+02  0.1891877E+02  0.1982978E+02  0.2070067E+02  0.2058107E+02  0.2063736E+02  0.1884665E+02  0.1932779E+02  0.1978974E+02  0.1947412E+02  0.2028452E+02  0.2029335E+02  0.2011577E+02  0.1935965E+02  0.1928109E+02  0.1954347E+02  0.1847396E+02  0.1938803E+02  0.1915629E+02  0.2055124E+02  0.2068752E+02  0.2195712E+02  0.2240740E+02  0.2101657E+02  0.2150805E+02  0.2168195E+02  0.2079697E+02  0.2112929E+02  0.2187868E+02  0.2094328E+02  0.2175268E+02  0.2138815E+02  0.2210790E+02  0.2187728E+02  0.2103010E+02  0.2178681E+02  0.2140827E+02  0.2200496E+02  0.2124608E+02  0.2057848E+02  0.2006573E+02  0.1958579E+02  0.1930810E+02  0.1907071E+02  0.1792734E+02  0.1835909E+02  0.1680836E+02  0.1708965E+02  0.1834456E+02
  0.1877600E+02  0.1874508E+02  0.1831883E+02  0.1701600E+02  0.1667289E+02  0.1483309E+02  0.1595318E+02  0.1527211E+02  0.1508135E+02  0.1523545E+02  0.1650628E+02  0.1757871E+02  0.1852696E+02  0.1842038E+02  0.1747081E+02  0.1696588E+02  0.1563845E+02  0.1681956E+02  0.1813275E+02  0.1912179E+02  0.1846161E+02  0.1849953E+02  0.1855686E+02  0.1757691E+02  0.1792686E+02  0.1786671E+02  0.1818092E+02  0.1796232E+02  0.1868165E+02  0.1889942E+02  0.1948366E+02  0.1974290E+02  0.1868580E+02  0.1811183E+02  0.1866272E+02  0.1837470E+02  0.1935011E+02  0.1995367E+02  0.2064544E+02  0.1984039E+02  0.1973909E+02  0.1987836E+02  0.2031429E+02  0.1993579E+02  0.1942564E+02  0.2020757E+02  0.1945032E+02  0.2007180E+02  0.1967973E+02  0.1960916E+02  0.1926181E+02  0.1913796E+02  0.1783525E+02  0.1935739E+02  0.1808838E+02  0.1808778E+02  0.1780473E+02  0.1835825E+02  0.1850820E+02  0.1853875E+02  0.1694771E+02  0.1751229E+02  0.1897185E+02  0.1940586E+02  0.1963369E+02  0.1953473E+02  0.1938812E+02  0.1982343E+02  0.1965098E+02  0.1914720E+02  0.2011696E+02  0.2026346E+02  0.1885446E+02  0.1866850E+02  0.1892336E+02  0.1776623E+02  0.1729549E+02  0.1891877E+02  0.1982978E+02  0.2070067E+02  0.2058107E+02  0.2063736E+02  0.1884665E+02  0.1932779E+02  0.1978974E+02  0.1947412E+02  0.2028452E+02  0.2029335E+02  0.2011577E+02  0.1935965E+02  0.1928109E+02  0.1954347E+02  0.1847396E+02  0.1938803E+02  0.1915629E+02  0.2055124E+02  0.2068752E+02  0.2195712E+02  0.2240740E+02  0.2101657E+02  0.2150805E+02  0.2168195E+02  0.2079697E+02  0.2112929E+02  0.2187868E+02  0.2094328E+02  0.2175268E+02  0.2138815E+02  0.2210790E+02  0.2187728E+02  0.2103010E+02  0.2178681E+02  0.2140827E+02  0.2200496E+02  0.2124608E+02  0.2057848E+02  0.2006573E+02  0.1958579E+02  0.1930810E+02  0.1907071E+02  0.1792734E+02  0.1835909E+02  0.1680836E+02  0.1708965E+02  0.1834456E+02
  0.1877600E+02  0.1874508E+02  0.1831883E+02  0.1701600E+02  0.1667289E+02  0.1483309E+02  0.1595318E+02  0.1527211E+02  0.1508135E+02  0.1523545E+02  0.1650628E+02  0.1757871E+02  0.1852696E+02  0.1842038E+02  0.1747081E+02  0.1696588E+02  0.1563845E+02  0.1681956E+02  0.1813275E+02  0.1912179E+02  0.1846161E+02  0.1849953E+02  0.1855686E+02  0.1757691E+02  0.1792686E+02  0.1786671E+02  0.1818092E+02  0.1796232E+02  0.1868165E+02  0.1889942E+02  0.1948366E+02  0.1974290E+02  0.1868580E+02  0.1811183E+02  0.1866272E+02  0.1837470E+02  0.1935011E+02  0.1995367E+02  0.2064544E+02  0.1984039E+02  0.1973909E+02  0.1987836E+02  0.2031429E+02  0.1993579E+02  0.1942564E+02  0.2020757E+02  0.1945032E+02  0.2007180E+02  0.1967973E+02  0.1960916E+02  0.1926181E+02  0.1913796E+02  0.1783525E+02  0.1935739E+02  0.1808838E+02  0.1808778E+02  0.1780473E+02  0.1835825E+02  0.1850820E+02  0.1853875E+02  0.1694771E+02  0.1751229E+02  0.1897185E+02  0.1940586E+02  0.1963369E+02  0.1953473E+02  0.1938812E+02  0.1982343E+02  0.1965098E+02  0.1914720E+02  0.2011696E+02  0.2026346E+02  0.1885446E+02  0.1866850E+02  0.1892336E+02  0.1776623E+02  0.1729549E+02  0.1891877E+02  0.1982978E+02  0.2070067E+02  0.2058107E+02  0.2063736E+02  0.1884665E+02  0.1932779E+02  0.1978974E+02  0.1947412E+02  0.2028452E+02  0.2029335E+02  0.2011577E+02  0.1935965E+02  0.1928109E+02  0.1954347E+02  0.1847396E+02  0.1938803E+02  0.1915629E+02  0.2055124E+02  0.2068752E+02  0.2195712E+02  0.2240740E+02  0.2101657E+02  0.2150805E+02  0.2168195E+02  0.2079697E+02  0.2112929E+02  0.2187868E+02  0.2094328E+02  0.2175268E+02  0.2138815E+02  0.2210790E+02  0.2187728E+02  0.2103010E+02  0.2178681E+02  0.2140827E+02  0.2200496E+02  0.2124608E+02  0.2057848E+02  0.2006573E+02  0.1958579E+02  0.1930810E+02  0.1907071E+02  0.1792734E+02  0.1835909E+02  0.1680836E+02  0.1708965E+02  0.1834456E+02
  0.1877600E+02  0.1874508E+02  0.1831883E+02  0.1701600E+02  0.1667289E+02  0.1483309E+02  0.1595318E+02  0.1527211E+02  0.1508135E+02  0.1523545E+02  0.1650628E+02  0.1757871E+02  0.1852696E+02  0.1842038E+02  0.1747081E+02  0.1696588E+02  0.1563845E+02  0.1681956E+02  0.1813275E+02  0.1912179E+02  0.1846161E+02  0.1849953E+02  0.1855686E+02  0.1757691E+02  0.1792686E+02  0.1786671E+02  0.1818092E+02  0.1796232E+02  0.1868165E+02  0.1889942E+02  0.1948366E+02  0.1974290E+02  0.1868580E+02  0.1811183E+02  0.1866272E+02  0.1837470E+02  0.1935011E+02  0.1995367E+02  0.2064544E+02  0.1984039E+02  0.1973909E+02  0.1987836E+02  0.2031429E+02  0.1993579E+02  0.1942564E+02  0.2020757E+02  0.1945032E+02  0.2007180E+02  0.1967973E+02  0.1960916E+02  0.1926181E+02  0.1913796E+02  0.1783525E+02  0.1935739E+02  0.1808838E+02  0.1808778E+02  0.1780473E+02  0.1835825E+02  0.1850820E+02  0.1853875E+02  0.1694771E+02  0.1751229E+02  0.1897185E+02  0.1940586E+02  0.1963369E+02  0.1953473E+02  0.1938812E+02  0.1982343E+02  0.1965098E+02  0.1914720E+02  0.2011696E+02  0.2026346E+02  0.1885446E+02  0.1866850E+02  0.1892336E+02  0.1776623E+02  0.1729549E+02  0.1891877E+02  0.1982978E+02  0.2070067E+02  0.2058107E+02  0.2063736E+02  0.1884665E+02  0.1932779E+02  0.1978974E+02  0.1947412E+02  0.2028452E+02  0.2029335E+02  0.2011577E+02  0.1935965E+02  0.1928109E+02  0.1954347E+02  0.1847396E+02  0.1938803E+02  0.1915629E+02  0.2055124E+02  0.2068752E+02  0.2195712E+02  0.2240740E+02  0.2101657E+02  0.2150805E+02  0.2168195E+02  0.2079697E+02  0.2112929E+02  0.2187868E+02  0.2094328E+02  0.2175268E+02  0.2138815E+02  0.2210790E+02  0.2187728E+02  0.2103010E+02  0.2178681E+02  0.2140827E+02  0.2200496E+02  0.2124608E+02  0.2057848E+02  0.2006573E+02  0.1958579E+02  0.1930810E+02  0.1907071E+02  0.1792734E+02  0.1835909E+02  0.1680836E+02  0.1708965E+02  0.1834456E+02
  0.1877600E+02  0.1874508E+02  0.1831883E+02  0.1701600E+02  0.1667289E+02  0.1483309E+02  0.1595318E+02  0.1527211E+02  0.1508135E+02  0.1523545E+02  0.1650628E+02  0.1757871E+02  0.1852696E+02  0.1842038E+02  0.1747081E+02  0.1696588E+02  0.1563845E+02  0.1681956E+02  0.1813275E+02  0.1912179E+02  0.1846161E+02  0.1849953E+02  0.1855686E+02  0.1757691E+02  0.1792686E+02  0.1786671E+02  0.1818092E+02  0.1796232E+02  0.1868165E+02  0.1889942E+02  0.1948366E+02  0.1974290E+02  0.1868580E+02  0.1811183E+02  0.1866272E+02  0.1837470E+02  0.1935011E+02  0.1995367E+02  0.2064544E+02  0.1984039E+02  0.1973909E+02  0.1987836E+02  0.2031429E+02  0.1993579E+02  0.1942564E+02  0.2020757E+02  0.1945032E+02  0.2007180E+02  0.1967973E+02  0.1960916E+02  0.1926181E+02  0.1913796E+02  0.1783525E+02  0.1935739E+02  0.1808838E+02  0.1808778E+02  0.1780473E+02  0.1835825E+02  0.1850820E+02  0.1853875E+02  0.1694771E+02  0.1751229E+02  0.1897185E+02  0.1940586E+02  0.1963369E+02  0.1953473E+02  0.1938812E+02  0.1982343E+02  0.1965098E+02  0.1914720E+02  0.2011696E+02  0.2026346E+02  0.1885446E+02  0.1866850E+02  0.1892336E+02  0.1776623E+02  0.1729549E+02  0.1891877E+02  0.1982978E+02  0.2070067E+02  0.2058107E+02  0.2063736E+02  0.1884665E+02  0.1932779E+02  0.1978974E+02  0.1947412E+02  0.2028452E+02  0.2029335E+02  0.2011577E+02  0.1935965E+02  0.1928109E+02  0.1954347E+02  0.1847396E+02  0.1938803E+02  0.1915629E+02  0.2055124E+02  0.2068752E+02  0.2195712E+02  0.2240740E+02  0.2101657E+02  0.2150805E+02  0.2168195E+02  0.2079697E+02  0.2112929E+02  0.2187868E+02  0.2094328E+02  0.2175268E+02  0.2138815E+02  0.2210790E+02  0.2187728E+02  0.2103010E+02  0.2178681E+02  0.2140827E+02  0.2200496E+02  0.2124608E+02  0.2057848E+02  0.2006573E+02  0.1958579E+02  0.1930810E+02  0.1907071E+02  0.1792734E+02  0.1835909E+02  0.1680836E+02  0.1708965E+02  0.1834456E+02
  0.1877600E+02  0.1874508E+02  0.1831883E+02  0.1701600E+02  0.1667289E+02  0.1483309E+02  0.1595318E+02  0.1527211E+02  0.1508135E+02  0.1523545E+02  0.1650628E+02  0.1757871E+02  0.1852696E+02  0.1842038E+02  0.1747081E+02  0.1696588E+02  0.1563845E+02  0.1681956E+02  0.1813275E+02  0.1912179E+02  0.1846161E+02  0.1849953E+02  0.1855686E+02  0.1757691E+02  0.1792686E+02  0.1786671E+02  0.1818092E+02  0.1796232E+02  0.1868165E+02  0.1889942E+02  0.1948366E+02  0.1974290E+02  0.1868580E+02  0.1811183E+02  0.1866272E+02  0.1837470E+02  0.1935011E+02  0.1995367E+02  0.2064544E+02  0.1984039E+02  0.1973909E+02  0.1987836E+02  0.2031429E+02  0.1993579E+02  0.1942564E+02  0.2020757E+02  0.1945032E+02  0.2007180E+02  0.1967973E+02  0.1960916E+02  0.1926181E+02  0.1913796E+02  0.1783525E+02  0.1935739E+02  0.1808838E+02  0.1808778E+02  0.1780473E+02  0.1835825E+02  0.1850820E+02  0.1853875E+02  0.1694771E+02  0.1751229E+02  0.1897185E+02  0.1940586E+02  0.1963369E+02  0.1953473E+02  0.1938812E+02  0.1982343E+02  0.1965098E+02  0.1914720E+02  0.2011696E+02  0.2026346E+02  0.1885446E+02  0.1866850E+02  0.1892336E+02  0.1776623E+02  0.1729549E+02  0.1891877E+02  0.1982978E+02  0.2070067E+02  0.2058107E+02  0.2063736E+02  0.1884665E+02  0.1932779E+02  0.1978974E+02  0.1947412E+02  0.2028452E+02  0.2029335E+02  0.2011577E+02  0.1935965E+02  0.1928109E+02  0.1954347E+02  0.1847396E+02  0.1938803E+02  0.1915629E+02  0.2055124E+02  0.2068752E+02  0.2195712E+02  0.2240740E+02  0.2101657E+02  0.2150805E+02  0.2168195E+02  0.2079697E+02  0.2112929E+02  0.2187868E+02  0.2094328E+02  0.2175268E+02  0.2138815E+02  0.2210790E+02  0.2187728E+02  0.2103010E+02  0.2178681E+02  0.2140827E+02  0.2200496E+02  0.2124608E+02  0.2057848E+02  0.2006573E+02  0.1958579E+02  0.1930810E+02  0.1907071E+02  0.1792734E+02  0.1835909E+02  0.1680836E+02  0.1708965E+02  0.1834456E+02
  0.1877600E+02  0.1874508E+02  0.1831883E+02  0.1701600E+02  0.1667289E+02  0.1483309E+02  0.1595318E+02  0.1527211E+02  0.1508135E+02  0.1523545E+02  0.1650628E+02  0.1757871E+02  0.1852696E+02  0.1842038E+02  0.1747081E+02  0.1696588E+02  0.1563845E+02  0.1681956E+02  0.1813275E+02  0.1912179E+02  0.1846161E+02  0.1849953E+02  0.1855686E+02  0.1757691E+02  0.1792686E+02  0.1786671E+02  0.1818092E+02  0.1796232E+02  0.1868165E+02  0.1889942E+02  0.1948366E+02  0.1974290E+02  0.1868580E+02  0.1811183E+02  0.1866272E+02  0.1837470E+02  0.1935011E+02  0.1995367E+02  0.2064544E+02  0.1984039E+02  0.1973909E+02  0.1987836E+02  0.2031429E+02  0.1993579E+02  0.1942564E+02  0.2020757E+02  0.1945032E+02  0.2007180E+02  0.1967973E+02  0.1960916E+02  0.1926181E+02  0.1913796E+02  0.1783525E+02  0.1935739E+02  0.1808838E+02  0.1808778E+02  0.1780473E+02  0.1835825E+02  0.1850820E+02  0.1853875E+02  0.1694771E+02  0.1751229E+02  0.1897185E+02  0.1940586E+02  0.1963369E+02  0.1953473E+02  0.1938812E+02  0.1982343E+02  0.1965098E+02  0.1914720E+02  0.2011696E+02  0.2026346E+02  0.1885446E+02  0.1866850E+02  0.1892336E+02  0.1776623E+02  0.1729549E+02  0.1891877E+02  0.1982978E+02  0.2070067E+02  0.2058107E+02  0.2063736E+02  0.1884665E+02  0.1932779E+02  0.1978974E+02  0.1947412E+02  0.2028452E+02  0.2029335E+02  0.2011577E+02  0.1935965E+02  0.1928109E+02  0.1954347E+02  0.1847396E+02  0.1938803E+02  0.1915629E+02  0.2055124E+02  0.2068752E+02  0.2195712E+02  0.2240740E+02  0.2101657E+02  0.2150805E+02  0.2168195E+02  0.2079697E+02  0.2112929E+02  0.2187868E+02  0.2094328E+02  0.2175268E+02  0.2138815E+02  0.2210790E+02  0.2187728E+02  0.2103010E+02  0.2178681E+02  0.2140827E+02  0.2200496E+02  0.2124608E+02  0.2057848E+02  0.2006573E+02  0.1958579E+02  0.1930810E+02  0.1907071E+02  0.1792734E+02  0.1835909E+02  0.1680836E+02  0.1708965E+02  0.1834456E+02
  0.1877600E+02  0.1874508E+02  0.1831883E+02  0.1701600E+02  0.1667289E+02  0.1483309E+02  0.1595318E+02  0.1527211E+02  0.1508135E+02  0.1523545E+02  0.1650628E+02  0.1757871E+02  0.1852696E+02  0.1842038E+02  0.1747081E+02  0.1696588E+02  0.1563845E+02  0.1681956E+02  0.1813275E+02  0.1912179E+02  0.1846161E+02  0.1849953E+02  0.1855686E+02  0.1757691E+02  0.1792686E+02  0.1786671E+02  0.1818092E+02  0.1796232E+02  0.1868165E+02  0.1889942E+02  0.1948366E+02  0.1974290E+02  0.1868580E+02  0.1811183E+02  0.1866272E+02  0.1837470E+02  0.1935011E+02  0.1995367E+02  0.2064544E+02  0.1984039E+02  0.1973909E+02  0.1987836E+02  0.2031429E+02  0.1993579E+02  0.1942564E+02  0.2020757E+02  0.1945032E+02  0.2007180E+02  0.1967973E+02  0.1960916E+02  0.1926181E+02  0.1913796E+02  0.1783525E+02  0.1935739E+02  0.1808838E+02  0.1808778E+02  0.1780473E+02  0.1835825E+02  0.1850820E+02  0.1853875E+02  0.1694771E+02  0.1751229E+02  0.1897185E+02  0.1940586E+02  0.1963369E+02  0.1953473E+02  0.1938812E+02  0.1982343E+02  0.1965098E+02  0.1914720E+02  0.2011696E+02  0.2026346E+02  0.1885446E+02  0.1866850E+02  0.1892336E+02  0.1776623E+02  0.1729549E+02  0.1891877E+02  0.1982978E+02  0.2070067E+02  0.2058107E+02  0.2063736E+02  0.1884665E+02  0.1932779E+02  0.1978974E+02  0.1947412E+02  0.2028452E+02  0.2029335E+02  0.2011577E+02  0.1935965E+02  0.1928109E+02  0.1954347E+02  0.1847396E+02  0.1938803E+02  0.1915629E+02  0.2055124E+02  0.2068752E+02  0.2195712E+02  0.2240740E+02  0.2101657E+02  0.2150805E+02  0.2168195E+02  0.2079697E+02  0.2112929E+02  0.2187868E+02  0.2094328E+02  0.2175268E+02  0.2138815E+02  0.2210790E+02  0.2187728E+02  0.2103010E+02  0.2178681E+02  0.2140827E+02  0.2200496E+02  0.2124608E+02  0.2057848E+02  0.2006573E+02  0.1958579E+02  0.1930810E+02  0.1907071E+02  0.1792734E+02  0.1835909E+02  0.1680836E+02  0.1708965E+02  0.1834456E+02
  0.1877600E+02  0.1874508E+02  0.1831883E+02  0.1701600E+02  0.1667289E+02  0.1483309E+02  0.1595318E+02  0.1527211E+02  0.1508135E+02  0.1523545E+02  0.1650628E+02  0.1757871E+02  0.1852696E+02  0.1842038E+02  0.1747081E+02  0.1696588E+02  0.1563845E+02  0.1681956E+02  0.1813275E+02  0.1912179E+02  0.1846161E+02  0.1849953E+02  0.1855686E+02  0.1757691E+02  0.1792686E+02  0.1786671E+02  0.1818092E+02  0.1796232E+02  0.1868165E+02  0.1889942E+02  0.1948366E+02  0.1974290E+02  0.1868580E+02  0.1811183E+02  0.1866272E+02  0.1837470E+02  0.1935011E+02  0.1995367E+02  0.2064544E+02  0.1984039E+02  0.1973909E+02  0.1987836E+02  0.2031429E+02  0.1993579E+02  0.1942564E+02  0.2020757E+02  0.1945032E+02  0.2007180E+02  0.1967973E+02  0.1960916E+02  0.1926181E+02  0.1913796E+02  0.1783525E+02  0.1935739E+02  0.1808838E+02  0.1808778E+02  0.1780473E+02  0.1835825E+02  0.1850820E+02  0.1853875E+02  0.1694771E+02  0.1751229E+02  0.1897185E+02  0.1940586E+02  0.1963369E+02  0.1953473E+02  0.1938812E+02  0.1982343E+02  0.1965098E+02  0.1914720E+02  0.2011696E+02  0.2026346E+02  0.1885446E+02  0.1866850E+02  0.1892336E+02  0.1776623E+02  0.1729549E+02  0.1891877E+02  0.1982978E+02  0.2070067E+02  0.2058107E+02  0.2063736E+02  0.1884665E+02  0.1932779E+02  0.1978974E+02  0.1947412E+02  0.2028452E+02  0.2029335E+02  0.2011577E+02  0.1935965E+02  0.1928109E+02  0.1954347E+02  0.1847396E+02  0.1938803E+02  0.1915629E+02  0.2055124E+02  0.2068752E+02  0.2195712E+02  0.2240740E+02  0.2101657E+02  0.2150805E+02  0.2168195E+02  0.2079697E+02  0.2112929E+02  0.2187868E+02  0.2094328E+02  0.2175268E+02  0.2138815E+02  0.2210790E+02  0.2187728E+02  0.2103010E+02  0.2178681E+02  0.2140827E+02  0.2200496E+02  0.2124608E+02  0.2057848E+02  0.2006573E+02  0.1958579E+02  0.1930810E+02  0.1907071E+02  0.1792734E+02  0.1835909E+02  0.1680836E+02  0.1708965E+02  0.1834456E+02
  0.1877600E+02  0.1874508E+02  0.1831883E+02  0.1701600E+02  0.1667289E+02  0.1483309E+02  0.1595318E+02  0.1527211E+02  0.1508135E+02  0.1523545E+02  0.1650628E+02  0.1757871E+02  0.1852696E+02  0.1842038E+02  0.1747081E+02  0.1696588E+02  0.1563845E+02  0.1681956E+02  0.1813275E+02  0.1912179E+02  0.1846161E+02  0.1849953E+02  0.1855686E+02  0.1757691E+02  0.1792686E+02  0.1786671E+02  0.1818092E+02  0.1796232E+02  0.1868165E+02  0.1889942E+02  0.1948366E+02  0.1974290E+02  0.1868580E+02  0.1811183E+02  0.1866272E+02  0.1837470E+02  0.1935011E+02  0.1995367E+02  0.2064544E+02  0.1984039E+02  0.1973909E+02  0.1987836E+02  0.2031429E+02  0.1993579E+02  0.1942564E+02  0.2020757E+02  0.1945032E+02  0.2007180E+02  0.1967973E+02  0.1960916E+02  0.1926181E+02  0.1913796E+02  0.1783525E+02  0.1935739E+02  0.1808838E+02  0.1808778E+02  0.1780473E+02  0.1835825E+02  0.1850820E+02  0.1853875E+02  0.1694771E+02  0.1751229E+02  0.1897185E+02  0.1940586E+02  0.1963369E+02  0.1953473E+02  0.1938812E+02  0.1982343E+02  0.1965098E+02  0.1914720E+02  0.2011696E+02  0.2026346E+02  0.1885446E+02  0.1866850E+02  0.1892336E+02  0.1776623E+02  0.1729549E+02  0.1891877E+02  0.1982978E+02  0.2070067E+02  0.2058107E+02  0.2063736E+02  0.1884665E+02  0.1932779E+02  0.1978974E+02  0.1947412E+02  0.2028452E+02  0.2029335E+02  0.2011577E+02  0.1935965E+02  0.1928109E+02  0.1954347E+02  0.1847396E+02  0.1938803E+02  0.1915629E+02  0.2055124E+02  0.2068752E+02  0.2195712E+02  0.2240740E+02  0.2101657E+02  0.2150805E+02  0.2168195E+02  0.2079697E+02  0.2112929E+02  0.2187868E+02  0.2094328E+02  0.2175268E+02  0.2138815E+02  0.2210790E+02  0.2187728E+02  0.2103010E+02  0.2178681E+02  0.2140827E+02  0.2200496E+02  0.2124608E+02  0.2057848E+02  0.2006573E+02  0.1958579E+02  0.1930810E+02  0.1907071E+02  0.1792734E+02  0.1835909E+02  0.1680836E+02  0.1708965E+02  0.1834456E+02
