# Supplementary material for: Accounting for skill in trend, variability, and autocorrelation facilitates better multi-model projections: Application to the AMOC and temperature time series
Source: PLoS One. 2019 Apr 10;14(4):e0214535. doi: 10.1371/journal.pone.0214535 (PMC6457553; doi:10.1371/journal.pone.0214535)
Supplement: S2 File — (ZIP) [file pone.0214535.s002.zip › input/AMOChistoricalmaxosse/M11_1960_1999_pp_Annual_AMOChistoricalmaxosse_clim.txt]

  0.1404541E+02  0.1391909E+02  0.1469420E+02  0.1379529E+02  0.1326895E+02  0.1347646E+02  0.1432681E+02  0.1446151E+02  0.1593051E+02  0.1664453E+02  0.1612156E+02  0.1556975E+02  0.1540497E+02  0.1436330E+02  0.1479544E+02  0.1468798E+02  0.1448863E+02  0.1506351E+02  0.1545978E+02  0.1480693E+02  0.1474629E+02  0.1409489E+02  0.1358719E+02  0.1536898E+02  0.1491572E+02  0.1479607E+02  0.1370533E+02  0.1547504E+02  0.1469103E+02  0.1489796E+02  0.1627571E+02  0.1611067E+02  0.1626465E+02  0.1635304E+02  0.1531125E+02  0.1499757E+02  0.1471558E+02  0.1368147E+02  0.1407955E+02  0.1522801E+02
  0.1404541E+02  0.1391909E+02  0.1469420E+02  0.1379529E+02  0.1326895E+02  0.1347646E+02  0.1432681E+02  0.1446151E+02  0.1593051E+02  0.1664453E+02  0.1612156E+02  0.1556975E+02  0.1540497E+02  0.1436330E+02  0.1479544E+02  0.1468798E+02  0.1448863E+02  0.1506351E+02  0.1545978E+02  0.1480693E+02  0.1474629E+02  0.1409489E+02  0.1358719E+02  0.1536898E+02  0.1491572E+02  0.1479607E+02  0.1370533E+02  0.1547504E+02  0.1469103E+02  0.1489796E+02  0.1627571E+02  0.1611067E+02  0.1626465E+02  0.1635304E+02  0.1531125E+02  0.1499757E+02  0.1471558E+02  0.1368147E+02  0.1407955E+02  0.1522801E+02
  0.1404541E+02  0.1391909E+02  0.1469420E+02  0.1379529E+02  0.1326895E+02  0.1347646E+02  0.1432681E+02  0.1446151E+02  0.1593051E+02  0.1664453E+02  0.1612156E+02  0.1556975E+02  0.1540497E+02  0.1436330E+02  0.1479544E+02  0.1468798E+02  0.1448863E+02  0.1506351E+02  0.1545978E+02  0.1480693E+02  0.1474629E+02  0.1409489E+02  0.1358719E+02  0.1536898E+02  0.1491572E+02  0.1479607E+02  0.1370533E+02  0.1547504E+02  0.1469103E+02  0.1489796E+02  0.1627571E+02  0.1611067E+02  0.1626465E+02  0.1635304E+02  0.1531125E+02  0.1499757E+02  0.1471558E+02  0.1368147E+02  0.1407955E+02  0.1522801E+02
  0.1404541E+02  0.1391909E+02  0.1469420E+02  0.1379529E+02  0.1326895E+02  0.1347646E+02  0.1432681E+02  0.1446151E+02  0.1593051E+02  0.1664453E+02  0.1612156E+02  0.1556975E+02  0.1540497E+02  0.1436330E+02  0.1479544E+02  0.1468798E+02  0.1448863E+02  0.1506351E+02  0.1545978E+02  0.1480693E+02  0.1474629E+02  0.1409489E+02  0.1358719E+02  0.1536898E+02  0.1491572E+02  0.1479607E+02  0.1370533E+02  0.1547504E+02  0.1469103E+02  0.1489796E+02  0.1627571E+02  0.1611067E+02  0.1626465E+02  0.1635304E+02  0.1531125E+02  0.1499757E+02  0.1471558E+02  0.1368147E+02  0.1407955E+02  0.1522801E+02
  0.1404541E+02  0.1391909E+02  0.1469420E+02  0.1379529E+02  0.1326895E+02  0.1347646E+02  0.1432681E+02  0.1446151E+02  0.1593051E+02  0.1664453E+02  0.1612156E+02  0.1556975E+02  0.1540497E+02  0.1436330E+02  0.1479544E+02  0.1468798E+02  0.1448863E+02  0.1506351E+02  0.1545978E+02  0.1480693E+02  0.1474629E+02  0.1409489E+02  0.1358719E+02  0.1536898E+02  0.1491572E+02  0.1479607E+02  0.1370533E+02  0.1547504E+02  0.1469103E+02  0.1489796E+02  0.1627571E+02  0.1611067E+02  0.1626465E+02  0.1635304E+02  0.1531125E+02  0.1499757E+02  0.1471558E+02  0.1368147E+02  0.1407955E+02  0.1522801E+02
  0.1404541E+02  0.1391909E+02  0.1469420E+02  0.1379529E+02  0.1326895E+02  0.1347646E+02  0.1432681E+02  0.1446151E+02  0.1593051E+02  0.1664453E+02  0.1612156E+02  0.1556975E+02  0.1540497E+02  0.1436330E+02  0.1479544E+02  0.1468798E+02  0.1448863E+02  0.1506351E+02  0.1545978E+02  0.1480693E+02  0.1474629E+02  0.1409489E+02  0.1358719E+02  0.1536898E+02  0.1491572E+02  0.1479607E+02  0.1370533E+02  0.1547504E+02  0.1469103E+02  0.1489796E+02  0.1627571E+02  0.1611067E+02  0.1626465E+02  0.1635304E+02  0.1531125E+02  0.1499757E+02  0.1471558E+02  0.1368147E+02  0.1407955E+02  0.1522801E+02
  0.1404541E+02  0.1391909E+02  0.1469420E+02  0.1379529E+02  0.1326895E+02  0.1347646E+02  0.1432681E+02  0.1446151E+02  0.1593051E+02  0.1664453E+02  0.1612156E+02  0.1556975E+02  0.1540497E+02  0.1436330E+02  0.1479544E+02  0.1468798E+02  0.1448863E+02  0.1506351E+02  0.1545978E+02  0.1480693E+02  0.1474629E+02  0.1409489E+02  0.1358719E+02  0.1536898E+02  0.1491572E+02  0.1479607E+02  0.1370533E+02  0.1547504E+02  0.1469103E+02  0.1489796E+02  0.1627571E+02  0.1611067E+02  0.1626465E+02  0.1635304E+02  0.1531125E+02  0.1499757E+02  0.1471558E+02  0.1368147E+02  0.1407955E+02  0.1522801E+02
  0.1404541E+02  0.1391909E+02  0.1469420E+02  0.1379529E+02  0.1326895E+02  0.1347646E+02  0.1432681E+02  0.1446151E+02  0.1593051E+02  0.1664453E+02  0.1612156E+02  0.1556975E+02  0.1540497E+02  0.1436330E+02  0.1479544E+02  0.1468798E+02  0.1448863E+02  0.1506351E+02  0.1545978E+02  0.1480693E+02  0.1474629E+02  0.1409489E+02  0.1358719E+02  0.1536898E+02  0.1491572E+02  0.1479607E+02  0.1370533E+02  0.1547504E+02  0.1469103E+02  0.1489796E+02  0.1627571E+02  0.1611067E+02  0.1626465E+02  0.1635304E+02  0.1531125E+02  0.1499757E+02  0.1471558E+02  0.1368147E+02  0.1407955E+02  0.1522801E+02
  0.1404541E+02  0.1391909E+02  0.1469420E+02  0.1379529E+02  0.1326895E+02  0.1347646E+02  0.1432681E+02  0.1446151E+02  0.1593051E+02  0.1664453E+02  0.1612156E+02  0.1556975E+02  0.1540497E+02  0.1436330E+02  0.1479544E+02  0.1468798E+02  0.1448863E+02  0.1506351E+02  0.1545978E+02  0.1480693E+02  0.1474629E+02  0.1409489E+02  0.1358719E+02  0.1536898E+02  0.1491572E+02  0.1479607E+02  0.1370533E+02  0.1547504E+02  0.1469103E+02  0.1489796E+02  0.1627571E+02  0.1611067E+02  0.1626465E+02  0.1635304E+02  0.1531125E+02  0.1499757E+02  0.1471558E+02  0.1368147E+02  0.1407955E+02  0.1522801E+02
  0.1404541E+02  0.1391909E+02  0.1469420E+02  0.1379529E+02  0.1326895E+02  0.1347646E+02  0.1432681E+02  0.1446151E+02  0.1593051E+02  0.1664453E+02  0.1612156E+02  0.1556975E+02  0.1540497E+02  0.1436330E+02  0.1479544E+02  0.1468798E+02  0.1448863E+02  0.1506351E+02  0.1545978E+02  0.1480693E+02  0.1474629E+02  0.1409489E+02  0.1358719E+02  0.1536898E+02  0.1491572E+02  0.1479607E+02  0.1370533E+02  0.1547504E+02  0.1469103E+02  0.1489796E+02  0.1627571E+02  0.1611067E+02  0.1626465E+02  0.1635304E+02  0.1531125E+02  0.1499757E+02  0.1471558E+02  0.1368147E+02  0.1407955E+02  0.1522801E+02
  0.1404541E+02  0.1391909E+02  0.1469420E+02  0.1379529E+02  0.1326895E+02  0.1347646E+02  0.1432681E+02  0.1446151E+02  0.1593051E+02  0.1664453E+02  0.1612156E+02  0.1556975E+02  0.1540497E+02  0.1436330E+02  0.1479544E+02  0.1468798E+02  0.1448863E+02  0.1506351E+02  0.1545978E+02  0.1480693E+02  0.1474629E+02  0.1409489E+02  0.1358719E+02  0.1536898E+02  0.1491572E+02  0.1479607E+02  0.1370533E+02  0.1547504E+02  0.1469103E+02  0.1489796E+02  0.1627571E+02  0.1611067E+02  0.1626465E+02  0.1635304E+02  0.1531125E+02  0.1499757E+02  0.1471558E+02  0.1368147E+02  0.1407955E+02  0.1522801E+02
  0.1404541E+02  0.1391909E+02  0.1469420E+02  0.1379529E+02  0.1326895E+02  0.1347646E+02  0.1432681E+02  0.1446151E+02  0.1593051E+02  0.1664453E+02  0.1612156E+02  0.1556975E+02  0.1540497E+02  0.1436330E+02  0.1479544E+02  0.1468798E+02  0.1448863E+02  0.1506351E+02  0.1545978E+02  0.1480693E+02  0.1474629E+02  0.1409489E+02  0.1358719E+02  0.1536898E+02  0.1491572E+02  0.1479607E+02  0.1370533E+02  0.1547504E+02  0.1469103E+02  0.1489796E+02  0.1627571E+02  0.1611067E+02  0.1626465E+02  0.1635304E+02  0.1531125E+02  0.1499757E+02  0.1471558E+02  0.1368147E+02  0.1407955E+02  0.1522801E+02
  0.1404541E+02  0.1391909E+02  0.1469420E+02  0.1379529E+02  0.1326895E+02  0.1347646E+02  0.1432681E+02  0.1446151E+02  0.1593051E+02  0.1664453E+02  0.1612156E+02  0.1556975E+02  0.1540497E+02  0.1436330E+02  0.1479544E+02  0.1468798E+02  0.1448863E+02  0.1506351E+02  0.1545978E+02  0.1480693E+02  0.1474629E+02  0.1409489E+02  0.1358719E+02  0.1536898E+02  0.1491572E+02  0.1479607E+02  0.1370533E+02  0.1547504E+02  0.1469103E+02  0.1489796E+02  0.1627571E+02  0.1611067E+02  0.1626465E+02  0.1635304E+02  0.1531125E+02  0.1499757E+02  0.1471558E+02  0.1368147E+02  0.1407955E+02  0.1522801E+02
