# Supplementary material for: Accounting for skill in trend, variability, and autocorrelation facilitates better multi-model projections: Application to the AMOC and temperature time series
Source: PLoS One. 2019 Apr 10;14(4):e0214535. doi: 10.1371/journal.pone.0214535 (PMC6457553; doi:10.1371/journal.pone.0214535)
Supplement: S2 File — (ZIP) [file pone.0214535.s002.zip › input/AMOChistoricalmaxosse/M2_1960_1999_pp_Annual_AMOChistoricalmaxosse_clim.txt]

  0.2058107E+02  0.2063736E+02  0.1884665E+02  0.1932779E+02  0.1978974E+02  0.1947412E+02  0.2028452E+02  0.2029335E+02  0.2011577E+02  0.1935965E+02  0.1928109E+02  0.1954347E+02  0.1847396E+02  0.1938803E+02  0.1915629E+02  0.2055124E+02  0.2068752E+02  0.2195712E+02  0.2240740E+02  0.2101657E+02  0.2150805E+02  0.2168195E+02  0.2079697E+02  0.2112929E+02  0.2187868E+02  0.2094328E+02  0.2175268E+02  0.2138815E+02  0.2210790E+02  0.2187728E+02  0.2103010E+02  0.2178681E+02  0.2140827E+02  0.2200496E+02  0.2124608E+02  0.2057848E+02  0.2006573E+02  0.1958579E+02  0.1930810E+02  0.1907071E+02
  0.2058107E+02  0.2063736E+02  0.1884665E+02  0.1932779E+02  0.1978974E+02  0.1947412E+02  0.2028452E+02  0.2029335E+02  0.2011577E+02  0.1935965E+02  0.1928109E+02  0.1954347E+02  0.1847396E+02  0.1938803E+02  0.1915629E+02  0.2055124E+02  0.2068752E+02  0.2195712E+02  0.2240740E+02  0.2101657E+02  0.2150805E+02  0.2168195E+02  0.2079697E+02  0.2112929E+02  0.2187868E+02  0.2094328E+02  0.2175268E+02  0.2138815E+02  0.2210790E+02  0.2187728E+02  0.2103010E+02  0.2178681E+02  0.2140827E+02  0.2200496E+02  0.2124608E+02  0.2057848E+02  0.2006573E+02  0.1958579E+02  0.1930810E+02  0.1907071E+02
  0.2058107E+02  0.2063736E+02  0.1884665E+02  0.1932779E+02  0.1978974E+02  0.1947412E+02  0.2028452E+02  0.2029335E+02  0.2011577E+02  0.1935965E+02  0.1928109E+02  0.1954347E+02  0.1847396E+02  0.1938803E+02  0.1915629E+02  0.2055124E+02  0.2068752E+02  0.2195712E+02  0.2240740E+02  0.2101657E+02  0.2150805E+02  0.2168195E+02  0.2079697E+02  0.2112929E+02  0.2187868E+02  0.2094328E+02  0.2175268E+02  0.2138815E+02  0.2210790E+02  0.2187728E+02  0.2103010E+02  0.2178681E+02  0.2140827E+02  0.2200496E+02  0.2124608E+02  0.2057848E+02  0.2006573E+02  0.1958579E+02  0.1930810E+02  0.1907071E+02
  0.2058107E+02  0.2063736E+02  0.1884665E+02  0.1932779E+02  0.1978974E+02  0.1947412E+02  0.2028452E+02  0.2029335E+02  0.2011577E+02  0.1935965E+02  0.1928109E+02  0.1954347E+02  0.1847396E+02  0.1938803E+02  0.1915629E+02  0.2055124E+02  0.2068752E+02  0.2195712E+02  0.2240740E+02  0.2101657E+02  0.2150805E+02  0.2168195E+02  0.2079697E+02  0.2112929E+02  0.2187868E+02  0.2094328E+02  0.2175268E+02  0.2138815E+02  0.2210790E+02  0.2187728E+02  0.2103010E+02  0.2178681E+02  0.2140827E+02  0.2200496E+02  0.2124608E+02  0.2057848E+02  0.2006573E+02  0.1958579E+02  0.1930810E+02  0.1907071E+02
  0.2058107E+02  0.2063736E+02  0.1884665E+02  0.1932779E+02  0.1978974E+02  0.1947412E+02  0.2028452E+02  0.2029335E+02  0.2011577E+02  0.1935965E+02  0.1928109E+02  0.1954347E+02  0.1847396E+02  0.1938803E+02  0.1915629E+02  0.2055124E+02  0.2068752E+02  0.2195712E+02  0.2240740E+02  0.2101657E+02  0.2150805E+02  0.2168195E+02  0.2079697E+02  0.2112929E+02  0.2187868E+02  0.2094328E+02  0.2175268E+02  0.2138815E+02  0.2210790E+02  0.2187728E+02  0.2103010E+02  0.2178681E+02  0.2140827E+02  0.2200496E+02  0.2124608E+02  0.2057848E+02  0.2006573E+02  0.1958579E+02  0.1930810E+02  0.1907071E+02
  0.2058107E+02  0.2063736E+02  0.1884665E+02  0.1932779E+02  0.1978974E+02  0.1947412E+02  0.2028452E+02  0.2029335E+02  0.2011577E+02  0.1935965E+02  0.1928109E+02  0.1954347E+02  0.1847396E+02  0.1938803E+02  0.1915629E+02  0.2055124E+02  0.2068752E+02  0.2195712E+02  0.2240740E+02  0.2101657E+02  0.2150805E+02  0.2168195E+02  0.2079697E+02  0.2112929E+02  0.2187868E+02  0.2094328E+02  0.2175268E+02  0.2138815E+02  0.2210790E+02  0.2187728E+02  0.2103010E+02  0.2178681E+02  0.2140827E+02  0.2200496E+02  0.2124608E+02  0.2057848E+02  0.2006573E+02  0.1958579E+02  0.1930810E+02  0.1907071E+02
  0.2058107E+02  0.2063736E+02  0.1884665E+02  0.1932779E+02  0.1978974E+02  0.1947412E+02  0.2028452E+02  0.2029335E+02  0.2011577E+02  0.1935965E+02  0.1928109E+02  0.1954347E+02  0.1847396E+02  0.1938803E+02  0.1915629E+02  0.2055124E+02  0.2068752E+02  0.2195712E+02  0.2240740E+02  0.2101657E+02  0.2150805E+02  0.2168195E+02  0.2079697E+02  0.2112929E+02  0.2187868E+02  0.2094328E+02  0.2175268E+02  0.2138815E+02  0.2210790E+02  0.2187728E+02  0.2103010E+02  0.2178681E+02  0.2140827E+02  0.2200496E+02  0.2124608E+02  0.2057848E+02  0.2006573E+02  0.1958579E+02  0.1930810E+02  0.1907071E+02
  0.2058107E+02  0.2063736E+02  0.1884665E+02  0.1932779E+02  0.1978974E+02  0.1947412E+02  0.2028452E+02  0.2029335E+02  0.2011577E+02  0.1935965E+02  0.1928109E+02  0.1954347E+02  0.1847396E+02  0.1938803E+02  0.1915629E+02  0.2055124E+02  0.2068752E+02  0.2195712E+02  0.2240740E+02  0.2101657E+02  0.2150805E+02  0.2168195E+02  0.2079697E+02  0.2112929E+02  0.2187868E+02  0.2094328E+02  0.2175268E+02  0.2138815E+02  0.2210790E+02  0.2187728E+02  0.2103010E+02  0.2178681E+02  0.2140827E+02  0.2200496E+02  0.2124608E+02  0.2057848E+02  0.2006573E+02  0.1958579E+02  0.1930810E+02  0.1907071E+02
  0.2058107E+02  0.2063736E+02  0.1884665E+02  0.1932779E+02  0.1978974E+02  0.1947412E+02  0.2028452E+02  0.2029335E+02  0.2011577E+02  0.1935965E+02  0.1928109E+02  0.1954347E+02  0.1847396E+02  0.1938803E+02  0.1915629E+02  0.2055124E+02  0.2068752E+02  0.2195712E+02  0.2240740E+02  0.2101657E+02  0.2150805E+02  0.2168195E+02  0.2079697E+02  0.2112929E+02  0.2187868E+02  0.2094328E+02  0.2175268E+02  0.2138815E+02  0.2210790E+02  0.2187728E+02  0.2103010E+02  0.2178681E+02  0.2140827E+02  0.2200496E+02  0.2124608E+02  0.2057848E+02  0.2006573E+02  0.1958579E+02  0.1930810E+02  0.1907071E+02
  0.2058107E+02  0.2063736E+02  0.1884665E+02  0.1932779E+02  0.1978974E+02  0.1947412E+02  0.2028452E+02  0.2029335E+02  0.2011577E+02  0.1935965E+02  0.1928109E+02  0.1954347E+02  0.1847396E+02  0.1938803E+02  0.1915629E+02  0.2055124E+02  0.2068752E+02  0.2195712E+02  0.2240740E+02  0.2101657E+02  0.2150805E+02  0.2168195E+02  0.2079697E+02  0.2112929E+02  0.2187868E+02  0.2094328E+02  0.2175268E+02  0.2138815E+02  0.2210790E+02  0.2187728E+02  0.2103010E+02  0.2178681E+02  0.2140827E+02  0.2200496E+02  0.2124608E+02  0.2057848E+02  0.2006573E+02  0.1958579E+02  0.1930810E+02  0.1907071E+02
  0.2058107E+02  0.2063736E+02  0.1884665E+02  0.1932779E+02  0.1978974E+02  0.1947412E+02  0.2028452E+02  0.2029335E+02  0.2011577E+02  0.1935965E+02  0.1928109E+02  0.1954347E+02  0.1847396E+02  0.1938803E+02  0.1915629E+02  0.2055124E+02  0.2068752E+02  0.2195712E+02  0.2240740E+02  0.2101657E+02  0.2150805E+02  0.2168195E+02  0.2079697E+02  0.2112929E+02  0.2187868E+02  0.2094328E+02  0.2175268E+02  0.2138815E+02  0.2210790E+02  0.2187728E+02  0.2103010E+02  0.2178681E+02  0.2140827E+02  0.2200496E+02  0.2124608E+02  0.2057848E+02  0.2006573E+02  0.1958579E+02  0.1930810E+02  0.1907071E+02
  0.2058107E+02  0.2063736E+02  0.1884665E+02  0.1932779E+02  0.1978974E+02  0.1947412E+02  0.2028452E+02  0.2029335E+02  0.2011577E+02  0.1935965E+02  0.1928109E+02  0.1954347E+02  0.1847396E+02  0.1938803E+02  0.1915629E+02  0.2055124E+02  0.2068752E+02  0.2195712E+02  0.2240740E+02  0.2101657E+02  0.2150805E+02  0.2168195E+02  0.2079697E+02  0.2112929E+02  0.2187868E+02  0.2094328E+02  0.2175268E+02  0.2138815E+02  0.2210790E+02  0.2187728E+02  0.2103010E+02  0.2178681E+02  0.2140827E+02  0.2200496E+02  0.2124608E+02  0.2057848E+02  0.2006573E+02  0.1958579E+02  0.1930810E+02  0.1907071E+02
  0.2058107E+02  0.2063736E+02  0.1884665E+02  0.1932779E+02  0.1978974E+02  0.1947412E+02  0.2028452E+02  0.2029335E+02  0.2011577E+02  0.1935965E+02  0.1928109E+02  0.1954347E+02  0.1847396E+02  0.1938803E+02  0.1915629E+02  0.2055124E+02  0.2068752E+02  0.2195712E+02  0.2240740E+02  0.2101657E+02  0.2150805E+02  0.2168195E+02  0.2079697E+02  0.2112929E+02  0.2187868E+02  0.2094328E+02  0.2175268E+02  0.2138815E+02  0.2210790E+02  0.2187728E+02  0.2103010E+02  0.2178681E+02  0.2140827E+02  0.2200496E+02  0.2124608E+02  0.2057848E+02  0.2006573E+02  0.1958579E+02  0.1930810E+02  0.1907071E+02
