# Supplementary material for: Accounting for skill in trend, variability, and autocorrelation facilitates better multi-model projections: Application to the AMOC and temperature time series
Source: PLoS One. 2019 Apr 10;14(4):e0214535. doi: 10.1371/journal.pone.0214535 (PMC6457553; doi:10.1371/journal.pone.0214535)
Supplement: S2 File — (ZIP) [file pone.0214535.s002.zip › input/AMOChistoricalmaxosse/M11_1880_2004_pp_Annual_AMOChistoricalmaxosse_clim.txt]

  0.1328534E+02  0.1333169E+02  0.1396818E+02  0.1564403E+02  0.1639229E+02  0.1634793E+02  0.1527924E+02  0.1511984E+02  0.1366673E+02  0.1397450E+02  0.1471158E+02  0.1597409E+02  0.1737984E+02  0.1701294E+02  0.1618785E+02  0.1479575E+02  0.1365644E+02  0.1487523E+02  0.1476366E+02  0.1613400E+02  0.1586420E+02  0.1615564E+02  0.1583677E+02  0.1474208E+02  0.1456705E+02  0.1487541E+02  0.1459572E+02  0.1566647E+02  0.1523097E+02  0.1524622E+02  0.1558611E+02  0.1471830E+02  0.1558892E+02  0.1519343E+02  0.1501990E+02  0.1566556E+02  0.1597519E+02  0.1642359E+02  0.1635355E+02  0.1568149E+02  0.1483571E+02  0.1533036E+02  0.1393931E+02  0.1394919E+02  0.1432221E+02  0.1336946E+02  0.1429031E+02  0.1481093E+02  0.1560475E+02  0.1528853E+02  0.1511308E+02  0.1395675E+02  0.1422268E+02  0.1368817E+02  0.1298175E+02  0.1509213E+02  0.1548981E+02  0.1706137E+02  0.1692839E+02  0.1589199E+02  0.1504475E+02  0.1453242E+02  0.1486806E+02  0.1415443E+02  0.1417572E+02  0.1463262E+02  0.1469210E+02  0.1495730E+02  0.1526912E+02  0.1465517E+02  0.1444030E+02  0.1451818E+02  0.1463918E+02  0.1491805E+02  0.1425769E+02  0.1451397E+02  0.1408699E+02  0.1445670E+02  0.1332171E+02  0.1435900E+02  0.1404541E+02  0.1391909E+02  0.1469420E+02  0.1379529E+02  0.1326895E+02  0.1347646E+02  0.1432681E+02  0.1446151E+02  0.1593051E+02  0.1664453E+02  0.1612156E+02  0.1556975E+02  0.1540497E+02  0.1436330E+02  0.1479544E+02  0.1468798E+02  0.1448863E+02  0.1506351E+02  0.1545978E+02  0.1480693E+02  0.1474629E+02  0.1409489E+02  0.1358719E+02  0.1536898E+02  0.1491572E+02  0.1479607E+02  0.1370533E+02  0.1547504E+02  0.1469103E+02  0.1489796E+02  0.1627571E+02  0.1611067E+02  0.1626465E+02  0.1635304E+02  0.1531125E+02  0.1499757E+02  0.1471558E+02  0.1368147E+02  0.1407955E+02  0.1522801E+02  0.1467205E+02  0.1435795E+02  0.1468713E+02  0.1491349E+02  0.1479662E+02
  0.1328534E+02  0.1333169E+02  0.1396818E+02  0.1564403E+02  0.1639229E+02  0.1634793E+02  0.1527924E+02  0.1511984E+02  0.1366673E+02  0.1397450E+02  0.1471158E+02  0.1597409E+02  0.1737984E+02  0.1701294E+02  0.1618785E+02  0.1479575E+02  0.1365644E+02  0.1487523E+02  0.1476366E+02  0.1613400E+02  0.1586420E+02  0.1615564E+02  0.1583677E+02  0.1474208E+02  0.1456705E+02  0.1487541E+02  0.1459572E+02  0.1566647E+02  0.1523097E+02  0.1524622E+02  0.1558611E+02  0.1471830E+02  0.1558892E+02  0.1519343E+02  0.1501990E+02  0.1566556E+02  0.1597519E+02  0.1642359E+02  0.1635355E+02  0.1568149E+02  0.1483571E+02  0.1533036E+02  0.1393931E+02  0.1394919E+02  0.1432221E+02  0.1336946E+02  0.1429031E+02  0.1481093E+02  0.1560475E+02  0.1528853E+02  0.1511308E+02  0.1395675E+02  0.1422268E+02  0.1368817E+02  0.1298175E+02  0.1509213E+02  0.1548981E+02  0.1706137E+02  0.1692839E+02  0.1589199E+02  0.1504475E+02  0.1453242E+02  0.1486806E+02  0.1415443E+02  0.1417572E+02  0.1463262E+02  0.1469210E+02  0.1495730E+02  0.1526912E+02  0.1465517E+02  0.1444030E+02  0.1451818E+02  0.1463918E+02  0.1491805E+02  0.1425769E+02  0.1451397E+02  0.1408699E+02  0.1445670E+02  0.1332171E+02  0.1435900E+02  0.1404541E+02  0.1391909E+02  0.1469420E+02  0.1379529E+02  0.1326895E+02  0.1347646E+02  0.1432681E+02  0.1446151E+02  0.1593051E+02  0.1664453E+02  0.1612156E+02  0.1556975E+02  0.1540497E+02  0.1436330E+02  0.1479544E+02  0.1468798E+02  0.1448863E+02  0.1506351E+02  0.1545978E+02  0.1480693E+02  0.1474629E+02  0.1409489E+02  0.1358719E+02  0.1536898E+02  0.1491572E+02  0.1479607E+02  0.1370533E+02  0.1547504E+02  0.1469103E+02  0.1489796E+02  0.1627571E+02  0.1611067E+02  0.1626465E+02  0.1635304E+02  0.1531125E+02  0.1499757E+02  0.1471558E+02  0.1368147E+02  0.1407955E+02  0.1522801E+02  0.1467205E+02  0.1435795E+02  0.1468713E+02  0.1491349E+02  0.1479662E+02
  0.1328534E+02  0.1333169E+02  0.1396818E+02  0.1564403E+02  0.1639229E+02  0.1634793E+02  0.1527924E+02  0.1511984E+02  0.1366673E+02  0.1397450E+02  0.1471158E+02  0.1597409E+02  0.1737984E+02  0.1701294E+02  0.1618785E+02  0.1479575E+02  0.1365644E+02  0.1487523E+02  0.1476366E+02  0.1613400E+02  0.1586420E+02  0.1615564E+02  0.1583677E+02  0.1474208E+02  0.1456705E+02  0.1487541E+02  0.1459572E+02  0.1566647E+02  0.1523097E+02  0.1524622E+02  0.1558611E+02  0.1471830E+02  0.1558892E+02  0.1519343E+02  0.1501990E+02  0.1566556E+02  0.1597519E+02  0.1642359E+02  0.1635355E+02  0.1568149E+02  0.1483571E+02  0.1533036E+02  0.1393931E+02  0.1394919E+02  0.1432221E+02  0.1336946E+02  0.1429031E+02  0.1481093E+02  0.1560475E+02  0.1528853E+02  0.1511308E+02  0.1395675E+02  0.1422268E+02  0.1368817E+02  0.1298175E+02  0.1509213E+02  0.1548981E+02  0.1706137E+02  0.1692839E+02  0.1589199E+02  0.1504475E+02  0.1453242E+02  0.1486806E+02  0.1415443E+02  0.1417572E+02  0.1463262E+02  0.1469210E+02  0.1495730E+02  0.1526912E+02  0.1465517E+02  0.1444030E+02  0.1451818E+02  0.1463918E+02  0.1491805E+02  0.1425769E+02  0.1451397E+02  0.1408699E+02  0.1445670E+02  0.1332171E+02  0.1435900E+02  0.1404541E+02  0.1391909E+02  0.1469420E+02  0.1379529E+02  0.1326895E+02  0.1347646E+02  0.1432681E+02  0.1446151E+02  0.1593051E+02  0.1664453E+02  0.1612156E+02  0.1556975E+02  0.1540497E+02  0.1436330E+02  0.1479544E+02  0.1468798E+02  0.1448863E+02  0.1506351E+02  0.1545978E+02  0.1480693E+02  0.1474629E+02  0.1409489E+02  0.1358719E+02  0.1536898E+02  0.1491572E+02  0.1479607E+02  0.1370533E+02  0.1547504E+02  0.1469103E+02  0.1489796E+02  0.1627571E+02  0.1611067E+02  0.1626465E+02  0.1635304E+02  0.1531125E+02  0.1499757E+02  0.1471558E+02  0.1368147E+02  0.1407955E+02  0.1522801E+02  0.1467205E+02  0.1435795E+02  0.1468713E+02  0.1491349E+02  0.1479662E+02
  0.1328534E+02  0.1333169E+02  0.1396818E+02  0.1564403E+02  0.1639229E+02  0.1634793E+02  0.1527924E+02  0.1511984E+02  0.1366673E+02  0.1397450E+02  0.1471158E+02  0.1597409E+02  0.1737984E+02  0.1701294E+02  0.1618785E+02  0.1479575E+02  0.1365644E+02  0.1487523E+02  0.1476366E+02  0.1613400E+02  0.1586420E+02  0.1615564E+02  0.1583677E+02  0.1474208E+02  0.1456705E+02  0.1487541E+02  0.1459572E+02  0.1566647E+02  0.1523097E+02  0.1524622E+02  0.1558611E+02  0.1471830E+02  0.1558892E+02  0.1519343E+02  0.1501990E+02  0.1566556E+02  0.1597519E+02  0.1642359E+02  0.1635355E+02  0.1568149E+02  0.1483571E+02  0.1533036E+02  0.1393931E+02  0.1394919E+02  0.1432221E+02  0.1336946E+02  0.1429031E+02  0.1481093E+02  0.1560475E+02  0.1528853E+02  0.1511308E+02  0.1395675E+02  0.1422268E+02  0.1368817E+02  0.1298175E+02  0.1509213E+02  0.1548981E+02  0.1706137E+02  0.1692839E+02  0.1589199E+02  0.1504475E+02  0.1453242E+02  0.1486806E+02  0.1415443E+02  0.1417572E+02  0.1463262E+02  0.1469210E+02  0.1495730E+02  0.1526912E+02  0.1465517E+02  0.1444030E+02  0.1451818E+02  0.1463918E+02  0.1491805E+02  0.1425769E+02  0.1451397E+02  0.1408699E+02  0.1445670E+02  0.1332171E+02  0.1435900E+02  0.1404541E+02  0.1391909E+02  0.1469420E+02  0.1379529E+02  0.1326895E+02  0.1347646E+02  0.1432681E+02  0.1446151E+02  0.1593051E+02  0.1664453E+02  0.1612156E+02  0.1556975E+02  0.1540497E+02  0.1436330E+02  0.1479544E+02  0.1468798E+02  0.1448863E+02  0.1506351E+02  0.1545978E+02  0.1480693E+02  0.1474629E+02  0.1409489E+02  0.1358719E+02  0.1536898E+02  0.1491572E+02  0.1479607E+02  0.1370533E+02  0.1547504E+02  0.1469103E+02  0.1489796E+02  0.1627571E+02  0.1611067E+02  0.1626465E+02  0.1635304E+02  0.1531125E+02  0.1499757E+02  0.1471558E+02  0.1368147E+02  0.1407955E+02  0.1522801E+02  0.1467205E+02  0.1435795E+02  0.1468713E+02  0.1491349E+02  0.1479662E+02
  0.1328534E+02  0.1333169E+02  0.1396818E+02  0.1564403E+02  0.1639229E+02  0.1634793E+02  0.1527924E+02  0.1511984E+02  0.1366673E+02  0.1397450E+02  0.1471158E+02  0.1597409E+02  0.1737984E+02  0.1701294E+02  0.1618785E+02  0.1479575E+02  0.1365644E+02  0.1487523E+02  0.1476366E+02  0.1613400E+02  0.1586420E+02  0.1615564E+02  0.1583677E+02  0.1474208E+02  0.1456705E+02  0.1487541E+02  0.1459572E+02  0.1566647E+02  0.1523097E+02  0.1524622E+02  0.1558611E+02  0.1471830E+02  0.1558892E+02  0.1519343E+02  0.1501990E+02  0.1566556E+02  0.1597519E+02  0.1642359E+02  0.1635355E+02  0.1568149E+02  0.1483571E+02  0.1533036E+02  0.1393931E+02  0.1394919E+02  0.1432221E+02  0.1336946E+02  0.1429031E+02  0.1481093E+02  0.1560475E+02  0.1528853E+02  0.1511308E+02  0.1395675E+02  0.1422268E+02  0.1368817E+02  0.1298175E+02  0.1509213E+02  0.1548981E+02  0.1706137E+02  0.1692839E+02  0.1589199E+02  0.1504475E+02  0.1453242E+02  0.1486806E+02  0.1415443E+02  0.1417572E+02  0.1463262E+02  0.1469210E+02  0.1495730E+02  0.1526912E+02  0.1465517E+02  0.1444030E+02  0.1451818E+02  0.1463918E+02  0.1491805E+02  0.1425769E+02  0.1451397E+02  0.1408699E+02  0.1445670E+02  0.1332171E+02  0.1435900E+02  0.1404541E+02  0.1391909E+02  0.1469420E+02  0.1379529E+02  0.1326895E+02  0.1347646E+02  0.1432681E+02  0.1446151E+02  0.1593051E+02  0.1664453E+02  0.1612156E+02  0.1556975E+02  0.1540497E+02  0.1436330E+02  0.1479544E+02  0.1468798E+02  0.1448863E+02  0.1506351E+02  0.1545978E+02  0.1480693E+02  0.1474629E+02  0.1409489E+02  0.1358719E+02  0.1536898E+02  0.1491572E+02  0.1479607E+02  0.1370533E+02  0.1547504E+02  0.1469103E+02  0.1489796E+02  0.1627571E+02  0.1611067E+02  0.1626465E+02  0.1635304E+02  0.1531125E+02  0.1499757E+02  0.1471558E+02  0.1368147E+02  0.1407955E+02  0.1522801E+02  0.1467205E+02  0.1435795E+02  0.1468713E+02  0.1491349E+02  0.1479662E+02
  0.1328534E+02  0.1333169E+02  0.1396818E+02  0.1564403E+02  0.1639229E+02  0.1634793E+02  0.1527924E+02  0.1511984E+02  0.1366673E+02  0.1397450E+02  0.1471158E+02  0.1597409E+02  0.1737984E+02  0.1701294E+02  0.1618785E+02  0.1479575E+02  0.1365644E+02  0.1487523E+02  0.1476366E+02  0.1613400E+02  0.1586420E+02  0.1615564E+02  0.1583677E+02  0.1474208E+02  0.1456705E+02  0.1487541E+02  0.1459572E+02  0.1566647E+02  0.1523097E+02  0.1524622E+02  0.1558611E+02  0.1471830E+02  0.1558892E+02  0.1519343E+02  0.1501990E+02  0.1566556E+02  0.1597519E+02  0.1642359E+02  0.1635355E+02  0.1568149E+02  0.1483571E+02  0.1533036E+02  0.1393931E+02  0.1394919E+02  0.1432221E+02  0.1336946E+02  0.1429031E+02  0.1481093E+02  0.1560475E+02  0.1528853E+02  0.1511308E+02  0.1395675E+02  0.1422268E+02  0.1368817E+02  0.1298175E+02  0.1509213E+02  0.1548981E+02  0.1706137E+02  0.1692839E+02  0.1589199E+02  0.1504475E+02  0.1453242E+02  0.1486806E+02  0.1415443E+02  0.1417572E+02  0.1463262E+02  0.1469210E+02  0.1495730E+02  0.1526912E+02  0.1465517E+02  0.1444030E+02  0.1451818E+02  0.1463918E+02  0.1491805E+02  0.1425769E+02  0.1451397E+02  0.1408699E+02  0.1445670E+02  0.1332171E+02  0.1435900E+02  0.1404541E+02  0.1391909E+02  0.1469420E+02  0.1379529E+02  0.1326895E+02  0.1347646E+02  0.1432681E+02  0.1446151E+02  0.1593051E+02  0.1664453E+02  0.1612156E+02  0.1556975E+02  0.1540497E+02  0.1436330E+02  0.1479544E+02  0.1468798E+02  0.1448863E+02  0.1506351E+02  0.1545978E+02  0.1480693E+02  0.1474629E+02  0.1409489E+02  0.1358719E+02  0.1536898E+02  0.1491572E+02  0.1479607E+02  0.1370533E+02  0.1547504E+02  0.1469103E+02  0.1489796E+02  0.1627571E+02  0.1611067E+02  0.1626465E+02  0.1635304E+02  0.1531125E+02  0.1499757E+02  0.1471558E+02  0.1368147E+02  0.1407955E+02  0.1522801E+02  0.1467205E+02  0.1435795E+02  0.1468713E+02  0.1491349E+02  0.1479662E+02
  0.1328534E+02  0.1333169E+02  0.1396818E+02  0.1564403E+02  0.1639229E+02  0.1634793E+02  0.1527924E+02  0.1511984E+02  0.1366673E+02  0.1397450E+02  0.1471158E+02  0.1597409E+02  0.1737984E+02  0.1701294E+02  0.1618785E+02  0.1479575E+02  0.1365644E+02  0.1487523E+02  0.1476366E+02  0.1613400E+02  0.1586420E+02  0.1615564E+02  0.1583677E+02  0.1474208E+02  0.1456705E+02  0.1487541E+02  0.1459572E+02  0.1566647E+02  0.1523097E+02  0.1524622E+02  0.1558611E+02  0.1471830E+02  0.1558892E+02  0.1519343E+02  0.1501990E+02  0.1566556E+02  0.1597519E+02  0.1642359E+02  0.1635355E+02  0.1568149E+02  0.1483571E+02  0.1533036E+02  0.1393931E+02  0.1394919E+02  0.1432221E+02  0.1336946E+02  0.1429031E+02  0.1481093E+02  0.1560475E+02  0.1528853E+02  0.1511308E+02  0.1395675E+02  0.1422268E+02  0.1368817E+02  0.1298175E+02  0.1509213E+02  0.1548981E+02  0.1706137E+02  0.1692839E+02  0.1589199E+02  0.1504475E+02  0.1453242E+02  0.1486806E+02  0.1415443E+02  0.1417572E+02  0.1463262E+02  0.1469210E+02  0.1495730E+02  0.1526912E+02  0.1465517E+02  0.1444030E+02  0.1451818E+02  0.1463918E+02  0.1491805E+02  0.1425769E+02  0.1451397E+02  0.1408699E+02  0.1445670E+02  0.1332171E+02  0.1435900E+02  0.1404541E+02  0.1391909E+02  0.1469420E+02  0.1379529E+02  0.1326895E+02  0.1347646E+02  0.1432681E+02  0.1446151E+02  0.1593051E+02  0.1664453E+02  0.1612156E+02  0.1556975E+02  0.1540497E+02  0.1436330E+02  0.1479544E+02  0.1468798E+02  0.1448863E+02  0.1506351E+02  0.1545978E+02  0.1480693E+02  0.1474629E+02  0.1409489E+02  0.1358719E+02  0.1536898E+02  0.1491572E+02  0.1479607E+02  0.1370533E+02  0.1547504E+02  0.1469103E+02  0.1489796E+02  0.1627571E+02  0.1611067E+02  0.1626465E+02  0.1635304E+02  0.1531125E+02  0.1499757E+02  0.1471558E+02  0.1368147E+02  0.1407955E+02  0.1522801E+02  0.1467205E+02  0.1435795E+02  0.1468713E+02  0.1491349E+02  0.1479662E+02
  0.1328534E+02  0.1333169E+02  0.1396818E+02  0.1564403E+02  0.1639229E+02  0.1634793E+02  0.1527924E+02  0.1511984E+02  0.1366673E+02  0.1397450E+02  0.1471158E+02  0.1597409E+02  0.1737984E+02  0.1701294E+02  0.1618785E+02  0.1479575E+02  0.1365644E+02  0.1487523E+02  0.1476366E+02  0.1613400E+02  0.1586420E+02  0.1615564E+02  0.1583677E+02  0.1474208E+02  0.1456705E+02  0.1487541E+02  0.1459572E+02  0.1566647E+02  0.1523097E+02  0.1524622E+02  0.1558611E+02  0.1471830E+02  0.1558892E+02  0.1519343E+02  0.1501990E+02  0.1566556E+02  0.1597519E+02  0.1642359E+02  0.1635355E+02  0.1568149E+02  0.1483571E+02  0.1533036E+02  0.1393931E+02  0.1394919E+02  0.1432221E+02  0.1336946E+02  0.1429031E+02  0.1481093E+02  0.1560475E+02  0.1528853E+02  0.1511308E+02  0.1395675E+02  0.1422268E+02  0.1368817E+02  0.1298175E+02  0.1509213E+02  0.1548981E+02  0.1706137E+02  0.1692839E+02  0.1589199E+02  0.1504475E+02  0.1453242E+02  0.1486806E+02  0.1415443E+02  0.1417572E+02  0.1463262E+02  0.1469210E+02  0.1495730E+02  0.1526912E+02  0.1465517E+02  0.1444030E+02  0.1451818E+02  0.1463918E+02  0.1491805E+02  0.1425769E+02  0.1451397E+02  0.1408699E+02  0.1445670E+02  0.1332171E+02  0.1435900E+02  0.1404541E+02  0.1391909E+02  0.1469420E+02  0.1379529E+02  0.1326895E+02  0.1347646E+02  0.1432681E+02  0.1446151E+02  0.1593051E+02  0.1664453E+02  0.1612156E+02  0.1556975E+02  0.1540497E+02  0.1436330E+02  0.1479544E+02  0.1468798E+02  0.1448863E+02  0.1506351E+02  0.1545978E+02  0.1480693E+02  0.1474629E+02  0.1409489E+02  0.1358719E+02  0.1536898E+02  0.1491572E+02  0.1479607E+02  0.1370533E+02  0.1547504E+02  0.1469103E+02  0.1489796E+02  0.1627571E+02  0.1611067E+02  0.1626465E+02  0.1635304E+02  0.1531125E+02  0.1499757E+02  0.1471558E+02  0.1368147E+02  0.1407955E+02  0.1522801E+02  0.1467205E+02  0.1435795E+02  0.1468713E+02  0.1491349E+02  0.1479662E+02
  0.1328534E+02  0.1333169E+02  0.1396818E+02  0.1564403E+02  0.1639229E+02  0.1634793E+02  0.1527924E+02  0.1511984E+02  0.1366673E+02  0.1397450E+02  0.1471158E+02  0.1597409E+02  0.1737984E+02  0.1701294E+02  0.1618785E+02  0.1479575E+02  0.1365644E+02  0.1487523E+02  0.1476366E+02  0.1613400E+02  0.1586420E+02  0.1615564E+02  0.1583677E+02  0.1474208E+02  0.1456705E+02  0.1487541E+02  0.1459572E+02  0.1566647E+02  0.1523097E+02  0.1524622E+02  0.1558611E+02  0.1471830E+02  0.1558892E+02  0.1519343E+02  0.1501990E+02  0.1566556E+02  0.1597519E+02  0.1642359E+02  0.1635355E+02  0.1568149E+02  0.1483571E+02  0.1533036E+02  0.1393931E+02  0.1394919E+02  0.1432221E+02  0.1336946E+02  0.1429031E+02  0.1481093E+02  0.1560475E+02  0.1528853E+02  0.1511308E+02  0.1395675E+02  0.1422268E+02  0.1368817E+02  0.1298175E+02  0.1509213E+02  0.1548981E+02  0.1706137E+02  0.1692839E+02  0.1589199E+02  0.1504475E+02  0.1453242E+02  0.1486806E+02  0.1415443E+02  0.1417572E+02  0.1463262E+02  0.1469210E+02  0.1495730E+02  0.1526912E+02  0.1465517E+02  0.1444030E+02  0.1451818E+02  0.1463918E+02  0.1491805E+02  0.1425769E+02  0.1451397E+02  0.1408699E+02  0.1445670E+02  0.1332171E+02  0.1435900E+02  0.1404541E+02  0.1391909E+02  0.1469420E+02  0.1379529E+02  0.1326895E+02  0.1347646E+02  0.1432681E+02  0.1446151E+02  0.1593051E+02  0.1664453E+02  0.1612156E+02  0.1556975E+02  0.1540497E+02  0.1436330E+02  0.1479544E+02  0.1468798E+02  0.1448863E+02  0.1506351E+02  0.1545978E+02  0.1480693E+02  0.1474629E+02  0.1409489E+02  0.1358719E+02  0.1536898E+02  0.1491572E+02  0.1479607E+02  0.1370533E+02  0.1547504E+02  0.1469103E+02  0.1489796E+02  0.1627571E+02  0.1611067E+02  0.1626465E+02  0.1635304E+02  0.1531125E+02  0.1499757E+02  0.1471558E+02  0.1368147E+02  0.1407955E+02  0.1522801E+02  0.1467205E+02  0.1435795E+02  0.1468713E+02  0.1491349E+02  0.1479662E+02
  0.1328534E+02  0.1333169E+02  0.1396818E+02  0.1564403E+02  0.1639229E+02  0.1634793E+02  0.1527924E+02  0.1511984E+02  0.1366673E+02  0.1397450E+02  0.1471158E+02  0.1597409E+02  0.1737984E+02  0.1701294E+02  0.1618785E+02  0.1479575E+02  0.1365644E+02  0.1487523E+02  0.1476366E+02  0.1613400E+02  0.1586420E+02  0.1615564E+02  0.1583677E+02  0.1474208E+02  0.1456705E+02  0.1487541E+02  0.1459572E+02  0.1566647E+02  0.1523097E+02  0.1524622E+02  0.1558611E+02  0.1471830E+02  0.1558892E+02  0.1519343E+02  0.1501990E+02  0.1566556E+02  0.1597519E+02  0.1642359E+02  0.1635355E+02  0.1568149E+02  0.1483571E+02  0.1533036E+02  0.1393931E+02  0.1394919E+02  0.1432221E+02  0.1336946E+02  0.1429031E+02  0.1481093E+02  0.1560475E+02  0.1528853E+02  0.1511308E+02  0.1395675E+02  0.1422268E+02  0.1368817E+02  0.1298175E+02  0.1509213E+02  0.1548981E+02  0.1706137E+02  0.1692839E+02  0.1589199E+02  0.1504475E+02  0.1453242E+02  0.1486806E+02  0.1415443E+02  0.1417572E+02  0.1463262E+02  0.1469210E+02  0.1495730E+02  0.1526912E+02  0.1465517E+02  0.1444030E+02  0.1451818E+02  0.1463918E+02  0.1491805E+02  0.1425769E+02  0.1451397E+02  0.1408699E+02  0.1445670E+02  0.1332171E+02  0.1435900E+02  0.1404541E+02  0.1391909E+02  0.1469420E+02  0.1379529E+02  0.1326895E+02  0.1347646E+02  0.1432681E+02  0.1446151E+02  0.1593051E+02  0.1664453E+02  0.1612156E+02  0.1556975E+02  0.1540497E+02  0.1436330E+02  0.1479544E+02  0.1468798E+02  0.1448863E+02  0.1506351E+02  0.1545978E+02  0.1480693E+02  0.1474629E+02  0.1409489E+02  0.1358719E+02  0.1536898E+02  0.1491572E+02  0.1479607E+02  0.1370533E+02  0.1547504E+02  0.1469103E+02  0.1489796E+02  0.1627571E+02  0.1611067E+02  0.1626465E+02  0.1635304E+02  0.1531125E+02  0.1499757E+02  0.1471558E+02  0.1368147E+02  0.1407955E+02  0.1522801E+02  0.1467205E+02  0.1435795E+02  0.1468713E+02  0.1491349E+02  0.1479662E+02
  0.1328534E+02  0.1333169E+02  0.1396818E+02  0.1564403E+02  0.1639229E+02  0.1634793E+02  0.1527924E+02  0.1511984E+02  0.1366673E+02  0.1397450E+02  0.1471158E+02  0.1597409E+02  0.1737984E+02  0.1701294E+02  0.1618785E+02  0.1479575E+02  0.1365644E+02  0.1487523E+02  0.1476366E+02  0.1613400E+02  0.1586420E+02  0.1615564E+02  0.1583677E+02  0.1474208E+02  0.1456705E+02  0.1487541E+02  0.1459572E+02  0.1566647E+02  0.1523097E+02  0.1524622E+02  0.1558611E+02  0.1471830E+02  0.1558892E+02  0.1519343E+02  0.1501990E+02  0.1566556E+02  0.1597519E+02  0.1642359E+02  0.1635355E+02  0.1568149E+02  0.1483571E+02  0.1533036E+02  0.1393931E+02  0.1394919E+02  0.1432221E+02  0.1336946E+02  0.1429031E+02  0.1481093E+02  0.1560475E+02  0.1528853E+02  0.1511308E+02  0.1395675E+02  0.1422268E+02  0.1368817E+02  0.1298175E+02  0.1509213E+02  0.1548981E+02  0.1706137E+02  0.1692839E+02  0.1589199E+02  0.1504475E+02  0.1453242E+02  0.1486806E+02  0.1415443E+02  0.1417572E+02  0.1463262E+02  0.1469210E+02  0.1495730E+02  0.1526912E+02  0.1465517E+02  0.1444030E+02  0.1451818E+02  0.1463918E+02  0.1491805E+02  0.1425769E+02  0.1451397E+02  0.1408699E+02  0.1445670E+02  0.1332171E+02  0.1435900E+02  0.1404541E+02  0.1391909E+02  0.1469420E+02  0.1379529E+02  0.1326895E+02  0.1347646E+02  0.1432681E+02  0.1446151E+02  0.1593051E+02  0.1664453E+02  0.1612156E+02  0.1556975E+02  0.1540497E+02  0.1436330E+02  0.1479544E+02  0.1468798E+02  0.1448863E+02  0.1506351E+02  0.1545978E+02  0.1480693E+02  0.1474629E+02  0.1409489E+02  0.1358719E+02  0.1536898E+02  0.1491572E+02  0.1479607E+02  0.1370533E+02  0.1547504E+02  0.1469103E+02  0.1489796E+02  0.1627571E+02  0.1611067E+02  0.1626465E+02  0.1635304E+02  0.1531125E+02  0.1499757E+02  0.1471558E+02  0.1368147E+02  0.1407955E+02  0.1522801E+02  0.1467205E+02  0.1435795E+02  0.1468713E+02  0.1491349E+02  0.1479662E+02
  0.1328534E+02  0.1333169E+02  0.1396818E+02  0.1564403E+02  0.1639229E+02  0.1634793E+02  0.1527924E+02  0.1511984E+02  0.1366673E+02  0.1397450E+02  0.1471158E+02  0.1597409E+02  0.1737984E+02  0.1701294E+02  0.1618785E+02  0.1479575E+02  0.1365644E+02  0.1487523E+02  0.1476366E+02  0.1613400E+02  0.1586420E+02  0.1615564E+02  0.1583677E+02  0.1474208E+02  0.1456705E+02  0.1487541E+02  0.1459572E+02  0.1566647E+02  0.1523097E+02  0.1524622E+02  0.1558611E+02  0.1471830E+02  0.1558892E+02  0.1519343E+02  0.1501990E+02  0.1566556E+02  0.1597519E+02  0.1642359E+02  0.1635355E+02  0.1568149E+02  0.1483571E+02  0.1533036E+02  0.1393931E+02  0.1394919E+02  0.1432221E+02  0.1336946E+02  0.1429031E+02  0.1481093E+02  0.1560475E+02  0.1528853E+02  0.1511308E+02  0.1395675E+02  0.1422268E+02  0.1368817E+02  0.1298175E+02  0.1509213E+02  0.1548981E+02  0.1706137E+02  0.1692839E+02  0.1589199E+02  0.1504475E+02  0.1453242E+02  0.1486806E+02  0.1415443E+02  0.1417572E+02  0.1463262E+02  0.1469210E+02  0.1495730E+02  0.1526912E+02  0.1465517E+02  0.1444030E+02  0.1451818E+02  0.1463918E+02  0.1491805E+02  0.1425769E+02  0.1451397E+02  0.1408699E+02  0.1445670E+02  0.1332171E+02  0.1435900E+02  0.1404541E+02  0.1391909E+02  0.1469420E+02  0.1379529E+02  0.1326895E+02  0.1347646E+02  0.1432681E+02  0.1446151E+02  0.1593051E+02  0.1664453E+02  0.1612156E+02  0.1556975E+02  0.1540497E+02  0.1436330E+02  0.1479544E+02  0.1468798E+02  0.1448863E+02  0.1506351E+02  0.1545978E+02  0.1480693E+02  0.1474629E+02  0.1409489E+02  0.1358719E+02  0.1536898E+02  0.1491572E+02  0.1479607E+02  0.1370533E+02  0.1547504E+02  0.1469103E+02  0.1489796E+02  0.1627571E+02  0.1611067E+02  0.1626465E+02  0.1635304E+02  0.1531125E+02  0.1499757E+02  0.1471558E+02  0.1368147E+02  0.1407955E+02  0.1522801E+02  0.1467205E+02  0.1435795E+02  0.1468713E+02  0.1491349E+02  0.1479662E+02
  0.1328534E+02  0.1333169E+02  0.1396818E+02  0.1564403E+02  0.1639229E+02  0.1634793E+02  0.1527924E+02  0.1511984E+02  0.1366673E+02  0.1397450E+02  0.1471158E+02  0.1597409E+02  0.1737984E+02  0.1701294E+02  0.1618785E+02  0.1479575E+02  0.1365644E+02  0.1487523E+02  0.1476366E+02  0.1613400E+02  0.1586420E+02  0.1615564E+02  0.1583677E+02  0.1474208E+02  0.1456705E+02  0.1487541E+02  0.1459572E+02  0.1566647E+02  0.1523097E+02  0.1524622E+02  0.1558611E+02  0.1471830E+02  0.1558892E+02  0.1519343E+02  0.1501990E+02  0.1566556E+02  0.1597519E+02  0.1642359E+02  0.1635355E+02  0.1568149E+02  0.1483571E+02  0.1533036E+02  0.1393931E+02  0.1394919E+02  0.1432221E+02  0.1336946E+02  0.1429031E+02  0.1481093E+02  0.1560475E+02  0.1528853E+02  0.1511308E+02  0.1395675E+02  0.1422268E+02  0.1368817E+02  0.1298175E+02  0.1509213E+02  0.1548981E+02  0.1706137E+02  0.1692839E+02  0.1589199E+02  0.1504475E+02  0.1453242E+02  0.1486806E+02  0.1415443E+02  0.1417572E+02  0.1463262E+02  0.1469210E+02  0.1495730E+02  0.1526912E+02  0.1465517E+02  0.1444030E+02  0.1451818E+02  0.1463918E+02  0.1491805E+02  0.1425769E+02  0.1451397E+02  0.1408699E+02  0.1445670E+02  0.1332171E+02  0.1435900E+02  0.1404541E+02  0.1391909E+02  0.1469420E+02  0.1379529E+02  0.1326895E+02  0.1347646E+02  0.1432681E+02  0.1446151E+02  0.1593051E+02  0.1664453E+02  0.1612156E+02  0.1556975E+02  0.1540497E+02  0.1436330E+02  0.1479544E+02  0.1468798E+02  0.1448863E+02  0.1506351E+02  0.1545978E+02  0.1480693E+02  0.1474629E+02  0.1409489E+02  0.1358719E+02  0.1536898E+02  0.1491572E+02  0.1479607E+02  0.1370533E+02  0.1547504E+02  0.1469103E+02  0.1489796E+02  0.1627571E+02  0.1611067E+02  0.1626465E+02  0.1635304E+02  0.1531125E+02  0.1499757E+02  0.1471558E+02  0.1368147E+02  0.1407955E+02  0.1522801E+02  0.1467205E+02  0.1435795E+02  0.1468713E+02  0.1491349E+02  0.1479662E+02
