# Supplementary material for: Accounting for skill in trend, variability, and autocorrelation facilitates better multi-model projections: Application to the AMOC and temperature time series
Source: PLoS One. 2019 Apr 10;14(4):e0214535. doi: 10.1371/journal.pone.0214535 (PMC6457553; doi:10.1371/journal.pone.0214535)
Supplement: S2 File — (ZIP) [file pone.0214535.s002.zip › input/AMOChistoricalmaxosse/M5_1880_2004_pp_Annual_AMOChistoricalmaxosse_clim.txt]

  0.2767986E+02  0.2807220E+02  0.2854297E+02  0.2782613E+02  0.2829434E+02  0.2777546E+02  0.2749724E+02  0.2682509E+02  0.2794243E+02  0.2887361E+02  0.2881105E+02  0.2864038E+02  0.2947645E+02  0.2875291E+02  0.2864131E+02  0.2875980E+02  0.2762694E+02  0.2822949E+02  0.2721255E+02  0.2878559E+02  0.2733858E+02  0.2805020E+02  0.2913603E+02  0.2814400E+02  0.2881950E+02  0.2799588E+02  0.2841989E+02  0.2724718E+02  0.2845311E+02  0.2806717E+02  0.2893756E+02  0.2918103E+02  0.2686865E+02  0.2802915E+02  0.2795606E+02  0.2857206E+02  0.2974884E+02  0.2978984E+02  0.2933191E+02  0.2784546E+02  0.2730781E+02  0.2919512E+02  0.2759992E+02  0.2902011E+02  0.2815698E+02  0.2741479E+02  0.2822583E+02  0.2671554E+02  0.2708931E+02  0.2597878E+02  0.2696995E+02  0.2682825E+02  0.2749636E+02  0.2757058E+02  0.2709138E+02  0.2683252E+02  0.2675793E+02  0.2690563E+02  0.2713126E+02  0.2819596E+02  0.2791213E+02  0.2851197E+02  0.2801167E+02  0.2591528E+02  0.2828374E+02  0.2788996E+02  0.2749507E+02  0.2782318E+02  0.2732398E+02  0.2721091E+02  0.2764269E+02  0.2697771E+02  0.2759624E+02  0.2578322E+02  0.2697959E+02  0.2721873E+02  0.2628443E+02  0.2735954E+02  0.2650364E+02  0.2630851E+02  0.2554894E+02  0.2655067E+02  0.2786426E+02  0.2809261E+02  0.2782246E+02  0.2860497E+02  0.2793776E+02  0.2765612E+02  0.2642201E+02  0.2729565E+02  0.2800112E+02  0.2684280E+02  0.2808725E+02  0.2825917E+02  0.2824253E+02  0.2820723E+02  0.2732092E+02  0.2718247E+02  0.2752991E+02  0.2792673E+02  0.2756252E+02  0.2796591E+02  0.2787923E+02  0.2850351E+02  0.2731874E+02  0.2756396E+02  0.2675503E+02  0.2719760E+02  0.2773102E+02  0.2729126E+02  0.2709237E+02  0.2663457E+02  0.2729770E+02  0.2698726E+02  0.2623525E+02  0.2789026E+02  0.2762213E+02  0.2665302E+02  0.2694236E+02  0.2625175E+02  0.2496862E+02  0.2672577E+02  0.2568102E+02  0.2617604E+02  0.2623973E+02
  0.2767986E+02  0.2807220E+02  0.2854297E+02  0.2782613E+02  0.2829434E+02  0.2777546E+02  0.2749724E+02  0.2682509E+02  0.2794243E+02  0.2887361E+02  0.2881105E+02  0.2864038E+02  0.2947645E+02  0.2875291E+02  0.2864131E+02  0.2875980E+02  0.2762694E+02  0.2822949E+02  0.2721255E+02  0.2878559E+02  0.2733858E+02  0.2805020E+02  0.2913603E+02  0.2814400E+02  0.2881950E+02  0.2799588E+02  0.2841989E+02  0.2724718E+02  0.2845311E+02  0.2806717E+02  0.2893756E+02  0.2918103E+02  0.2686865E+02  0.2802915E+02  0.2795606E+02  0.2857206E+02  0.2974884E+02  0.2978984E+02  0.2933191E+02  0.2784546E+02  0.2730781E+02  0.2919512E+02  0.2759992E+02  0.2902011E+02  0.2815698E+02  0.2741479E+02  0.2822583E+02  0.2671554E+02  0.2708931E+02  0.2597878E+02  0.2696995E+02  0.2682825E+02  0.2749636E+02  0.2757058E+02  0.2709138E+02  0.2683252E+02  0.2675793E+02  0.2690563E+02  0.2713126E+02  0.2819596E+02  0.2791213E+02  0.2851197E+02  0.2801167E+02  0.2591528E+02  0.2828374E+02  0.2788996E+02  0.2749507E+02  0.2782318E+02  0.2732398E+02  0.2721091E+02  0.2764269E+02  0.2697771E+02  0.2759624E+02  0.2578322E+02  0.2697959E+02  0.2721873E+02  0.2628443E+02  0.2735954E+02  0.2650364E+02  0.2630851E+02  0.2554894E+02  0.2655067E+02  0.2786426E+02  0.2809261E+02  0.2782246E+02  0.2860497E+02  0.2793776E+02  0.2765612E+02  0.2642201E+02  0.2729565E+02  0.2800112E+02  0.2684280E+02  0.2808725E+02  0.2825917E+02  0.2824253E+02  0.2820723E+02  0.2732092E+02  0.2718247E+02  0.2752991E+02  0.2792673E+02  0.2756252E+02  0.2796591E+02  0.2787923E+02  0.2850351E+02  0.2731874E+02  0.2756396E+02  0.2675503E+02  0.2719760E+02  0.2773102E+02  0.2729126E+02  0.2709237E+02  0.2663457E+02  0.2729770E+02  0.2698726E+02  0.2623525E+02  0.2789026E+02  0.2762213E+02  0.2665302E+02  0.2694236E+02  0.2625175E+02  0.2496862E+02  0.2672577E+02  0.2568102E+02  0.2617604E+02  0.2623973E+02
  0.2767986E+02  0.2807220E+02  0.2854297E+02  0.2782613E+02  0.2829434E+02  0.2777546E+02  0.2749724E+02  0.2682509E+02  0.2794243E+02  0.2887361E+02  0.2881105E+02  0.2864038E+02  0.2947645E+02  0.2875291E+02  0.2864131E+02  0.2875980E+02  0.2762694E+02  0.2822949E+02  0.2721255E+02  0.2878559E+02  0.2733858E+02  0.2805020E+02  0.2913603E+02  0.2814400E+02  0.2881950E+02  0.2799588E+02  0.2841989E+02  0.2724718E+02  0.2845311E+02  0.2806717E+02  0.2893756E+02  0.2918103E+02  0.2686865E+02  0.2802915E+02  0.2795606E+02  0.2857206E+02  0.2974884E+02  0.2978984E+02  0.2933191E+02  0.2784546E+02  0.2730781E+02  0.2919512E+02  0.2759992E+02  0.2902011E+02  0.2815698E+02  0.2741479E+02  0.2822583E+02  0.2671554E+02  0.2708931E+02  0.2597878E+02  0.2696995E+02  0.2682825E+02  0.2749636E+02  0.2757058E+02  0.2709138E+02  0.2683252E+02  0.2675793E+02  0.2690563E+02  0.2713126E+02  0.2819596E+02  0.2791213E+02  0.2851197E+02  0.2801167E+02  0.2591528E+02  0.2828374E+02  0.2788996E+02  0.2749507E+02  0.2782318E+02  0.2732398E+02  0.2721091E+02  0.2764269E+02  0.2697771E+02  0.2759624E+02  0.2578322E+02  0.2697959E+02  0.2721873E+02  0.2628443E+02  0.2735954E+02  0.2650364E+02  0.2630851E+02  0.2554894E+02  0.2655067E+02  0.2786426E+02  0.2809261E+02  0.2782246E+02  0.2860497E+02  0.2793776E+02  0.2765612E+02  0.2642201E+02  0.2729565E+02  0.2800112E+02  0.2684280E+02  0.2808725E+02  0.2825917E+02  0.2824253E+02  0.2820723E+02  0.2732092E+02  0.2718247E+02  0.2752991E+02  0.2792673E+02  0.2756252E+02  0.2796591E+02  0.2787923E+02  0.2850351E+02  0.2731874E+02  0.2756396E+02  0.2675503E+02  0.2719760E+02  0.2773102E+02  0.2729126E+02  0.2709237E+02  0.2663457E+02  0.2729770E+02  0.2698726E+02  0.2623525E+02  0.2789026E+02  0.2762213E+02  0.2665302E+02  0.2694236E+02  0.2625175E+02  0.2496862E+02  0.2672577E+02  0.2568102E+02  0.2617604E+02  0.2623973E+02
  0.2767986E+02  0.2807220E+02  0.2854297E+02  0.2782613E+02  0.2829434E+02  0.2777546E+02  0.2749724E+02  0.2682509E+02  0.2794243E+02  0.2887361E+02  0.2881105E+02  0.2864038E+02  0.2947645E+02  0.2875291E+02  0.2864131E+02  0.2875980E+02  0.2762694E+02  0.2822949E+02  0.2721255E+02  0.2878559E+02  0.2733858E+02  0.2805020E+02  0.2913603E+02  0.2814400E+02  0.2881950E+02  0.2799588E+02  0.2841989E+02  0.2724718E+02  0.2845311E+02  0.2806717E+02  0.2893756E+02  0.2918103E+02  0.2686865E+02  0.2802915E+02  0.2795606E+02  0.2857206E+02  0.2974884E+02  0.2978984E+02  0.2933191E+02  0.2784546E+02  0.2730781E+02  0.2919512E+02  0.2759992E+02  0.2902011E+02  0.2815698E+02  0.2741479E+02  0.2822583E+02  0.2671554E+02  0.2708931E+02  0.2597878E+02  0.2696995E+02  0.2682825E+02  0.2749636E+02  0.2757058E+02  0.2709138E+02  0.2683252E+02  0.2675793E+02  0.2690563E+02  0.2713126E+02  0.2819596E+02  0.2791213E+02  0.2851197E+02  0.2801167E+02  0.2591528E+02  0.2828374E+02  0.2788996E+02  0.2749507E+02  0.2782318E+02  0.2732398E+02  0.2721091E+02  0.2764269E+02  0.2697771E+02  0.2759624E+02  0.2578322E+02  0.2697959E+02  0.2721873E+02  0.2628443E+02  0.2735954E+02  0.2650364E+02  0.2630851E+02  0.2554894E+02  0.2655067E+02  0.2786426E+02  0.2809261E+02  0.2782246E+02  0.2860497E+02  0.2793776E+02  0.2765612E+02  0.2642201E+02  0.2729565E+02  0.2800112E+02  0.2684280E+02  0.2808725E+02  0.2825917E+02  0.2824253E+02  0.2820723E+02  0.2732092E+02  0.2718247E+02  0.2752991E+02  0.2792673E+02  0.2756252E+02  0.2796591E+02  0.2787923E+02  0.2850351E+02  0.2731874E+02  0.2756396E+02  0.2675503E+02  0.2719760E+02  0.2773102E+02  0.2729126E+02  0.2709237E+02  0.2663457E+02  0.2729770E+02  0.2698726E+02  0.2623525E+02  0.2789026E+02  0.2762213E+02  0.2665302E+02  0.2694236E+02  0.2625175E+02  0.2496862E+02  0.2672577E+02  0.2568102E+02  0.2617604E+02  0.2623973E+02
  0.2767986E+02  0.2807220E+02  0.2854297E+02  0.2782613E+02  0.2829434E+02  0.2777546E+02  0.2749724E+02  0.2682509E+02  0.2794243E+02  0.2887361E+02  0.2881105E+02  0.2864038E+02  0.2947645E+02  0.2875291E+02  0.2864131E+02  0.2875980E+02  0.2762694E+02  0.2822949E+02  0.2721255E+02  0.2878559E+02  0.2733858E+02  0.2805020E+02  0.2913603E+02  0.2814400E+02  0.2881950E+02  0.2799588E+02  0.2841989E+02  0.2724718E+02  0.2845311E+02  0.2806717E+02  0.2893756E+02  0.2918103E+02  0.2686865E+02  0.2802915E+02  0.2795606E+02  0.2857206E+02  0.2974884E+02  0.2978984E+02  0.2933191E+02  0.2784546E+02  0.2730781E+02  0.2919512E+02  0.2759992E+02  0.2902011E+02  0.2815698E+02  0.2741479E+02  0.2822583E+02  0.2671554E+02  0.2708931E+02  0.2597878E+02  0.2696995E+02  0.2682825E+02  0.2749636E+02  0.2757058E+02  0.2709138E+02  0.2683252E+02  0.2675793E+02  0.2690563E+02  0.2713126E+02  0.2819596E+02  0.2791213E+02  0.2851197E+02  0.2801167E+02  0.2591528E+02  0.2828374E+02  0.2788996E+02  0.2749507E+02  0.2782318E+02  0.2732398E+02  0.2721091E+02  0.2764269E+02  0.2697771E+02  0.2759624E+02  0.2578322E+02  0.2697959E+02  0.2721873E+02  0.2628443E+02  0.2735954E+02  0.2650364E+02  0.2630851E+02  0.2554894E+02  0.2655067E+02  0.2786426E+02  0.2809261E+02  0.2782246E+02  0.2860497E+02  0.2793776E+02  0.2765612E+02  0.2642201E+02  0.2729565E+02  0.2800112E+02  0.2684280E+02  0.2808725E+02  0.2825917E+02  0.2824253E+02  0.2820723E+02  0.2732092E+02  0.2718247E+02  0.2752991E+02  0.2792673E+02  0.2756252E+02  0.2796591E+02  0.2787923E+02  0.2850351E+02  0.2731874E+02  0.2756396E+02  0.2675503E+02  0.2719760E+02  0.2773102E+02  0.2729126E+02  0.2709237E+02  0.2663457E+02  0.2729770E+02  0.2698726E+02  0.2623525E+02  0.2789026E+02  0.2762213E+02  0.2665302E+02  0.2694236E+02  0.2625175E+02  0.2496862E+02  0.2672577E+02  0.2568102E+02  0.2617604E+02  0.2623973E+02
  0.2767986E+02  0.2807220E+02  0.2854297E+02  0.2782613E+02  0.2829434E+02  0.2777546E+02  0.2749724E+02  0.2682509E+02  0.2794243E+02  0.2887361E+02  0.2881105E+02  0.2864038E+02  0.2947645E+02  0.2875291E+02  0.2864131E+02  0.2875980E+02  0.2762694E+02  0.2822949E+02  0.2721255E+02  0.2878559E+02  0.2733858E+02  0.2805020E+02  0.2913603E+02  0.2814400E+02  0.2881950E+02  0.2799588E+02  0.2841989E+02  0.2724718E+02  0.2845311E+02  0.2806717E+02  0.2893756E+02  0.2918103E+02  0.2686865E+02  0.2802915E+02  0.2795606E+02  0.2857206E+02  0.2974884E+02  0.2978984E+02  0.2933191E+02  0.2784546E+02  0.2730781E+02  0.2919512E+02  0.2759992E+02  0.2902011E+02  0.2815698E+02  0.2741479E+02  0.2822583E+02  0.2671554E+02  0.2708931E+02  0.2597878E+02  0.2696995E+02  0.2682825E+02  0.2749636E+02  0.2757058E+02  0.2709138E+02  0.2683252E+02  0.2675793E+02  0.2690563E+02  0.2713126E+02  0.2819596E+02  0.2791213E+02  0.2851197E+02  0.2801167E+02  0.2591528E+02  0.2828374E+02  0.2788996E+02  0.2749507E+02  0.2782318E+02  0.2732398E+02  0.2721091E+02  0.2764269E+02  0.2697771E+02  0.2759624E+02  0.2578322E+02  0.2697959E+02  0.2721873E+02  0.2628443E+02  0.2735954E+02  0.2650364E+02  0.2630851E+02  0.2554894E+02  0.2655067E+02  0.2786426E+02  0.2809261E+02  0.2782246E+02  0.2860497E+02  0.2793776E+02  0.2765612E+02  0.2642201E+02  0.2729565E+02  0.2800112E+02  0.2684280E+02  0.2808725E+02  0.2825917E+02  0.2824253E+02  0.2820723E+02  0.2732092E+02  0.2718247E+02  0.2752991E+02  0.2792673E+02  0.2756252E+02  0.2796591E+02  0.2787923E+02  0.2850351E+02  0.2731874E+02  0.2756396E+02  0.2675503E+02  0.2719760E+02  0.2773102E+02  0.2729126E+02  0.2709237E+02  0.2663457E+02  0.2729770E+02  0.2698726E+02  0.2623525E+02  0.2789026E+02  0.2762213E+02  0.2665302E+02  0.2694236E+02  0.2625175E+02  0.2496862E+02  0.2672577E+02  0.2568102E+02  0.2617604E+02  0.2623973E+02
  0.2767986E+02  0.2807220E+02  0.2854297E+02  0.2782613E+02  0.2829434E+02  0.2777546E+02  0.2749724E+02  0.2682509E+02  0.2794243E+02  0.2887361E+02  0.2881105E+02  0.2864038E+02  0.2947645E+02  0.2875291E+02  0.2864131E+02  0.2875980E+02  0.2762694E+02  0.2822949E+02  0.2721255E+02  0.2878559E+02  0.2733858E+02  0.2805020E+02  0.2913603E+02  0.2814400E+02  0.2881950E+02  0.2799588E+02  0.2841989E+02  0.2724718E+02  0.2845311E+02  0.2806717E+02  0.2893756E+02  0.2918103E+02  0.2686865E+02  0.2802915E+02  0.2795606E+02  0.2857206E+02  0.2974884E+02  0.2978984E+02  0.2933191E+02  0.2784546E+02  0.2730781E+02  0.2919512E+02  0.2759992E+02  0.2902011E+02  0.2815698E+02  0.2741479E+02  0.2822583E+02  0.2671554E+02  0.2708931E+02  0.2597878E+02  0.2696995E+02  0.2682825E+02  0.2749636E+02  0.2757058E+02  0.2709138E+02  0.2683252E+02  0.2675793E+02  0.2690563E+02  0.2713126E+02  0.2819596E+02  0.2791213E+02  0.2851197E+02  0.2801167E+02  0.2591528E+02  0.2828374E+02  0.2788996E+02  0.2749507E+02  0.2782318E+02  0.2732398E+02  0.2721091E+02  0.2764269E+02  0.2697771E+02  0.2759624E+02  0.2578322E+02  0.2697959E+02  0.2721873E+02  0.2628443E+02  0.2735954E+02  0.2650364E+02  0.2630851E+02  0.2554894E+02  0.2655067E+02  0.2786426E+02  0.2809261E+02  0.2782246E+02  0.2860497E+02  0.2793776E+02  0.2765612E+02  0.2642201E+02  0.2729565E+02  0.2800112E+02  0.2684280E+02  0.2808725E+02  0.2825917E+02  0.2824253E+02  0.2820723E+02  0.2732092E+02  0.2718247E+02  0.2752991E+02  0.2792673E+02  0.2756252E+02  0.2796591E+02  0.2787923E+02  0.2850351E+02  0.2731874E+02  0.2756396E+02  0.2675503E+02  0.2719760E+02  0.2773102E+02  0.2729126E+02  0.2709237E+02  0.2663457E+02  0.2729770E+02  0.2698726E+02  0.2623525E+02  0.2789026E+02  0.2762213E+02  0.2665302E+02  0.2694236E+02  0.2625175E+02  0.2496862E+02  0.2672577E+02  0.2568102E+02  0.2617604E+02  0.2623973E+02
  0.2767986E+02  0.2807220E+02  0.2854297E+02  0.2782613E+02  0.2829434E+02  0.2777546E+02  0.2749724E+02  0.2682509E+02  0.2794243E+02  0.2887361E+02  0.2881105E+02  0.2864038E+02  0.2947645E+02  0.2875291E+02  0.2864131E+02  0.2875980E+02  0.2762694E+02  0.2822949E+02  0.2721255E+02  0.2878559E+02  0.2733858E+02  0.2805020E+02  0.2913603E+02  0.2814400E+02  0.2881950E+02  0.2799588E+02  0.2841989E+02  0.2724718E+02  0.2845311E+02  0.2806717E+02  0.2893756E+02  0.2918103E+02  0.2686865E+02  0.2802915E+02  0.2795606E+02  0.2857206E+02  0.2974884E+02  0.2978984E+02  0.2933191E+02  0.2784546E+02  0.2730781E+02  0.2919512E+02  0.2759992E+02  0.2902011E+02  0.2815698E+02  0.2741479E+02  0.2822583E+02  0.2671554E+02  0.2708931E+02  0.2597878E+02  0.2696995E+02  0.2682825E+02  0.2749636E+02  0.2757058E+02  0.2709138E+02  0.2683252E+02  0.2675793E+02  0.2690563E+02  0.2713126E+02  0.2819596E+02  0.2791213E+02  0.2851197E+02  0.2801167E+02  0.2591528E+02  0.2828374E+02  0.2788996E+02  0.2749507E+02  0.2782318E+02  0.2732398E+02  0.2721091E+02  0.2764269E+02  0.2697771E+02  0.2759624E+02  0.2578322E+02  0.2697959E+02  0.2721873E+02  0.2628443E+02  0.2735954E+02  0.2650364E+02  0.2630851E+02  0.2554894E+02  0.2655067E+02  0.2786426E+02  0.2809261E+02  0.2782246E+02  0.2860497E+02  0.2793776E+02  0.2765612E+02  0.2642201E+02  0.2729565E+02  0.2800112E+02  0.2684280E+02  0.2808725E+02  0.2825917E+02  0.2824253E+02  0.2820723E+02  0.2732092E+02  0.2718247E+02  0.2752991E+02  0.2792673E+02  0.2756252E+02  0.2796591E+02  0.2787923E+02  0.2850351E+02  0.2731874E+02  0.2756396E+02  0.2675503E+02  0.2719760E+02  0.2773102E+02  0.2729126E+02  0.2709237E+02  0.2663457E+02  0.2729770E+02  0.2698726E+02  0.2623525E+02  0.2789026E+02  0.2762213E+02  0.2665302E+02  0.2694236E+02  0.2625175E+02  0.2496862E+02  0.2672577E+02  0.2568102E+02  0.2617604E+02  0.2623973E+02
  0.2767986E+02  0.2807220E+02  0.2854297E+02  0.2782613E+02  0.2829434E+02  0.2777546E+02  0.2749724E+02  0.2682509E+02  0.2794243E+02  0.2887361E+02  0.2881105E+02  0.2864038E+02  0.2947645E+02  0.2875291E+02  0.2864131E+02  0.2875980E+02  0.2762694E+02  0.2822949E+02  0.2721255E+02  0.2878559E+02  0.2733858E+02  0.2805020E+02  0.2913603E+02  0.2814400E+02  0.2881950E+02  0.2799588E+02  0.2841989E+02  0.2724718E+02  0.2845311E+02  0.2806717E+02  0.2893756E+02  0.2918103E+02  0.2686865E+02  0.2802915E+02  0.2795606E+02  0.2857206E+02  0.2974884E+02  0.2978984E+02  0.2933191E+02  0.2784546E+02  0.2730781E+02  0.2919512E+02  0.2759992E+02  0.2902011E+02  0.2815698E+02  0.2741479E+02  0.2822583E+02  0.2671554E+02  0.2708931E+02  0.2597878E+02  0.2696995E+02  0.2682825E+02  0.2749636E+02  0.2757058E+02  0.2709138E+02  0.2683252E+02  0.2675793E+02  0.2690563E+02  0.2713126E+02  0.2819596E+02  0.2791213E+02  0.2851197E+02  0.2801167E+02  0.2591528E+02  0.2828374E+02  0.2788996E+02  0.2749507E+02  0.2782318E+02  0.2732398E+02  0.2721091E+02  0.2764269E+02  0.2697771E+02  0.2759624E+02  0.2578322E+02  0.2697959E+02  0.2721873E+02  0.2628443E+02  0.2735954E+02  0.2650364E+02  0.2630851E+02  0.2554894E+02  0.2655067E+02  0.2786426E+02  0.2809261E+02  0.2782246E+02  0.2860497E+02  0.2793776E+02  0.2765612E+02  0.2642201E+02  0.2729565E+02  0.2800112E+02  0.2684280E+02  0.2808725E+02  0.2825917E+02  0.2824253E+02  0.2820723E+02  0.2732092E+02  0.2718247E+02  0.2752991E+02  0.2792673E+02  0.2756252E+02  0.2796591E+02  0.2787923E+02  0.2850351E+02  0.2731874E+02  0.2756396E+02  0.2675503E+02  0.2719760E+02  0.2773102E+02  0.2729126E+02  0.2709237E+02  0.2663457E+02  0.2729770E+02  0.2698726E+02  0.2623525E+02  0.2789026E+02  0.2762213E+02  0.2665302E+02  0.2694236E+02  0.2625175E+02  0.2496862E+02  0.2672577E+02  0.2568102E+02  0.2617604E+02  0.2623973E+02
  0.2767986E+02  0.2807220E+02  0.2854297E+02  0.2782613E+02  0.2829434E+02  0.2777546E+02  0.2749724E+02  0.2682509E+02  0.2794243E+02  0.2887361E+02  0.2881105E+02  0.2864038E+02  0.2947645E+02  0.2875291E+02  0.2864131E+02  0.2875980E+02  0.2762694E+02  0.2822949E+02  0.2721255E+02  0.2878559E+02  0.2733858E+02  0.2805020E+02  0.2913603E+02  0.2814400E+02  0.2881950E+02  0.2799588E+02  0.2841989E+02  0.2724718E+02  0.2845311E+02  0.2806717E+02  0.2893756E+02  0.2918103E+02  0.2686865E+02  0.2802915E+02  0.2795606E+02  0.2857206E+02  0.2974884E+02  0.2978984E+02  0.2933191E+02  0.2784546E+02  0.2730781E+02  0.2919512E+02  0.2759992E+02  0.2902011E+02  0.2815698E+02  0.2741479E+02  0.2822583E+02  0.2671554E+02  0.2708931E+02  0.2597878E+02  0.2696995E+02  0.2682825E+02  0.2749636E+02  0.2757058E+02  0.2709138E+02  0.2683252E+02  0.2675793E+02  0.2690563E+02  0.2713126E+02  0.2819596E+02  0.2791213E+02  0.2851197E+02  0.2801167E+02  0.2591528E+02  0.2828374E+02  0.2788996E+02  0.2749507E+02  0.2782318E+02  0.2732398E+02  0.2721091E+02  0.2764269E+02  0.2697771E+02  0.2759624E+02  0.2578322E+02  0.2697959E+02  0.2721873E+02  0.2628443E+02  0.2735954E+02  0.2650364E+02  0.2630851E+02  0.2554894E+02  0.2655067E+02  0.2786426E+02  0.2809261E+02  0.2782246E+02  0.2860497E+02  0.2793776E+02  0.2765612E+02  0.2642201E+02  0.2729565E+02  0.2800112E+02  0.2684280E+02  0.2808725E+02  0.2825917E+02  0.2824253E+02  0.2820723E+02  0.2732092E+02  0.2718247E+02  0.2752991E+02  0.2792673E+02  0.2756252E+02  0.2796591E+02  0.2787923E+02  0.2850351E+02  0.2731874E+02  0.2756396E+02  0.2675503E+02  0.2719760E+02  0.2773102E+02  0.2729126E+02  0.2709237E+02  0.2663457E+02  0.2729770E+02  0.2698726E+02  0.2623525E+02  0.2789026E+02  0.2762213E+02  0.2665302E+02  0.2694236E+02  0.2625175E+02  0.2496862E+02  0.2672577E+02  0.2568102E+02  0.2617604E+02  0.2623973E+02
  0.2767986E+02  0.2807220E+02  0.2854297E+02  0.2782613E+02  0.2829434E+02  0.2777546E+02  0.2749724E+02  0.2682509E+02  0.2794243E+02  0.2887361E+02  0.2881105E+02  0.2864038E+02  0.2947645E+02  0.2875291E+02  0.2864131E+02  0.2875980E+02  0.2762694E+02  0.2822949E+02  0.2721255E+02  0.2878559E+02  0.2733858E+02  0.2805020E+02  0.2913603E+02  0.2814400E+02  0.2881950E+02  0.2799588E+02  0.2841989E+02  0.2724718E+02  0.2845311E+02  0.2806717E+02  0.2893756E+02  0.2918103E+02  0.2686865E+02  0.2802915E+02  0.2795606E+02  0.2857206E+02  0.2974884E+02  0.2978984E+02  0.2933191E+02  0.2784546E+02  0.2730781E+02  0.2919512E+02  0.2759992E+02  0.2902011E+02  0.2815698E+02  0.2741479E+02  0.2822583E+02  0.2671554E+02  0.2708931E+02  0.2597878E+02  0.2696995E+02  0.2682825E+02  0.2749636E+02  0.2757058E+02  0.2709138E+02  0.2683252E+02  0.2675793E+02  0.2690563E+02  0.2713126E+02  0.2819596E+02  0.2791213E+02  0.2851197E+02  0.2801167E+02  0.2591528E+02  0.2828374E+02  0.2788996E+02  0.2749507E+02  0.2782318E+02  0.2732398E+02  0.2721091E+02  0.2764269E+02  0.2697771E+02  0.2759624E+02  0.2578322E+02  0.2697959E+02  0.2721873E+02  0.2628443E+02  0.2735954E+02  0.2650364E+02  0.2630851E+02  0.2554894E+02  0.2655067E+02  0.2786426E+02  0.2809261E+02  0.2782246E+02  0.2860497E+02  0.2793776E+02  0.2765612E+02  0.2642201E+02  0.2729565E+02  0.2800112E+02  0.2684280E+02  0.2808725E+02  0.2825917E+02  0.2824253E+02  0.2820723E+02  0.2732092E+02  0.2718247E+02  0.2752991E+02  0.2792673E+02  0.2756252E+02  0.2796591E+02  0.2787923E+02  0.2850351E+02  0.2731874E+02  0.2756396E+02  0.2675503E+02  0.2719760E+02  0.2773102E+02  0.2729126E+02  0.2709237E+02  0.2663457E+02  0.2729770E+02  0.2698726E+02  0.2623525E+02  0.2789026E+02  0.2762213E+02  0.2665302E+02  0.2694236E+02  0.2625175E+02  0.2496862E+02  0.2672577E+02  0.2568102E+02  0.2617604E+02  0.2623973E+02
  0.2767986E+02  0.2807220E+02  0.2854297E+02  0.2782613E+02  0.2829434E+02  0.2777546E+02  0.2749724E+02  0.2682509E+02  0.2794243E+02  0.2887361E+02  0.2881105E+02  0.2864038E+02  0.2947645E+02  0.2875291E+02  0.2864131E+02  0.2875980E+02  0.2762694E+02  0.2822949E+02  0.2721255E+02  0.2878559E+02  0.2733858E+02  0.2805020E+02  0.2913603E+02  0.2814400E+02  0.2881950E+02  0.2799588E+02  0.2841989E+02  0.2724718E+02  0.2845311E+02  0.2806717E+02  0.2893756E+02  0.2918103E+02  0.2686865E+02  0.2802915E+02  0.2795606E+02  0.2857206E+02  0.2974884E+02  0.2978984E+02  0.2933191E+02  0.2784546E+02  0.2730781E+02  0.2919512E+02  0.2759992E+02  0.2902011E+02  0.2815698E+02  0.2741479E+02  0.2822583E+02  0.2671554E+02  0.2708931E+02  0.2597878E+02  0.2696995E+02  0.2682825E+02  0.2749636E+02  0.2757058E+02  0.2709138E+02  0.2683252E+02  0.2675793E+02  0.2690563E+02  0.2713126E+02  0.2819596E+02  0.2791213E+02  0.2851197E+02  0.2801167E+02  0.2591528E+02  0.2828374E+02  0.2788996E+02  0.2749507E+02  0.2782318E+02  0.2732398E+02  0.2721091E+02  0.2764269E+02  0.2697771E+02  0.2759624E+02  0.2578322E+02  0.2697959E+02  0.2721873E+02  0.2628443E+02  0.2735954E+02  0.2650364E+02  0.2630851E+02  0.2554894E+02  0.2655067E+02  0.2786426E+02  0.2809261E+02  0.2782246E+02  0.2860497E+02  0.2793776E+02  0.2765612E+02  0.2642201E+02  0.2729565E+02  0.2800112E+02  0.2684280E+02  0.2808725E+02  0.2825917E+02  0.2824253E+02  0.2820723E+02  0.2732092E+02  0.2718247E+02  0.2752991E+02  0.2792673E+02  0.2756252E+02  0.2796591E+02  0.2787923E+02  0.2850351E+02  0.2731874E+02  0.2756396E+02  0.2675503E+02  0.2719760E+02  0.2773102E+02  0.2729126E+02  0.2709237E+02  0.2663457E+02  0.2729770E+02  0.2698726E+02  0.2623525E+02  0.2789026E+02  0.2762213E+02  0.2665302E+02  0.2694236E+02  0.2625175E+02  0.2496862E+02  0.2672577E+02  0.2568102E+02  0.2617604E+02  0.2623973E+02
  0.2767986E+02  0.2807220E+02  0.2854297E+02  0.2782613E+02  0.2829434E+02  0.2777546E+02  0.2749724E+02  0.2682509E+02  0.2794243E+02  0.2887361E+02  0.2881105E+02  0.2864038E+02  0.2947645E+02  0.2875291E+02  0.2864131E+02  0.2875980E+02  0.2762694E+02  0.2822949E+02  0.2721255E+02  0.2878559E+02  0.2733858E+02  0.2805020E+02  0.2913603E+02  0.2814400E+02  0.2881950E+02  0.2799588E+02  0.2841989E+02  0.2724718E+02  0.2845311E+02  0.2806717E+02  0.2893756E+02  0.2918103E+02  0.2686865E+02  0.2802915E+02  0.2795606E+02  0.2857206E+02  0.2974884E+02  0.2978984E+02  0.2933191E+02  0.2784546E+02  0.2730781E+02  0.2919512E+02  0.2759992E+02  0.2902011E+02  0.2815698E+02  0.2741479E+02  0.2822583E+02  0.2671554E+02  0.2708931E+02  0.2597878E+02  0.2696995E+02  0.2682825E+02  0.2749636E+02  0.2757058E+02  0.2709138E+02  0.2683252E+02  0.2675793E+02  0.2690563E+02  0.2713126E+02  0.2819596E+02  0.2791213E+02  0.2851197E+02  0.2801167E+02  0.2591528E+02  0.2828374E+02  0.2788996E+02  0.2749507E+02  0.2782318E+02  0.2732398E+02  0.2721091E+02  0.2764269E+02  0.2697771E+02  0.2759624E+02  0.2578322E+02  0.2697959E+02  0.2721873E+02  0.2628443E+02  0.2735954E+02  0.2650364E+02  0.2630851E+02  0.2554894E+02  0.2655067E+02  0.2786426E+02  0.2809261E+02  0.2782246E+02  0.2860497E+02  0.2793776E+02  0.2765612E+02  0.2642201E+02  0.2729565E+02  0.2800112E+02  0.2684280E+02  0.2808725E+02  0.2825917E+02  0.2824253E+02  0.2820723E+02  0.2732092E+02  0.2718247E+02  0.2752991E+02  0.2792673E+02  0.2756252E+02  0.2796591E+02  0.2787923E+02  0.2850351E+02  0.2731874E+02  0.2756396E+02  0.2675503E+02  0.2719760E+02  0.2773102E+02  0.2729126E+02  0.2709237E+02  0.2663457E+02  0.2729770E+02  0.2698726E+02  0.2623525E+02  0.2789026E+02  0.2762213E+02  0.2665302E+02  0.2694236E+02  0.2625175E+02  0.2496862E+02  0.2672577E+02  0.2568102E+02  0.2617604E+02  0.2623973E+02
