# Supplementary material for: Accounting for skill in trend, variability, and autocorrelation facilitates better multi-model projections: Application to the AMOC and temperature time series
Source: PLoS One. 2019 Apr 10;14(4):e0214535. doi: 10.1371/journal.pone.0214535 (PMC6457553; doi:10.1371/journal.pone.0214535)
Supplement: S2 File — (ZIP) [file pone.0214535.s002.zip › input/AMOChistoricalmaxosse/M8_1960_1999_pp_Annual_AMOChistoricalmaxosse_clim.txt]

  0.2165084E+02  0.2122000E+02  0.2160339E+02  0.2258548E+02  0.2205877E+02  0.2135991E+02  0.1967185E+02  0.2045084E+02  0.2085892E+02  0.2064121E+02  0.1979916E+02  0.2134493E+02  0.1994179E+02  0.2163333E+02  0.2128942E+02  0.1999654E+02  0.2049421E+02  0.1905291E+02  0.2130590E+02  0.1844907E+02  0.2235966E+02  0.2158556E+02  0.2088126E+02  0.2015851E+02  0.2086659E+02  0.2099156E+02  0.2046225E+02  0.2013421E+02  0.2042934E+02  0.2031796E+02  0.2076317E+02  0.2231547E+02  0.2075327E+02  0.2041273E+02  0.1934670E+02  0.1923384E+02  0.2105840E+02  0.2141354E+02  0.2120056E+02  0.2069456E+02
  0.2165084E+02  0.2122000E+02  0.2160339E+02  0.2258548E+02  0.2205877E+02  0.2135991E+02  0.1967185E+02  0.2045084E+02  0.2085892E+02  0.2064121E+02  0.1979916E+02  0.2134493E+02  0.1994179E+02  0.2163333E+02  0.2128942E+02  0.1999654E+02  0.2049421E+02  0.1905291E+02  0.2130590E+02  0.1844907E+02  0.2235966E+02  0.2158556E+02  0.2088126E+02  0.2015851E+02  0.2086659E+02  0.2099156E+02  0.2046225E+02  0.2013421E+02  0.2042934E+02  0.2031796E+02  0.2076317E+02  0.2231547E+02  0.2075327E+02  0.2041273E+02  0.1934670E+02  0.1923384E+02  0.2105840E+02  0.2141354E+02  0.2120056E+02  0.2069456E+02
  0.2165084E+02  0.2122000E+02  0.2160339E+02  0.2258548E+02  0.2205877E+02  0.2135991E+02  0.1967185E+02  0.2045084E+02  0.2085892E+02  0.2064121E+02  0.1979916E+02  0.2134493E+02  0.1994179E+02  0.2163333E+02  0.2128942E+02  0.1999654E+02  0.2049421E+02  0.1905291E+02  0.2130590E+02  0.1844907E+02  0.2235966E+02  0.2158556E+02  0.2088126E+02  0.2015851E+02  0.2086659E+02  0.2099156E+02  0.2046225E+02  0.2013421E+02  0.2042934E+02  0.2031796E+02  0.2076317E+02  0.2231547E+02  0.2075327E+02  0.2041273E+02  0.1934670E+02  0.1923384E+02  0.2105840E+02  0.2141354E+02  0.2120056E+02  0.2069456E+02
  0.2165084E+02  0.2122000E+02  0.2160339E+02  0.2258548E+02  0.2205877E+02  0.2135991E+02  0.1967185E+02  0.2045084E+02  0.2085892E+02  0.2064121E+02  0.1979916E+02  0.2134493E+02  0.1994179E+02  0.2163333E+02  0.2128942E+02  0.1999654E+02  0.2049421E+02  0.1905291E+02  0.2130590E+02  0.1844907E+02  0.2235966E+02  0.2158556E+02  0.2088126E+02  0.2015851E+02  0.2086659E+02  0.2099156E+02  0.2046225E+02  0.2013421E+02  0.2042934E+02  0.2031796E+02  0.2076317E+02  0.2231547E+02  0.2075327E+02  0.2041273E+02  0.1934670E+02  0.1923384E+02  0.2105840E+02  0.2141354E+02  0.2120056E+02  0.2069456E+02
  0.2165084E+02  0.2122000E+02  0.2160339E+02  0.2258548E+02  0.2205877E+02  0.2135991E+02  0.1967185E+02  0.2045084E+02  0.2085892E+02  0.2064121E+02  0.1979916E+02  0.2134493E+02  0.1994179E+02  0.2163333E+02  0.2128942E+02  0.1999654E+02  0.2049421E+02  0.1905291E+02  0.2130590E+02  0.1844907E+02  0.2235966E+02  0.2158556E+02  0.2088126E+02  0.2015851E+02  0.2086659E+02  0.2099156E+02  0.2046225E+02  0.2013421E+02  0.2042934E+02  0.2031796E+02  0.2076317E+02  0.2231547E+02  0.2075327E+02  0.2041273E+02  0.1934670E+02  0.1923384E+02  0.2105840E+02  0.2141354E+02  0.2120056E+02  0.2069456E+02
  0.2165084E+02  0.2122000E+02  0.2160339E+02  0.2258548E+02  0.2205877E+02  0.2135991E+02  0.1967185E+02  0.2045084E+02  0.2085892E+02  0.2064121E+02  0.1979916E+02  0.2134493E+02  0.1994179E+02  0.2163333E+02  0.2128942E+02  0.1999654E+02  0.2049421E+02  0.1905291E+02  0.2130590E+02  0.1844907E+02  0.2235966E+02  0.2158556E+02  0.2088126E+02  0.2015851E+02  0.2086659E+02  0.2099156E+02  0.2046225E+02  0.2013421E+02  0.2042934E+02  0.2031796E+02  0.2076317E+02  0.2231547E+02  0.2075327E+02  0.2041273E+02  0.1934670E+02  0.1923384E+02  0.2105840E+02  0.2141354E+02  0.2120056E+02  0.2069456E+02
  0.2165084E+02  0.2122000E+02  0.2160339E+02  0.2258548E+02  0.2205877E+02  0.2135991E+02  0.1967185E+02  0.2045084E+02  0.2085892E+02  0.2064121E+02  0.1979916E+02  0.2134493E+02  0.1994179E+02  0.2163333E+02  0.2128942E+02  0.1999654E+02  0.2049421E+02  0.1905291E+02  0.2130590E+02  0.1844907E+02  0.2235966E+02  0.2158556E+02  0.2088126E+02  0.2015851E+02  0.2086659E+02  0.2099156E+02  0.2046225E+02  0.2013421E+02  0.2042934E+02  0.2031796E+02  0.2076317E+02  0.2231547E+02  0.2075327E+02  0.2041273E+02  0.1934670E+02  0.1923384E+02  0.2105840E+02  0.2141354E+02  0.2120056E+02  0.2069456E+02
  0.2165084E+02  0.2122000E+02  0.2160339E+02  0.2258548E+02  0.2205877E+02  0.2135991E+02  0.1967185E+02  0.2045084E+02  0.2085892E+02  0.2064121E+02  0.1979916E+02  0.2134493E+02  0.1994179E+02  0.2163333E+02  0.2128942E+02  0.1999654E+02  0.2049421E+02  0.1905291E+02  0.2130590E+02  0.1844907E+02  0.2235966E+02  0.2158556E+02  0.2088126E+02  0.2015851E+02  0.2086659E+02  0.2099156E+02  0.2046225E+02  0.2013421E+02  0.2042934E+02  0.2031796E+02  0.2076317E+02  0.2231547E+02  0.2075327E+02  0.2041273E+02  0.1934670E+02  0.1923384E+02  0.2105840E+02  0.2141354E+02  0.2120056E+02  0.2069456E+02
  0.2165084E+02  0.2122000E+02  0.2160339E+02  0.2258548E+02  0.2205877E+02  0.2135991E+02  0.1967185E+02  0.2045084E+02  0.2085892E+02  0.2064121E+02  0.1979916E+02  0.2134493E+02  0.1994179E+02  0.2163333E+02  0.2128942E+02  0.1999654E+02  0.2049421E+02  0.1905291E+02  0.2130590E+02  0.1844907E+02  0.2235966E+02  0.2158556E+02  0.2088126E+02  0.2015851E+02  0.2086659E+02  0.2099156E+02  0.2046225E+02  0.2013421E+02  0.2042934E+02  0.2031796E+02  0.2076317E+02  0.2231547E+02  0.2075327E+02  0.2041273E+02  0.1934670E+02  0.1923384E+02  0.2105840E+02  0.2141354E+02  0.2120056E+02  0.2069456E+02
  0.2165084E+02  0.2122000E+02  0.2160339E+02  0.2258548E+02  0.2205877E+02  0.2135991E+02  0.1967185E+02  0.2045084E+02  0.2085892E+02  0.2064121E+02  0.1979916E+02  0.2134493E+02  0.1994179E+02  0.2163333E+02  0.2128942E+02  0.1999654E+02  0.2049421E+02  0.1905291E+02  0.2130590E+02  0.1844907E+02  0.2235966E+02  0.2158556E+02  0.2088126E+02  0.2015851E+02  0.2086659E+02  0.2099156E+02  0.2046225E+02  0.2013421E+02  0.2042934E+02  0.2031796E+02  0.2076317E+02  0.2231547E+02  0.2075327E+02  0.2041273E+02  0.1934670E+02  0.1923384E+02  0.2105840E+02  0.2141354E+02  0.2120056E+02  0.2069456E+02
  0.2165084E+02  0.2122000E+02  0.2160339E+02  0.2258548E+02  0.2205877E+02  0.2135991E+02  0.1967185E+02  0.2045084E+02  0.2085892E+02  0.2064121E+02  0.1979916E+02  0.2134493E+02  0.1994179E+02  0.2163333E+02  0.2128942E+02  0.1999654E+02  0.2049421E+02  0.1905291E+02  0.2130590E+02  0.1844907E+02  0.2235966E+02  0.2158556E+02  0.2088126E+02  0.2015851E+02  0.2086659E+02  0.2099156E+02  0.2046225E+02  0.2013421E+02  0.2042934E+02  0.2031796E+02  0.2076317E+02  0.2231547E+02  0.2075327E+02  0.2041273E+02  0.1934670E+02  0.1923384E+02  0.2105840E+02  0.2141354E+02  0.2120056E+02  0.2069456E+02
  0.2165084E+02  0.2122000E+02  0.2160339E+02  0.2258548E+02  0.2205877E+02  0.2135991E+02  0.1967185E+02  0.2045084E+02  0.2085892E+02  0.2064121E+02  0.1979916E+02  0.2134493E+02  0.1994179E+02  0.2163333E+02  0.2128942E+02  0.1999654E+02  0.2049421E+02  0.1905291E+02  0.2130590E+02  0.1844907E+02  0.2235966E+02  0.2158556E+02  0.2088126E+02  0.2015851E+02  0.2086659E+02  0.2099156E+02  0.2046225E+02  0.2013421E+02  0.2042934E+02  0.2031796E+02  0.2076317E+02  0.2231547E+02  0.2075327E+02  0.2041273E+02  0.1934670E+02  0.1923384E+02  0.2105840E+02  0.2141354E+02  0.2120056E+02  0.2069456E+02
  0.2165084E+02  0.2122000E+02  0.2160339E+02  0.2258548E+02  0.2205877E+02  0.2135991E+02  0.1967185E+02  0.2045084E+02  0.2085892E+02  0.2064121E+02  0.1979916E+02  0.2134493E+02  0.1994179E+02  0.2163333E+02  0.2128942E+02  0.1999654E+02  0.2049421E+02  0.1905291E+02  0.2130590E+02  0.1844907E+02  0.2235966E+02  0.2158556E+02  0.2088126E+02  0.2015851E+02  0.2086659E+02  0.2099156E+02  0.2046225E+02  0.2013421E+02  0.2042934E+02  0.2031796E+02  0.2076317E+02  0.2231547E+02  0.2075327E+02  0.2041273E+02  0.1934670E+02  0.1923384E+02  0.2105840E+02  0.2141354E+02  0.2120056E+02  0.2069456E+02
