# Supplementary material for: Accounting for skill in trend, variability, and autocorrelation facilitates better multi-model projections: Application to the AMOC and temperature time series
Source: PLoS One. 2019 Apr 10;14(4):e0214535. doi: 10.1371/journal.pone.0214535 (PMC6457553; doi:10.1371/journal.pone.0214535)
Supplement: S2 File — (ZIP) [file pone.0214535.s002.zip › input/AMOChistoricalmaxosse/M6_1880_2004_pp_Annual_AMOChistoricalmaxosse_clim.txt]

  0.2353386E+02  0.2327595E+02  0.2479577E+02  0.2270157E+02  0.2320773E+02  0.2402419E+02  0.2399773E+02  0.2474813E+02  0.2461853E+02  0.2328234E+02  0.2313945E+02  0.2325456E+02  0.2492990E+02  0.2392541E+02  0.2258838E+02  0.2309862E+02  0.2441880E+02  0.2410870E+02  0.2387412E+02  0.2353502E+02  0.2447197E+02  0.2448711E+02  0.2380102E+02  0.2212896E+02  0.2550469E+02  0.2534089E+02  0.2452708E+02  0.2390787E+02  0.2428303E+02  0.2287688E+02  0.2327639E+02  0.2420383E+02  0.2292023E+02  0.2488270E+02  0.2403829E+02  0.2452794E+02  0.2455949E+02  0.2427527E+02  0.2427697E+02  0.2462115E+02  0.2446984E+02  0.2436867E+02  0.2443131E+02  0.2501817E+02  0.2587336E+02  0.2463660E+02  0.2458385E+02  0.2418307E+02  0.2381165E+02  0.2506706E+02  0.2412617E+02  0.2264449E+02  0.2335832E+02  0.2347786E+02  0.2427193E+02  0.2336411E+02  0.2450927E+02  0.2290685E+02  0.2315231E+02  0.2245065E+02  0.2254840E+02  0.2342616E+02  0.2366224E+02  0.2428763E+02  0.2390680E+02  0.2372753E+02  0.2407576E+02  0.2374910E+02  0.2390393E+02  0.2355817E+02  0.2351307E+02  0.2489031E+02  0.2448254E+02  0.2313051E+02  0.2320754E+02  0.2353046E+02  0.2446608E+02  0.2378932E+02  0.2291818E+02  0.2439248E+02  0.2253541E+02  0.2428675E+02  0.2339858E+02  0.2474765E+02  0.2550357E+02  0.2428850E+02  0.2392401E+02  0.2444119E+02  0.2545064E+02  0.2436799E+02  0.2491245E+02  0.2430724E+02  0.2424711E+02  0.2342291E+02  0.2468112E+02  0.2414180E+02  0.2602041E+02  0.2555934E+02  0.2414968E+02  0.2434772E+02  0.2395980E+02  0.2442381E+02  0.2398063E+02  0.2395170E+02  0.2477281E+02  0.2421333E+02  0.2422895E+02  0.2461484E+02  0.2408234E+02  0.2407793E+02  0.2397998E+02  0.2384615E+02  0.2369097E+02  0.2515391E+02  0.2493183E+02  0.2366147E+02  0.2251698E+02  0.2293341E+02  0.2343774E+02  0.2377817E+02  0.2245549E+02  0.2315631E+02  0.2390375E+02  0.2292924E+02  0.2213346E+02
  0.2353386E+02  0.2327595E+02  0.2479577E+02  0.2270157E+02  0.2320773E+02  0.2402419E+02  0.2399773E+02  0.2474813E+02  0.2461853E+02  0.2328234E+02  0.2313945E+02  0.2325456E+02  0.2492990E+02  0.2392541E+02  0.2258838E+02  0.2309862E+02  0.2441880E+02  0.2410870E+02  0.2387412E+02  0.2353502E+02  0.2447197E+02  0.2448711E+02  0.2380102E+02  0.2212896E+02  0.2550469E+02  0.2534089E+02  0.2452708E+02  0.2390787E+02  0.2428303E+02  0.2287688E+02  0.2327639E+02  0.2420383E+02  0.2292023E+02  0.2488270E+02  0.2403829E+02  0.2452794E+02  0.2455949E+02  0.2427527E+02  0.2427697E+02  0.2462115E+02  0.2446984E+02  0.2436867E+02  0.2443131E+02  0.2501817E+02  0.2587336E+02  0.2463660E+02  0.2458385E+02  0.2418307E+02  0.2381165E+02  0.2506706E+02  0.2412617E+02  0.2264449E+02  0.2335832E+02  0.2347786E+02  0.2427193E+02  0.2336411E+02  0.2450927E+02  0.2290685E+02  0.2315231E+02  0.2245065E+02  0.2254840E+02  0.2342616E+02  0.2366224E+02  0.2428763E+02  0.2390680E+02  0.2372753E+02  0.2407576E+02  0.2374910E+02  0.2390393E+02  0.2355817E+02  0.2351307E+02  0.2489031E+02  0.2448254E+02  0.2313051E+02  0.2320754E+02  0.2353046E+02  0.2446608E+02  0.2378932E+02  0.2291818E+02  0.2439248E+02  0.2253541E+02  0.2428675E+02  0.2339858E+02  0.2474765E+02  0.2550357E+02  0.2428850E+02  0.2392401E+02  0.2444119E+02  0.2545064E+02  0.2436799E+02  0.2491245E+02  0.2430724E+02  0.2424711E+02  0.2342291E+02  0.2468112E+02  0.2414180E+02  0.2602041E+02  0.2555934E+02  0.2414968E+02  0.2434772E+02  0.2395980E+02  0.2442381E+02  0.2398063E+02  0.2395170E+02  0.2477281E+02  0.2421333E+02  0.2422895E+02  0.2461484E+02  0.2408234E+02  0.2407793E+02  0.2397998E+02  0.2384615E+02  0.2369097E+02  0.2515391E+02  0.2493183E+02  0.2366147E+02  0.2251698E+02  0.2293341E+02  0.2343774E+02  0.2377817E+02  0.2245549E+02  0.2315631E+02  0.2390375E+02  0.2292924E+02  0.2213346E+02
  0.2353386E+02  0.2327595E+02  0.2479577E+02  0.2270157E+02  0.2320773E+02  0.2402419E+02  0.2399773E+02  0.2474813E+02  0.2461853E+02  0.2328234E+02  0.2313945E+02  0.2325456E+02  0.2492990E+02  0.2392541E+02  0.2258838E+02  0.2309862E+02  0.2441880E+02  0.2410870E+02  0.2387412E+02  0.2353502E+02  0.2447197E+02  0.2448711E+02  0.2380102E+02  0.2212896E+02  0.2550469E+02  0.2534089E+02  0.2452708E+02  0.2390787E+02  0.2428303E+02  0.2287688E+02  0.2327639E+02  0.2420383E+02  0.2292023E+02  0.2488270E+02  0.2403829E+02  0.2452794E+02  0.2455949E+02  0.2427527E+02  0.2427697E+02  0.2462115E+02  0.2446984E+02  0.2436867E+02  0.2443131E+02  0.2501817E+02  0.2587336E+02  0.2463660E+02  0.2458385E+02  0.2418307E+02  0.2381165E+02  0.2506706E+02  0.2412617E+02  0.2264449E+02  0.2335832E+02  0.2347786E+02  0.2427193E+02  0.2336411E+02  0.2450927E+02  0.2290685E+02  0.2315231E+02  0.2245065E+02  0.2254840E+02  0.2342616E+02  0.2366224E+02  0.2428763E+02  0.2390680E+02  0.2372753E+02  0.2407576E+02  0.2374910E+02  0.2390393E+02  0.2355817E+02  0.2351307E+02  0.2489031E+02  0.2448254E+02  0.2313051E+02  0.2320754E+02  0.2353046E+02  0.2446608E+02  0.2378932E+02  0.2291818E+02  0.2439248E+02  0.2253541E+02  0.2428675E+02  0.2339858E+02  0.2474765E+02  0.2550357E+02  0.2428850E+02  0.2392401E+02  0.2444119E+02  0.2545064E+02  0.2436799E+02  0.2491245E+02  0.2430724E+02  0.2424711E+02  0.2342291E+02  0.2468112E+02  0.2414180E+02  0.2602041E+02  0.2555934E+02  0.2414968E+02  0.2434772E+02  0.2395980E+02  0.2442381E+02  0.2398063E+02  0.2395170E+02  0.2477281E+02  0.2421333E+02  0.2422895E+02  0.2461484E+02  0.2408234E+02  0.2407793E+02  0.2397998E+02  0.2384615E+02  0.2369097E+02  0.2515391E+02  0.2493183E+02  0.2366147E+02  0.2251698E+02  0.2293341E+02  0.2343774E+02  0.2377817E+02  0.2245549E+02  0.2315631E+02  0.2390375E+02  0.2292924E+02  0.2213346E+02
  0.2353386E+02  0.2327595E+02  0.2479577E+02  0.2270157E+02  0.2320773E+02  0.2402419E+02  0.2399773E+02  0.2474813E+02  0.2461853E+02  0.2328234E+02  0.2313945E+02  0.2325456E+02  0.2492990E+02  0.2392541E+02  0.2258838E+02  0.2309862E+02  0.2441880E+02  0.2410870E+02  0.2387412E+02  0.2353502E+02  0.2447197E+02  0.2448711E+02  0.2380102E+02  0.2212896E+02  0.2550469E+02  0.2534089E+02  0.2452708E+02  0.2390787E+02  0.2428303E+02  0.2287688E+02  0.2327639E+02  0.2420383E+02  0.2292023E+02  0.2488270E+02  0.2403829E+02  0.2452794E+02  0.2455949E+02  0.2427527E+02  0.2427697E+02  0.2462115E+02  0.2446984E+02  0.2436867E+02  0.2443131E+02  0.2501817E+02  0.2587336E+02  0.2463660E+02  0.2458385E+02  0.2418307E+02  0.2381165E+02  0.2506706E+02  0.2412617E+02  0.2264449E+02  0.2335832E+02  0.2347786E+02  0.2427193E+02  0.2336411E+02  0.2450927E+02  0.2290685E+02  0.2315231E+02  0.2245065E+02  0.2254840E+02  0.2342616E+02  0.2366224E+02  0.2428763E+02  0.2390680E+02  0.2372753E+02  0.2407576E+02  0.2374910E+02  0.2390393E+02  0.2355817E+02  0.2351307E+02  0.2489031E+02  0.2448254E+02  0.2313051E+02  0.2320754E+02  0.2353046E+02  0.2446608E+02  0.2378932E+02  0.2291818E+02  0.2439248E+02  0.2253541E+02  0.2428675E+02  0.2339858E+02  0.2474765E+02  0.2550357E+02  0.2428850E+02  0.2392401E+02  0.2444119E+02  0.2545064E+02  0.2436799E+02  0.2491245E+02  0.2430724E+02  0.2424711E+02  0.2342291E+02  0.2468112E+02  0.2414180E+02  0.2602041E+02  0.2555934E+02  0.2414968E+02  0.2434772E+02  0.2395980E+02  0.2442381E+02  0.2398063E+02  0.2395170E+02  0.2477281E+02  0.2421333E+02  0.2422895E+02  0.2461484E+02  0.2408234E+02  0.2407793E+02  0.2397998E+02  0.2384615E+02  0.2369097E+02  0.2515391E+02  0.2493183E+02  0.2366147E+02  0.2251698E+02  0.2293341E+02  0.2343774E+02  0.2377817E+02  0.2245549E+02  0.2315631E+02  0.2390375E+02  0.2292924E+02  0.2213346E+02
  0.2353386E+02  0.2327595E+02  0.2479577E+02  0.2270157E+02  0.2320773E+02  0.2402419E+02  0.2399773E+02  0.2474813E+02  0.2461853E+02  0.2328234E+02  0.2313945E+02  0.2325456E+02  0.2492990E+02  0.2392541E+02  0.2258838E+02  0.2309862E+02  0.2441880E+02  0.2410870E+02  0.2387412E+02  0.2353502E+02  0.2447197E+02  0.2448711E+02  0.2380102E+02  0.2212896E+02  0.2550469E+02  0.2534089E+02  0.2452708E+02  0.2390787E+02  0.2428303E+02  0.2287688E+02  0.2327639E+02  0.2420383E+02  0.2292023E+02  0.2488270E+02  0.2403829E+02  0.2452794E+02  0.2455949E+02  0.2427527E+02  0.2427697E+02  0.2462115E+02  0.2446984E+02  0.2436867E+02  0.2443131E+02  0.2501817E+02  0.2587336E+02  0.2463660E+02  0.2458385E+02  0.2418307E+02  0.2381165E+02  0.2506706E+02  0.2412617E+02  0.2264449E+02  0.2335832E+02  0.2347786E+02  0.2427193E+02  0.2336411E+02  0.2450927E+02  0.2290685E+02  0.2315231E+02  0.2245065E+02  0.2254840E+02  0.2342616E+02  0.2366224E+02  0.2428763E+02  0.2390680E+02  0.2372753E+02  0.2407576E+02  0.2374910E+02  0.2390393E+02  0.2355817E+02  0.2351307E+02  0.2489031E+02  0.2448254E+02  0.2313051E+02  0.2320754E+02  0.2353046E+02  0.2446608E+02  0.2378932E+02  0.2291818E+02  0.2439248E+02  0.2253541E+02  0.2428675E+02  0.2339858E+02  0.2474765E+02  0.2550357E+02  0.2428850E+02  0.2392401E+02  0.2444119E+02  0.2545064E+02  0.2436799E+02  0.2491245E+02  0.2430724E+02  0.2424711E+02  0.2342291E+02  0.2468112E+02  0.2414180E+02  0.2602041E+02  0.2555934E+02  0.2414968E+02  0.2434772E+02  0.2395980E+02  0.2442381E+02  0.2398063E+02  0.2395170E+02  0.2477281E+02  0.2421333E+02  0.2422895E+02  0.2461484E+02  0.2408234E+02  0.2407793E+02  0.2397998E+02  0.2384615E+02  0.2369097E+02  0.2515391E+02  0.2493183E+02  0.2366147E+02  0.2251698E+02  0.2293341E+02  0.2343774E+02  0.2377817E+02  0.2245549E+02  0.2315631E+02  0.2390375E+02  0.2292924E+02  0.2213346E+02
  0.2353386E+02  0.2327595E+02  0.2479577E+02  0.2270157E+02  0.2320773E+02  0.2402419E+02  0.2399773E+02  0.2474813E+02  0.2461853E+02  0.2328234E+02  0.2313945E+02  0.2325456E+02  0.2492990E+02  0.2392541E+02  0.2258838E+02  0.2309862E+02  0.2441880E+02  0.2410870E+02  0.2387412E+02  0.2353502E+02  0.2447197E+02  0.2448711E+02  0.2380102E+02  0.2212896E+02  0.2550469E+02  0.2534089E+02  0.2452708E+02  0.2390787E+02  0.2428303E+02  0.2287688E+02  0.2327639E+02  0.2420383E+02  0.2292023E+02  0.2488270E+02  0.2403829E+02  0.2452794E+02  0.2455949E+02  0.2427527E+02  0.2427697E+02  0.2462115E+02  0.2446984E+02  0.2436867E+02  0.2443131E+02  0.2501817E+02  0.2587336E+02  0.2463660E+02  0.2458385E+02  0.2418307E+02  0.2381165E+02  0.2506706E+02  0.2412617E+02  0.2264449E+02  0.2335832E+02  0.2347786E+02  0.2427193E+02  0.2336411E+02  0.2450927E+02  0.2290685E+02  0.2315231E+02  0.2245065E+02  0.2254840E+02  0.2342616E+02  0.2366224E+02  0.2428763E+02  0.2390680E+02  0.2372753E+02  0.2407576E+02  0.2374910E+02  0.2390393E+02  0.2355817E+02  0.2351307E+02  0.2489031E+02  0.2448254E+02  0.2313051E+02  0.2320754E+02  0.2353046E+02  0.2446608E+02  0.2378932E+02  0.2291818E+02  0.2439248E+02  0.2253541E+02  0.2428675E+02  0.2339858E+02  0.2474765E+02  0.2550357E+02  0.2428850E+02  0.2392401E+02  0.2444119E+02  0.2545064E+02  0.2436799E+02  0.2491245E+02  0.2430724E+02  0.2424711E+02  0.2342291E+02  0.2468112E+02  0.2414180E+02  0.2602041E+02  0.2555934E+02  0.2414968E+02  0.2434772E+02  0.2395980E+02  0.2442381E+02  0.2398063E+02  0.2395170E+02  0.2477281E+02  0.2421333E+02  0.2422895E+02  0.2461484E+02  0.2408234E+02  0.2407793E+02  0.2397998E+02  0.2384615E+02  0.2369097E+02  0.2515391E+02  0.2493183E+02  0.2366147E+02  0.2251698E+02  0.2293341E+02  0.2343774E+02  0.2377817E+02  0.2245549E+02  0.2315631E+02  0.2390375E+02  0.2292924E+02  0.2213346E+02
  0.2353386E+02  0.2327595E+02  0.2479577E+02  0.2270157E+02  0.2320773E+02  0.2402419E+02  0.2399773E+02  0.2474813E+02  0.2461853E+02  0.2328234E+02  0.2313945E+02  0.2325456E+02  0.2492990E+02  0.2392541E+02  0.2258838E+02  0.2309862E+02  0.2441880E+02  0.2410870E+02  0.2387412E+02  0.2353502E+02  0.2447197E+02  0.2448711E+02  0.2380102E+02  0.2212896E+02  0.2550469E+02  0.2534089E+02  0.2452708E+02  0.2390787E+02  0.2428303E+02  0.2287688E+02  0.2327639E+02  0.2420383E+02  0.2292023E+02  0.2488270E+02  0.2403829E+02  0.2452794E+02  0.2455949E+02  0.2427527E+02  0.2427697E+02  0.2462115E+02  0.2446984E+02  0.2436867E+02  0.2443131E+02  0.2501817E+02  0.2587336E+02  0.2463660E+02  0.2458385E+02  0.2418307E+02  0.2381165E+02  0.2506706E+02  0.2412617E+02  0.2264449E+02  0.2335832E+02  0.2347786E+02  0.2427193E+02  0.2336411E+02  0.2450927E+02  0.2290685E+02  0.2315231E+02  0.2245065E+02  0.2254840E+02  0.2342616E+02  0.2366224E+02  0.2428763E+02  0.2390680E+02  0.2372753E+02  0.2407576E+02  0.2374910E+02  0.2390393E+02  0.2355817E+02  0.2351307E+02  0.2489031E+02  0.2448254E+02  0.2313051E+02  0.2320754E+02  0.2353046E+02  0.2446608E+02  0.2378932E+02  0.2291818E+02  0.2439248E+02  0.2253541E+02  0.2428675E+02  0.2339858E+02  0.2474765E+02  0.2550357E+02  0.2428850E+02  0.2392401E+02  0.2444119E+02  0.2545064E+02  0.2436799E+02  0.2491245E+02  0.2430724E+02  0.2424711E+02  0.2342291E+02  0.2468112E+02  0.2414180E+02  0.2602041E+02  0.2555934E+02  0.2414968E+02  0.2434772E+02  0.2395980E+02  0.2442381E+02  0.2398063E+02  0.2395170E+02  0.2477281E+02  0.2421333E+02  0.2422895E+02  0.2461484E+02  0.2408234E+02  0.2407793E+02  0.2397998E+02  0.2384615E+02  0.2369097E+02  0.2515391E+02  0.2493183E+02  0.2366147E+02  0.2251698E+02  0.2293341E+02  0.2343774E+02  0.2377817E+02  0.2245549E+02  0.2315631E+02  0.2390375E+02  0.2292924E+02  0.2213346E+02
  0.2353386E+02  0.2327595E+02  0.2479577E+02  0.2270157E+02  0.2320773E+02  0.2402419E+02  0.2399773E+02  0.2474813E+02  0.2461853E+02  0.2328234E+02  0.2313945E+02  0.2325456E+02  0.2492990E+02  0.2392541E+02  0.2258838E+02  0.2309862E+02  0.2441880E+02  0.2410870E+02  0.2387412E+02  0.2353502E+02  0.2447197E+02  0.2448711E+02  0.2380102E+02  0.2212896E+02  0.2550469E+02  0.2534089E+02  0.2452708E+02  0.2390787E+02  0.2428303E+02  0.2287688E+02  0.2327639E+02  0.2420383E+02  0.2292023E+02  0.2488270E+02  0.2403829E+02  0.2452794E+02  0.2455949E+02  0.2427527E+02  0.2427697E+02  0.2462115E+02  0.2446984E+02  0.2436867E+02  0.2443131E+02  0.2501817E+02  0.2587336E+02  0.2463660E+02  0.2458385E+02  0.2418307E+02  0.2381165E+02  0.2506706E+02  0.2412617E+02  0.2264449E+02  0.2335832E+02  0.2347786E+02  0.2427193E+02  0.2336411E+02  0.2450927E+02  0.2290685E+02  0.2315231E+02  0.2245065E+02  0.2254840E+02  0.2342616E+02  0.2366224E+02  0.2428763E+02  0.2390680E+02  0.2372753E+02  0.2407576E+02  0.2374910E+02  0.2390393E+02  0.2355817E+02  0.2351307E+02  0.2489031E+02  0.2448254E+02  0.2313051E+02  0.2320754E+02  0.2353046E+02  0.2446608E+02  0.2378932E+02  0.2291818E+02  0.2439248E+02  0.2253541E+02  0.2428675E+02  0.2339858E+02  0.2474765E+02  0.2550357E+02  0.2428850E+02  0.2392401E+02  0.2444119E+02  0.2545064E+02  0.2436799E+02  0.2491245E+02  0.2430724E+02  0.2424711E+02  0.2342291E+02  0.2468112E+02  0.2414180E+02  0.2602041E+02  0.2555934E+02  0.2414968E+02  0.2434772E+02  0.2395980E+02  0.2442381E+02  0.2398063E+02  0.2395170E+02  0.2477281E+02  0.2421333E+02  0.2422895E+02  0.2461484E+02  0.2408234E+02  0.2407793E+02  0.2397998E+02  0.2384615E+02  0.2369097E+02  0.2515391E+02  0.2493183E+02  0.2366147E+02  0.2251698E+02  0.2293341E+02  0.2343774E+02  0.2377817E+02  0.2245549E+02  0.2315631E+02  0.2390375E+02  0.2292924E+02  0.2213346E+02
  0.2353386E+02  0.2327595E+02  0.2479577E+02  0.2270157E+02  0.2320773E+02  0.2402419E+02  0.2399773E+02  0.2474813E+02  0.2461853E+02  0.2328234E+02  0.2313945E+02  0.2325456E+02  0.2492990E+02  0.2392541E+02  0.2258838E+02  0.2309862E+02  0.2441880E+02  0.2410870E+02  0.2387412E+02  0.2353502E+02  0.2447197E+02  0.2448711E+02  0.2380102E+02  0.2212896E+02  0.2550469E+02  0.2534089E+02  0.2452708E+02  0.2390787E+02  0.2428303E+02  0.2287688E+02  0.2327639E+02  0.2420383E+02  0.2292023E+02  0.2488270E+02  0.2403829E+02  0.2452794E+02  0.2455949E+02  0.2427527E+02  0.2427697E+02  0.2462115E+02  0.2446984E+02  0.2436867E+02  0.2443131E+02  0.2501817E+02  0.2587336E+02  0.2463660E+02  0.2458385E+02  0.2418307E+02  0.2381165E+02  0.2506706E+02  0.2412617E+02  0.2264449E+02  0.2335832E+02  0.2347786E+02  0.2427193E+02  0.2336411E+02  0.2450927E+02  0.2290685E+02  0.2315231E+02  0.2245065E+02  0.2254840E+02  0.2342616E+02  0.2366224E+02  0.2428763E+02  0.2390680E+02  0.2372753E+02  0.2407576E+02  0.2374910E+02  0.2390393E+02  0.2355817E+02  0.2351307E+02  0.2489031E+02  0.2448254E+02  0.2313051E+02  0.2320754E+02  0.2353046E+02  0.2446608E+02  0.2378932E+02  0.2291818E+02  0.2439248E+02  0.2253541E+02  0.2428675E+02  0.2339858E+02  0.2474765E+02  0.2550357E+02  0.2428850E+02  0.2392401E+02  0.2444119E+02  0.2545064E+02  0.2436799E+02  0.2491245E+02  0.2430724E+02  0.2424711E+02  0.2342291E+02  0.2468112E+02  0.2414180E+02  0.2602041E+02  0.2555934E+02  0.2414968E+02  0.2434772E+02  0.2395980E+02  0.2442381E+02  0.2398063E+02  0.2395170E+02  0.2477281E+02  0.2421333E+02  0.2422895E+02  0.2461484E+02  0.2408234E+02  0.2407793E+02  0.2397998E+02  0.2384615E+02  0.2369097E+02  0.2515391E+02  0.2493183E+02  0.2366147E+02  0.2251698E+02  0.2293341E+02  0.2343774E+02  0.2377817E+02  0.2245549E+02  0.2315631E+02  0.2390375E+02  0.2292924E+02  0.2213346E+02
  0.2353386E+02  0.2327595E+02  0.2479577E+02  0.2270157E+02  0.2320773E+02  0.2402419E+02  0.2399773E+02  0.2474813E+02  0.2461853E+02  0.2328234E+02  0.2313945E+02  0.2325456E+02  0.2492990E+02  0.2392541E+02  0.2258838E+02  0.2309862E+02  0.2441880E+02  0.2410870E+02  0.2387412E+02  0.2353502E+02  0.2447197E+02  0.2448711E+02  0.2380102E+02  0.2212896E+02  0.2550469E+02  0.2534089E+02  0.2452708E+02  0.2390787E+02  0.2428303E+02  0.2287688E+02  0.2327639E+02  0.2420383E+02  0.2292023E+02  0.2488270E+02  0.2403829E+02  0.2452794E+02  0.2455949E+02  0.2427527E+02  0.2427697E+02  0.2462115E+02  0.2446984E+02  0.2436867E+02  0.2443131E+02  0.2501817E+02  0.2587336E+02  0.2463660E+02  0.2458385E+02  0.2418307E+02  0.2381165E+02  0.2506706E+02  0.2412617E+02  0.2264449E+02  0.2335832E+02  0.2347786E+02  0.2427193E+02  0.2336411E+02  0.2450927E+02  0.2290685E+02  0.2315231E+02  0.2245065E+02  0.2254840E+02  0.2342616E+02  0.2366224E+02  0.2428763E+02  0.2390680E+02  0.2372753E+02  0.2407576E+02  0.2374910E+02  0.2390393E+02  0.2355817E+02  0.2351307E+02  0.2489031E+02  0.2448254E+02  0.2313051E+02  0.2320754E+02  0.2353046E+02  0.2446608E+02  0.2378932E+02  0.2291818E+02  0.2439248E+02  0.2253541E+02  0.2428675E+02  0.2339858E+02  0.2474765E+02  0.2550357E+02  0.2428850E+02  0.2392401E+02  0.2444119E+02  0.2545064E+02  0.2436799E+02  0.2491245E+02  0.2430724E+02  0.2424711E+02  0.2342291E+02  0.2468112E+02  0.2414180E+02  0.2602041E+02  0.2555934E+02  0.2414968E+02  0.2434772E+02  0.2395980E+02  0.2442381E+02  0.2398063E+02  0.2395170E+02  0.2477281E+02  0.2421333E+02  0.2422895E+02  0.2461484E+02  0.2408234E+02  0.2407793E+02  0.2397998E+02  0.2384615E+02  0.2369097E+02  0.2515391E+02  0.2493183E+02  0.2366147E+02  0.2251698E+02  0.2293341E+02  0.2343774E+02  0.2377817E+02  0.2245549E+02  0.2315631E+02  0.2390375E+02  0.2292924E+02  0.2213346E+02
  0.2353386E+02  0.2327595E+02  0.2479577E+02  0.2270157E+02  0.2320773E+02  0.2402419E+02  0.2399773E+02  0.2474813E+02  0.2461853E+02  0.2328234E+02  0.2313945E+02  0.2325456E+02  0.2492990E+02  0.2392541E+02  0.2258838E+02  0.2309862E+02  0.2441880E+02  0.2410870E+02  0.2387412E+02  0.2353502E+02  0.2447197E+02  0.2448711E+02  0.2380102E+02  0.2212896E+02  0.2550469E+02  0.2534089E+02  0.2452708E+02  0.2390787E+02  0.2428303E+02  0.2287688E+02  0.2327639E+02  0.2420383E+02  0.2292023E+02  0.2488270E+02  0.2403829E+02  0.2452794E+02  0.2455949E+02  0.2427527E+02  0.2427697E+02  0.2462115E+02  0.2446984E+02  0.2436867E+02  0.2443131E+02  0.2501817E+02  0.2587336E+02  0.2463660E+02  0.2458385E+02  0.2418307E+02  0.2381165E+02  0.2506706E+02  0.2412617E+02  0.2264449E+02  0.2335832E+02  0.2347786E+02  0.2427193E+02  0.2336411E+02  0.2450927E+02  0.2290685E+02  0.2315231E+02  0.2245065E+02  0.2254840E+02  0.2342616E+02  0.2366224E+02  0.2428763E+02  0.2390680E+02  0.2372753E+02  0.2407576E+02  0.2374910E+02  0.2390393E+02  0.2355817E+02  0.2351307E+02  0.2489031E+02  0.2448254E+02  0.2313051E+02  0.2320754E+02  0.2353046E+02  0.2446608E+02  0.2378932E+02  0.2291818E+02  0.2439248E+02  0.2253541E+02  0.2428675E+02  0.2339858E+02  0.2474765E+02  0.2550357E+02  0.2428850E+02  0.2392401E+02  0.2444119E+02  0.2545064E+02  0.2436799E+02  0.2491245E+02  0.2430724E+02  0.2424711E+02  0.2342291E+02  0.2468112E+02  0.2414180E+02  0.2602041E+02  0.2555934E+02  0.2414968E+02  0.2434772E+02  0.2395980E+02  0.2442381E+02  0.2398063E+02  0.2395170E+02  0.2477281E+02  0.2421333E+02  0.2422895E+02  0.2461484E+02  0.2408234E+02  0.2407793E+02  0.2397998E+02  0.2384615E+02  0.2369097E+02  0.2515391E+02  0.2493183E+02  0.2366147E+02  0.2251698E+02  0.2293341E+02  0.2343774E+02  0.2377817E+02  0.2245549E+02  0.2315631E+02  0.2390375E+02  0.2292924E+02  0.2213346E+02
  0.2353386E+02  0.2327595E+02  0.2479577E+02  0.2270157E+02  0.2320773E+02  0.2402419E+02  0.2399773E+02  0.2474813E+02  0.2461853E+02  0.2328234E+02  0.2313945E+02  0.2325456E+02  0.2492990E+02  0.2392541E+02  0.2258838E+02  0.2309862E+02  0.2441880E+02  0.2410870E+02  0.2387412E+02  0.2353502E+02  0.2447197E+02  0.2448711E+02  0.2380102E+02  0.2212896E+02  0.2550469E+02  0.2534089E+02  0.2452708E+02  0.2390787E+02  0.2428303E+02  0.2287688E+02  0.2327639E+02  0.2420383E+02  0.2292023E+02  0.2488270E+02  0.2403829E+02  0.2452794E+02  0.2455949E+02  0.2427527E+02  0.2427697E+02  0.2462115E+02  0.2446984E+02  0.2436867E+02  0.2443131E+02  0.2501817E+02  0.2587336E+02  0.2463660E+02  0.2458385E+02  0.2418307E+02  0.2381165E+02  0.2506706E+02  0.2412617E+02  0.2264449E+02  0.2335832E+02  0.2347786E+02  0.2427193E+02  0.2336411E+02  0.2450927E+02  0.2290685E+02  0.2315231E+02  0.2245065E+02  0.2254840E+02  0.2342616E+02  0.2366224E+02  0.2428763E+02  0.2390680E+02  0.2372753E+02  0.2407576E+02  0.2374910E+02  0.2390393E+02  0.2355817E+02  0.2351307E+02  0.2489031E+02  0.2448254E+02  0.2313051E+02  0.2320754E+02  0.2353046E+02  0.2446608E+02  0.2378932E+02  0.2291818E+02  0.2439248E+02  0.2253541E+02  0.2428675E+02  0.2339858E+02  0.2474765E+02  0.2550357E+02  0.2428850E+02  0.2392401E+02  0.2444119E+02  0.2545064E+02  0.2436799E+02  0.2491245E+02  0.2430724E+02  0.2424711E+02  0.2342291E+02  0.2468112E+02  0.2414180E+02  0.2602041E+02  0.2555934E+02  0.2414968E+02  0.2434772E+02  0.2395980E+02  0.2442381E+02  0.2398063E+02  0.2395170E+02  0.2477281E+02  0.2421333E+02  0.2422895E+02  0.2461484E+02  0.2408234E+02  0.2407793E+02  0.2397998E+02  0.2384615E+02  0.2369097E+02  0.2515391E+02  0.2493183E+02  0.2366147E+02  0.2251698E+02  0.2293341E+02  0.2343774E+02  0.2377817E+02  0.2245549E+02  0.2315631E+02  0.2390375E+02  0.2292924E+02  0.2213346E+02
  0.2353386E+02  0.2327595E+02  0.2479577E+02  0.2270157E+02  0.2320773E+02  0.2402419E+02  0.2399773E+02  0.2474813E+02  0.2461853E+02  0.2328234E+02  0.2313945E+02  0.2325456E+02  0.2492990E+02  0.2392541E+02  0.2258838E+02  0.2309862E+02  0.2441880E+02  0.2410870E+02  0.2387412E+02  0.2353502E+02  0.2447197E+02  0.2448711E+02  0.2380102E+02  0.2212896E+02  0.2550469E+02  0.2534089E+02  0.2452708E+02  0.2390787E+02  0.2428303E+02  0.2287688E+02  0.2327639E+02  0.2420383E+02  0.2292023E+02  0.2488270E+02  0.2403829E+02  0.2452794E+02  0.2455949E+02  0.2427527E+02  0.2427697E+02  0.2462115E+02  0.2446984E+02  0.2436867E+02  0.2443131E+02  0.2501817E+02  0.2587336E+02  0.2463660E+02  0.2458385E+02  0.2418307E+02  0.2381165E+02  0.2506706E+02  0.2412617E+02  0.2264449E+02  0.2335832E+02  0.2347786E+02  0.2427193E+02  0.2336411E+02  0.2450927E+02  0.2290685E+02  0.2315231E+02  0.2245065E+02  0.2254840E+02  0.2342616E+02  0.2366224E+02  0.2428763E+02  0.2390680E+02  0.2372753E+02  0.2407576E+02  0.2374910E+02  0.2390393E+02  0.2355817E+02  0.2351307E+02  0.2489031E+02  0.2448254E+02  0.2313051E+02  0.2320754E+02  0.2353046E+02  0.2446608E+02  0.2378932E+02  0.2291818E+02  0.2439248E+02  0.2253541E+02  0.2428675E+02  0.2339858E+02  0.2474765E+02  0.2550357E+02  0.2428850E+02  0.2392401E+02  0.2444119E+02  0.2545064E+02  0.2436799E+02  0.2491245E+02  0.2430724E+02  0.2424711E+02  0.2342291E+02  0.2468112E+02  0.2414180E+02  0.2602041E+02  0.2555934E+02  0.2414968E+02  0.2434772E+02  0.2395980E+02  0.2442381E+02  0.2398063E+02  0.2395170E+02  0.2477281E+02  0.2421333E+02  0.2422895E+02  0.2461484E+02  0.2408234E+02  0.2407793E+02  0.2397998E+02  0.2384615E+02  0.2369097E+02  0.2515391E+02  0.2493183E+02  0.2366147E+02  0.2251698E+02  0.2293341E+02  0.2343774E+02  0.2377817E+02  0.2245549E+02  0.2315631E+02  0.2390375E+02  0.2292924E+02  0.2213346E+02
