# Supplementary material for: Accounting for skill in trend, variability, and autocorrelation facilitates better multi-model projections: Application to the AMOC and temperature time series
Source: PLoS One. 2019 Apr 10;14(4):e0214535. doi: 10.1371/journal.pone.0214535 (PMC6457553; doi:10.1371/journal.pone.0214535)
Supplement: S2 File — (ZIP) [file pone.0214535.s002.zip › input/AMOChistoricalmaxosse/M1_1960_1999_pp_Annual_AMOChistoricalmaxosse_clim.txt]

  0.1766180E+02  0.1705470E+02  0.1555732E+02  0.1590869E+02  0.1676983E+02  0.1553322E+02  0.1598761E+02  0.1673705E+02  0.1605502E+02  0.1722886E+02  0.1708659E+02  0.1756411E+02  0.1803096E+02  0.1740916E+02  0.1750960E+02  0.1940573E+02  0.1980215E+02  0.1929671E+02  0.1997392E+02  0.1929379E+02  0.1840157E+02  0.1772406E+02  0.1825074E+02  0.1907603E+02  0.1892303E+02  0.1966922E+02  0.1893642E+02  0.1844551E+02  0.1835829E+02  0.1892084E+02  0.1791236E+02  0.1875624E+02  0.1853147E+02  0.1974855E+02  0.2023659E+02  0.2037084E+02  0.2021383E+02  0.2095873E+02  0.1916496E+02  0.2006203E+02
  0.1766180E+02  0.1705470E+02  0.1555732E+02  0.1590869E+02  0.1676983E+02  0.1553322E+02  0.1598761E+02  0.1673705E+02  0.1605502E+02  0.1722886E+02  0.1708659E+02  0.1756411E+02  0.1803096E+02  0.1740916E+02  0.1750960E+02  0.1940573E+02  0.1980215E+02  0.1929671E+02  0.1997392E+02  0.1929379E+02  0.1840157E+02  0.1772406E+02  0.1825074E+02  0.1907603E+02  0.1892303E+02  0.1966922E+02  0.1893642E+02  0.1844551E+02  0.1835829E+02  0.1892084E+02  0.1791236E+02  0.1875624E+02  0.1853147E+02  0.1974855E+02  0.2023659E+02  0.2037084E+02  0.2021383E+02  0.2095873E+02  0.1916496E+02  0.2006203E+02
  0.1766180E+02  0.1705470E+02  0.1555732E+02  0.1590869E+02  0.1676983E+02  0.1553322E+02  0.1598761E+02  0.1673705E+02  0.1605502E+02  0.1722886E+02  0.1708659E+02  0.1756411E+02  0.1803096E+02  0.1740916E+02  0.1750960E+02  0.1940573E+02  0.1980215E+02  0.1929671E+02  0.1997392E+02  0.1929379E+02  0.1840157E+02  0.1772406E+02  0.1825074E+02  0.1907603E+02  0.1892303E+02  0.1966922E+02  0.1893642E+02  0.1844551E+02  0.1835829E+02  0.1892084E+02  0.1791236E+02  0.1875624E+02  0.1853147E+02  0.1974855E+02  0.2023659E+02  0.2037084E+02  0.2021383E+02  0.2095873E+02  0.1916496E+02  0.2006203E+02
  0.1766180E+02  0.1705470E+02  0.1555732E+02  0.1590869E+02  0.1676983E+02  0.1553322E+02  0.1598761E+02  0.1673705E+02  0.1605502E+02  0.1722886E+02  0.1708659E+02  0.1756411E+02  0.1803096E+02  0.1740916E+02  0.1750960E+02  0.1940573E+02  0.1980215E+02  0.1929671E+02  0.1997392E+02  0.1929379E+02  0.1840157E+02  0.1772406E+02  0.1825074E+02  0.1907603E+02  0.1892303E+02  0.1966922E+02  0.1893642E+02  0.1844551E+02  0.1835829E+02  0.1892084E+02  0.1791236E+02  0.1875624E+02  0.1853147E+02  0.1974855E+02  0.2023659E+02  0.2037084E+02  0.2021383E+02  0.2095873E+02  0.1916496E+02  0.2006203E+02
  0.1766180E+02  0.1705470E+02  0.1555732E+02  0.1590869E+02  0.1676983E+02  0.1553322E+02  0.1598761E+02  0.1673705E+02  0.1605502E+02  0.1722886E+02  0.1708659E+02  0.1756411E+02  0.1803096E+02  0.1740916E+02  0.1750960E+02  0.1940573E+02  0.1980215E+02  0.1929671E+02  0.1997392E+02  0.1929379E+02  0.1840157E+02  0.1772406E+02  0.1825074E+02  0.1907603E+02  0.1892303E+02  0.1966922E+02  0.1893642E+02  0.1844551E+02  0.1835829E+02  0.1892084E+02  0.1791236E+02  0.1875624E+02  0.1853147E+02  0.1974855E+02  0.2023659E+02  0.2037084E+02  0.2021383E+02  0.2095873E+02  0.1916496E+02  0.2006203E+02
  0.1766180E+02  0.1705470E+02  0.1555732E+02  0.1590869E+02  0.1676983E+02  0.1553322E+02  0.1598761E+02  0.1673705E+02  0.1605502E+02  0.1722886E+02  0.1708659E+02  0.1756411E+02  0.1803096E+02  0.1740916E+02  0.1750960E+02  0.1940573E+02  0.1980215E+02  0.1929671E+02  0.1997392E+02  0.1929379E+02  0.1840157E+02  0.1772406E+02  0.1825074E+02  0.1907603E+02  0.1892303E+02  0.1966922E+02  0.1893642E+02  0.1844551E+02  0.1835829E+02  0.1892084E+02  0.1791236E+02  0.1875624E+02  0.1853147E+02  0.1974855E+02  0.2023659E+02  0.2037084E+02  0.2021383E+02  0.2095873E+02  0.1916496E+02  0.2006203E+02
  0.1766180E+02  0.1705470E+02  0.1555732E+02  0.1590869E+02  0.1676983E+02  0.1553322E+02  0.1598761E+02  0.1673705E+02  0.1605502E+02  0.1722886E+02  0.1708659E+02  0.1756411E+02  0.1803096E+02  0.1740916E+02  0.1750960E+02  0.1940573E+02  0.1980215E+02  0.1929671E+02  0.1997392E+02  0.1929379E+02  0.1840157E+02  0.1772406E+02  0.1825074E+02  0.1907603E+02  0.1892303E+02  0.1966922E+02  0.1893642E+02  0.1844551E+02  0.1835829E+02  0.1892084E+02  0.1791236E+02  0.1875624E+02  0.1853147E+02  0.1974855E+02  0.2023659E+02  0.2037084E+02  0.2021383E+02  0.2095873E+02  0.1916496E+02  0.2006203E+02
  0.1766180E+02  0.1705470E+02  0.1555732E+02  0.1590869E+02  0.1676983E+02  0.1553322E+02  0.1598761E+02  0.1673705E+02  0.1605502E+02  0.1722886E+02  0.1708659E+02  0.1756411E+02  0.1803096E+02  0.1740916E+02  0.1750960E+02  0.1940573E+02  0.1980215E+02  0.1929671E+02  0.1997392E+02  0.1929379E+02  0.1840157E+02  0.1772406E+02  0.1825074E+02  0.1907603E+02  0.1892303E+02  0.1966922E+02  0.1893642E+02  0.1844551E+02  0.1835829E+02  0.1892084E+02  0.1791236E+02  0.1875624E+02  0.1853147E+02  0.1974855E+02  0.2023659E+02  0.2037084E+02  0.2021383E+02  0.2095873E+02  0.1916496E+02  0.2006203E+02
  0.1766180E+02  0.1705470E+02  0.1555732E+02  0.1590869E+02  0.1676983E+02  0.1553322E+02  0.1598761E+02  0.1673705E+02  0.1605502E+02  0.1722886E+02  0.1708659E+02  0.1756411E+02  0.1803096E+02  0.1740916E+02  0.1750960E+02  0.1940573E+02  0.1980215E+02  0.1929671E+02  0.1997392E+02  0.1929379E+02  0.1840157E+02  0.1772406E+02  0.1825074E+02  0.1907603E+02  0.1892303E+02  0.1966922E+02  0.1893642E+02  0.1844551E+02  0.1835829E+02  0.1892084E+02  0.1791236E+02  0.1875624E+02  0.1853147E+02  0.1974855E+02  0.2023659E+02  0.2037084E+02  0.2021383E+02  0.2095873E+02  0.1916496E+02  0.2006203E+02
  0.1766180E+02  0.1705470E+02  0.1555732E+02  0.1590869E+02  0.1676983E+02  0.1553322E+02  0.1598761E+02  0.1673705E+02  0.1605502E+02  0.1722886E+02  0.1708659E+02  0.1756411E+02  0.1803096E+02  0.1740916E+02  0.1750960E+02  0.1940573E+02  0.1980215E+02  0.1929671E+02  0.1997392E+02  0.1929379E+02  0.1840157E+02  0.1772406E+02  0.1825074E+02  0.1907603E+02  0.1892303E+02  0.1966922E+02  0.1893642E+02  0.1844551E+02  0.1835829E+02  0.1892084E+02  0.1791236E+02  0.1875624E+02  0.1853147E+02  0.1974855E+02  0.2023659E+02  0.2037084E+02  0.2021383E+02  0.2095873E+02  0.1916496E+02  0.2006203E+02
  0.1766180E+02  0.1705470E+02  0.1555732E+02  0.1590869E+02  0.1676983E+02  0.1553322E+02  0.1598761E+02  0.1673705E+02  0.1605502E+02  0.1722886E+02  0.1708659E+02  0.1756411E+02  0.1803096E+02  0.1740916E+02  0.1750960E+02  0.1940573E+02  0.1980215E+02  0.1929671E+02  0.1997392E+02  0.1929379E+02  0.1840157E+02  0.1772406E+02  0.1825074E+02  0.1907603E+02  0.1892303E+02  0.1966922E+02  0.1893642E+02  0.1844551E+02  0.1835829E+02  0.1892084E+02  0.1791236E+02  0.1875624E+02  0.1853147E+02  0.1974855E+02  0.2023659E+02  0.2037084E+02  0.2021383E+02  0.2095873E+02  0.1916496E+02  0.2006203E+02
  0.1766180E+02  0.1705470E+02  0.1555732E+02  0.1590869E+02  0.1676983E+02  0.1553322E+02  0.1598761E+02  0.1673705E+02  0.1605502E+02  0.1722886E+02  0.1708659E+02  0.1756411E+02  0.1803096E+02  0.1740916E+02  0.1750960E+02  0.1940573E+02  0.1980215E+02  0.1929671E+02  0.1997392E+02  0.1929379E+02  0.1840157E+02  0.1772406E+02  0.1825074E+02  0.1907603E+02  0.1892303E+02  0.1966922E+02  0.1893642E+02  0.1844551E+02  0.1835829E+02  0.1892084E+02  0.1791236E+02  0.1875624E+02  0.1853147E+02  0.1974855E+02  0.2023659E+02  0.2037084E+02  0.2021383E+02  0.2095873E+02  0.1916496E+02  0.2006203E+02
  0.1766180E+02  0.1705470E+02  0.1555732E+02  0.1590869E+02  0.1676983E+02  0.1553322E+02  0.1598761E+02  0.1673705E+02  0.1605502E+02  0.1722886E+02  0.1708659E+02  0.1756411E+02  0.1803096E+02  0.1740916E+02  0.1750960E+02  0.1940573E+02  0.1980215E+02  0.1929671E+02  0.1997392E+02  0.1929379E+02  0.1840157E+02  0.1772406E+02  0.1825074E+02  0.1907603E+02  0.1892303E+02  0.1966922E+02  0.1893642E+02  0.1844551E+02  0.1835829E+02  0.1892084E+02  0.1791236E+02  0.1875624E+02  0.1853147E+02  0.1974855E+02  0.2023659E+02  0.2037084E+02  0.2021383E+02  0.2095873E+02  0.1916496E+02  0.2006203E+02
