# Supplementary material for: Accounting for skill in trend, variability, and autocorrelation facilitates better multi-model projections: Application to the AMOC and temperature time series
Source: PLoS One. 2019 Apr 10;14(4):e0214535. doi: 10.1371/journal.pone.0214535 (PMC6457553; doi:10.1371/journal.pone.0214535)
Supplement: S2 File — (ZIP) [file pone.0214535.s002.zip › input/AMOChistoricalmaxosse/M12_1880_2004_pp_Annual_AMOChistoricalmaxosse_clim.txt]

  0.2986899E+02  0.3115752E+02  0.3104263E+02  0.3227873E+02  0.3236925E+02  0.3189814E+02  0.3190594E+02  0.3210934E+02  0.3200099E+02  0.3286047E+02  0.3234560E+02  0.3202339E+02  0.3207349E+02  0.3120028E+02  0.3073195E+02  0.3079318E+02  0.3170655E+02  0.3049198E+02  0.2945498E+02  0.2986404E+02  0.3047414E+02  0.3158710E+02  0.3082339E+02  0.3003057E+02  0.3110792E+02  0.3037138E+02  0.3073875E+02  0.3054015E+02  0.3200594E+02  0.3199416E+02  0.3159696E+02  0.3281895E+02  0.3181004E+02  0.3177256E+02  0.3197564E+02  0.3088242E+02  0.3036870E+02  0.3049982E+02  0.3082948E+02  0.3035334E+02  0.3081932E+02  0.3047356E+02  0.3164381E+02  0.3192583E+02  0.3011874E+02  0.3153036E+02  0.3197743E+02  0.3120466E+02  0.3118624E+02  0.3053854E+02  0.3245098E+02  0.3138879E+02  0.3207022E+02  0.3178856E+02  0.3236873E+02  0.3136974E+02  0.3198713E+02  0.3215742E+02  0.3278229E+02  0.3124877E+02  0.3095020E+02  0.3030140E+02  0.2888218E+02  0.3021042E+02  0.3005137E+02  0.2916516E+02  0.2978657E+02  0.3032157E+02  0.2959087E+02  0.3090924E+02  0.3040644E+02  0.3039993E+02  0.3121485E+02  0.3158644E+02  0.3179145E+02  0.3115565E+02  0.3236708E+02  0.3206441E+02  0.3240917E+02  0.3164543E+02  0.3199364E+02  0.3110421E+02  0.3122287E+02  0.3110420E+02  0.3093142E+02  0.3051016E+02  0.3070471E+02  0.3153600E+02  0.3167037E+02  0.3095092E+02  0.3138959E+02  0.3126210E+02  0.3110092E+02  0.3087304E+02  0.3032448E+02  0.3197660E+02  0.3238933E+02  0.3246053E+02  0.3377362E+02  0.3335742E+02  0.3248223E+02  0.3337495E+02  0.3349962E+02  0.3277444E+02  0.3291380E+02  0.3302020E+02  0.3285915E+02  0.3163347E+02  0.3118940E+02  0.3085758E+02  0.3101937E+02  0.3133956E+02  0.3007404E+02  0.3054638E+02  0.3146777E+02  0.3163138E+02  0.3183915E+02  0.3225916E+02  0.3212067E+02  0.3169779E+02  0.3243240E+02  0.3294038E+02  0.3228944E+02  0.3128085E+02  0.3194208E+02
  0.2986899E+02  0.3115752E+02  0.3104263E+02  0.3227873E+02  0.3236925E+02  0.3189814E+02  0.3190594E+02  0.3210934E+02  0.3200099E+02  0.3286047E+02  0.3234560E+02  0.3202339E+02  0.3207349E+02  0.3120028E+02  0.3073195E+02  0.3079318E+02  0.3170655E+02  0.3049198E+02  0.2945498E+02  0.2986404E+02  0.3047414E+02  0.3158710E+02  0.3082339E+02  0.3003057E+02  0.3110792E+02  0.3037138E+02  0.3073875E+02  0.3054015E+02  0.3200594E+02  0.3199416E+02  0.3159696E+02  0.3281895E+02  0.3181004E+02  0.3177256E+02  0.3197564E+02  0.3088242E+02  0.3036870E+02  0.3049982E+02  0.3082948E+02  0.3035334E+02  0.3081932E+02  0.3047356E+02  0.3164381E+02  0.3192583E+02  0.3011874E+02  0.3153036E+02  0.3197743E+02  0.3120466E+02  0.3118624E+02  0.3053854E+02  0.3245098E+02  0.3138879E+02  0.3207022E+02  0.3178856E+02  0.3236873E+02  0.3136974E+02  0.3198713E+02  0.3215742E+02  0.3278229E+02  0.3124877E+02  0.3095020E+02  0.3030140E+02  0.2888218E+02  0.3021042E+02  0.3005137E+02  0.2916516E+02  0.2978657E+02  0.3032157E+02  0.2959087E+02  0.3090924E+02  0.3040644E+02  0.3039993E+02  0.3121485E+02  0.3158644E+02  0.3179145E+02  0.3115565E+02  0.3236708E+02  0.3206441E+02  0.3240917E+02  0.3164543E+02  0.3199364E+02  0.3110421E+02  0.3122287E+02  0.3110420E+02  0.3093142E+02  0.3051016E+02  0.3070471E+02  0.3153600E+02  0.3167037E+02  0.3095092E+02  0.3138959E+02  0.3126210E+02  0.3110092E+02  0.3087304E+02  0.3032448E+02  0.3197660E+02  0.3238933E+02  0.3246053E+02  0.3377362E+02  0.3335742E+02  0.3248223E+02  0.3337495E+02  0.3349962E+02  0.3277444E+02  0.3291380E+02  0.3302020E+02  0.3285915E+02  0.3163347E+02  0.3118940E+02  0.3085758E+02  0.3101937E+02  0.3133956E+02  0.3007404E+02  0.3054638E+02  0.3146777E+02  0.3163138E+02  0.3183915E+02  0.3225916E+02  0.3212067E+02  0.3169779E+02  0.3243240E+02  0.3294038E+02  0.3228944E+02  0.3128085E+02  0.3194208E+02
  0.2986899E+02  0.3115752E+02  0.3104263E+02  0.3227873E+02  0.3236925E+02  0.3189814E+02  0.3190594E+02  0.3210934E+02  0.3200099E+02  0.3286047E+02  0.3234560E+02  0.3202339E+02  0.3207349E+02  0.3120028E+02  0.3073195E+02  0.3079318E+02  0.3170655E+02  0.3049198E+02  0.2945498E+02  0.2986404E+02  0.3047414E+02  0.3158710E+02  0.3082339E+02  0.3003057E+02  0.3110792E+02  0.3037138E+02  0.3073875E+02  0.3054015E+02  0.3200594E+02  0.3199416E+02  0.3159696E+02  0.3281895E+02  0.3181004E+02  0.3177256E+02  0.3197564E+02  0.3088242E+02  0.3036870E+02  0.3049982E+02  0.3082948E+02  0.3035334E+02  0.3081932E+02  0.3047356E+02  0.3164381E+02  0.3192583E+02  0.3011874E+02  0.3153036E+02  0.3197743E+02  0.3120466E+02  0.3118624E+02  0.3053854E+02  0.3245098E+02  0.3138879E+02  0.3207022E+02  0.3178856E+02  0.3236873E+02  0.3136974E+02  0.3198713E+02  0.3215742E+02  0.3278229E+02  0.3124877E+02  0.3095020E+02  0.3030140E+02  0.2888218E+02  0.3021042E+02  0.3005137E+02  0.2916516E+02  0.2978657E+02  0.3032157E+02  0.2959087E+02  0.3090924E+02  0.3040644E+02  0.3039993E+02  0.3121485E+02  0.3158644E+02  0.3179145E+02  0.3115565E+02  0.3236708E+02  0.3206441E+02  0.3240917E+02  0.3164543E+02  0.3199364E+02  0.3110421E+02  0.3122287E+02  0.3110420E+02  0.3093142E+02  0.3051016E+02  0.3070471E+02  0.3153600E+02  0.3167037E+02  0.3095092E+02  0.3138959E+02  0.3126210E+02  0.3110092E+02  0.3087304E+02  0.3032448E+02  0.3197660E+02  0.3238933E+02  0.3246053E+02  0.3377362E+02  0.3335742E+02  0.3248223E+02  0.3337495E+02  0.3349962E+02  0.3277444E+02  0.3291380E+02  0.3302020E+02  0.3285915E+02  0.3163347E+02  0.3118940E+02  0.3085758E+02  0.3101937E+02  0.3133956E+02  0.3007404E+02  0.3054638E+02  0.3146777E+02  0.3163138E+02  0.3183915E+02  0.3225916E+02  0.3212067E+02  0.3169779E+02  0.3243240E+02  0.3294038E+02  0.3228944E+02  0.3128085E+02  0.3194208E+02
  0.2986899E+02  0.3115752E+02  0.3104263E+02  0.3227873E+02  0.3236925E+02  0.3189814E+02  0.3190594E+02  0.3210934E+02  0.3200099E+02  0.3286047E+02  0.3234560E+02  0.3202339E+02  0.3207349E+02  0.3120028E+02  0.3073195E+02  0.3079318E+02  0.3170655E+02  0.3049198E+02  0.2945498E+02  0.2986404E+02  0.3047414E+02  0.3158710E+02  0.3082339E+02  0.3003057E+02  0.3110792E+02  0.3037138E+02  0.3073875E+02  0.3054015E+02  0.3200594E+02  0.3199416E+02  0.3159696E+02  0.3281895E+02  0.3181004E+02  0.3177256E+02  0.3197564E+02  0.3088242E+02  0.3036870E+02  0.3049982E+02  0.3082948E+02  0.3035334E+02  0.3081932E+02  0.3047356E+02  0.3164381E+02  0.3192583E+02  0.3011874E+02  0.3153036E+02  0.3197743E+02  0.3120466E+02  0.3118624E+02  0.3053854E+02  0.3245098E+02  0.3138879E+02  0.3207022E+02  0.3178856E+02  0.3236873E+02  0.3136974E+02  0.3198713E+02  0.3215742E+02  0.3278229E+02  0.3124877E+02  0.3095020E+02  0.3030140E+02  0.2888218E+02  0.3021042E+02  0.3005137E+02  0.2916516E+02  0.2978657E+02  0.3032157E+02  0.2959087E+02  0.3090924E+02  0.3040644E+02  0.3039993E+02  0.3121485E+02  0.3158644E+02  0.3179145E+02  0.3115565E+02  0.3236708E+02  0.3206441E+02  0.3240917E+02  0.3164543E+02  0.3199364E+02  0.3110421E+02  0.3122287E+02  0.3110420E+02  0.3093142E+02  0.3051016E+02  0.3070471E+02  0.3153600E+02  0.3167037E+02  0.3095092E+02  0.3138959E+02  0.3126210E+02  0.3110092E+02  0.3087304E+02  0.3032448E+02  0.3197660E+02  0.3238933E+02  0.3246053E+02  0.3377362E+02  0.3335742E+02  0.3248223E+02  0.3337495E+02  0.3349962E+02  0.3277444E+02  0.3291380E+02  0.3302020E+02  0.3285915E+02  0.3163347E+02  0.3118940E+02  0.3085758E+02  0.3101937E+02  0.3133956E+02  0.3007404E+02  0.3054638E+02  0.3146777E+02  0.3163138E+02  0.3183915E+02  0.3225916E+02  0.3212067E+02  0.3169779E+02  0.3243240E+02  0.3294038E+02  0.3228944E+02  0.3128085E+02  0.3194208E+02
  0.2986899E+02  0.3115752E+02  0.3104263E+02  0.3227873E+02  0.3236925E+02  0.3189814E+02  0.3190594E+02  0.3210934E+02  0.3200099E+02  0.3286047E+02  0.3234560E+02  0.3202339E+02  0.3207349E+02  0.3120028E+02  0.3073195E+02  0.3079318E+02  0.3170655E+02  0.3049198E+02  0.2945498E+02  0.2986404E+02  0.3047414E+02  0.3158710E+02  0.3082339E+02  0.3003057E+02  0.3110792E+02  0.3037138E+02  0.3073875E+02  0.3054015E+02  0.3200594E+02  0.3199416E+02  0.3159696E+02  0.3281895E+02  0.3181004E+02  0.3177256E+02  0.3197564E+02  0.3088242E+02  0.3036870E+02  0.3049982E+02  0.3082948E+02  0.3035334E+02  0.3081932E+02  0.3047356E+02  0.3164381E+02  0.3192583E+02  0.3011874E+02  0.3153036E+02  0.3197743E+02  0.3120466E+02  0.3118624E+02  0.3053854E+02  0.3245098E+02  0.3138879E+02  0.3207022E+02  0.3178856E+02  0.3236873E+02  0.3136974E+02  0.3198713E+02  0.3215742E+02  0.3278229E+02  0.3124877E+02  0.3095020E+02  0.3030140E+02  0.2888218E+02  0.3021042E+02  0.3005137E+02  0.2916516E+02  0.2978657E+02  0.3032157E+02  0.2959087E+02  0.3090924E+02  0.3040644E+02  0.3039993E+02  0.3121485E+02  0.3158644E+02  0.3179145E+02  0.3115565E+02  0.3236708E+02  0.3206441E+02  0.3240917E+02  0.3164543E+02  0.3199364E+02  0.3110421E+02  0.3122287E+02  0.3110420E+02  0.3093142E+02  0.3051016E+02  0.3070471E+02  0.3153600E+02  0.3167037E+02  0.3095092E+02  0.3138959E+02  0.3126210E+02  0.3110092E+02  0.3087304E+02  0.3032448E+02  0.3197660E+02  0.3238933E+02  0.3246053E+02  0.3377362E+02  0.3335742E+02  0.3248223E+02  0.3337495E+02  0.3349962E+02  0.3277444E+02  0.3291380E+02  0.3302020E+02  0.3285915E+02  0.3163347E+02  0.3118940E+02  0.3085758E+02  0.3101937E+02  0.3133956E+02  0.3007404E+02  0.3054638E+02  0.3146777E+02  0.3163138E+02  0.3183915E+02  0.3225916E+02  0.3212067E+02  0.3169779E+02  0.3243240E+02  0.3294038E+02  0.3228944E+02  0.3128085E+02  0.3194208E+02
  0.2986899E+02  0.3115752E+02  0.3104263E+02  0.3227873E+02  0.3236925E+02  0.3189814E+02  0.3190594E+02  0.3210934E+02  0.3200099E+02  0.3286047E+02  0.3234560E+02  0.3202339E+02  0.3207349E+02  0.3120028E+02  0.3073195E+02  0.3079318E+02  0.3170655E+02  0.3049198E+02  0.2945498E+02  0.2986404E+02  0.3047414E+02  0.3158710E+02  0.3082339E+02  0.3003057E+02  0.3110792E+02  0.3037138E+02  0.3073875E+02  0.3054015E+02  0.3200594E+02  0.3199416E+02  0.3159696E+02  0.3281895E+02  0.3181004E+02  0.3177256E+02  0.3197564E+02  0.3088242E+02  0.3036870E+02  0.3049982E+02  0.3082948E+02  0.3035334E+02  0.3081932E+02  0.3047356E+02  0.3164381E+02  0.3192583E+02  0.3011874E+02  0.3153036E+02  0.3197743E+02  0.3120466E+02  0.3118624E+02  0.3053854E+02  0.3245098E+02  0.3138879E+02  0.3207022E+02  0.3178856E+02  0.3236873E+02  0.3136974E+02  0.3198713E+02  0.3215742E+02  0.3278229E+02  0.3124877E+02  0.3095020E+02  0.3030140E+02  0.2888218E+02  0.3021042E+02  0.3005137E+02  0.2916516E+02  0.2978657E+02  0.3032157E+02  0.2959087E+02  0.3090924E+02  0.3040644E+02  0.3039993E+02  0.3121485E+02  0.3158644E+02  0.3179145E+02  0.3115565E+02  0.3236708E+02  0.3206441E+02  0.3240917E+02  0.3164543E+02  0.3199364E+02  0.3110421E+02  0.3122287E+02  0.3110420E+02  0.3093142E+02  0.3051016E+02  0.3070471E+02  0.3153600E+02  0.3167037E+02  0.3095092E+02  0.3138959E+02  0.3126210E+02  0.3110092E+02  0.3087304E+02  0.3032448E+02  0.3197660E+02  0.3238933E+02  0.3246053E+02  0.3377362E+02  0.3335742E+02  0.3248223E+02  0.3337495E+02  0.3349962E+02  0.3277444E+02  0.3291380E+02  0.3302020E+02  0.3285915E+02  0.3163347E+02  0.3118940E+02  0.3085758E+02  0.3101937E+02  0.3133956E+02  0.3007404E+02  0.3054638E+02  0.3146777E+02  0.3163138E+02  0.3183915E+02  0.3225916E+02  0.3212067E+02  0.3169779E+02  0.3243240E+02  0.3294038E+02  0.3228944E+02  0.3128085E+02  0.3194208E+02
  0.2986899E+02  0.3115752E+02  0.3104263E+02  0.3227873E+02  0.3236925E+02  0.3189814E+02  0.3190594E+02  0.3210934E+02  0.3200099E+02  0.3286047E+02  0.3234560E+02  0.3202339E+02  0.3207349E+02  0.3120028E+02  0.3073195E+02  0.3079318E+02  0.3170655E+02  0.3049198E+02  0.2945498E+02  0.2986404E+02  0.3047414E+02  0.3158710E+02  0.3082339E+02  0.3003057E+02  0.3110792E+02  0.3037138E+02  0.3073875E+02  0.3054015E+02  0.3200594E+02  0.3199416E+02  0.3159696E+02  0.3281895E+02  0.3181004E+02  0.3177256E+02  0.3197564E+02  0.3088242E+02  0.3036870E+02  0.3049982E+02  0.3082948E+02  0.3035334E+02  0.3081932E+02  0.3047356E+02  0.3164381E+02  0.3192583E+02  0.3011874E+02  0.3153036E+02  0.3197743E+02  0.3120466E+02  0.3118624E+02  0.3053854E+02  0.3245098E+02  0.3138879E+02  0.3207022E+02  0.3178856E+02  0.3236873E+02  0.3136974E+02  0.3198713E+02  0.3215742E+02  0.3278229E+02  0.3124877E+02  0.3095020E+02  0.3030140E+02  0.2888218E+02  0.3021042E+02  0.3005137E+02  0.2916516E+02  0.2978657E+02  0.3032157E+02  0.2959087E+02  0.3090924E+02  0.3040644E+02  0.3039993E+02  0.3121485E+02  0.3158644E+02  0.3179145E+02  0.3115565E+02  0.3236708E+02  0.3206441E+02  0.3240917E+02  0.3164543E+02  0.3199364E+02  0.3110421E+02  0.3122287E+02  0.3110420E+02  0.3093142E+02  0.3051016E+02  0.3070471E+02  0.3153600E+02  0.3167037E+02  0.3095092E+02  0.3138959E+02  0.3126210E+02  0.3110092E+02  0.3087304E+02  0.3032448E+02  0.3197660E+02  0.3238933E+02  0.3246053E+02  0.3377362E+02  0.3335742E+02  0.3248223E+02  0.3337495E+02  0.3349962E+02  0.3277444E+02  0.3291380E+02  0.3302020E+02  0.3285915E+02  0.3163347E+02  0.3118940E+02  0.3085758E+02  0.3101937E+02  0.3133956E+02  0.3007404E+02  0.3054638E+02  0.3146777E+02  0.3163138E+02  0.3183915E+02  0.3225916E+02  0.3212067E+02  0.3169779E+02  0.3243240E+02  0.3294038E+02  0.3228944E+02  0.3128085E+02  0.3194208E+02
  0.2986899E+02  0.3115752E+02  0.3104263E+02  0.3227873E+02  0.3236925E+02  0.3189814E+02  0.3190594E+02  0.3210934E+02  0.3200099E+02  0.3286047E+02  0.3234560E+02  0.3202339E+02  0.3207349E+02  0.3120028E+02  0.3073195E+02  0.3079318E+02  0.3170655E+02  0.3049198E+02  0.2945498E+02  0.2986404E+02  0.3047414E+02  0.3158710E+02  0.3082339E+02  0.3003057E+02  0.3110792E+02  0.3037138E+02  0.3073875E+02  0.3054015E+02  0.3200594E+02  0.3199416E+02  0.3159696E+02  0.3281895E+02  0.3181004E+02  0.3177256E+02  0.3197564E+02  0.3088242E+02  0.3036870E+02  0.3049982E+02  0.3082948E+02  0.3035334E+02  0.3081932E+02  0.3047356E+02  0.3164381E+02  0.3192583E+02  0.3011874E+02  0.3153036E+02  0.3197743E+02  0.3120466E+02  0.3118624E+02  0.3053854E+02  0.3245098E+02  0.3138879E+02  0.3207022E+02  0.3178856E+02  0.3236873E+02  0.3136974E+02  0.3198713E+02  0.3215742E+02  0.3278229E+02  0.3124877E+02  0.3095020E+02  0.3030140E+02  0.2888218E+02  0.3021042E+02  0.3005137E+02  0.2916516E+02  0.2978657E+02  0.3032157E+02  0.2959087E+02  0.3090924E+02  0.3040644E+02  0.3039993E+02  0.3121485E+02  0.3158644E+02  0.3179145E+02  0.3115565E+02  0.3236708E+02  0.3206441E+02  0.3240917E+02  0.3164543E+02  0.3199364E+02  0.3110421E+02  0.3122287E+02  0.3110420E+02  0.3093142E+02  0.3051016E+02  0.3070471E+02  0.3153600E+02  0.3167037E+02  0.3095092E+02  0.3138959E+02  0.3126210E+02  0.3110092E+02  0.3087304E+02  0.3032448E+02  0.3197660E+02  0.3238933E+02  0.3246053E+02  0.3377362E+02  0.3335742E+02  0.3248223E+02  0.3337495E+02  0.3349962E+02  0.3277444E+02  0.3291380E+02  0.3302020E+02  0.3285915E+02  0.3163347E+02  0.3118940E+02  0.3085758E+02  0.3101937E+02  0.3133956E+02  0.3007404E+02  0.3054638E+02  0.3146777E+02  0.3163138E+02  0.3183915E+02  0.3225916E+02  0.3212067E+02  0.3169779E+02  0.3243240E+02  0.3294038E+02  0.3228944E+02  0.3128085E+02  0.3194208E+02
  0.2986899E+02  0.3115752E+02  0.3104263E+02  0.3227873E+02  0.3236925E+02  0.3189814E+02  0.3190594E+02  0.3210934E+02  0.3200099E+02  0.3286047E+02  0.3234560E+02  0.3202339E+02  0.3207349E+02  0.3120028E+02  0.3073195E+02  0.3079318E+02  0.3170655E+02  0.3049198E+02  0.2945498E+02  0.2986404E+02  0.3047414E+02  0.3158710E+02  0.3082339E+02  0.3003057E+02  0.3110792E+02  0.3037138E+02  0.3073875E+02  0.3054015E+02  0.3200594E+02  0.3199416E+02  0.3159696E+02  0.3281895E+02  0.3181004E+02  0.3177256E+02  0.3197564E+02  0.3088242E+02  0.3036870E+02  0.3049982E+02  0.3082948E+02  0.3035334E+02  0.3081932E+02  0.3047356E+02  0.3164381E+02  0.3192583E+02  0.3011874E+02  0.3153036E+02  0.3197743E+02  0.3120466E+02  0.3118624E+02  0.3053854E+02  0.3245098E+02  0.3138879E+02  0.3207022E+02  0.3178856E+02  0.3236873E+02  0.3136974E+02  0.3198713E+02  0.3215742E+02  0.3278229E+02  0.3124877E+02  0.3095020E+02  0.3030140E+02  0.2888218E+02  0.3021042E+02  0.3005137E+02  0.2916516E+02  0.2978657E+02  0.3032157E+02  0.2959087E+02  0.3090924E+02  0.3040644E+02  0.3039993E+02  0.3121485E+02  0.3158644E+02  0.3179145E+02  0.3115565E+02  0.3236708E+02  0.3206441E+02  0.3240917E+02  0.3164543E+02  0.3199364E+02  0.3110421E+02  0.3122287E+02  0.3110420E+02  0.3093142E+02  0.3051016E+02  0.3070471E+02  0.3153600E+02  0.3167037E+02  0.3095092E+02  0.3138959E+02  0.3126210E+02  0.3110092E+02  0.3087304E+02  0.3032448E+02  0.3197660E+02  0.3238933E+02  0.3246053E+02  0.3377362E+02  0.3335742E+02  0.3248223E+02  0.3337495E+02  0.3349962E+02  0.3277444E+02  0.3291380E+02  0.3302020E+02  0.3285915E+02  0.3163347E+02  0.3118940E+02  0.3085758E+02  0.3101937E+02  0.3133956E+02  0.3007404E+02  0.3054638E+02  0.3146777E+02  0.3163138E+02  0.3183915E+02  0.3225916E+02  0.3212067E+02  0.3169779E+02  0.3243240E+02  0.3294038E+02  0.3228944E+02  0.3128085E+02  0.3194208E+02
  0.2986899E+02  0.3115752E+02  0.3104263E+02  0.3227873E+02  0.3236925E+02  0.3189814E+02  0.3190594E+02  0.3210934E+02  0.3200099E+02  0.3286047E+02  0.3234560E+02  0.3202339E+02  0.3207349E+02  0.3120028E+02  0.3073195E+02  0.3079318E+02  0.3170655E+02  0.3049198E+02  0.2945498E+02  0.2986404E+02  0.3047414E+02  0.3158710E+02  0.3082339E+02  0.3003057E+02  0.3110792E+02  0.3037138E+02  0.3073875E+02  0.3054015E+02  0.3200594E+02  0.3199416E+02  0.3159696E+02  0.3281895E+02  0.3181004E+02  0.3177256E+02  0.3197564E+02  0.3088242E+02  0.3036870E+02  0.3049982E+02  0.3082948E+02  0.3035334E+02  0.3081932E+02  0.3047356E+02  0.3164381E+02  0.3192583E+02  0.3011874E+02  0.3153036E+02  0.3197743E+02  0.3120466E+02  0.3118624E+02  0.3053854E+02  0.3245098E+02  0.3138879E+02  0.3207022E+02  0.3178856E+02  0.3236873E+02  0.3136974E+02  0.3198713E+02  0.3215742E+02  0.3278229E+02  0.3124877E+02  0.3095020E+02  0.3030140E+02  0.2888218E+02  0.3021042E+02  0.3005137E+02  0.2916516E+02  0.2978657E+02  0.3032157E+02  0.2959087E+02  0.3090924E+02  0.3040644E+02  0.3039993E+02  0.3121485E+02  0.3158644E+02  0.3179145E+02  0.3115565E+02  0.3236708E+02  0.3206441E+02  0.3240917E+02  0.3164543E+02  0.3199364E+02  0.3110421E+02  0.3122287E+02  0.3110420E+02  0.3093142E+02  0.3051016E+02  0.3070471E+02  0.3153600E+02  0.3167037E+02  0.3095092E+02  0.3138959E+02  0.3126210E+02  0.3110092E+02  0.3087304E+02  0.3032448E+02  0.3197660E+02  0.3238933E+02  0.3246053E+02  0.3377362E+02  0.3335742E+02  0.3248223E+02  0.3337495E+02  0.3349962E+02  0.3277444E+02  0.3291380E+02  0.3302020E+02  0.3285915E+02  0.3163347E+02  0.3118940E+02  0.3085758E+02  0.3101937E+02  0.3133956E+02  0.3007404E+02  0.3054638E+02  0.3146777E+02  0.3163138E+02  0.3183915E+02  0.3225916E+02  0.3212067E+02  0.3169779E+02  0.3243240E+02  0.3294038E+02  0.3228944E+02  0.3128085E+02  0.3194208E+02
  0.2986899E+02  0.3115752E+02  0.3104263E+02  0.3227873E+02  0.3236925E+02  0.3189814E+02  0.3190594E+02  0.3210934E+02  0.3200099E+02  0.3286047E+02  0.3234560E+02  0.3202339E+02  0.3207349E+02  0.3120028E+02  0.3073195E+02  0.3079318E+02  0.3170655E+02  0.3049198E+02  0.2945498E+02  0.2986404E+02  0.3047414E+02  0.3158710E+02  0.3082339E+02  0.3003057E+02  0.3110792E+02  0.3037138E+02  0.3073875E+02  0.3054015E+02  0.3200594E+02  0.3199416E+02  0.3159696E+02  0.3281895E+02  0.3181004E+02  0.3177256E+02  0.3197564E+02  0.3088242E+02  0.3036870E+02  0.3049982E+02  0.3082948E+02  0.3035334E+02  0.3081932E+02  0.3047356E+02  0.3164381E+02  0.3192583E+02  0.3011874E+02  0.3153036E+02  0.3197743E+02  0.3120466E+02  0.3118624E+02  0.3053854E+02  0.3245098E+02  0.3138879E+02  0.3207022E+02  0.3178856E+02  0.3236873E+02  0.3136974E+02  0.3198713E+02  0.3215742E+02  0.3278229E+02  0.3124877E+02  0.3095020E+02  0.3030140E+02  0.2888218E+02  0.3021042E+02  0.3005137E+02  0.2916516E+02  0.2978657E+02  0.3032157E+02  0.2959087E+02  0.3090924E+02  0.3040644E+02  0.3039993E+02  0.3121485E+02  0.3158644E+02  0.3179145E+02  0.3115565E+02  0.3236708E+02  0.3206441E+02  0.3240917E+02  0.3164543E+02  0.3199364E+02  0.3110421E+02  0.3122287E+02  0.3110420E+02  0.3093142E+02  0.3051016E+02  0.3070471E+02  0.3153600E+02  0.3167037E+02  0.3095092E+02  0.3138959E+02  0.3126210E+02  0.3110092E+02  0.3087304E+02  0.3032448E+02  0.3197660E+02  0.3238933E+02  0.3246053E+02  0.3377362E+02  0.3335742E+02  0.3248223E+02  0.3337495E+02  0.3349962E+02  0.3277444E+02  0.3291380E+02  0.3302020E+02  0.3285915E+02  0.3163347E+02  0.3118940E+02  0.3085758E+02  0.3101937E+02  0.3133956E+02  0.3007404E+02  0.3054638E+02  0.3146777E+02  0.3163138E+02  0.3183915E+02  0.3225916E+02  0.3212067E+02  0.3169779E+02  0.3243240E+02  0.3294038E+02  0.3228944E+02  0.3128085E+02  0.3194208E+02
  0.2986899E+02  0.3115752E+02  0.3104263E+02  0.3227873E+02  0.3236925E+02  0.3189814E+02  0.3190594E+02  0.3210934E+02  0.3200099E+02  0.3286047E+02  0.3234560E+02  0.3202339E+02  0.3207349E+02  0.3120028E+02  0.3073195E+02  0.3079318E+02  0.3170655E+02  0.3049198E+02  0.2945498E+02  0.2986404E+02  0.3047414E+02  0.3158710E+02  0.3082339E+02  0.3003057E+02  0.3110792E+02  0.3037138E+02  0.3073875E+02  0.3054015E+02  0.3200594E+02  0.3199416E+02  0.3159696E+02  0.3281895E+02  0.3181004E+02  0.3177256E+02  0.3197564E+02  0.3088242E+02  0.3036870E+02  0.3049982E+02  0.3082948E+02  0.3035334E+02  0.3081932E+02  0.3047356E+02  0.3164381E+02  0.3192583E+02  0.3011874E+02  0.3153036E+02  0.3197743E+02  0.3120466E+02  0.3118624E+02  0.3053854E+02  0.3245098E+02  0.3138879E+02  0.3207022E+02  0.3178856E+02  0.3236873E+02  0.3136974E+02  0.3198713E+02  0.3215742E+02  0.3278229E+02  0.3124877E+02  0.3095020E+02  0.3030140E+02  0.2888218E+02  0.3021042E+02  0.3005137E+02  0.2916516E+02  0.2978657E+02  0.3032157E+02  0.2959087E+02  0.3090924E+02  0.3040644E+02  0.3039993E+02  0.3121485E+02  0.3158644E+02  0.3179145E+02  0.3115565E+02  0.3236708E+02  0.3206441E+02  0.3240917E+02  0.3164543E+02  0.3199364E+02  0.3110421E+02  0.3122287E+02  0.3110420E+02  0.3093142E+02  0.3051016E+02  0.3070471E+02  0.3153600E+02  0.3167037E+02  0.3095092E+02  0.3138959E+02  0.3126210E+02  0.3110092E+02  0.3087304E+02  0.3032448E+02  0.3197660E+02  0.3238933E+02  0.3246053E+02  0.3377362E+02  0.3335742E+02  0.3248223E+02  0.3337495E+02  0.3349962E+02  0.3277444E+02  0.3291380E+02  0.3302020E+02  0.3285915E+02  0.3163347E+02  0.3118940E+02  0.3085758E+02  0.3101937E+02  0.3133956E+02  0.3007404E+02  0.3054638E+02  0.3146777E+02  0.3163138E+02  0.3183915E+02  0.3225916E+02  0.3212067E+02  0.3169779E+02  0.3243240E+02  0.3294038E+02  0.3228944E+02  0.3128085E+02  0.3194208E+02
  0.2986899E+02  0.3115752E+02  0.3104263E+02  0.3227873E+02  0.3236925E+02  0.3189814E+02  0.3190594E+02  0.3210934E+02  0.3200099E+02  0.3286047E+02  0.3234560E+02  0.3202339E+02  0.3207349E+02  0.3120028E+02  0.3073195E+02  0.3079318E+02  0.3170655E+02  0.3049198E+02  0.2945498E+02  0.2986404E+02  0.3047414E+02  0.3158710E+02  0.3082339E+02  0.3003057E+02  0.3110792E+02  0.3037138E+02  0.3073875E+02  0.3054015E+02  0.3200594E+02  0.3199416E+02  0.3159696E+02  0.3281895E+02  0.3181004E+02  0.3177256E+02  0.3197564E+02  0.3088242E+02  0.3036870E+02  0.3049982E+02  0.3082948E+02  0.3035334E+02  0.3081932E+02  0.3047356E+02  0.3164381E+02  0.3192583E+02  0.3011874E+02  0.3153036E+02  0.3197743E+02  0.3120466E+02  0.3118624E+02  0.3053854E+02  0.3245098E+02  0.3138879E+02  0.3207022E+02  0.3178856E+02  0.3236873E+02  0.3136974E+02  0.3198713E+02  0.3215742E+02  0.3278229E+02  0.3124877E+02  0.3095020E+02  0.3030140E+02  0.2888218E+02  0.3021042E+02  0.3005137E+02  0.2916516E+02  0.2978657E+02  0.3032157E+02  0.2959087E+02  0.3090924E+02  0.3040644E+02  0.3039993E+02  0.3121485E+02  0.3158644E+02  0.3179145E+02  0.3115565E+02  0.3236708E+02  0.3206441E+02  0.3240917E+02  0.3164543E+02  0.3199364E+02  0.3110421E+02  0.3122287E+02  0.3110420E+02  0.3093142E+02  0.3051016E+02  0.3070471E+02  0.3153600E+02  0.3167037E+02  0.3095092E+02  0.3138959E+02  0.3126210E+02  0.3110092E+02  0.3087304E+02  0.3032448E+02  0.3197660E+02  0.3238933E+02  0.3246053E+02  0.3377362E+02  0.3335742E+02  0.3248223E+02  0.3337495E+02  0.3349962E+02  0.3277444E+02  0.3291380E+02  0.3302020E+02  0.3285915E+02  0.3163347E+02  0.3118940E+02  0.3085758E+02  0.3101937E+02  0.3133956E+02  0.3007404E+02  0.3054638E+02  0.3146777E+02  0.3163138E+02  0.3183915E+02  0.3225916E+02  0.3212067E+02  0.3169779E+02  0.3243240E+02  0.3294038E+02  0.3228944E+02  0.3128085E+02  0.3194208E+02
