# Supplementary material for: Accounting for skill in trend, variability, and autocorrelation facilitates better multi-model projections: Application to the AMOC and temperature time series
Source: PLoS One. 2019 Apr 10;14(4):e0214535. doi: 10.1371/journal.pone.0214535 (PMC6457553; doi:10.1371/journal.pone.0214535)
Supplement: S2 File — (ZIP) [file pone.0214535.s002.zip › input/AMOChistoricalmaxosse/M9_1880_2004_pp_Annual_AMOChistoricalmaxosse_clim.txt]

  0.1694466E+02  0.1722390E+02  0.1809808E+02  0.1659869E+02  0.1905123E+02  0.1773149E+02  0.1708399E+02  0.1906343E+02  0.1851194E+02  0.1721431E+02  0.1699461E+02  0.1669270E+02  0.1689429E+02  0.1855922E+02  0.1884184E+02  0.2034031E+02  0.2041057E+02  0.1859690E+02  0.2054191E+02  0.1892684E+02  0.2026578E+02  0.2068506E+02  0.1836066E+02  0.1785153E+02  0.1704437E+02  0.1766231E+02  0.1747454E+02  0.1840618E+02  0.2000428E+02  0.1658280E+02  0.1985778E+02  0.1875227E+02  0.1888225E+02  0.1964249E+02  0.1932530E+02  0.1815643E+02  0.1910072E+02  0.2002482E+02  0.1746206E+02  0.1775116E+02  0.2084364E+02  0.1902691E+02  0.1926922E+02  0.1792106E+02  0.1798517E+02  0.1819440E+02  0.1794621E+02  0.1767440E+02  0.1851691E+02  0.1990108E+02  0.1846481E+02  0.1849770E+02  0.2033402E+02  0.1936322E+02  0.1950996E+02  0.2073484E+02  0.2003100E+02  0.1688994E+02  0.1903331E+02  0.1877875E+02  0.1645624E+02  0.1787832E+02  0.1645725E+02  0.1728700E+02  0.1864663E+02  0.1544793E+02  0.1875421E+02  0.1731359E+02  0.1768912E+02  0.1870819E+02  0.1772481E+02  0.1687531E+02  0.1872996E+02  0.1841956E+02  0.1777987E+02  0.1796178E+02  0.1620076E+02  0.1620735E+02  0.1587860E+02  0.1673154E+02  0.1696426E+02  0.1751979E+02  0.1674369E+02  0.1827472E+02  0.1753500E+02  0.1757246E+02  0.2047258E+02  0.1923246E+02  0.1924001E+02  0.2149893E+02  0.1759800E+02  0.1802374E+02  0.1888817E+02  0.1791425E+02  0.1895081E+02  0.1937392E+02  0.1900224E+02  0.1945666E+02  0.1901496E+02  0.1836613E+02  0.1916858E+02  0.1929746E+02  0.1888347E+02  0.1826430E+02  0.1858708E+02  0.1713091E+02  0.1695061E+02  0.1723040E+02  0.1842431E+02  0.1808405E+02  0.1775710E+02  0.1756149E+02  0.1904954E+02  0.1844496E+02  0.2007674E+02  0.1955090E+02  0.1710157E+02  0.1912908E+02  0.1890736E+02  0.1875753E+02  0.1789645E+02  0.1605223E+02  0.1860431E+02  0.1861864E+02  0.1861987E+02
  0.1694466E+02  0.1722390E+02  0.1809808E+02  0.1659869E+02  0.1905123E+02  0.1773149E+02  0.1708399E+02  0.1906343E+02  0.1851194E+02  0.1721431E+02  0.1699461E+02  0.1669270E+02  0.1689429E+02  0.1855922E+02  0.1884184E+02  0.2034031E+02  0.2041057E+02  0.1859690E+02  0.2054191E+02  0.1892684E+02  0.2026578E+02  0.2068506E+02  0.1836066E+02  0.1785153E+02  0.1704437E+02  0.1766231E+02  0.1747454E+02  0.1840618E+02  0.2000428E+02  0.1658280E+02  0.1985778E+02  0.1875227E+02  0.1888225E+02  0.1964249E+02  0.1932530E+02  0.1815643E+02  0.1910072E+02  0.2002482E+02  0.1746206E+02  0.1775116E+02  0.2084364E+02  0.1902691E+02  0.1926922E+02  0.1792106E+02  0.1798517E+02  0.1819440E+02  0.1794621E+02  0.1767440E+02  0.1851691E+02  0.1990108E+02  0.1846481E+02  0.1849770E+02  0.2033402E+02  0.1936322E+02  0.1950996E+02  0.2073484E+02  0.2003100E+02  0.1688994E+02  0.1903331E+02  0.1877875E+02  0.1645624E+02  0.1787832E+02  0.1645725E+02  0.1728700E+02  0.1864663E+02  0.1544793E+02  0.1875421E+02  0.1731359E+02  0.1768912E+02  0.1870819E+02  0.1772481E+02  0.1687531E+02  0.1872996E+02  0.1841956E+02  0.1777987E+02  0.1796178E+02  0.1620076E+02  0.1620735E+02  0.1587860E+02  0.1673154E+02  0.1696426E+02  0.1751979E+02  0.1674369E+02  0.1827472E+02  0.1753500E+02  0.1757246E+02  0.2047258E+02  0.1923246E+02  0.1924001E+02  0.2149893E+02  0.1759800E+02  0.1802374E+02  0.1888817E+02  0.1791425E+02  0.1895081E+02  0.1937392E+02  0.1900224E+02  0.1945666E+02  0.1901496E+02  0.1836613E+02  0.1916858E+02  0.1929746E+02  0.1888347E+02  0.1826430E+02  0.1858708E+02  0.1713091E+02  0.1695061E+02  0.1723040E+02  0.1842431E+02  0.1808405E+02  0.1775710E+02  0.1756149E+02  0.1904954E+02  0.1844496E+02  0.2007674E+02  0.1955090E+02  0.1710157E+02  0.1912908E+02  0.1890736E+02  0.1875753E+02  0.1789645E+02  0.1605223E+02  0.1860431E+02  0.1861864E+02  0.1861987E+02
  0.1694466E+02  0.1722390E+02  0.1809808E+02  0.1659869E+02  0.1905123E+02  0.1773149E+02  0.1708399E+02  0.1906343E+02  0.1851194E+02  0.1721431E+02  0.1699461E+02  0.1669270E+02  0.1689429E+02  0.1855922E+02  0.1884184E+02  0.2034031E+02  0.2041057E+02  0.1859690E+02  0.2054191E+02  0.1892684E+02  0.2026578E+02  0.2068506E+02  0.1836066E+02  0.1785153E+02  0.1704437E+02  0.1766231E+02  0.1747454E+02  0.1840618E+02  0.2000428E+02  0.1658280E+02  0.1985778E+02  0.1875227E+02  0.1888225E+02  0.1964249E+02  0.1932530E+02  0.1815643E+02  0.1910072E+02  0.2002482E+02  0.1746206E+02  0.1775116E+02  0.2084364E+02  0.1902691E+02  0.1926922E+02  0.1792106E+02  0.1798517E+02  0.1819440E+02  0.1794621E+02  0.1767440E+02  0.1851691E+02  0.1990108E+02  0.1846481E+02  0.1849770E+02  0.2033402E+02  0.1936322E+02  0.1950996E+02  0.2073484E+02  0.2003100E+02  0.1688994E+02  0.1903331E+02  0.1877875E+02  0.1645624E+02  0.1787832E+02  0.1645725E+02  0.1728700E+02  0.1864663E+02  0.1544793E+02  0.1875421E+02  0.1731359E+02  0.1768912E+02  0.1870819E+02  0.1772481E+02  0.1687531E+02  0.1872996E+02  0.1841956E+02  0.1777987E+02  0.1796178E+02  0.1620076E+02  0.1620735E+02  0.1587860E+02  0.1673154E+02  0.1696426E+02  0.1751979E+02  0.1674369E+02  0.1827472E+02  0.1753500E+02  0.1757246E+02  0.2047258E+02  0.1923246E+02  0.1924001E+02  0.2149893E+02  0.1759800E+02  0.1802374E+02  0.1888817E+02  0.1791425E+02  0.1895081E+02  0.1937392E+02  0.1900224E+02  0.1945666E+02  0.1901496E+02  0.1836613E+02  0.1916858E+02  0.1929746E+02  0.1888347E+02  0.1826430E+02  0.1858708E+02  0.1713091E+02  0.1695061E+02  0.1723040E+02  0.1842431E+02  0.1808405E+02  0.1775710E+02  0.1756149E+02  0.1904954E+02  0.1844496E+02  0.2007674E+02  0.1955090E+02  0.1710157E+02  0.1912908E+02  0.1890736E+02  0.1875753E+02  0.1789645E+02  0.1605223E+02  0.1860431E+02  0.1861864E+02  0.1861987E+02
  0.1694466E+02  0.1722390E+02  0.1809808E+02  0.1659869E+02  0.1905123E+02  0.1773149E+02  0.1708399E+02  0.1906343E+02  0.1851194E+02  0.1721431E+02  0.1699461E+02  0.1669270E+02  0.1689429E+02  0.1855922E+02  0.1884184E+02  0.2034031E+02  0.2041057E+02  0.1859690E+02  0.2054191E+02  0.1892684E+02  0.2026578E+02  0.2068506E+02  0.1836066E+02  0.1785153E+02  0.1704437E+02  0.1766231E+02  0.1747454E+02  0.1840618E+02  0.2000428E+02  0.1658280E+02  0.1985778E+02  0.1875227E+02  0.1888225E+02  0.1964249E+02  0.1932530E+02  0.1815643E+02  0.1910072E+02  0.2002482E+02  0.1746206E+02  0.1775116E+02  0.2084364E+02  0.1902691E+02  0.1926922E+02  0.1792106E+02  0.1798517E+02  0.1819440E+02  0.1794621E+02  0.1767440E+02  0.1851691E+02  0.1990108E+02  0.1846481E+02  0.1849770E+02  0.2033402E+02  0.1936322E+02  0.1950996E+02  0.2073484E+02  0.2003100E+02  0.1688994E+02  0.1903331E+02  0.1877875E+02  0.1645624E+02  0.1787832E+02  0.1645725E+02  0.1728700E+02  0.1864663E+02  0.1544793E+02  0.1875421E+02  0.1731359E+02  0.1768912E+02  0.1870819E+02  0.1772481E+02  0.1687531E+02  0.1872996E+02  0.1841956E+02  0.1777987E+02  0.1796178E+02  0.1620076E+02  0.1620735E+02  0.1587860E+02  0.1673154E+02  0.1696426E+02  0.1751979E+02  0.1674369E+02  0.1827472E+02  0.1753500E+02  0.1757246E+02  0.2047258E+02  0.1923246E+02  0.1924001E+02  0.2149893E+02  0.1759800E+02  0.1802374E+02  0.1888817E+02  0.1791425E+02  0.1895081E+02  0.1937392E+02  0.1900224E+02  0.1945666E+02  0.1901496E+02  0.1836613E+02  0.1916858E+02  0.1929746E+02  0.1888347E+02  0.1826430E+02  0.1858708E+02  0.1713091E+02  0.1695061E+02  0.1723040E+02  0.1842431E+02  0.1808405E+02  0.1775710E+02  0.1756149E+02  0.1904954E+02  0.1844496E+02  0.2007674E+02  0.1955090E+02  0.1710157E+02  0.1912908E+02  0.1890736E+02  0.1875753E+02  0.1789645E+02  0.1605223E+02  0.1860431E+02  0.1861864E+02  0.1861987E+02
  0.1694466E+02  0.1722390E+02  0.1809808E+02  0.1659869E+02  0.1905123E+02  0.1773149E+02  0.1708399E+02  0.1906343E+02  0.1851194E+02  0.1721431E+02  0.1699461E+02  0.1669270E+02  0.1689429E+02  0.1855922E+02  0.1884184E+02  0.2034031E+02  0.2041057E+02  0.1859690E+02  0.2054191E+02  0.1892684E+02  0.2026578E+02  0.2068506E+02  0.1836066E+02  0.1785153E+02  0.1704437E+02  0.1766231E+02  0.1747454E+02  0.1840618E+02  0.2000428E+02  0.1658280E+02  0.1985778E+02  0.1875227E+02  0.1888225E+02  0.1964249E+02  0.1932530E+02  0.1815643E+02  0.1910072E+02  0.2002482E+02  0.1746206E+02  0.1775116E+02  0.2084364E+02  0.1902691E+02  0.1926922E+02  0.1792106E+02  0.1798517E+02  0.1819440E+02  0.1794621E+02  0.1767440E+02  0.1851691E+02  0.1990108E+02  0.1846481E+02  0.1849770E+02  0.2033402E+02  0.1936322E+02  0.1950996E+02  0.2073484E+02  0.2003100E+02  0.1688994E+02  0.1903331E+02  0.1877875E+02  0.1645624E+02  0.1787832E+02  0.1645725E+02  0.1728700E+02  0.1864663E+02  0.1544793E+02  0.1875421E+02  0.1731359E+02  0.1768912E+02  0.1870819E+02  0.1772481E+02  0.1687531E+02  0.1872996E+02  0.1841956E+02  0.1777987E+02  0.1796178E+02  0.1620076E+02  0.1620735E+02  0.1587860E+02  0.1673154E+02  0.1696426E+02  0.1751979E+02  0.1674369E+02  0.1827472E+02  0.1753500E+02  0.1757246E+02  0.2047258E+02  0.1923246E+02  0.1924001E+02  0.2149893E+02  0.1759800E+02  0.1802374E+02  0.1888817E+02  0.1791425E+02  0.1895081E+02  0.1937392E+02  0.1900224E+02  0.1945666E+02  0.1901496E+02  0.1836613E+02  0.1916858E+02  0.1929746E+02  0.1888347E+02  0.1826430E+02  0.1858708E+02  0.1713091E+02  0.1695061E+02  0.1723040E+02  0.1842431E+02  0.1808405E+02  0.1775710E+02  0.1756149E+02  0.1904954E+02  0.1844496E+02  0.2007674E+02  0.1955090E+02  0.1710157E+02  0.1912908E+02  0.1890736E+02  0.1875753E+02  0.1789645E+02  0.1605223E+02  0.1860431E+02  0.1861864E+02  0.1861987E+02
  0.1694466E+02  0.1722390E+02  0.1809808E+02  0.1659869E+02  0.1905123E+02  0.1773149E+02  0.1708399E+02  0.1906343E+02  0.1851194E+02  0.1721431E+02  0.1699461E+02  0.1669270E+02  0.1689429E+02  0.1855922E+02  0.1884184E+02  0.2034031E+02  0.2041057E+02  0.1859690E+02  0.2054191E+02  0.1892684E+02  0.2026578E+02  0.2068506E+02  0.1836066E+02  0.1785153E+02  0.1704437E+02  0.1766231E+02  0.1747454E+02  0.1840618E+02  0.2000428E+02  0.1658280E+02  0.1985778E+02  0.1875227E+02  0.1888225E+02  0.1964249E+02  0.1932530E+02  0.1815643E+02  0.1910072E+02  0.2002482E+02  0.1746206E+02  0.1775116E+02  0.2084364E+02  0.1902691E+02  0.1926922E+02  0.1792106E+02  0.1798517E+02  0.1819440E+02  0.1794621E+02  0.1767440E+02  0.1851691E+02  0.1990108E+02  0.1846481E+02  0.1849770E+02  0.2033402E+02  0.1936322E+02  0.1950996E+02  0.2073484E+02  0.2003100E+02  0.1688994E+02  0.1903331E+02  0.1877875E+02  0.1645624E+02  0.1787832E+02  0.1645725E+02  0.1728700E+02  0.1864663E+02  0.1544793E+02  0.1875421E+02  0.1731359E+02  0.1768912E+02  0.1870819E+02  0.1772481E+02  0.1687531E+02  0.1872996E+02  0.1841956E+02  0.1777987E+02  0.1796178E+02  0.1620076E+02  0.1620735E+02  0.1587860E+02  0.1673154E+02  0.1696426E+02  0.1751979E+02  0.1674369E+02  0.1827472E+02  0.1753500E+02  0.1757246E+02  0.2047258E+02  0.1923246E+02  0.1924001E+02  0.2149893E+02  0.1759800E+02  0.1802374E+02  0.1888817E+02  0.1791425E+02  0.1895081E+02  0.1937392E+02  0.1900224E+02  0.1945666E+02  0.1901496E+02  0.1836613E+02  0.1916858E+02  0.1929746E+02  0.1888347E+02  0.1826430E+02  0.1858708E+02  0.1713091E+02  0.1695061E+02  0.1723040E+02  0.1842431E+02  0.1808405E+02  0.1775710E+02  0.1756149E+02  0.1904954E+02  0.1844496E+02  0.2007674E+02  0.1955090E+02  0.1710157E+02  0.1912908E+02  0.1890736E+02  0.1875753E+02  0.1789645E+02  0.1605223E+02  0.1860431E+02  0.1861864E+02  0.1861987E+02
  0.1694466E+02  0.1722390E+02  0.1809808E+02  0.1659869E+02  0.1905123E+02  0.1773149E+02  0.1708399E+02  0.1906343E+02  0.1851194E+02  0.1721431E+02  0.1699461E+02  0.1669270E+02  0.1689429E+02  0.1855922E+02  0.1884184E+02  0.2034031E+02  0.2041057E+02  0.1859690E+02  0.2054191E+02  0.1892684E+02  0.2026578E+02  0.2068506E+02  0.1836066E+02  0.1785153E+02  0.1704437E+02  0.1766231E+02  0.1747454E+02  0.1840618E+02  0.2000428E+02  0.1658280E+02  0.1985778E+02  0.1875227E+02  0.1888225E+02  0.1964249E+02  0.1932530E+02  0.1815643E+02  0.1910072E+02  0.2002482E+02  0.1746206E+02  0.1775116E+02  0.2084364E+02  0.1902691E+02  0.1926922E+02  0.1792106E+02  0.1798517E+02  0.1819440E+02  0.1794621E+02  0.1767440E+02  0.1851691E+02  0.1990108E+02  0.1846481E+02  0.1849770E+02  0.2033402E+02  0.1936322E+02  0.1950996E+02  0.2073484E+02  0.2003100E+02  0.1688994E+02  0.1903331E+02  0.1877875E+02  0.1645624E+02  0.1787832E+02  0.1645725E+02  0.1728700E+02  0.1864663E+02  0.1544793E+02  0.1875421E+02  0.1731359E+02  0.1768912E+02  0.1870819E+02  0.1772481E+02  0.1687531E+02  0.1872996E+02  0.1841956E+02  0.1777987E+02  0.1796178E+02  0.1620076E+02  0.1620735E+02  0.1587860E+02  0.1673154E+02  0.1696426E+02  0.1751979E+02  0.1674369E+02  0.1827472E+02  0.1753500E+02  0.1757246E+02  0.2047258E+02  0.1923246E+02  0.1924001E+02  0.2149893E+02  0.1759800E+02  0.1802374E+02  0.1888817E+02  0.1791425E+02  0.1895081E+02  0.1937392E+02  0.1900224E+02  0.1945666E+02  0.1901496E+02  0.1836613E+02  0.1916858E+02  0.1929746E+02  0.1888347E+02  0.1826430E+02  0.1858708E+02  0.1713091E+02  0.1695061E+02  0.1723040E+02  0.1842431E+02  0.1808405E+02  0.1775710E+02  0.1756149E+02  0.1904954E+02  0.1844496E+02  0.2007674E+02  0.1955090E+02  0.1710157E+02  0.1912908E+02  0.1890736E+02  0.1875753E+02  0.1789645E+02  0.1605223E+02  0.1860431E+02  0.1861864E+02  0.1861987E+02
  0.1694466E+02  0.1722390E+02  0.1809808E+02  0.1659869E+02  0.1905123E+02  0.1773149E+02  0.1708399E+02  0.1906343E+02  0.1851194E+02  0.1721431E+02  0.1699461E+02  0.1669270E+02  0.1689429E+02  0.1855922E+02  0.1884184E+02  0.2034031E+02  0.2041057E+02  0.1859690E+02  0.2054191E+02  0.1892684E+02  0.2026578E+02  0.2068506E+02  0.1836066E+02  0.1785153E+02  0.1704437E+02  0.1766231E+02  0.1747454E+02  0.1840618E+02  0.2000428E+02  0.1658280E+02  0.1985778E+02  0.1875227E+02  0.1888225E+02  0.1964249E+02  0.1932530E+02  0.1815643E+02  0.1910072E+02  0.2002482E+02  0.1746206E+02  0.1775116E+02  0.2084364E+02  0.1902691E+02  0.1926922E+02  0.1792106E+02  0.1798517E+02  0.1819440E+02  0.1794621E+02  0.1767440E+02  0.1851691E+02  0.1990108E+02  0.1846481E+02  0.1849770E+02  0.2033402E+02  0.1936322E+02  0.1950996E+02  0.2073484E+02  0.2003100E+02  0.1688994E+02  0.1903331E+02  0.1877875E+02  0.1645624E+02  0.1787832E+02  0.1645725E+02  0.1728700E+02  0.1864663E+02  0.1544793E+02  0.1875421E+02  0.1731359E+02  0.1768912E+02  0.1870819E+02  0.1772481E+02  0.1687531E+02  0.1872996E+02  0.1841956E+02  0.1777987E+02  0.1796178E+02  0.1620076E+02  0.1620735E+02  0.1587860E+02  0.1673154E+02  0.1696426E+02  0.1751979E+02  0.1674369E+02  0.1827472E+02  0.1753500E+02  0.1757246E+02  0.2047258E+02  0.1923246E+02  0.1924001E+02  0.2149893E+02  0.1759800E+02  0.1802374E+02  0.1888817E+02  0.1791425E+02  0.1895081E+02  0.1937392E+02  0.1900224E+02  0.1945666E+02  0.1901496E+02  0.1836613E+02  0.1916858E+02  0.1929746E+02  0.1888347E+02  0.1826430E+02  0.1858708E+02  0.1713091E+02  0.1695061E+02  0.1723040E+02  0.1842431E+02  0.1808405E+02  0.1775710E+02  0.1756149E+02  0.1904954E+02  0.1844496E+02  0.2007674E+02  0.1955090E+02  0.1710157E+02  0.1912908E+02  0.1890736E+02  0.1875753E+02  0.1789645E+02  0.1605223E+02  0.1860431E+02  0.1861864E+02  0.1861987E+02
  0.1694466E+02  0.1722390E+02  0.1809808E+02  0.1659869E+02  0.1905123E+02  0.1773149E+02  0.1708399E+02  0.1906343E+02  0.1851194E+02  0.1721431E+02  0.1699461E+02  0.1669270E+02  0.1689429E+02  0.1855922E+02  0.1884184E+02  0.2034031E+02  0.2041057E+02  0.1859690E+02  0.2054191E+02  0.1892684E+02  0.2026578E+02  0.2068506E+02  0.1836066E+02  0.1785153E+02  0.1704437E+02  0.1766231E+02  0.1747454E+02  0.1840618E+02  0.2000428E+02  0.1658280E+02  0.1985778E+02  0.1875227E+02  0.1888225E+02  0.1964249E+02  0.1932530E+02  0.1815643E+02  0.1910072E+02  0.2002482E+02  0.1746206E+02  0.1775116E+02  0.2084364E+02  0.1902691E+02  0.1926922E+02  0.1792106E+02  0.1798517E+02  0.1819440E+02  0.1794621E+02  0.1767440E+02  0.1851691E+02  0.1990108E+02  0.1846481E+02  0.1849770E+02  0.2033402E+02  0.1936322E+02  0.1950996E+02  0.2073484E+02  0.2003100E+02  0.1688994E+02  0.1903331E+02  0.1877875E+02  0.1645624E+02  0.1787832E+02  0.1645725E+02  0.1728700E+02  0.1864663E+02  0.1544793E+02  0.1875421E+02  0.1731359E+02  0.1768912E+02  0.1870819E+02  0.1772481E+02  0.1687531E+02  0.1872996E+02  0.1841956E+02  0.1777987E+02  0.1796178E+02  0.1620076E+02  0.1620735E+02  0.1587860E+02  0.1673154E+02  0.1696426E+02  0.1751979E+02  0.1674369E+02  0.1827472E+02  0.1753500E+02  0.1757246E+02  0.2047258E+02  0.1923246E+02  0.1924001E+02  0.2149893E+02  0.1759800E+02  0.1802374E+02  0.1888817E+02  0.1791425E+02  0.1895081E+02  0.1937392E+02  0.1900224E+02  0.1945666E+02  0.1901496E+02  0.1836613E+02  0.1916858E+02  0.1929746E+02  0.1888347E+02  0.1826430E+02  0.1858708E+02  0.1713091E+02  0.1695061E+02  0.1723040E+02  0.1842431E+02  0.1808405E+02  0.1775710E+02  0.1756149E+02  0.1904954E+02  0.1844496E+02  0.2007674E+02  0.1955090E+02  0.1710157E+02  0.1912908E+02  0.1890736E+02  0.1875753E+02  0.1789645E+02  0.1605223E+02  0.1860431E+02  0.1861864E+02  0.1861987E+02
  0.1694466E+02  0.1722390E+02  0.1809808E+02  0.1659869E+02  0.1905123E+02  0.1773149E+02  0.1708399E+02  0.1906343E+02  0.1851194E+02  0.1721431E+02  0.1699461E+02  0.1669270E+02  0.1689429E+02  0.1855922E+02  0.1884184E+02  0.2034031E+02  0.2041057E+02  0.1859690E+02  0.2054191E+02  0.1892684E+02  0.2026578E+02  0.2068506E+02  0.1836066E+02  0.1785153E+02  0.1704437E+02  0.1766231E+02  0.1747454E+02  0.1840618E+02  0.2000428E+02  0.1658280E+02  0.1985778E+02  0.1875227E+02  0.1888225E+02  0.1964249E+02  0.1932530E+02  0.1815643E+02  0.1910072E+02  0.2002482E+02  0.1746206E+02  0.1775116E+02  0.2084364E+02  0.1902691E+02  0.1926922E+02  0.1792106E+02  0.1798517E+02  0.1819440E+02  0.1794621E+02  0.1767440E+02  0.1851691E+02  0.1990108E+02  0.1846481E+02  0.1849770E+02  0.2033402E+02  0.1936322E+02  0.1950996E+02  0.2073484E+02  0.2003100E+02  0.1688994E+02  0.1903331E+02  0.1877875E+02  0.1645624E+02  0.1787832E+02  0.1645725E+02  0.1728700E+02  0.1864663E+02  0.1544793E+02  0.1875421E+02  0.1731359E+02  0.1768912E+02  0.1870819E+02  0.1772481E+02  0.1687531E+02  0.1872996E+02  0.1841956E+02  0.1777987E+02  0.1796178E+02  0.1620076E+02  0.1620735E+02  0.1587860E+02  0.1673154E+02  0.1696426E+02  0.1751979E+02  0.1674369E+02  0.1827472E+02  0.1753500E+02  0.1757246E+02  0.2047258E+02  0.1923246E+02  0.1924001E+02  0.2149893E+02  0.1759800E+02  0.1802374E+02  0.1888817E+02  0.1791425E+02  0.1895081E+02  0.1937392E+02  0.1900224E+02  0.1945666E+02  0.1901496E+02  0.1836613E+02  0.1916858E+02  0.1929746E+02  0.1888347E+02  0.1826430E+02  0.1858708E+02  0.1713091E+02  0.1695061E+02  0.1723040E+02  0.1842431E+02  0.1808405E+02  0.1775710E+02  0.1756149E+02  0.1904954E+02  0.1844496E+02  0.2007674E+02  0.1955090E+02  0.1710157E+02  0.1912908E+02  0.1890736E+02  0.1875753E+02  0.1789645E+02  0.1605223E+02  0.1860431E+02  0.1861864E+02  0.1861987E+02
  0.1694466E+02  0.1722390E+02  0.1809808E+02  0.1659869E+02  0.1905123E+02  0.1773149E+02  0.1708399E+02  0.1906343E+02  0.1851194E+02  0.1721431E+02  0.1699461E+02  0.1669270E+02  0.1689429E+02  0.1855922E+02  0.1884184E+02  0.2034031E+02  0.2041057E+02  0.1859690E+02  0.2054191E+02  0.1892684E+02  0.2026578E+02  0.2068506E+02  0.1836066E+02  0.1785153E+02  0.1704437E+02  0.1766231E+02  0.1747454E+02  0.1840618E+02  0.2000428E+02  0.1658280E+02  0.1985778E+02  0.1875227E+02  0.1888225E+02  0.1964249E+02  0.1932530E+02  0.1815643E+02  0.1910072E+02  0.2002482E+02  0.1746206E+02  0.1775116E+02  0.2084364E+02  0.1902691E+02  0.1926922E+02  0.1792106E+02  0.1798517E+02  0.1819440E+02  0.1794621E+02  0.1767440E+02  0.1851691E+02  0.1990108E+02  0.1846481E+02  0.1849770E+02  0.2033402E+02  0.1936322E+02  0.1950996E+02  0.2073484E+02  0.2003100E+02  0.1688994E+02  0.1903331E+02  0.1877875E+02  0.1645624E+02  0.1787832E+02  0.1645725E+02  0.1728700E+02  0.1864663E+02  0.1544793E+02  0.1875421E+02  0.1731359E+02  0.1768912E+02  0.1870819E+02  0.1772481E+02  0.1687531E+02  0.1872996E+02  0.1841956E+02  0.1777987E+02  0.1796178E+02  0.1620076E+02  0.1620735E+02  0.1587860E+02  0.1673154E+02  0.1696426E+02  0.1751979E+02  0.1674369E+02  0.1827472E+02  0.1753500E+02  0.1757246E+02  0.2047258E+02  0.1923246E+02  0.1924001E+02  0.2149893E+02  0.1759800E+02  0.1802374E+02  0.1888817E+02  0.1791425E+02  0.1895081E+02  0.1937392E+02  0.1900224E+02  0.1945666E+02  0.1901496E+02  0.1836613E+02  0.1916858E+02  0.1929746E+02  0.1888347E+02  0.1826430E+02  0.1858708E+02  0.1713091E+02  0.1695061E+02  0.1723040E+02  0.1842431E+02  0.1808405E+02  0.1775710E+02  0.1756149E+02  0.1904954E+02  0.1844496E+02  0.2007674E+02  0.1955090E+02  0.1710157E+02  0.1912908E+02  0.1890736E+02  0.1875753E+02  0.1789645E+02  0.1605223E+02  0.1860431E+02  0.1861864E+02  0.1861987E+02
  0.1694466E+02  0.1722390E+02  0.1809808E+02  0.1659869E+02  0.1905123E+02  0.1773149E+02  0.1708399E+02  0.1906343E+02  0.1851194E+02  0.1721431E+02  0.1699461E+02  0.1669270E+02  0.1689429E+02  0.1855922E+02  0.1884184E+02  0.2034031E+02  0.2041057E+02  0.1859690E+02  0.2054191E+02  0.1892684E+02  0.2026578E+02  0.2068506E+02  0.1836066E+02  0.1785153E+02  0.1704437E+02  0.1766231E+02  0.1747454E+02  0.1840618E+02  0.2000428E+02  0.1658280E+02  0.1985778E+02  0.1875227E+02  0.1888225E+02  0.1964249E+02  0.1932530E+02  0.1815643E+02  0.1910072E+02  0.2002482E+02  0.1746206E+02  0.1775116E+02  0.2084364E+02  0.1902691E+02  0.1926922E+02  0.1792106E+02  0.1798517E+02  0.1819440E+02  0.1794621E+02  0.1767440E+02  0.1851691E+02  0.1990108E+02  0.1846481E+02  0.1849770E+02  0.2033402E+02  0.1936322E+02  0.1950996E+02  0.2073484E+02  0.2003100E+02  0.1688994E+02  0.1903331E+02  0.1877875E+02  0.1645624E+02  0.1787832E+02  0.1645725E+02  0.1728700E+02  0.1864663E+02  0.1544793E+02  0.1875421E+02  0.1731359E+02  0.1768912E+02  0.1870819E+02  0.1772481E+02  0.1687531E+02  0.1872996E+02  0.1841956E+02  0.1777987E+02  0.1796178E+02  0.1620076E+02  0.1620735E+02  0.1587860E+02  0.1673154E+02  0.1696426E+02  0.1751979E+02  0.1674369E+02  0.1827472E+02  0.1753500E+02  0.1757246E+02  0.2047258E+02  0.1923246E+02  0.1924001E+02  0.2149893E+02  0.1759800E+02  0.1802374E+02  0.1888817E+02  0.1791425E+02  0.1895081E+02  0.1937392E+02  0.1900224E+02  0.1945666E+02  0.1901496E+02  0.1836613E+02  0.1916858E+02  0.1929746E+02  0.1888347E+02  0.1826430E+02  0.1858708E+02  0.1713091E+02  0.1695061E+02  0.1723040E+02  0.1842431E+02  0.1808405E+02  0.1775710E+02  0.1756149E+02  0.1904954E+02  0.1844496E+02  0.2007674E+02  0.1955090E+02  0.1710157E+02  0.1912908E+02  0.1890736E+02  0.1875753E+02  0.1789645E+02  0.1605223E+02  0.1860431E+02  0.1861864E+02  0.1861987E+02
  0.1694466E+02  0.1722390E+02  0.1809808E+02  0.1659869E+02  0.1905123E+02  0.1773149E+02  0.1708399E+02  0.1906343E+02  0.1851194E+02  0.1721431E+02  0.1699461E+02  0.1669270E+02  0.1689429E+02  0.1855922E+02  0.1884184E+02  0.2034031E+02  0.2041057E+02  0.1859690E+02  0.2054191E+02  0.1892684E+02  0.2026578E+02  0.2068506E+02  0.1836066E+02  0.1785153E+02  0.1704437E+02  0.1766231E+02  0.1747454E+02  0.1840618E+02  0.2000428E+02  0.1658280E+02  0.1985778E+02  0.1875227E+02  0.1888225E+02  0.1964249E+02  0.1932530E+02  0.1815643E+02  0.1910072E+02  0.2002482E+02  0.1746206E+02  0.1775116E+02  0.2084364E+02  0.1902691E+02  0.1926922E+02  0.1792106E+02  0.1798517E+02  0.1819440E+02  0.1794621E+02  0.1767440E+02  0.1851691E+02  0.1990108E+02  0.1846481E+02  0.1849770E+02  0.2033402E+02  0.1936322E+02  0.1950996E+02  0.2073484E+02  0.2003100E+02  0.1688994E+02  0.1903331E+02  0.1877875E+02  0.1645624E+02  0.1787832E+02  0.1645725E+02  0.1728700E+02  0.1864663E+02  0.1544793E+02  0.1875421E+02  0.1731359E+02  0.1768912E+02  0.1870819E+02  0.1772481E+02  0.1687531E+02  0.1872996E+02  0.1841956E+02  0.1777987E+02  0.1796178E+02  0.1620076E+02  0.1620735E+02  0.1587860E+02  0.1673154E+02  0.1696426E+02  0.1751979E+02  0.1674369E+02  0.1827472E+02  0.1753500E+02  0.1757246E+02  0.2047258E+02  0.1923246E+02  0.1924001E+02  0.2149893E+02  0.1759800E+02  0.1802374E+02  0.1888817E+02  0.1791425E+02  0.1895081E+02  0.1937392E+02  0.1900224E+02  0.1945666E+02  0.1901496E+02  0.1836613E+02  0.1916858E+02  0.1929746E+02  0.1888347E+02  0.1826430E+02  0.1858708E+02  0.1713091E+02  0.1695061E+02  0.1723040E+02  0.1842431E+02  0.1808405E+02  0.1775710E+02  0.1756149E+02  0.1904954E+02  0.1844496E+02  0.2007674E+02  0.1955090E+02  0.1710157E+02  0.1912908E+02  0.1890736E+02  0.1875753E+02  0.1789645E+02  0.1605223E+02  0.1860431E+02  0.1861864E+02  0.1861987E+02
