# Supplementary material for: Accounting for skill in trend, variability, and autocorrelation facilitates better multi-model projections: Application to the AMOC and temperature time series
Source: PLoS One. 2019 Apr 10;14(4):e0214535. doi: 10.1371/journal.pone.0214535 (PMC6457553; doi:10.1371/journal.pone.0214535)
Supplement: S2 File — (ZIP) [file pone.0214535.s002.zip › input/AMOChistoricalmaxosse/M13_1960_1999_pp_Annual_AMOChistoricalmaxosse_clim.txt]

  0.3240316E+02  0.3264365E+02  0.3302275E+02  0.3246784E+02  0.3127701E+02  0.3200636E+02  0.3118711E+02  0.3098740E+02  0.3175970E+02  0.3103247E+02  0.3128333E+02  0.3125407E+02  0.3252906E+02  0.3196138E+02  0.3121352E+02  0.3239634E+02  0.3187334E+02  0.3164350E+02  0.3210506E+02  0.3163466E+02  0.3162290E+02  0.3167713E+02  0.3146908E+02  0.3123470E+02  0.3252818E+02  0.3176232E+02  0.3112736E+02  0.3019512E+02  0.3011510E+02  0.3032766E+02  0.3003496E+02  0.3052263E+02  0.2910591E+02  0.2921039E+02  0.2920002E+02  0.2975498E+02  0.2953554E+02  0.2924235E+02  0.2964065E+02  0.2911857E+02
  0.3240316E+02  0.3264365E+02  0.3302275E+02  0.3246784E+02  0.3127701E+02  0.3200636E+02  0.3118711E+02  0.3098740E+02  0.3175970E+02  0.3103247E+02  0.3128333E+02  0.3125407E+02  0.3252906E+02  0.3196138E+02  0.3121352E+02  0.3239634E+02  0.3187334E+02  0.3164350E+02  0.3210506E+02  0.3163466E+02  0.3162290E+02  0.3167713E+02  0.3146908E+02  0.3123470E+02  0.3252818E+02  0.3176232E+02  0.3112736E+02  0.3019512E+02  0.3011510E+02  0.3032766E+02  0.3003496E+02  0.3052263E+02  0.2910591E+02  0.2921039E+02  0.2920002E+02  0.2975498E+02  0.2953554E+02  0.2924235E+02  0.2964065E+02  0.2911857E+02
  0.3240316E+02  0.3264365E+02  0.3302275E+02  0.3246784E+02  0.3127701E+02  0.3200636E+02  0.3118711E+02  0.3098740E+02  0.3175970E+02  0.3103247E+02  0.3128333E+02  0.3125407E+02  0.3252906E+02  0.3196138E+02  0.3121352E+02  0.3239634E+02  0.3187334E+02  0.3164350E+02  0.3210506E+02  0.3163466E+02  0.3162290E+02  0.3167713E+02  0.3146908E+02  0.3123470E+02  0.3252818E+02  0.3176232E+02  0.3112736E+02  0.3019512E+02  0.3011510E+02  0.3032766E+02  0.3003496E+02  0.3052263E+02  0.2910591E+02  0.2921039E+02  0.2920002E+02  0.2975498E+02  0.2953554E+02  0.2924235E+02  0.2964065E+02  0.2911857E+02
  0.3240316E+02  0.3264365E+02  0.3302275E+02  0.3246784E+02  0.3127701E+02  0.3200636E+02  0.3118711E+02  0.3098740E+02  0.3175970E+02  0.3103247E+02  0.3128333E+02  0.3125407E+02  0.3252906E+02  0.3196138E+02  0.3121352E+02  0.3239634E+02  0.3187334E+02  0.3164350E+02  0.3210506E+02  0.3163466E+02  0.3162290E+02  0.3167713E+02  0.3146908E+02  0.3123470E+02  0.3252818E+02  0.3176232E+02  0.3112736E+02  0.3019512E+02  0.3011510E+02  0.3032766E+02  0.3003496E+02  0.3052263E+02  0.2910591E+02  0.2921039E+02  0.2920002E+02  0.2975498E+02  0.2953554E+02  0.2924235E+02  0.2964065E+02  0.2911857E+02
  0.3240316E+02  0.3264365E+02  0.3302275E+02  0.3246784E+02  0.3127701E+02  0.3200636E+02  0.3118711E+02  0.3098740E+02  0.3175970E+02  0.3103247E+02  0.3128333E+02  0.3125407E+02  0.3252906E+02  0.3196138E+02  0.3121352E+02  0.3239634E+02  0.3187334E+02  0.3164350E+02  0.3210506E+02  0.3163466E+02  0.3162290E+02  0.3167713E+02  0.3146908E+02  0.3123470E+02  0.3252818E+02  0.3176232E+02  0.3112736E+02  0.3019512E+02  0.3011510E+02  0.3032766E+02  0.3003496E+02  0.3052263E+02  0.2910591E+02  0.2921039E+02  0.2920002E+02  0.2975498E+02  0.2953554E+02  0.2924235E+02  0.2964065E+02  0.2911857E+02
  0.3240316E+02  0.3264365E+02  0.3302275E+02  0.3246784E+02  0.3127701E+02  0.3200636E+02  0.3118711E+02  0.3098740E+02  0.3175970E+02  0.3103247E+02  0.3128333E+02  0.3125407E+02  0.3252906E+02  0.3196138E+02  0.3121352E+02  0.3239634E+02  0.3187334E+02  0.3164350E+02  0.3210506E+02  0.3163466E+02  0.3162290E+02  0.3167713E+02  0.3146908E+02  0.3123470E+02  0.3252818E+02  0.3176232E+02  0.3112736E+02  0.3019512E+02  0.3011510E+02  0.3032766E+02  0.3003496E+02  0.3052263E+02  0.2910591E+02  0.2921039E+02  0.2920002E+02  0.2975498E+02  0.2953554E+02  0.2924235E+02  0.2964065E+02  0.2911857E+02
  0.3240316E+02  0.3264365E+02  0.3302275E+02  0.3246784E+02  0.3127701E+02  0.3200636E+02  0.3118711E+02  0.3098740E+02  0.3175970E+02  0.3103247E+02  0.3128333E+02  0.3125407E+02  0.3252906E+02  0.3196138E+02  0.3121352E+02  0.3239634E+02  0.3187334E+02  0.3164350E+02  0.3210506E+02  0.3163466E+02  0.3162290E+02  0.3167713E+02  0.3146908E+02  0.3123470E+02  0.3252818E+02  0.3176232E+02  0.3112736E+02  0.3019512E+02  0.3011510E+02  0.3032766E+02  0.3003496E+02  0.3052263E+02  0.2910591E+02  0.2921039E+02  0.2920002E+02  0.2975498E+02  0.2953554E+02  0.2924235E+02  0.2964065E+02  0.2911857E+02
  0.3240316E+02  0.3264365E+02  0.3302275E+02  0.3246784E+02  0.3127701E+02  0.3200636E+02  0.3118711E+02  0.3098740E+02  0.3175970E+02  0.3103247E+02  0.3128333E+02  0.3125407E+02  0.3252906E+02  0.3196138E+02  0.3121352E+02  0.3239634E+02  0.3187334E+02  0.3164350E+02  0.3210506E+02  0.3163466E+02  0.3162290E+02  0.3167713E+02  0.3146908E+02  0.3123470E+02  0.3252818E+02  0.3176232E+02  0.3112736E+02  0.3019512E+02  0.3011510E+02  0.3032766E+02  0.3003496E+02  0.3052263E+02  0.2910591E+02  0.2921039E+02  0.2920002E+02  0.2975498E+02  0.2953554E+02  0.2924235E+02  0.2964065E+02  0.2911857E+02
  0.3240316E+02  0.3264365E+02  0.3302275E+02  0.3246784E+02  0.3127701E+02  0.3200636E+02  0.3118711E+02  0.3098740E+02  0.3175970E+02  0.3103247E+02  0.3128333E+02  0.3125407E+02  0.3252906E+02  0.3196138E+02  0.3121352E+02  0.3239634E+02  0.3187334E+02  0.3164350E+02  0.3210506E+02  0.3163466E+02  0.3162290E+02  0.3167713E+02  0.3146908E+02  0.3123470E+02  0.3252818E+02  0.3176232E+02  0.3112736E+02  0.3019512E+02  0.3011510E+02  0.3032766E+02  0.3003496E+02  0.3052263E+02  0.2910591E+02  0.2921039E+02  0.2920002E+02  0.2975498E+02  0.2953554E+02  0.2924235E+02  0.2964065E+02  0.2911857E+02
  0.3240316E+02  0.3264365E+02  0.3302275E+02  0.3246784E+02  0.3127701E+02  0.3200636E+02  0.3118711E+02  0.3098740E+02  0.3175970E+02  0.3103247E+02  0.3128333E+02  0.3125407E+02  0.3252906E+02  0.3196138E+02  0.3121352E+02  0.3239634E+02  0.3187334E+02  0.3164350E+02  0.3210506E+02  0.3163466E+02  0.3162290E+02  0.3167713E+02  0.3146908E+02  0.3123470E+02  0.3252818E+02  0.3176232E+02  0.3112736E+02  0.3019512E+02  0.3011510E+02  0.3032766E+02  0.3003496E+02  0.3052263E+02  0.2910591E+02  0.2921039E+02  0.2920002E+02  0.2975498E+02  0.2953554E+02  0.2924235E+02  0.2964065E+02  0.2911857E+02
  0.3240316E+02  0.3264365E+02  0.3302275E+02  0.3246784E+02  0.3127701E+02  0.3200636E+02  0.3118711E+02  0.3098740E+02  0.3175970E+02  0.3103247E+02  0.3128333E+02  0.3125407E+02  0.3252906E+02  0.3196138E+02  0.3121352E+02  0.3239634E+02  0.3187334E+02  0.3164350E+02  0.3210506E+02  0.3163466E+02  0.3162290E+02  0.3167713E+02  0.3146908E+02  0.3123470E+02  0.3252818E+02  0.3176232E+02  0.3112736E+02  0.3019512E+02  0.3011510E+02  0.3032766E+02  0.3003496E+02  0.3052263E+02  0.2910591E+02  0.2921039E+02  0.2920002E+02  0.2975498E+02  0.2953554E+02  0.2924235E+02  0.2964065E+02  0.2911857E+02
  0.3240316E+02  0.3264365E+02  0.3302275E+02  0.3246784E+02  0.3127701E+02  0.3200636E+02  0.3118711E+02  0.3098740E+02  0.3175970E+02  0.3103247E+02  0.3128333E+02  0.3125407E+02  0.3252906E+02  0.3196138E+02  0.3121352E+02  0.3239634E+02  0.3187334E+02  0.3164350E+02  0.3210506E+02  0.3163466E+02  0.3162290E+02  0.3167713E+02  0.3146908E+02  0.3123470E+02  0.3252818E+02  0.3176232E+02  0.3112736E+02  0.3019512E+02  0.3011510E+02  0.3032766E+02  0.3003496E+02  0.3052263E+02  0.2910591E+02  0.2921039E+02  0.2920002E+02  0.2975498E+02  0.2953554E+02  0.2924235E+02  0.2964065E+02  0.2911857E+02
  0.3240316E+02  0.3264365E+02  0.3302275E+02  0.3246784E+02  0.3127701E+02  0.3200636E+02  0.3118711E+02  0.3098740E+02  0.3175970E+02  0.3103247E+02  0.3128333E+02  0.3125407E+02  0.3252906E+02  0.3196138E+02  0.3121352E+02  0.3239634E+02  0.3187334E+02  0.3164350E+02  0.3210506E+02  0.3163466E+02  0.3162290E+02  0.3167713E+02  0.3146908E+02  0.3123470E+02  0.3252818E+02  0.3176232E+02  0.3112736E+02  0.3019512E+02  0.3011510E+02  0.3032766E+02  0.3003496E+02  0.3052263E+02  0.2910591E+02  0.2921039E+02  0.2920002E+02  0.2975498E+02  0.2953554E+02  0.2924235E+02  0.2964065E+02  0.2911857E+02
