# Supplementary material for: Accounting for skill in trend, variability, and autocorrelation facilitates better multi-model projections: Application to the AMOC and temperature time series
Source: PLoS One. 2019 Apr 10;14(4):e0214535. doi: 10.1371/journal.pone.0214535 (PMC6457553; doi:10.1371/journal.pone.0214535)
Supplement: S2 File — (ZIP) [file pone.0214535.s002.zip › input/AMOChistoricalmaxosse/M7_1960_1999_pp_Annual_AMOChistoricalmaxosse_clim.txt]

  0.2552165E+02  0.2742044E+02  0.2734505E+02  0.2678865E+02  0.2646012E+02  0.2597548E+02  0.2660115E+02  0.2721191E+02  0.2646887E+02  0.2508686E+02  0.2589061E+02  0.2587482E+02  0.2545983E+02  0.2612575E+02  0.2581151E+02  0.2491026E+02  0.2523512E+02  0.2556148E+02  0.2663095E+02  0.2515626E+02  0.2512204E+02  0.2478954E+02  0.2371307E+02  0.2286825E+02  0.2266547E+02  0.2144137E+02  0.2152960E+02  0.2226907E+02  0.2236497E+02  0.2213582E+02  0.2221286E+02  0.2318719E+02  0.2400622E+02  0.2519628E+02  0.2562481E+02  0.2632384E+02  0.2700990E+02  0.2684226E+02  0.2631690E+02  0.2599079E+02
  0.2552165E+02  0.2742044E+02  0.2734505E+02  0.2678865E+02  0.2646012E+02  0.2597548E+02  0.2660115E+02  0.2721191E+02  0.2646887E+02  0.2508686E+02  0.2589061E+02  0.2587482E+02  0.2545983E+02  0.2612575E+02  0.2581151E+02  0.2491026E+02  0.2523512E+02  0.2556148E+02  0.2663095E+02  0.2515626E+02  0.2512204E+02  0.2478954E+02  0.2371307E+02  0.2286825E+02  0.2266547E+02  0.2144137E+02  0.2152960E+02  0.2226907E+02  0.2236497E+02  0.2213582E+02  0.2221286E+02  0.2318719E+02  0.2400622E+02  0.2519628E+02  0.2562481E+02  0.2632384E+02  0.2700990E+02  0.2684226E+02  0.2631690E+02  0.2599079E+02
  0.2552165E+02  0.2742044E+02  0.2734505E+02  0.2678865E+02  0.2646012E+02  0.2597548E+02  0.2660115E+02  0.2721191E+02  0.2646887E+02  0.2508686E+02  0.2589061E+02  0.2587482E+02  0.2545983E+02  0.2612575E+02  0.2581151E+02  0.2491026E+02  0.2523512E+02  0.2556148E+02  0.2663095E+02  0.2515626E+02  0.2512204E+02  0.2478954E+02  0.2371307E+02  0.2286825E+02  0.2266547E+02  0.2144137E+02  0.2152960E+02  0.2226907E+02  0.2236497E+02  0.2213582E+02  0.2221286E+02  0.2318719E+02  0.2400622E+02  0.2519628E+02  0.2562481E+02  0.2632384E+02  0.2700990E+02  0.2684226E+02  0.2631690E+02  0.2599079E+02
  0.2552165E+02  0.2742044E+02  0.2734505E+02  0.2678865E+02  0.2646012E+02  0.2597548E+02  0.2660115E+02  0.2721191E+02  0.2646887E+02  0.2508686E+02  0.2589061E+02  0.2587482E+02  0.2545983E+02  0.2612575E+02  0.2581151E+02  0.2491026E+02  0.2523512E+02  0.2556148E+02  0.2663095E+02  0.2515626E+02  0.2512204E+02  0.2478954E+02  0.2371307E+02  0.2286825E+02  0.2266547E+02  0.2144137E+02  0.2152960E+02  0.2226907E+02  0.2236497E+02  0.2213582E+02  0.2221286E+02  0.2318719E+02  0.2400622E+02  0.2519628E+02  0.2562481E+02  0.2632384E+02  0.2700990E+02  0.2684226E+02  0.2631690E+02  0.2599079E+02
  0.2552165E+02  0.2742044E+02  0.2734505E+02  0.2678865E+02  0.2646012E+02  0.2597548E+02  0.2660115E+02  0.2721191E+02  0.2646887E+02  0.2508686E+02  0.2589061E+02  0.2587482E+02  0.2545983E+02  0.2612575E+02  0.2581151E+02  0.2491026E+02  0.2523512E+02  0.2556148E+02  0.2663095E+02  0.2515626E+02  0.2512204E+02  0.2478954E+02  0.2371307E+02  0.2286825E+02  0.2266547E+02  0.2144137E+02  0.2152960E+02  0.2226907E+02  0.2236497E+02  0.2213582E+02  0.2221286E+02  0.2318719E+02  0.2400622E+02  0.2519628E+02  0.2562481E+02  0.2632384E+02  0.2700990E+02  0.2684226E+02  0.2631690E+02  0.2599079E+02
  0.2552165E+02  0.2742044E+02  0.2734505E+02  0.2678865E+02  0.2646012E+02  0.2597548E+02  0.2660115E+02  0.2721191E+02  0.2646887E+02  0.2508686E+02  0.2589061E+02  0.2587482E+02  0.2545983E+02  0.2612575E+02  0.2581151E+02  0.2491026E+02  0.2523512E+02  0.2556148E+02  0.2663095E+02  0.2515626E+02  0.2512204E+02  0.2478954E+02  0.2371307E+02  0.2286825E+02  0.2266547E+02  0.2144137E+02  0.2152960E+02  0.2226907E+02  0.2236497E+02  0.2213582E+02  0.2221286E+02  0.2318719E+02  0.2400622E+02  0.2519628E+02  0.2562481E+02  0.2632384E+02  0.2700990E+02  0.2684226E+02  0.2631690E+02  0.2599079E+02
  0.2552165E+02  0.2742044E+02  0.2734505E+02  0.2678865E+02  0.2646012E+02  0.2597548E+02  0.2660115E+02  0.2721191E+02  0.2646887E+02  0.2508686E+02  0.2589061E+02  0.2587482E+02  0.2545983E+02  0.2612575E+02  0.2581151E+02  0.2491026E+02  0.2523512E+02  0.2556148E+02  0.2663095E+02  0.2515626E+02  0.2512204E+02  0.2478954E+02  0.2371307E+02  0.2286825E+02  0.2266547E+02  0.2144137E+02  0.2152960E+02  0.2226907E+02  0.2236497E+02  0.2213582E+02  0.2221286E+02  0.2318719E+02  0.2400622E+02  0.2519628E+02  0.2562481E+02  0.2632384E+02  0.2700990E+02  0.2684226E+02  0.2631690E+02  0.2599079E+02
  0.2552165E+02  0.2742044E+02  0.2734505E+02  0.2678865E+02  0.2646012E+02  0.2597548E+02  0.2660115E+02  0.2721191E+02  0.2646887E+02  0.2508686E+02  0.2589061E+02  0.2587482E+02  0.2545983E+02  0.2612575E+02  0.2581151E+02  0.2491026E+02  0.2523512E+02  0.2556148E+02  0.2663095E+02  0.2515626E+02  0.2512204E+02  0.2478954E+02  0.2371307E+02  0.2286825E+02  0.2266547E+02  0.2144137E+02  0.2152960E+02  0.2226907E+02  0.2236497E+02  0.2213582E+02  0.2221286E+02  0.2318719E+02  0.2400622E+02  0.2519628E+02  0.2562481E+02  0.2632384E+02  0.2700990E+02  0.2684226E+02  0.2631690E+02  0.2599079E+02
  0.2552165E+02  0.2742044E+02  0.2734505E+02  0.2678865E+02  0.2646012E+02  0.2597548E+02  0.2660115E+02  0.2721191E+02  0.2646887E+02  0.2508686E+02  0.2589061E+02  0.2587482E+02  0.2545983E+02  0.2612575E+02  0.2581151E+02  0.2491026E+02  0.2523512E+02  0.2556148E+02  0.2663095E+02  0.2515626E+02  0.2512204E+02  0.2478954E+02  0.2371307E+02  0.2286825E+02  0.2266547E+02  0.2144137E+02  0.2152960E+02  0.2226907E+02  0.2236497E+02  0.2213582E+02  0.2221286E+02  0.2318719E+02  0.2400622E+02  0.2519628E+02  0.2562481E+02  0.2632384E+02  0.2700990E+02  0.2684226E+02  0.2631690E+02  0.2599079E+02
  0.2552165E+02  0.2742044E+02  0.2734505E+02  0.2678865E+02  0.2646012E+02  0.2597548E+02  0.2660115E+02  0.2721191E+02  0.2646887E+02  0.2508686E+02  0.2589061E+02  0.2587482E+02  0.2545983E+02  0.2612575E+02  0.2581151E+02  0.2491026E+02  0.2523512E+02  0.2556148E+02  0.2663095E+02  0.2515626E+02  0.2512204E+02  0.2478954E+02  0.2371307E+02  0.2286825E+02  0.2266547E+02  0.2144137E+02  0.2152960E+02  0.2226907E+02  0.2236497E+02  0.2213582E+02  0.2221286E+02  0.2318719E+02  0.2400622E+02  0.2519628E+02  0.2562481E+02  0.2632384E+02  0.2700990E+02  0.2684226E+02  0.2631690E+02  0.2599079E+02
  0.2552165E+02  0.2742044E+02  0.2734505E+02  0.2678865E+02  0.2646012E+02  0.2597548E+02  0.2660115E+02  0.2721191E+02  0.2646887E+02  0.2508686E+02  0.2589061E+02  0.2587482E+02  0.2545983E+02  0.2612575E+02  0.2581151E+02  0.2491026E+02  0.2523512E+02  0.2556148E+02  0.2663095E+02  0.2515626E+02  0.2512204E+02  0.2478954E+02  0.2371307E+02  0.2286825E+02  0.2266547E+02  0.2144137E+02  0.2152960E+02  0.2226907E+02  0.2236497E+02  0.2213582E+02  0.2221286E+02  0.2318719E+02  0.2400622E+02  0.2519628E+02  0.2562481E+02  0.2632384E+02  0.2700990E+02  0.2684226E+02  0.2631690E+02  0.2599079E+02
  0.2552165E+02  0.2742044E+02  0.2734505E+02  0.2678865E+02  0.2646012E+02  0.2597548E+02  0.2660115E+02  0.2721191E+02  0.2646887E+02  0.2508686E+02  0.2589061E+02  0.2587482E+02  0.2545983E+02  0.2612575E+02  0.2581151E+02  0.2491026E+02  0.2523512E+02  0.2556148E+02  0.2663095E+02  0.2515626E+02  0.2512204E+02  0.2478954E+02  0.2371307E+02  0.2286825E+02  0.2266547E+02  0.2144137E+02  0.2152960E+02  0.2226907E+02  0.2236497E+02  0.2213582E+02  0.2221286E+02  0.2318719E+02  0.2400622E+02  0.2519628E+02  0.2562481E+02  0.2632384E+02  0.2700990E+02  0.2684226E+02  0.2631690E+02  0.2599079E+02
  0.2552165E+02  0.2742044E+02  0.2734505E+02  0.2678865E+02  0.2646012E+02  0.2597548E+02  0.2660115E+02  0.2721191E+02  0.2646887E+02  0.2508686E+02  0.2589061E+02  0.2587482E+02  0.2545983E+02  0.2612575E+02  0.2581151E+02  0.2491026E+02  0.2523512E+02  0.2556148E+02  0.2663095E+02  0.2515626E+02  0.2512204E+02  0.2478954E+02  0.2371307E+02  0.2286825E+02  0.2266547E+02  0.2144137E+02  0.2152960E+02  0.2226907E+02  0.2236497E+02  0.2213582E+02  0.2221286E+02  0.2318719E+02  0.2400622E+02  0.2519628E+02  0.2562481E+02  0.2632384E+02  0.2700990E+02  0.2684226E+02  0.2631690E+02  0.2599079E+02
