# Supplementary material for: Accounting for skill in trend, variability, and autocorrelation facilitates better multi-model projections: Application to the AMOC and temperature time series
Source: PLoS One. 2019 Apr 10;14(4):e0214535. doi: 10.1371/journal.pone.0214535 (PMC6457553; doi:10.1371/journal.pone.0214535)
Supplement: S2 File — (ZIP) [file pone.0214535.s002.zip › input/AMOChistoricalmaxosse/M4_1960_1999_pp_Annual_AMOChistoricalmaxosse_clim.txt]

  0.2396466E+02  0.2359842E+02  0.2322754E+02  0.2426366E+02  0.2358738E+02  0.2422906E+02  0.2327740E+02  0.2344721E+02  0.2361211E+02  0.2357233E+02  0.2435671E+02  0.2366955E+02  0.2354820E+02  0.2330061E+02  0.2268126E+02  0.2285448E+02  0.2443731E+02  0.2440814E+02  0.2337604E+02  0.2322255E+02  0.2359200E+02  0.2342155E+02  0.2353009E+02  0.2296367E+02  0.2444190E+02  0.2252452E+02  0.2336152E+02  0.2349611E+02  0.2319734E+02  0.2310521E+02  0.2227240E+02  0.2242366E+02  0.2288616E+02  0.2201339E+02  0.2326331E+02  0.2226697E+02  0.2247492E+02  0.2178710E+02  0.2203569E+02  0.2299845E+02
  0.2396466E+02  0.2359842E+02  0.2322754E+02  0.2426366E+02  0.2358738E+02  0.2422906E+02  0.2327740E+02  0.2344721E+02  0.2361211E+02  0.2357233E+02  0.2435671E+02  0.2366955E+02  0.2354820E+02  0.2330061E+02  0.2268126E+02  0.2285448E+02  0.2443731E+02  0.2440814E+02  0.2337604E+02  0.2322255E+02  0.2359200E+02  0.2342155E+02  0.2353009E+02  0.2296367E+02  0.2444190E+02  0.2252452E+02  0.2336152E+02  0.2349611E+02  0.2319734E+02  0.2310521E+02  0.2227240E+02  0.2242366E+02  0.2288616E+02  0.2201339E+02  0.2326331E+02  0.2226697E+02  0.2247492E+02  0.2178710E+02  0.2203569E+02  0.2299845E+02
  0.2396466E+02  0.2359842E+02  0.2322754E+02  0.2426366E+02  0.2358738E+02  0.2422906E+02  0.2327740E+02  0.2344721E+02  0.2361211E+02  0.2357233E+02  0.2435671E+02  0.2366955E+02  0.2354820E+02  0.2330061E+02  0.2268126E+02  0.2285448E+02  0.2443731E+02  0.2440814E+02  0.2337604E+02  0.2322255E+02  0.2359200E+02  0.2342155E+02  0.2353009E+02  0.2296367E+02  0.2444190E+02  0.2252452E+02  0.2336152E+02  0.2349611E+02  0.2319734E+02  0.2310521E+02  0.2227240E+02  0.2242366E+02  0.2288616E+02  0.2201339E+02  0.2326331E+02  0.2226697E+02  0.2247492E+02  0.2178710E+02  0.2203569E+02  0.2299845E+02
  0.2396466E+02  0.2359842E+02  0.2322754E+02  0.2426366E+02  0.2358738E+02  0.2422906E+02  0.2327740E+02  0.2344721E+02  0.2361211E+02  0.2357233E+02  0.2435671E+02  0.2366955E+02  0.2354820E+02  0.2330061E+02  0.2268126E+02  0.2285448E+02  0.2443731E+02  0.2440814E+02  0.2337604E+02  0.2322255E+02  0.2359200E+02  0.2342155E+02  0.2353009E+02  0.2296367E+02  0.2444190E+02  0.2252452E+02  0.2336152E+02  0.2349611E+02  0.2319734E+02  0.2310521E+02  0.2227240E+02  0.2242366E+02  0.2288616E+02  0.2201339E+02  0.2326331E+02  0.2226697E+02  0.2247492E+02  0.2178710E+02  0.2203569E+02  0.2299845E+02
  0.2396466E+02  0.2359842E+02  0.2322754E+02  0.2426366E+02  0.2358738E+02  0.2422906E+02  0.2327740E+02  0.2344721E+02  0.2361211E+02  0.2357233E+02  0.2435671E+02  0.2366955E+02  0.2354820E+02  0.2330061E+02  0.2268126E+02  0.2285448E+02  0.2443731E+02  0.2440814E+02  0.2337604E+02  0.2322255E+02  0.2359200E+02  0.2342155E+02  0.2353009E+02  0.2296367E+02  0.2444190E+02  0.2252452E+02  0.2336152E+02  0.2349611E+02  0.2319734E+02  0.2310521E+02  0.2227240E+02  0.2242366E+02  0.2288616E+02  0.2201339E+02  0.2326331E+02  0.2226697E+02  0.2247492E+02  0.2178710E+02  0.2203569E+02  0.2299845E+02
  0.2396466E+02  0.2359842E+02  0.2322754E+02  0.2426366E+02  0.2358738E+02  0.2422906E+02  0.2327740E+02  0.2344721E+02  0.2361211E+02  0.2357233E+02  0.2435671E+02  0.2366955E+02  0.2354820E+02  0.2330061E+02  0.2268126E+02  0.2285448E+02  0.2443731E+02  0.2440814E+02  0.2337604E+02  0.2322255E+02  0.2359200E+02  0.2342155E+02  0.2353009E+02  0.2296367E+02  0.2444190E+02  0.2252452E+02  0.2336152E+02  0.2349611E+02  0.2319734E+02  0.2310521E+02  0.2227240E+02  0.2242366E+02  0.2288616E+02  0.2201339E+02  0.2326331E+02  0.2226697E+02  0.2247492E+02  0.2178710E+02  0.2203569E+02  0.2299845E+02
  0.2396466E+02  0.2359842E+02  0.2322754E+02  0.2426366E+02  0.2358738E+02  0.2422906E+02  0.2327740E+02  0.2344721E+02  0.2361211E+02  0.2357233E+02  0.2435671E+02  0.2366955E+02  0.2354820E+02  0.2330061E+02  0.2268126E+02  0.2285448E+02  0.2443731E+02  0.2440814E+02  0.2337604E+02  0.2322255E+02  0.2359200E+02  0.2342155E+02  0.2353009E+02  0.2296367E+02  0.2444190E+02  0.2252452E+02  0.2336152E+02  0.2349611E+02  0.2319734E+02  0.2310521E+02  0.2227240E+02  0.2242366E+02  0.2288616E+02  0.2201339E+02  0.2326331E+02  0.2226697E+02  0.2247492E+02  0.2178710E+02  0.2203569E+02  0.2299845E+02
  0.2396466E+02  0.2359842E+02  0.2322754E+02  0.2426366E+02  0.2358738E+02  0.2422906E+02  0.2327740E+02  0.2344721E+02  0.2361211E+02  0.2357233E+02  0.2435671E+02  0.2366955E+02  0.2354820E+02  0.2330061E+02  0.2268126E+02  0.2285448E+02  0.2443731E+02  0.2440814E+02  0.2337604E+02  0.2322255E+02  0.2359200E+02  0.2342155E+02  0.2353009E+02  0.2296367E+02  0.2444190E+02  0.2252452E+02  0.2336152E+02  0.2349611E+02  0.2319734E+02  0.2310521E+02  0.2227240E+02  0.2242366E+02  0.2288616E+02  0.2201339E+02  0.2326331E+02  0.2226697E+02  0.2247492E+02  0.2178710E+02  0.2203569E+02  0.2299845E+02
  0.2396466E+02  0.2359842E+02  0.2322754E+02  0.2426366E+02  0.2358738E+02  0.2422906E+02  0.2327740E+02  0.2344721E+02  0.2361211E+02  0.2357233E+02  0.2435671E+02  0.2366955E+02  0.2354820E+02  0.2330061E+02  0.2268126E+02  0.2285448E+02  0.2443731E+02  0.2440814E+02  0.2337604E+02  0.2322255E+02  0.2359200E+02  0.2342155E+02  0.2353009E+02  0.2296367E+02  0.2444190E+02  0.2252452E+02  0.2336152E+02  0.2349611E+02  0.2319734E+02  0.2310521E+02  0.2227240E+02  0.2242366E+02  0.2288616E+02  0.2201339E+02  0.2326331E+02  0.2226697E+02  0.2247492E+02  0.2178710E+02  0.2203569E+02  0.2299845E+02
  0.2396466E+02  0.2359842E+02  0.2322754E+02  0.2426366E+02  0.2358738E+02  0.2422906E+02  0.2327740E+02  0.2344721E+02  0.2361211E+02  0.2357233E+02  0.2435671E+02  0.2366955E+02  0.2354820E+02  0.2330061E+02  0.2268126E+02  0.2285448E+02  0.2443731E+02  0.2440814E+02  0.2337604E+02  0.2322255E+02  0.2359200E+02  0.2342155E+02  0.2353009E+02  0.2296367E+02  0.2444190E+02  0.2252452E+02  0.2336152E+02  0.2349611E+02  0.2319734E+02  0.2310521E+02  0.2227240E+02  0.2242366E+02  0.2288616E+02  0.2201339E+02  0.2326331E+02  0.2226697E+02  0.2247492E+02  0.2178710E+02  0.2203569E+02  0.2299845E+02
  0.2396466E+02  0.2359842E+02  0.2322754E+02  0.2426366E+02  0.2358738E+02  0.2422906E+02  0.2327740E+02  0.2344721E+02  0.2361211E+02  0.2357233E+02  0.2435671E+02  0.2366955E+02  0.2354820E+02  0.2330061E+02  0.2268126E+02  0.2285448E+02  0.2443731E+02  0.2440814E+02  0.2337604E+02  0.2322255E+02  0.2359200E+02  0.2342155E+02  0.2353009E+02  0.2296367E+02  0.2444190E+02  0.2252452E+02  0.2336152E+02  0.2349611E+02  0.2319734E+02  0.2310521E+02  0.2227240E+02  0.2242366E+02  0.2288616E+02  0.2201339E+02  0.2326331E+02  0.2226697E+02  0.2247492E+02  0.2178710E+02  0.2203569E+02  0.2299845E+02
  0.2396466E+02  0.2359842E+02  0.2322754E+02  0.2426366E+02  0.2358738E+02  0.2422906E+02  0.2327740E+02  0.2344721E+02  0.2361211E+02  0.2357233E+02  0.2435671E+02  0.2366955E+02  0.2354820E+02  0.2330061E+02  0.2268126E+02  0.2285448E+02  0.2443731E+02  0.2440814E+02  0.2337604E+02  0.2322255E+02  0.2359200E+02  0.2342155E+02  0.2353009E+02  0.2296367E+02  0.2444190E+02  0.2252452E+02  0.2336152E+02  0.2349611E+02  0.2319734E+02  0.2310521E+02  0.2227240E+02  0.2242366E+02  0.2288616E+02  0.2201339E+02  0.2326331E+02  0.2226697E+02  0.2247492E+02  0.2178710E+02  0.2203569E+02  0.2299845E+02
  0.2396466E+02  0.2359842E+02  0.2322754E+02  0.2426366E+02  0.2358738E+02  0.2422906E+02  0.2327740E+02  0.2344721E+02  0.2361211E+02  0.2357233E+02  0.2435671E+02  0.2366955E+02  0.2354820E+02  0.2330061E+02  0.2268126E+02  0.2285448E+02  0.2443731E+02  0.2440814E+02  0.2337604E+02  0.2322255E+02  0.2359200E+02  0.2342155E+02  0.2353009E+02  0.2296367E+02  0.2444190E+02  0.2252452E+02  0.2336152E+02  0.2349611E+02  0.2319734E+02  0.2310521E+02  0.2227240E+02  0.2242366E+02  0.2288616E+02  0.2201339E+02  0.2326331E+02  0.2226697E+02  0.2247492E+02  0.2178710E+02  0.2203569E+02  0.2299845E+02
