# Supplementary material for: Accounting for skill in trend, variability, and autocorrelation facilitates better multi-model projections: Application to the AMOC and temperature time series
Source: PLoS One. 2019 Apr 10;14(4):e0214535. doi: 10.1371/journal.pone.0214535 (PMC6457553; doi:10.1371/journal.pone.0214535)
Supplement: S2 File — (ZIP) [file pone.0214535.s002.zip › input/AMOChistoricalmaxosse/M10_1960_1999_pp_Annual_AMOChistoricalmaxosse_clim.txt]

  0.2171397E+02  0.2262672E+02  0.2275154E+02  0.2284785E+02  0.2397056E+02  0.2392492E+02  0.2235468E+02  0.2134140E+02  0.2193638E+02  0.2279432E+02  0.2329971E+02  0.2239261E+02  0.2364332E+02  0.2306604E+02  0.2342216E+02  0.2312405E+02  0.2190168E+02  0.2294570E+02  0.2360379E+02  0.2285186E+02  0.2159566E+02  0.2440997E+02  0.2327848E+02  0.2300662E+02  0.2238450E+02  0.2286589E+02  0.2179466E+02  0.2048025E+02  0.2160155E+02  0.2025935E+02  0.2269569E+02  0.2141334E+02  0.2220047E+02  0.2138014E+02  0.2141179E+02  0.2118720E+02  0.2063593E+02  0.2185334E+02  0.2225453E+02  0.2139896E+02
  0.2171397E+02  0.2262672E+02  0.2275154E+02  0.2284785E+02  0.2397056E+02  0.2392492E+02  0.2235468E+02  0.2134140E+02  0.2193638E+02  0.2279432E+02  0.2329971E+02  0.2239261E+02  0.2364332E+02  0.2306604E+02  0.2342216E+02  0.2312405E+02  0.2190168E+02  0.2294570E+02  0.2360379E+02  0.2285186E+02  0.2159566E+02  0.2440997E+02  0.2327848E+02  0.2300662E+02  0.2238450E+02  0.2286589E+02  0.2179466E+02  0.2048025E+02  0.2160155E+02  0.2025935E+02  0.2269569E+02  0.2141334E+02  0.2220047E+02  0.2138014E+02  0.2141179E+02  0.2118720E+02  0.2063593E+02  0.2185334E+02  0.2225453E+02  0.2139896E+02
  0.2171397E+02  0.2262672E+02  0.2275154E+02  0.2284785E+02  0.2397056E+02  0.2392492E+02  0.2235468E+02  0.2134140E+02  0.2193638E+02  0.2279432E+02  0.2329971E+02  0.2239261E+02  0.2364332E+02  0.2306604E+02  0.2342216E+02  0.2312405E+02  0.2190168E+02  0.2294570E+02  0.2360379E+02  0.2285186E+02  0.2159566E+02  0.2440997E+02  0.2327848E+02  0.2300662E+02  0.2238450E+02  0.2286589E+02  0.2179466E+02  0.2048025E+02  0.2160155E+02  0.2025935E+02  0.2269569E+02  0.2141334E+02  0.2220047E+02  0.2138014E+02  0.2141179E+02  0.2118720E+02  0.2063593E+02  0.2185334E+02  0.2225453E+02  0.2139896E+02
  0.2171397E+02  0.2262672E+02  0.2275154E+02  0.2284785E+02  0.2397056E+02  0.2392492E+02  0.2235468E+02  0.2134140E+02  0.2193638E+02  0.2279432E+02  0.2329971E+02  0.2239261E+02  0.2364332E+02  0.2306604E+02  0.2342216E+02  0.2312405E+02  0.2190168E+02  0.2294570E+02  0.2360379E+02  0.2285186E+02  0.2159566E+02  0.2440997E+02  0.2327848E+02  0.2300662E+02  0.2238450E+02  0.2286589E+02  0.2179466E+02  0.2048025E+02  0.2160155E+02  0.2025935E+02  0.2269569E+02  0.2141334E+02  0.2220047E+02  0.2138014E+02  0.2141179E+02  0.2118720E+02  0.2063593E+02  0.2185334E+02  0.2225453E+02  0.2139896E+02
  0.2171397E+02  0.2262672E+02  0.2275154E+02  0.2284785E+02  0.2397056E+02  0.2392492E+02  0.2235468E+02  0.2134140E+02  0.2193638E+02  0.2279432E+02  0.2329971E+02  0.2239261E+02  0.2364332E+02  0.2306604E+02  0.2342216E+02  0.2312405E+02  0.2190168E+02  0.2294570E+02  0.2360379E+02  0.2285186E+02  0.2159566E+02  0.2440997E+02  0.2327848E+02  0.2300662E+02  0.2238450E+02  0.2286589E+02  0.2179466E+02  0.2048025E+02  0.2160155E+02  0.2025935E+02  0.2269569E+02  0.2141334E+02  0.2220047E+02  0.2138014E+02  0.2141179E+02  0.2118720E+02  0.2063593E+02  0.2185334E+02  0.2225453E+02  0.2139896E+02
  0.2171397E+02  0.2262672E+02  0.2275154E+02  0.2284785E+02  0.2397056E+02  0.2392492E+02  0.2235468E+02  0.2134140E+02  0.2193638E+02  0.2279432E+02  0.2329971E+02  0.2239261E+02  0.2364332E+02  0.2306604E+02  0.2342216E+02  0.2312405E+02  0.2190168E+02  0.2294570E+02  0.2360379E+02  0.2285186E+02  0.2159566E+02  0.2440997E+02  0.2327848E+02  0.2300662E+02  0.2238450E+02  0.2286589E+02  0.2179466E+02  0.2048025E+02  0.2160155E+02  0.2025935E+02  0.2269569E+02  0.2141334E+02  0.2220047E+02  0.2138014E+02  0.2141179E+02  0.2118720E+02  0.2063593E+02  0.2185334E+02  0.2225453E+02  0.2139896E+02
  0.2171397E+02  0.2262672E+02  0.2275154E+02  0.2284785E+02  0.2397056E+02  0.2392492E+02  0.2235468E+02  0.2134140E+02  0.2193638E+02  0.2279432E+02  0.2329971E+02  0.2239261E+02  0.2364332E+02  0.2306604E+02  0.2342216E+02  0.2312405E+02  0.2190168E+02  0.2294570E+02  0.2360379E+02  0.2285186E+02  0.2159566E+02  0.2440997E+02  0.2327848E+02  0.2300662E+02  0.2238450E+02  0.2286589E+02  0.2179466E+02  0.2048025E+02  0.2160155E+02  0.2025935E+02  0.2269569E+02  0.2141334E+02  0.2220047E+02  0.2138014E+02  0.2141179E+02  0.2118720E+02  0.2063593E+02  0.2185334E+02  0.2225453E+02  0.2139896E+02
  0.2171397E+02  0.2262672E+02  0.2275154E+02  0.2284785E+02  0.2397056E+02  0.2392492E+02  0.2235468E+02  0.2134140E+02  0.2193638E+02  0.2279432E+02  0.2329971E+02  0.2239261E+02  0.2364332E+02  0.2306604E+02  0.2342216E+02  0.2312405E+02  0.2190168E+02  0.2294570E+02  0.2360379E+02  0.2285186E+02  0.2159566E+02  0.2440997E+02  0.2327848E+02  0.2300662E+02  0.2238450E+02  0.2286589E+02  0.2179466E+02  0.2048025E+02  0.2160155E+02  0.2025935E+02  0.2269569E+02  0.2141334E+02  0.2220047E+02  0.2138014E+02  0.2141179E+02  0.2118720E+02  0.2063593E+02  0.2185334E+02  0.2225453E+02  0.2139896E+02
  0.2171397E+02  0.2262672E+02  0.2275154E+02  0.2284785E+02  0.2397056E+02  0.2392492E+02  0.2235468E+02  0.2134140E+02  0.2193638E+02  0.2279432E+02  0.2329971E+02  0.2239261E+02  0.2364332E+02  0.2306604E+02  0.2342216E+02  0.2312405E+02  0.2190168E+02  0.2294570E+02  0.2360379E+02  0.2285186E+02  0.2159566E+02  0.2440997E+02  0.2327848E+02  0.2300662E+02  0.2238450E+02  0.2286589E+02  0.2179466E+02  0.2048025E+02  0.2160155E+02  0.2025935E+02  0.2269569E+02  0.2141334E+02  0.2220047E+02  0.2138014E+02  0.2141179E+02  0.2118720E+02  0.2063593E+02  0.2185334E+02  0.2225453E+02  0.2139896E+02
  0.2171397E+02  0.2262672E+02  0.2275154E+02  0.2284785E+02  0.2397056E+02  0.2392492E+02  0.2235468E+02  0.2134140E+02  0.2193638E+02  0.2279432E+02  0.2329971E+02  0.2239261E+02  0.2364332E+02  0.2306604E+02  0.2342216E+02  0.2312405E+02  0.2190168E+02  0.2294570E+02  0.2360379E+02  0.2285186E+02  0.2159566E+02  0.2440997E+02  0.2327848E+02  0.2300662E+02  0.2238450E+02  0.2286589E+02  0.2179466E+02  0.2048025E+02  0.2160155E+02  0.2025935E+02  0.2269569E+02  0.2141334E+02  0.2220047E+02  0.2138014E+02  0.2141179E+02  0.2118720E+02  0.2063593E+02  0.2185334E+02  0.2225453E+02  0.2139896E+02
  0.2171397E+02  0.2262672E+02  0.2275154E+02  0.2284785E+02  0.2397056E+02  0.2392492E+02  0.2235468E+02  0.2134140E+02  0.2193638E+02  0.2279432E+02  0.2329971E+02  0.2239261E+02  0.2364332E+02  0.2306604E+02  0.2342216E+02  0.2312405E+02  0.2190168E+02  0.2294570E+02  0.2360379E+02  0.2285186E+02  0.2159566E+02  0.2440997E+02  0.2327848E+02  0.2300662E+02  0.2238450E+02  0.2286589E+02  0.2179466E+02  0.2048025E+02  0.2160155E+02  0.2025935E+02  0.2269569E+02  0.2141334E+02  0.2220047E+02  0.2138014E+02  0.2141179E+02  0.2118720E+02  0.2063593E+02  0.2185334E+02  0.2225453E+02  0.2139896E+02
  0.2171397E+02  0.2262672E+02  0.2275154E+02  0.2284785E+02  0.2397056E+02  0.2392492E+02  0.2235468E+02  0.2134140E+02  0.2193638E+02  0.2279432E+02  0.2329971E+02  0.2239261E+02  0.2364332E+02  0.2306604E+02  0.2342216E+02  0.2312405E+02  0.2190168E+02  0.2294570E+02  0.2360379E+02  0.2285186E+02  0.2159566E+02  0.2440997E+02  0.2327848E+02  0.2300662E+02  0.2238450E+02  0.2286589E+02  0.2179466E+02  0.2048025E+02  0.2160155E+02  0.2025935E+02  0.2269569E+02  0.2141334E+02  0.2220047E+02  0.2138014E+02  0.2141179E+02  0.2118720E+02  0.2063593E+02  0.2185334E+02  0.2225453E+02  0.2139896E+02
  0.2171397E+02  0.2262672E+02  0.2275154E+02  0.2284785E+02  0.2397056E+02  0.2392492E+02  0.2235468E+02  0.2134140E+02  0.2193638E+02  0.2279432E+02  0.2329971E+02  0.2239261E+02  0.2364332E+02  0.2306604E+02  0.2342216E+02  0.2312405E+02  0.2190168E+02  0.2294570E+02  0.2360379E+02  0.2285186E+02  0.2159566E+02  0.2440997E+02  0.2327848E+02  0.2300662E+02  0.2238450E+02  0.2286589E+02  0.2179466E+02  0.2048025E+02  0.2160155E+02  0.2025935E+02  0.2269569E+02  0.2141334E+02  0.2220047E+02  0.2138014E+02  0.2141179E+02  0.2118720E+02  0.2063593E+02  0.2185334E+02  0.2225453E+02  0.2139896E+02
