# Supplementary material for: Accounting for skill in trend, variability, and autocorrelation facilitates better multi-model projections: Application to the AMOC and temperature time series
Source: PLoS One. 2019 Apr 10;14(4):e0214535. doi: 10.1371/journal.pone.0214535 (PMC6457553; doi:10.1371/journal.pone.0214535)
Supplement: S2 File — (ZIP) [file pone.0214535.s002.zip › input/AMOChistoricalmaxosse/M3_1880_2004_pp_Annual_AMOChistoricalmaxosse_clim.txt]

  0.1572880E+02  0.1643987E+02  0.1636693E+02  0.1560140E+02  0.1640704E+02  0.1553386E+02  0.1695789E+02  0.1653671E+02  0.1704226E+02  0.1615248E+02  0.1731621E+02  0.1705300E+02  0.1801589E+02  0.1689767E+02  0.1761596E+02  0.1658247E+02  0.1624934E+02  0.1722163E+02  0.1801841E+02  0.1681709E+02  0.1702509E+02  0.1715415E+02  0.1785511E+02  0.1661230E+02  0.1787672E+02  0.1682566E+02  0.1676812E+02  0.1660410E+02  0.1661489E+02  0.1644307E+02  0.1676015E+02  0.1728438E+02  0.1680120E+02  0.1740353E+02  0.1770505E+02  0.1653811E+02  0.1783069E+02  0.1772033E+02  0.1757041E+02  0.1771422E+02  0.1784485E+02  0.1774399E+02  0.1584402E+02  0.1609542E+02  0.1584599E+02  0.1659532E+02  0.1653744E+02  0.1621212E+02  0.1636244E+02  0.1702206E+02  0.1667644E+02  0.1655595E+02  0.1738265E+02  0.1792872E+02  0.1834883E+02  0.1733695E+02  0.1707464E+02  0.1714864E+02  0.1757182E+02  0.1670413E+02  0.1675641E+02  0.1640082E+02  0.1458997E+02  0.1562457E+02  0.1642899E+02  0.1593465E+02  0.1659706E+02  0.1606617E+02  0.1626289E+02  0.1689055E+02  0.1710775E+02  0.1620647E+02  0.1737818E+02  0.1681561E+02  0.1712760E+02  0.1725876E+02  0.1695433E+02  0.1698761E+02  0.1687032E+02  0.1648255E+02  0.1695510E+02  0.1589909E+02  0.1516925E+02  0.1514312E+02  0.1628367E+02  0.1593398E+02  0.1511027E+02  0.1534080E+02  0.1613153E+02  0.1624745E+02  0.1636325E+02  0.1631146E+02  0.1748138E+02  0.1716967E+02  0.1575956E+02  0.1774130E+02  0.1742172E+02  0.1667576E+02  0.1636011E+02  0.1735787E+02  0.1726752E+02  0.1717870E+02  0.1752688E+02  0.1775360E+02  0.1754225E+02  0.1777350E+02  0.1633147E+02  0.1691002E+02  0.1777595E+02  0.1657568E+02  0.1771854E+02  0.1866713E+02  0.1769060E+02  0.1710211E+02  0.1812274E+02  0.1741654E+02  0.1747512E+02  0.1666542E+02  0.1827357E+02  0.1836077E+02  0.1722321E+02  0.1722095E+02  0.1636861E+02  0.1577317E+02  0.1610629E+02
  0.1572880E+02  0.1643987E+02  0.1636693E+02  0.1560140E+02  0.1640704E+02  0.1553386E+02  0.1695789E+02  0.1653671E+02  0.1704226E+02  0.1615248E+02  0.1731621E+02  0.1705300E+02  0.1801589E+02  0.1689767E+02  0.1761596E+02  0.1658247E+02  0.1624934E+02  0.1722163E+02  0.1801841E+02  0.1681709E+02  0.1702509E+02  0.1715415E+02  0.1785511E+02  0.1661230E+02  0.1787672E+02  0.1682566E+02  0.1676812E+02  0.1660410E+02  0.1661489E+02  0.1644307E+02  0.1676015E+02  0.1728438E+02  0.1680120E+02  0.1740353E+02  0.1770505E+02  0.1653811E+02  0.1783069E+02  0.1772033E+02  0.1757041E+02  0.1771422E+02  0.1784485E+02  0.1774399E+02  0.1584402E+02  0.1609542E+02  0.1584599E+02  0.1659532E+02  0.1653744E+02  0.1621212E+02  0.1636244E+02  0.1702206E+02  0.1667644E+02  0.1655595E+02  0.1738265E+02  0.1792872E+02  0.1834883E+02  0.1733695E+02  0.1707464E+02  0.1714864E+02  0.1757182E+02  0.1670413E+02  0.1675641E+02  0.1640082E+02  0.1458997E+02  0.1562457E+02  0.1642899E+02  0.1593465E+02  0.1659706E+02  0.1606617E+02  0.1626289E+02  0.1689055E+02  0.1710775E+02  0.1620647E+02  0.1737818E+02  0.1681561E+02  0.1712760E+02  0.1725876E+02  0.1695433E+02  0.1698761E+02  0.1687032E+02  0.1648255E+02  0.1695510E+02  0.1589909E+02  0.1516925E+02  0.1514312E+02  0.1628367E+02  0.1593398E+02  0.1511027E+02  0.1534080E+02  0.1613153E+02  0.1624745E+02  0.1636325E+02  0.1631146E+02  0.1748138E+02  0.1716967E+02  0.1575956E+02  0.1774130E+02  0.1742172E+02  0.1667576E+02  0.1636011E+02  0.1735787E+02  0.1726752E+02  0.1717870E+02  0.1752688E+02  0.1775360E+02  0.1754225E+02  0.1777350E+02  0.1633147E+02  0.1691002E+02  0.1777595E+02  0.1657568E+02  0.1771854E+02  0.1866713E+02  0.1769060E+02  0.1710211E+02  0.1812274E+02  0.1741654E+02  0.1747512E+02  0.1666542E+02  0.1827357E+02  0.1836077E+02  0.1722321E+02  0.1722095E+02  0.1636861E+02  0.1577317E+02  0.1610629E+02
  0.1572880E+02  0.1643987E+02  0.1636693E+02  0.1560140E+02  0.1640704E+02  0.1553386E+02  0.1695789E+02  0.1653671E+02  0.1704226E+02  0.1615248E+02  0.1731621E+02  0.1705300E+02  0.1801589E+02  0.1689767E+02  0.1761596E+02  0.1658247E+02  0.1624934E+02  0.1722163E+02  0.1801841E+02  0.1681709E+02  0.1702509E+02  0.1715415E+02  0.1785511E+02  0.1661230E+02  0.1787672E+02  0.1682566E+02  0.1676812E+02  0.1660410E+02  0.1661489E+02  0.1644307E+02  0.1676015E+02  0.1728438E+02  0.1680120E+02  0.1740353E+02  0.1770505E+02  0.1653811E+02  0.1783069E+02  0.1772033E+02  0.1757041E+02  0.1771422E+02  0.1784485E+02  0.1774399E+02  0.1584402E+02  0.1609542E+02  0.1584599E+02  0.1659532E+02  0.1653744E+02  0.1621212E+02  0.1636244E+02  0.1702206E+02  0.1667644E+02  0.1655595E+02  0.1738265E+02  0.1792872E+02  0.1834883E+02  0.1733695E+02  0.1707464E+02  0.1714864E+02  0.1757182E+02  0.1670413E+02  0.1675641E+02  0.1640082E+02  0.1458997E+02  0.1562457E+02  0.1642899E+02  0.1593465E+02  0.1659706E+02  0.1606617E+02  0.1626289E+02  0.1689055E+02  0.1710775E+02  0.1620647E+02  0.1737818E+02  0.1681561E+02  0.1712760E+02  0.1725876E+02  0.1695433E+02  0.1698761E+02  0.1687032E+02  0.1648255E+02  0.1695510E+02  0.1589909E+02  0.1516925E+02  0.1514312E+02  0.1628367E+02  0.1593398E+02  0.1511027E+02  0.1534080E+02  0.1613153E+02  0.1624745E+02  0.1636325E+02  0.1631146E+02  0.1748138E+02  0.1716967E+02  0.1575956E+02  0.1774130E+02  0.1742172E+02  0.1667576E+02  0.1636011E+02  0.1735787E+02  0.1726752E+02  0.1717870E+02  0.1752688E+02  0.1775360E+02  0.1754225E+02  0.1777350E+02  0.1633147E+02  0.1691002E+02  0.1777595E+02  0.1657568E+02  0.1771854E+02  0.1866713E+02  0.1769060E+02  0.1710211E+02  0.1812274E+02  0.1741654E+02  0.1747512E+02  0.1666542E+02  0.1827357E+02  0.1836077E+02  0.1722321E+02  0.1722095E+02  0.1636861E+02  0.1577317E+02  0.1610629E+02
  0.1572880E+02  0.1643987E+02  0.1636693E+02  0.1560140E+02  0.1640704E+02  0.1553386E+02  0.1695789E+02  0.1653671E+02  0.1704226E+02  0.1615248E+02  0.1731621E+02  0.1705300E+02  0.1801589E+02  0.1689767E+02  0.1761596E+02  0.1658247E+02  0.1624934E+02  0.1722163E+02  0.1801841E+02  0.1681709E+02  0.1702509E+02  0.1715415E+02  0.1785511E+02  0.1661230E+02  0.1787672E+02  0.1682566E+02  0.1676812E+02  0.1660410E+02  0.1661489E+02  0.1644307E+02  0.1676015E+02  0.1728438E+02  0.1680120E+02  0.1740353E+02  0.1770505E+02  0.1653811E+02  0.1783069E+02  0.1772033E+02  0.1757041E+02  0.1771422E+02  0.1784485E+02  0.1774399E+02  0.1584402E+02  0.1609542E+02  0.1584599E+02  0.1659532E+02  0.1653744E+02  0.1621212E+02  0.1636244E+02  0.1702206E+02  0.1667644E+02  0.1655595E+02  0.1738265E+02  0.1792872E+02  0.1834883E+02  0.1733695E+02  0.1707464E+02  0.1714864E+02  0.1757182E+02  0.1670413E+02  0.1675641E+02  0.1640082E+02  0.1458997E+02  0.1562457E+02  0.1642899E+02  0.1593465E+02  0.1659706E+02  0.1606617E+02  0.1626289E+02  0.1689055E+02  0.1710775E+02  0.1620647E+02  0.1737818E+02  0.1681561E+02  0.1712760E+02  0.1725876E+02  0.1695433E+02  0.1698761E+02  0.1687032E+02  0.1648255E+02  0.1695510E+02  0.1589909E+02  0.1516925E+02  0.1514312E+02  0.1628367E+02  0.1593398E+02  0.1511027E+02  0.1534080E+02  0.1613153E+02  0.1624745E+02  0.1636325E+02  0.1631146E+02  0.1748138E+02  0.1716967E+02  0.1575956E+02  0.1774130E+02  0.1742172E+02  0.1667576E+02  0.1636011E+02  0.1735787E+02  0.1726752E+02  0.1717870E+02  0.1752688E+02  0.1775360E+02  0.1754225E+02  0.1777350E+02  0.1633147E+02  0.1691002E+02  0.1777595E+02  0.1657568E+02  0.1771854E+02  0.1866713E+02  0.1769060E+02  0.1710211E+02  0.1812274E+02  0.1741654E+02  0.1747512E+02  0.1666542E+02  0.1827357E+02  0.1836077E+02  0.1722321E+02  0.1722095E+02  0.1636861E+02  0.1577317E+02  0.1610629E+02
  0.1572880E+02  0.1643987E+02  0.1636693E+02  0.1560140E+02  0.1640704E+02  0.1553386E+02  0.1695789E+02  0.1653671E+02  0.1704226E+02  0.1615248E+02  0.1731621E+02  0.1705300E+02  0.1801589E+02  0.1689767E+02  0.1761596E+02  0.1658247E+02  0.1624934E+02  0.1722163E+02  0.1801841E+02  0.1681709E+02  0.1702509E+02  0.1715415E+02  0.1785511E+02  0.1661230E+02  0.1787672E+02  0.1682566E+02  0.1676812E+02  0.1660410E+02  0.1661489E+02  0.1644307E+02  0.1676015E+02  0.1728438E+02  0.1680120E+02  0.1740353E+02  0.1770505E+02  0.1653811E+02  0.1783069E+02  0.1772033E+02  0.1757041E+02  0.1771422E+02  0.1784485E+02  0.1774399E+02  0.1584402E+02  0.1609542E+02  0.1584599E+02  0.1659532E+02  0.1653744E+02  0.1621212E+02  0.1636244E+02  0.1702206E+02  0.1667644E+02  0.1655595E+02  0.1738265E+02  0.1792872E+02  0.1834883E+02  0.1733695E+02  0.1707464E+02  0.1714864E+02  0.1757182E+02  0.1670413E+02  0.1675641E+02  0.1640082E+02  0.1458997E+02  0.1562457E+02  0.1642899E+02  0.1593465E+02  0.1659706E+02  0.1606617E+02  0.1626289E+02  0.1689055E+02  0.1710775E+02  0.1620647E+02  0.1737818E+02  0.1681561E+02  0.1712760E+02  0.1725876E+02  0.1695433E+02  0.1698761E+02  0.1687032E+02  0.1648255E+02  0.1695510E+02  0.1589909E+02  0.1516925E+02  0.1514312E+02  0.1628367E+02  0.1593398E+02  0.1511027E+02  0.1534080E+02  0.1613153E+02  0.1624745E+02  0.1636325E+02  0.1631146E+02  0.1748138E+02  0.1716967E+02  0.1575956E+02  0.1774130E+02  0.1742172E+02  0.1667576E+02  0.1636011E+02  0.1735787E+02  0.1726752E+02  0.1717870E+02  0.1752688E+02  0.1775360E+02  0.1754225E+02  0.1777350E+02  0.1633147E+02  0.1691002E+02  0.1777595E+02  0.1657568E+02  0.1771854E+02  0.1866713E+02  0.1769060E+02  0.1710211E+02  0.1812274E+02  0.1741654E+02  0.1747512E+02  0.1666542E+02  0.1827357E+02  0.1836077E+02  0.1722321E+02  0.1722095E+02  0.1636861E+02  0.1577317E+02  0.1610629E+02
  0.1572880E+02  0.1643987E+02  0.1636693E+02  0.1560140E+02  0.1640704E+02  0.1553386E+02  0.1695789E+02  0.1653671E+02  0.1704226E+02  0.1615248E+02  0.1731621E+02  0.1705300E+02  0.1801589E+02  0.1689767E+02  0.1761596E+02  0.1658247E+02  0.1624934E+02  0.1722163E+02  0.1801841E+02  0.1681709E+02  0.1702509E+02  0.1715415E+02  0.1785511E+02  0.1661230E+02  0.1787672E+02  0.1682566E+02  0.1676812E+02  0.1660410E+02  0.1661489E+02  0.1644307E+02  0.1676015E+02  0.1728438E+02  0.1680120E+02  0.1740353E+02  0.1770505E+02  0.1653811E+02  0.1783069E+02  0.1772033E+02  0.1757041E+02  0.1771422E+02  0.1784485E+02  0.1774399E+02  0.1584402E+02  0.1609542E+02  0.1584599E+02  0.1659532E+02  0.1653744E+02  0.1621212E+02  0.1636244E+02  0.1702206E+02  0.1667644E+02  0.1655595E+02  0.1738265E+02  0.1792872E+02  0.1834883E+02  0.1733695E+02  0.1707464E+02  0.1714864E+02  0.1757182E+02  0.1670413E+02  0.1675641E+02  0.1640082E+02  0.1458997E+02  0.1562457E+02  0.1642899E+02  0.1593465E+02  0.1659706E+02  0.1606617E+02  0.1626289E+02  0.1689055E+02  0.1710775E+02  0.1620647E+02  0.1737818E+02  0.1681561E+02  0.1712760E+02  0.1725876E+02  0.1695433E+02  0.1698761E+02  0.1687032E+02  0.1648255E+02  0.1695510E+02  0.1589909E+02  0.1516925E+02  0.1514312E+02  0.1628367E+02  0.1593398E+02  0.1511027E+02  0.1534080E+02  0.1613153E+02  0.1624745E+02  0.1636325E+02  0.1631146E+02  0.1748138E+02  0.1716967E+02  0.1575956E+02  0.1774130E+02  0.1742172E+02  0.1667576E+02  0.1636011E+02  0.1735787E+02  0.1726752E+02  0.1717870E+02  0.1752688E+02  0.1775360E+02  0.1754225E+02  0.1777350E+02  0.1633147E+02  0.1691002E+02  0.1777595E+02  0.1657568E+02  0.1771854E+02  0.1866713E+02  0.1769060E+02  0.1710211E+02  0.1812274E+02  0.1741654E+02  0.1747512E+02  0.1666542E+02  0.1827357E+02  0.1836077E+02  0.1722321E+02  0.1722095E+02  0.1636861E+02  0.1577317E+02  0.1610629E+02
  0.1572880E+02  0.1643987E+02  0.1636693E+02  0.1560140E+02  0.1640704E+02  0.1553386E+02  0.1695789E+02  0.1653671E+02  0.1704226E+02  0.1615248E+02  0.1731621E+02  0.1705300E+02  0.1801589E+02  0.1689767E+02  0.1761596E+02  0.1658247E+02  0.1624934E+02  0.1722163E+02  0.1801841E+02  0.1681709E+02  0.1702509E+02  0.1715415E+02  0.1785511E+02  0.1661230E+02  0.1787672E+02  0.1682566E+02  0.1676812E+02  0.1660410E+02  0.1661489E+02  0.1644307E+02  0.1676015E+02  0.1728438E+02  0.1680120E+02  0.1740353E+02  0.1770505E+02  0.1653811E+02  0.1783069E+02  0.1772033E+02  0.1757041E+02  0.1771422E+02  0.1784485E+02  0.1774399E+02  0.1584402E+02  0.1609542E+02  0.1584599E+02  0.1659532E+02  0.1653744E+02  0.1621212E+02  0.1636244E+02  0.1702206E+02  0.1667644E+02  0.1655595E+02  0.1738265E+02  0.1792872E+02  0.1834883E+02  0.1733695E+02  0.1707464E+02  0.1714864E+02  0.1757182E+02  0.1670413E+02  0.1675641E+02  0.1640082E+02  0.1458997E+02  0.1562457E+02  0.1642899E+02  0.1593465E+02  0.1659706E+02  0.1606617E+02  0.1626289E+02  0.1689055E+02  0.1710775E+02  0.1620647E+02  0.1737818E+02  0.1681561E+02  0.1712760E+02  0.1725876E+02  0.1695433E+02  0.1698761E+02  0.1687032E+02  0.1648255E+02  0.1695510E+02  0.1589909E+02  0.1516925E+02  0.1514312E+02  0.1628367E+02  0.1593398E+02  0.1511027E+02  0.1534080E+02  0.1613153E+02  0.1624745E+02  0.1636325E+02  0.1631146E+02  0.1748138E+02  0.1716967E+02  0.1575956E+02  0.1774130E+02  0.1742172E+02  0.1667576E+02  0.1636011E+02  0.1735787E+02  0.1726752E+02  0.1717870E+02  0.1752688E+02  0.1775360E+02  0.1754225E+02  0.1777350E+02  0.1633147E+02  0.1691002E+02  0.1777595E+02  0.1657568E+02  0.1771854E+02  0.1866713E+02  0.1769060E+02  0.1710211E+02  0.1812274E+02  0.1741654E+02  0.1747512E+02  0.1666542E+02  0.1827357E+02  0.1836077E+02  0.1722321E+02  0.1722095E+02  0.1636861E+02  0.1577317E+02  0.1610629E+02
  0.1572880E+02  0.1643987E+02  0.1636693E+02  0.1560140E+02  0.1640704E+02  0.1553386E+02  0.1695789E+02  0.1653671E+02  0.1704226E+02  0.1615248E+02  0.1731621E+02  0.1705300E+02  0.1801589E+02  0.1689767E+02  0.1761596E+02  0.1658247E+02  0.1624934E+02  0.1722163E+02  0.1801841E+02  0.1681709E+02  0.1702509E+02  0.1715415E+02  0.1785511E+02  0.1661230E+02  0.1787672E+02  0.1682566E+02  0.1676812E+02  0.1660410E+02  0.1661489E+02  0.1644307E+02  0.1676015E+02  0.1728438E+02  0.1680120E+02  0.1740353E+02  0.1770505E+02  0.1653811E+02  0.1783069E+02  0.1772033E+02  0.1757041E+02  0.1771422E+02  0.1784485E+02  0.1774399E+02  0.1584402E+02  0.1609542E+02  0.1584599E+02  0.1659532E+02  0.1653744E+02  0.1621212E+02  0.1636244E+02  0.1702206E+02  0.1667644E+02  0.1655595E+02  0.1738265E+02  0.1792872E+02  0.1834883E+02  0.1733695E+02  0.1707464E+02  0.1714864E+02  0.1757182E+02  0.1670413E+02  0.1675641E+02  0.1640082E+02  0.1458997E+02  0.1562457E+02  0.1642899E+02  0.1593465E+02  0.1659706E+02  0.1606617E+02  0.1626289E+02  0.1689055E+02  0.1710775E+02  0.1620647E+02  0.1737818E+02  0.1681561E+02  0.1712760E+02  0.1725876E+02  0.1695433E+02  0.1698761E+02  0.1687032E+02  0.1648255E+02  0.1695510E+02  0.1589909E+02  0.1516925E+02  0.1514312E+02  0.1628367E+02  0.1593398E+02  0.1511027E+02  0.1534080E+02  0.1613153E+02  0.1624745E+02  0.1636325E+02  0.1631146E+02  0.1748138E+02  0.1716967E+02  0.1575956E+02  0.1774130E+02  0.1742172E+02  0.1667576E+02  0.1636011E+02  0.1735787E+02  0.1726752E+02  0.1717870E+02  0.1752688E+02  0.1775360E+02  0.1754225E+02  0.1777350E+02  0.1633147E+02  0.1691002E+02  0.1777595E+02  0.1657568E+02  0.1771854E+02  0.1866713E+02  0.1769060E+02  0.1710211E+02  0.1812274E+02  0.1741654E+02  0.1747512E+02  0.1666542E+02  0.1827357E+02  0.1836077E+02  0.1722321E+02  0.1722095E+02  0.1636861E+02  0.1577317E+02  0.1610629E+02
  0.1572880E+02  0.1643987E+02  0.1636693E+02  0.1560140E+02  0.1640704E+02  0.1553386E+02  0.1695789E+02  0.1653671E+02  0.1704226E+02  0.1615248E+02  0.1731621E+02  0.1705300E+02  0.1801589E+02  0.1689767E+02  0.1761596E+02  0.1658247E+02  0.1624934E+02  0.1722163E+02  0.1801841E+02  0.1681709E+02  0.1702509E+02  0.1715415E+02  0.1785511E+02  0.1661230E+02  0.1787672E+02  0.1682566E+02  0.1676812E+02  0.1660410E+02  0.1661489E+02  0.1644307E+02  0.1676015E+02  0.1728438E+02  0.1680120E+02  0.1740353E+02  0.1770505E+02  0.1653811E+02  0.1783069E+02  0.1772033E+02  0.1757041E+02  0.1771422E+02  0.1784485E+02  0.1774399E+02  0.1584402E+02  0.1609542E+02  0.1584599E+02  0.1659532E+02  0.1653744E+02  0.1621212E+02  0.1636244E+02  0.1702206E+02  0.1667644E+02  0.1655595E+02  0.1738265E+02  0.1792872E+02  0.1834883E+02  0.1733695E+02  0.1707464E+02  0.1714864E+02  0.1757182E+02  0.1670413E+02  0.1675641E+02  0.1640082E+02  0.1458997E+02  0.1562457E+02  0.1642899E+02  0.1593465E+02  0.1659706E+02  0.1606617E+02  0.1626289E+02  0.1689055E+02  0.1710775E+02  0.1620647E+02  0.1737818E+02  0.1681561E+02  0.1712760E+02  0.1725876E+02  0.1695433E+02  0.1698761E+02  0.1687032E+02  0.1648255E+02  0.1695510E+02  0.1589909E+02  0.1516925E+02  0.1514312E+02  0.1628367E+02  0.1593398E+02  0.1511027E+02  0.1534080E+02  0.1613153E+02  0.1624745E+02  0.1636325E+02  0.1631146E+02  0.1748138E+02  0.1716967E+02  0.1575956E+02  0.1774130E+02  0.1742172E+02  0.1667576E+02  0.1636011E+02  0.1735787E+02  0.1726752E+02  0.1717870E+02  0.1752688E+02  0.1775360E+02  0.1754225E+02  0.1777350E+02  0.1633147E+02  0.1691002E+02  0.1777595E+02  0.1657568E+02  0.1771854E+02  0.1866713E+02  0.1769060E+02  0.1710211E+02  0.1812274E+02  0.1741654E+02  0.1747512E+02  0.1666542E+02  0.1827357E+02  0.1836077E+02  0.1722321E+02  0.1722095E+02  0.1636861E+02  0.1577317E+02  0.1610629E+02
  0.1572880E+02  0.1643987E+02  0.1636693E+02  0.1560140E+02  0.1640704E+02  0.1553386E+02  0.1695789E+02  0.1653671E+02  0.1704226E+02  0.1615248E+02  0.1731621E+02  0.1705300E+02  0.1801589E+02  0.1689767E+02  0.1761596E+02  0.1658247E+02  0.1624934E+02  0.1722163E+02  0.1801841E+02  0.1681709E+02  0.1702509E+02  0.1715415E+02  0.1785511E+02  0.1661230E+02  0.1787672E+02  0.1682566E+02  0.1676812E+02  0.1660410E+02  0.1661489E+02  0.1644307E+02  0.1676015E+02  0.1728438E+02  0.1680120E+02  0.1740353E+02  0.1770505E+02  0.1653811E+02  0.1783069E+02  0.1772033E+02  0.1757041E+02  0.1771422E+02  0.1784485E+02  0.1774399E+02  0.1584402E+02  0.1609542E+02  0.1584599E+02  0.1659532E+02  0.1653744E+02  0.1621212E+02  0.1636244E+02  0.1702206E+02  0.1667644E+02  0.1655595E+02  0.1738265E+02  0.1792872E+02  0.1834883E+02  0.1733695E+02  0.1707464E+02  0.1714864E+02  0.1757182E+02  0.1670413E+02  0.1675641E+02  0.1640082E+02  0.1458997E+02  0.1562457E+02  0.1642899E+02  0.1593465E+02  0.1659706E+02  0.1606617E+02  0.1626289E+02  0.1689055E+02  0.1710775E+02  0.1620647E+02  0.1737818E+02  0.1681561E+02  0.1712760E+02  0.1725876E+02  0.1695433E+02  0.1698761E+02  0.1687032E+02  0.1648255E+02  0.1695510E+02  0.1589909E+02  0.1516925E+02  0.1514312E+02  0.1628367E+02  0.1593398E+02  0.1511027E+02  0.1534080E+02  0.1613153E+02  0.1624745E+02  0.1636325E+02  0.1631146E+02  0.1748138E+02  0.1716967E+02  0.1575956E+02  0.1774130E+02  0.1742172E+02  0.1667576E+02  0.1636011E+02  0.1735787E+02  0.1726752E+02  0.1717870E+02  0.1752688E+02  0.1775360E+02  0.1754225E+02  0.1777350E+02  0.1633147E+02  0.1691002E+02  0.1777595E+02  0.1657568E+02  0.1771854E+02  0.1866713E+02  0.1769060E+02  0.1710211E+02  0.1812274E+02  0.1741654E+02  0.1747512E+02  0.1666542E+02  0.1827357E+02  0.1836077E+02  0.1722321E+02  0.1722095E+02  0.1636861E+02  0.1577317E+02  0.1610629E+02
  0.1572880E+02  0.1643987E+02  0.1636693E+02  0.1560140E+02  0.1640704E+02  0.1553386E+02  0.1695789E+02  0.1653671E+02  0.1704226E+02  0.1615248E+02  0.1731621E+02  0.1705300E+02  0.1801589E+02  0.1689767E+02  0.1761596E+02  0.1658247E+02  0.1624934E+02  0.1722163E+02  0.1801841E+02  0.1681709E+02  0.1702509E+02  0.1715415E+02  0.1785511E+02  0.1661230E+02  0.1787672E+02  0.1682566E+02  0.1676812E+02  0.1660410E+02  0.1661489E+02  0.1644307E+02  0.1676015E+02  0.1728438E+02  0.1680120E+02  0.1740353E+02  0.1770505E+02  0.1653811E+02  0.1783069E+02  0.1772033E+02  0.1757041E+02  0.1771422E+02  0.1784485E+02  0.1774399E+02  0.1584402E+02  0.1609542E+02  0.1584599E+02  0.1659532E+02  0.1653744E+02  0.1621212E+02  0.1636244E+02  0.1702206E+02  0.1667644E+02  0.1655595E+02  0.1738265E+02  0.1792872E+02  0.1834883E+02  0.1733695E+02  0.1707464E+02  0.1714864E+02  0.1757182E+02  0.1670413E+02  0.1675641E+02  0.1640082E+02  0.1458997E+02  0.1562457E+02  0.1642899E+02  0.1593465E+02  0.1659706E+02  0.1606617E+02  0.1626289E+02  0.1689055E+02  0.1710775E+02  0.1620647E+02  0.1737818E+02  0.1681561E+02  0.1712760E+02  0.1725876E+02  0.1695433E+02  0.1698761E+02  0.1687032E+02  0.1648255E+02  0.1695510E+02  0.1589909E+02  0.1516925E+02  0.1514312E+02  0.1628367E+02  0.1593398E+02  0.1511027E+02  0.1534080E+02  0.1613153E+02  0.1624745E+02  0.1636325E+02  0.1631146E+02  0.1748138E+02  0.1716967E+02  0.1575956E+02  0.1774130E+02  0.1742172E+02  0.1667576E+02  0.1636011E+02  0.1735787E+02  0.1726752E+02  0.1717870E+02  0.1752688E+02  0.1775360E+02  0.1754225E+02  0.1777350E+02  0.1633147E+02  0.1691002E+02  0.1777595E+02  0.1657568E+02  0.1771854E+02  0.1866713E+02  0.1769060E+02  0.1710211E+02  0.1812274E+02  0.1741654E+02  0.1747512E+02  0.1666542E+02  0.1827357E+02  0.1836077E+02  0.1722321E+02  0.1722095E+02  0.1636861E+02  0.1577317E+02  0.1610629E+02
  0.1572880E+02  0.1643987E+02  0.1636693E+02  0.1560140E+02  0.1640704E+02  0.1553386E+02  0.1695789E+02  0.1653671E+02  0.1704226E+02  0.1615248E+02  0.1731621E+02  0.1705300E+02  0.1801589E+02  0.1689767E+02  0.1761596E+02  0.1658247E+02  0.1624934E+02  0.1722163E+02  0.1801841E+02  0.1681709E+02  0.1702509E+02  0.1715415E+02  0.1785511E+02  0.1661230E+02  0.1787672E+02  0.1682566E+02  0.1676812E+02  0.1660410E+02  0.1661489E+02  0.1644307E+02  0.1676015E+02  0.1728438E+02  0.1680120E+02  0.1740353E+02  0.1770505E+02  0.1653811E+02  0.1783069E+02  0.1772033E+02  0.1757041E+02  0.1771422E+02  0.1784485E+02  0.1774399E+02  0.1584402E+02  0.1609542E+02  0.1584599E+02  0.1659532E+02  0.1653744E+02  0.1621212E+02  0.1636244E+02  0.1702206E+02  0.1667644E+02  0.1655595E+02  0.1738265E+02  0.1792872E+02  0.1834883E+02  0.1733695E+02  0.1707464E+02  0.1714864E+02  0.1757182E+02  0.1670413E+02  0.1675641E+02  0.1640082E+02  0.1458997E+02  0.1562457E+02  0.1642899E+02  0.1593465E+02  0.1659706E+02  0.1606617E+02  0.1626289E+02  0.1689055E+02  0.1710775E+02  0.1620647E+02  0.1737818E+02  0.1681561E+02  0.1712760E+02  0.1725876E+02  0.1695433E+02  0.1698761E+02  0.1687032E+02  0.1648255E+02  0.1695510E+02  0.1589909E+02  0.1516925E+02  0.1514312E+02  0.1628367E+02  0.1593398E+02  0.1511027E+02  0.1534080E+02  0.1613153E+02  0.1624745E+02  0.1636325E+02  0.1631146E+02  0.1748138E+02  0.1716967E+02  0.1575956E+02  0.1774130E+02  0.1742172E+02  0.1667576E+02  0.1636011E+02  0.1735787E+02  0.1726752E+02  0.1717870E+02  0.1752688E+02  0.1775360E+02  0.1754225E+02  0.1777350E+02  0.1633147E+02  0.1691002E+02  0.1777595E+02  0.1657568E+02  0.1771854E+02  0.1866713E+02  0.1769060E+02  0.1710211E+02  0.1812274E+02  0.1741654E+02  0.1747512E+02  0.1666542E+02  0.1827357E+02  0.1836077E+02  0.1722321E+02  0.1722095E+02  0.1636861E+02  0.1577317E+02  0.1610629E+02
  0.1572880E+02  0.1643987E+02  0.1636693E+02  0.1560140E+02  0.1640704E+02  0.1553386E+02  0.1695789E+02  0.1653671E+02  0.1704226E+02  0.1615248E+02  0.1731621E+02  0.1705300E+02  0.1801589E+02  0.1689767E+02  0.1761596E+02  0.1658247E+02  0.1624934E+02  0.1722163E+02  0.1801841E+02  0.1681709E+02  0.1702509E+02  0.1715415E+02  0.1785511E+02  0.1661230E+02  0.1787672E+02  0.1682566E+02  0.1676812E+02  0.1660410E+02  0.1661489E+02  0.1644307E+02  0.1676015E+02  0.1728438E+02  0.1680120E+02  0.1740353E+02  0.1770505E+02  0.1653811E+02  0.1783069E+02  0.1772033E+02  0.1757041E+02  0.1771422E+02  0.1784485E+02  0.1774399E+02  0.1584402E+02  0.1609542E+02  0.1584599E+02  0.1659532E+02  0.1653744E+02  0.1621212E+02  0.1636244E+02  0.1702206E+02  0.1667644E+02  0.1655595E+02  0.1738265E+02  0.1792872E+02  0.1834883E+02  0.1733695E+02  0.1707464E+02  0.1714864E+02  0.1757182E+02  0.1670413E+02  0.1675641E+02  0.1640082E+02  0.1458997E+02  0.1562457E+02  0.1642899E+02  0.1593465E+02  0.1659706E+02  0.1606617E+02  0.1626289E+02  0.1689055E+02  0.1710775E+02  0.1620647E+02  0.1737818E+02  0.1681561E+02  0.1712760E+02  0.1725876E+02  0.1695433E+02  0.1698761E+02  0.1687032E+02  0.1648255E+02  0.1695510E+02  0.1589909E+02  0.1516925E+02  0.1514312E+02  0.1628367E+02  0.1593398E+02  0.1511027E+02  0.1534080E+02  0.1613153E+02  0.1624745E+02  0.1636325E+02  0.1631146E+02  0.1748138E+02  0.1716967E+02  0.1575956E+02  0.1774130E+02  0.1742172E+02  0.1667576E+02  0.1636011E+02  0.1735787E+02  0.1726752E+02  0.1717870E+02  0.1752688E+02  0.1775360E+02  0.1754225E+02  0.1777350E+02  0.1633147E+02  0.1691002E+02  0.1777595E+02  0.1657568E+02  0.1771854E+02  0.1866713E+02  0.1769060E+02  0.1710211E+02  0.1812274E+02  0.1741654E+02  0.1747512E+02  0.1666542E+02  0.1827357E+02  0.1836077E+02  0.1722321E+02  0.1722095E+02  0.1636861E+02  0.1577317E+02  0.1610629E+02
