# Supplementary material for: Accounting for skill in trend, variability, and autocorrelation facilitates better multi-model projections: Application to the AMOC and temperature time series
Source: PLoS One. 2019 Apr 10;14(4):e0214535. doi: 10.1371/journal.pone.0214535 (PMC6457553; doi:10.1371/journal.pone.0214535)
Supplement: S2 File — (ZIP) [file pone.0214535.s002.zip › input/AMOChistoricalmaxosse/M10_1880_2004_pp_Annual_AMOChistoricalmaxosse_clim.txt]

  0.2367282E+02  0.2381432E+02  0.2286796E+02  0.2280159E+02  0.2200827E+02  0.2339610E+02  0.2220736E+02  0.2146341E+02  0.2216643E+02  0.2240865E+02  0.2321899E+02  0.2321275E+02  0.2323520E+02  0.2368913E+02  0.2286467E+02  0.2244878E+02  0.2365058E+02  0.2414383E+02  0.2226906E+02  0.2171534E+02  0.2271873E+02  0.2299545E+02  0.2261123E+02  0.2222700E+02  0.2432804E+02  0.2425975E+02  0.2484242E+02  0.2534347E+02  0.2566140E+02  0.2497701E+02  0.2612225E+02  0.2214681E+02  0.2241506E+02  0.2286724E+02  0.2335731E+02  0.2437946E+02  0.2539415E+02  0.2369821E+02  0.2332391E+02  0.2175854E+02  0.2336038E+02  0.2285575E+02  0.1979848E+02  0.2190213E+02  0.2285955E+02  0.2169672E+02  0.2208275E+02  0.2418473E+02  0.2341344E+02  0.2469501E+02  0.2370738E+02  0.2484991E+02  0.2245535E+02  0.2212053E+02  0.2358890E+02  0.2250638E+02  0.2236521E+02  0.2369022E+02  0.2139504E+02  0.2419386E+02  0.2302641E+02  0.2004848E+02  0.2148035E+02  0.2033000E+02  0.2090066E+02  0.2017998E+02  0.2025095E+02  0.2126081E+02  0.2012929E+02  0.1962497E+02  0.2012740E+02  0.2146915E+02  0.2168009E+02  0.2106224E+02  0.1859909E+02  0.1884408E+02  0.2195647E+02  0.2105440E+02  0.2167033E+02  0.2136804E+02  0.2171397E+02  0.2262672E+02  0.2275154E+02  0.2284785E+02  0.2397056E+02  0.2392492E+02  0.2235468E+02  0.2134140E+02  0.2193638E+02  0.2279432E+02  0.2329971E+02  0.2239261E+02  0.2364332E+02  0.2306604E+02  0.2342216E+02  0.2312405E+02  0.2190168E+02  0.2294570E+02  0.2360379E+02  0.2285186E+02  0.2159566E+02  0.2440997E+02  0.2327848E+02  0.2300662E+02  0.2238450E+02  0.2286589E+02  0.2179466E+02  0.2048025E+02  0.2160155E+02  0.2025935E+02  0.2269569E+02  0.2141334E+02  0.2220047E+02  0.2138014E+02  0.2141179E+02  0.2118720E+02  0.2063593E+02  0.2185334E+02  0.2225453E+02  0.2139896E+02  0.2105165E+02  0.2102546E+02  0.2221733E+02  0.2071379E+02  0.2101954E+02
  0.2367282E+02  0.2381432E+02  0.2286796E+02  0.2280159E+02  0.2200827E+02  0.2339610E+02  0.2220736E+02  0.2146341E+02  0.2216643E+02  0.2240865E+02  0.2321899E+02  0.2321275E+02  0.2323520E+02  0.2368913E+02  0.2286467E+02  0.2244878E+02  0.2365058E+02  0.2414383E+02  0.2226906E+02  0.2171534E+02  0.2271873E+02  0.2299545E+02  0.2261123E+02  0.2222700E+02  0.2432804E+02  0.2425975E+02  0.2484242E+02  0.2534347E+02  0.2566140E+02  0.2497701E+02  0.2612225E+02  0.2214681E+02  0.2241506E+02  0.2286724E+02  0.2335731E+02  0.2437946E+02  0.2539415E+02  0.2369821E+02  0.2332391E+02  0.2175854E+02  0.2336038E+02  0.2285575E+02  0.1979848E+02  0.2190213E+02  0.2285955E+02  0.2169672E+02  0.2208275E+02  0.2418473E+02  0.2341344E+02  0.2469501E+02  0.2370738E+02  0.2484991E+02  0.2245535E+02  0.2212053E+02  0.2358890E+02  0.2250638E+02  0.2236521E+02  0.2369022E+02  0.2139504E+02  0.2419386E+02  0.2302641E+02  0.2004848E+02  0.2148035E+02  0.2033000E+02  0.2090066E+02  0.2017998E+02  0.2025095E+02  0.2126081E+02  0.2012929E+02  0.1962497E+02  0.2012740E+02  0.2146915E+02  0.2168009E+02  0.2106224E+02  0.1859909E+02  0.1884408E+02  0.2195647E+02  0.2105440E+02  0.2167033E+02  0.2136804E+02  0.2171397E+02  0.2262672E+02  0.2275154E+02  0.2284785E+02  0.2397056E+02  0.2392492E+02  0.2235468E+02  0.2134140E+02  0.2193638E+02  0.2279432E+02  0.2329971E+02  0.2239261E+02  0.2364332E+02  0.2306604E+02  0.2342216E+02  0.2312405E+02  0.2190168E+02  0.2294570E+02  0.2360379E+02  0.2285186E+02  0.2159566E+02  0.2440997E+02  0.2327848E+02  0.2300662E+02  0.2238450E+02  0.2286589E+02  0.2179466E+02  0.2048025E+02  0.2160155E+02  0.2025935E+02  0.2269569E+02  0.2141334E+02  0.2220047E+02  0.2138014E+02  0.2141179E+02  0.2118720E+02  0.2063593E+02  0.2185334E+02  0.2225453E+02  0.2139896E+02  0.2105165E+02  0.2102546E+02  0.2221733E+02  0.2071379E+02  0.2101954E+02
  0.2367282E+02  0.2381432E+02  0.2286796E+02  0.2280159E+02  0.2200827E+02  0.2339610E+02  0.2220736E+02  0.2146341E+02  0.2216643E+02  0.2240865E+02  0.2321899E+02  0.2321275E+02  0.2323520E+02  0.2368913E+02  0.2286467E+02  0.2244878E+02  0.2365058E+02  0.2414383E+02  0.2226906E+02  0.2171534E+02  0.2271873E+02  0.2299545E+02  0.2261123E+02  0.2222700E+02  0.2432804E+02  0.2425975E+02  0.2484242E+02  0.2534347E+02  0.2566140E+02  0.2497701E+02  0.2612225E+02  0.2214681E+02  0.2241506E+02  0.2286724E+02  0.2335731E+02  0.2437946E+02  0.2539415E+02  0.2369821E+02  0.2332391E+02  0.2175854E+02  0.2336038E+02  0.2285575E+02  0.1979848E+02  0.2190213E+02  0.2285955E+02  0.2169672E+02  0.2208275E+02  0.2418473E+02  0.2341344E+02  0.2469501E+02  0.2370738E+02  0.2484991E+02  0.2245535E+02  0.2212053E+02  0.2358890E+02  0.2250638E+02  0.2236521E+02  0.2369022E+02  0.2139504E+02  0.2419386E+02  0.2302641E+02  0.2004848E+02  0.2148035E+02  0.2033000E+02  0.2090066E+02  0.2017998E+02  0.2025095E+02  0.2126081E+02  0.2012929E+02  0.1962497E+02  0.2012740E+02  0.2146915E+02  0.2168009E+02  0.2106224E+02  0.1859909E+02  0.1884408E+02  0.2195647E+02  0.2105440E+02  0.2167033E+02  0.2136804E+02  0.2171397E+02  0.2262672E+02  0.2275154E+02  0.2284785E+02  0.2397056E+02  0.2392492E+02  0.2235468E+02  0.2134140E+02  0.2193638E+02  0.2279432E+02  0.2329971E+02  0.2239261E+02  0.2364332E+02  0.2306604E+02  0.2342216E+02  0.2312405E+02  0.2190168E+02  0.2294570E+02  0.2360379E+02  0.2285186E+02  0.2159566E+02  0.2440997E+02  0.2327848E+02  0.2300662E+02  0.2238450E+02  0.2286589E+02  0.2179466E+02  0.2048025E+02  0.2160155E+02  0.2025935E+02  0.2269569E+02  0.2141334E+02  0.2220047E+02  0.2138014E+02  0.2141179E+02  0.2118720E+02  0.2063593E+02  0.2185334E+02  0.2225453E+02  0.2139896E+02  0.2105165E+02  0.2102546E+02  0.2221733E+02  0.2071379E+02  0.2101954E+02
  0.2367282E+02  0.2381432E+02  0.2286796E+02  0.2280159E+02  0.2200827E+02  0.2339610E+02  0.2220736E+02  0.2146341E+02  0.2216643E+02  0.2240865E+02  0.2321899E+02  0.2321275E+02  0.2323520E+02  0.2368913E+02  0.2286467E+02  0.2244878E+02  0.2365058E+02  0.2414383E+02  0.2226906E+02  0.2171534E+02  0.2271873E+02  0.2299545E+02  0.2261123E+02  0.2222700E+02  0.2432804E+02  0.2425975E+02  0.2484242E+02  0.2534347E+02  0.2566140E+02  0.2497701E+02  0.2612225E+02  0.2214681E+02  0.2241506E+02  0.2286724E+02  0.2335731E+02  0.2437946E+02  0.2539415E+02  0.2369821E+02  0.2332391E+02  0.2175854E+02  0.2336038E+02  0.2285575E+02  0.1979848E+02  0.2190213E+02  0.2285955E+02  0.2169672E+02  0.2208275E+02  0.2418473E+02  0.2341344E+02  0.2469501E+02  0.2370738E+02  0.2484991E+02  0.2245535E+02  0.2212053E+02  0.2358890E+02  0.2250638E+02  0.2236521E+02  0.2369022E+02  0.2139504E+02  0.2419386E+02  0.2302641E+02  0.2004848E+02  0.2148035E+02  0.2033000E+02  0.2090066E+02  0.2017998E+02  0.2025095E+02  0.2126081E+02  0.2012929E+02  0.1962497E+02  0.2012740E+02  0.2146915E+02  0.2168009E+02  0.2106224E+02  0.1859909E+02  0.1884408E+02  0.2195647E+02  0.2105440E+02  0.2167033E+02  0.2136804E+02  0.2171397E+02  0.2262672E+02  0.2275154E+02  0.2284785E+02  0.2397056E+02  0.2392492E+02  0.2235468E+02  0.2134140E+02  0.2193638E+02  0.2279432E+02  0.2329971E+02  0.2239261E+02  0.2364332E+02  0.2306604E+02  0.2342216E+02  0.2312405E+02  0.2190168E+02  0.2294570E+02  0.2360379E+02  0.2285186E+02  0.2159566E+02  0.2440997E+02  0.2327848E+02  0.2300662E+02  0.2238450E+02  0.2286589E+02  0.2179466E+02  0.2048025E+02  0.2160155E+02  0.2025935E+02  0.2269569E+02  0.2141334E+02  0.2220047E+02  0.2138014E+02  0.2141179E+02  0.2118720E+02  0.2063593E+02  0.2185334E+02  0.2225453E+02  0.2139896E+02  0.2105165E+02  0.2102546E+02  0.2221733E+02  0.2071379E+02  0.2101954E+02
  0.2367282E+02  0.2381432E+02  0.2286796E+02  0.2280159E+02  0.2200827E+02  0.2339610E+02  0.2220736E+02  0.2146341E+02  0.2216643E+02  0.2240865E+02  0.2321899E+02  0.2321275E+02  0.2323520E+02  0.2368913E+02  0.2286467E+02  0.2244878E+02  0.2365058E+02  0.2414383E+02  0.2226906E+02  0.2171534E+02  0.2271873E+02  0.2299545E+02  0.2261123E+02  0.2222700E+02  0.2432804E+02  0.2425975E+02  0.2484242E+02  0.2534347E+02  0.2566140E+02  0.2497701E+02  0.2612225E+02  0.2214681E+02  0.2241506E+02  0.2286724E+02  0.2335731E+02  0.2437946E+02  0.2539415E+02  0.2369821E+02  0.2332391E+02  0.2175854E+02  0.2336038E+02  0.2285575E+02  0.1979848E+02  0.2190213E+02  0.2285955E+02  0.2169672E+02  0.2208275E+02  0.2418473E+02  0.2341344E+02  0.2469501E+02  0.2370738E+02  0.2484991E+02  0.2245535E+02  0.2212053E+02  0.2358890E+02  0.2250638E+02  0.2236521E+02  0.2369022E+02  0.2139504E+02  0.2419386E+02  0.2302641E+02  0.2004848E+02  0.2148035E+02  0.2033000E+02  0.2090066E+02  0.2017998E+02  0.2025095E+02  0.2126081E+02  0.2012929E+02  0.1962497E+02  0.2012740E+02  0.2146915E+02  0.2168009E+02  0.2106224E+02  0.1859909E+02  0.1884408E+02  0.2195647E+02  0.2105440E+02  0.2167033E+02  0.2136804E+02  0.2171397E+02  0.2262672E+02  0.2275154E+02  0.2284785E+02  0.2397056E+02  0.2392492E+02  0.2235468E+02  0.2134140E+02  0.2193638E+02  0.2279432E+02  0.2329971E+02  0.2239261E+02  0.2364332E+02  0.2306604E+02  0.2342216E+02  0.2312405E+02  0.2190168E+02  0.2294570E+02  0.2360379E+02  0.2285186E+02  0.2159566E+02  0.2440997E+02  0.2327848E+02  0.2300662E+02  0.2238450E+02  0.2286589E+02  0.2179466E+02  0.2048025E+02  0.2160155E+02  0.2025935E+02  0.2269569E+02  0.2141334E+02  0.2220047E+02  0.2138014E+02  0.2141179E+02  0.2118720E+02  0.2063593E+02  0.2185334E+02  0.2225453E+02  0.2139896E+02  0.2105165E+02  0.2102546E+02  0.2221733E+02  0.2071379E+02  0.2101954E+02
  0.2367282E+02  0.2381432E+02  0.2286796E+02  0.2280159E+02  0.2200827E+02  0.2339610E+02  0.2220736E+02  0.2146341E+02  0.2216643E+02  0.2240865E+02  0.2321899E+02  0.2321275E+02  0.2323520E+02  0.2368913E+02  0.2286467E+02  0.2244878E+02  0.2365058E+02  0.2414383E+02  0.2226906E+02  0.2171534E+02  0.2271873E+02  0.2299545E+02  0.2261123E+02  0.2222700E+02  0.2432804E+02  0.2425975E+02  0.2484242E+02  0.2534347E+02  0.2566140E+02  0.2497701E+02  0.2612225E+02  0.2214681E+02  0.2241506E+02  0.2286724E+02  0.2335731E+02  0.2437946E+02  0.2539415E+02  0.2369821E+02  0.2332391E+02  0.2175854E+02  0.2336038E+02  0.2285575E+02  0.1979848E+02  0.2190213E+02  0.2285955E+02  0.2169672E+02  0.2208275E+02  0.2418473E+02  0.2341344E+02  0.2469501E+02  0.2370738E+02  0.2484991E+02  0.2245535E+02  0.2212053E+02  0.2358890E+02  0.2250638E+02  0.2236521E+02  0.2369022E+02  0.2139504E+02  0.2419386E+02  0.2302641E+02  0.2004848E+02  0.2148035E+02  0.2033000E+02  0.2090066E+02  0.2017998E+02  0.2025095E+02  0.2126081E+02  0.2012929E+02  0.1962497E+02  0.2012740E+02  0.2146915E+02  0.2168009E+02  0.2106224E+02  0.1859909E+02  0.1884408E+02  0.2195647E+02  0.2105440E+02  0.2167033E+02  0.2136804E+02  0.2171397E+02  0.2262672E+02  0.2275154E+02  0.2284785E+02  0.2397056E+02  0.2392492E+02  0.2235468E+02  0.2134140E+02  0.2193638E+02  0.2279432E+02  0.2329971E+02  0.2239261E+02  0.2364332E+02  0.2306604E+02  0.2342216E+02  0.2312405E+02  0.2190168E+02  0.2294570E+02  0.2360379E+02  0.2285186E+02  0.2159566E+02  0.2440997E+02  0.2327848E+02  0.2300662E+02  0.2238450E+02  0.2286589E+02  0.2179466E+02  0.2048025E+02  0.2160155E+02  0.2025935E+02  0.2269569E+02  0.2141334E+02  0.2220047E+02  0.2138014E+02  0.2141179E+02  0.2118720E+02  0.2063593E+02  0.2185334E+02  0.2225453E+02  0.2139896E+02  0.2105165E+02  0.2102546E+02  0.2221733E+02  0.2071379E+02  0.2101954E+02
  0.2367282E+02  0.2381432E+02  0.2286796E+02  0.2280159E+02  0.2200827E+02  0.2339610E+02  0.2220736E+02  0.2146341E+02  0.2216643E+02  0.2240865E+02  0.2321899E+02  0.2321275E+02  0.2323520E+02  0.2368913E+02  0.2286467E+02  0.2244878E+02  0.2365058E+02  0.2414383E+02  0.2226906E+02  0.2171534E+02  0.2271873E+02  0.2299545E+02  0.2261123E+02  0.2222700E+02  0.2432804E+02  0.2425975E+02  0.2484242E+02  0.2534347E+02  0.2566140E+02  0.2497701E+02  0.2612225E+02  0.2214681E+02  0.2241506E+02  0.2286724E+02  0.2335731E+02  0.2437946E+02  0.2539415E+02  0.2369821E+02  0.2332391E+02  0.2175854E+02  0.2336038E+02  0.2285575E+02  0.1979848E+02  0.2190213E+02  0.2285955E+02  0.2169672E+02  0.2208275E+02  0.2418473E+02  0.2341344E+02  0.2469501E+02  0.2370738E+02  0.2484991E+02  0.2245535E+02  0.2212053E+02  0.2358890E+02  0.2250638E+02  0.2236521E+02  0.2369022E+02  0.2139504E+02  0.2419386E+02  0.2302641E+02  0.2004848E+02  0.2148035E+02  0.2033000E+02  0.2090066E+02  0.2017998E+02  0.2025095E+02  0.2126081E+02  0.2012929E+02  0.1962497E+02  0.2012740E+02  0.2146915E+02  0.2168009E+02  0.2106224E+02  0.1859909E+02  0.1884408E+02  0.2195647E+02  0.2105440E+02  0.2167033E+02  0.2136804E+02  0.2171397E+02  0.2262672E+02  0.2275154E+02  0.2284785E+02  0.2397056E+02  0.2392492E+02  0.2235468E+02  0.2134140E+02  0.2193638E+02  0.2279432E+02  0.2329971E+02  0.2239261E+02  0.2364332E+02  0.2306604E+02  0.2342216E+02  0.2312405E+02  0.2190168E+02  0.2294570E+02  0.2360379E+02  0.2285186E+02  0.2159566E+02  0.2440997E+02  0.2327848E+02  0.2300662E+02  0.2238450E+02  0.2286589E+02  0.2179466E+02  0.2048025E+02  0.2160155E+02  0.2025935E+02  0.2269569E+02  0.2141334E+02  0.2220047E+02  0.2138014E+02  0.2141179E+02  0.2118720E+02  0.2063593E+02  0.2185334E+02  0.2225453E+02  0.2139896E+02  0.2105165E+02  0.2102546E+02  0.2221733E+02  0.2071379E+02  0.2101954E+02
  0.2367282E+02  0.2381432E+02  0.2286796E+02  0.2280159E+02  0.2200827E+02  0.2339610E+02  0.2220736E+02  0.2146341E+02  0.2216643E+02  0.2240865E+02  0.2321899E+02  0.2321275E+02  0.2323520E+02  0.2368913E+02  0.2286467E+02  0.2244878E+02  0.2365058E+02  0.2414383E+02  0.2226906E+02  0.2171534E+02  0.2271873E+02  0.2299545E+02  0.2261123E+02  0.2222700E+02  0.2432804E+02  0.2425975E+02  0.2484242E+02  0.2534347E+02  0.2566140E+02  0.2497701E+02  0.2612225E+02  0.2214681E+02  0.2241506E+02  0.2286724E+02  0.2335731E+02  0.2437946E+02  0.2539415E+02  0.2369821E+02  0.2332391E+02  0.2175854E+02  0.2336038E+02  0.2285575E+02  0.1979848E+02  0.2190213E+02  0.2285955E+02  0.2169672E+02  0.2208275E+02  0.2418473E+02  0.2341344E+02  0.2469501E+02  0.2370738E+02  0.2484991E+02  0.2245535E+02  0.2212053E+02  0.2358890E+02  0.2250638E+02  0.2236521E+02  0.2369022E+02  0.2139504E+02  0.2419386E+02  0.2302641E+02  0.2004848E+02  0.2148035E+02  0.2033000E+02  0.2090066E+02  0.2017998E+02  0.2025095E+02  0.2126081E+02  0.2012929E+02  0.1962497E+02  0.2012740E+02  0.2146915E+02  0.2168009E+02  0.2106224E+02  0.1859909E+02  0.1884408E+02  0.2195647E+02  0.2105440E+02  0.2167033E+02  0.2136804E+02  0.2171397E+02  0.2262672E+02  0.2275154E+02  0.2284785E+02  0.2397056E+02  0.2392492E+02  0.2235468E+02  0.2134140E+02  0.2193638E+02  0.2279432E+02  0.2329971E+02  0.2239261E+02  0.2364332E+02  0.2306604E+02  0.2342216E+02  0.2312405E+02  0.2190168E+02  0.2294570E+02  0.2360379E+02  0.2285186E+02  0.2159566E+02  0.2440997E+02  0.2327848E+02  0.2300662E+02  0.2238450E+02  0.2286589E+02  0.2179466E+02  0.2048025E+02  0.2160155E+02  0.2025935E+02  0.2269569E+02  0.2141334E+02  0.2220047E+02  0.2138014E+02  0.2141179E+02  0.2118720E+02  0.2063593E+02  0.2185334E+02  0.2225453E+02  0.2139896E+02  0.2105165E+02  0.2102546E+02  0.2221733E+02  0.2071379E+02  0.2101954E+02
  0.2367282E+02  0.2381432E+02  0.2286796E+02  0.2280159E+02  0.2200827E+02  0.2339610E+02  0.2220736E+02  0.2146341E+02  0.2216643E+02  0.2240865E+02  0.2321899E+02  0.2321275E+02  0.2323520E+02  0.2368913E+02  0.2286467E+02  0.2244878E+02  0.2365058E+02  0.2414383E+02  0.2226906E+02  0.2171534E+02  0.2271873E+02  0.2299545E+02  0.2261123E+02  0.2222700E+02  0.2432804E+02  0.2425975E+02  0.2484242E+02  0.2534347E+02  0.2566140E+02  0.2497701E+02  0.2612225E+02  0.2214681E+02  0.2241506E+02  0.2286724E+02  0.2335731E+02  0.2437946E+02  0.2539415E+02  0.2369821E+02  0.2332391E+02  0.2175854E+02  0.2336038E+02  0.2285575E+02  0.1979848E+02  0.2190213E+02  0.2285955E+02  0.2169672E+02  0.2208275E+02  0.2418473E+02  0.2341344E+02  0.2469501E+02  0.2370738E+02  0.2484991E+02  0.2245535E+02  0.2212053E+02  0.2358890E+02  0.2250638E+02  0.2236521E+02  0.2369022E+02  0.2139504E+02  0.2419386E+02  0.2302641E+02  0.2004848E+02  0.2148035E+02  0.2033000E+02  0.2090066E+02  0.2017998E+02  0.2025095E+02  0.2126081E+02  0.2012929E+02  0.1962497E+02  0.2012740E+02  0.2146915E+02  0.2168009E+02  0.2106224E+02  0.1859909E+02  0.1884408E+02  0.2195647E+02  0.2105440E+02  0.2167033E+02  0.2136804E+02  0.2171397E+02  0.2262672E+02  0.2275154E+02  0.2284785E+02  0.2397056E+02  0.2392492E+02  0.2235468E+02  0.2134140E+02  0.2193638E+02  0.2279432E+02  0.2329971E+02  0.2239261E+02  0.2364332E+02  0.2306604E+02  0.2342216E+02  0.2312405E+02  0.2190168E+02  0.2294570E+02  0.2360379E+02  0.2285186E+02  0.2159566E+02  0.2440997E+02  0.2327848E+02  0.2300662E+02  0.2238450E+02  0.2286589E+02  0.2179466E+02  0.2048025E+02  0.2160155E+02  0.2025935E+02  0.2269569E+02  0.2141334E+02  0.2220047E+02  0.2138014E+02  0.2141179E+02  0.2118720E+02  0.2063593E+02  0.2185334E+02  0.2225453E+02  0.2139896E+02  0.2105165E+02  0.2102546E+02  0.2221733E+02  0.2071379E+02  0.2101954E+02
  0.2367282E+02  0.2381432E+02  0.2286796E+02  0.2280159E+02  0.2200827E+02  0.2339610E+02  0.2220736E+02  0.2146341E+02  0.2216643E+02  0.2240865E+02  0.2321899E+02  0.2321275E+02  0.2323520E+02  0.2368913E+02  0.2286467E+02  0.2244878E+02  0.2365058E+02  0.2414383E+02  0.2226906E+02  0.2171534E+02  0.2271873E+02  0.2299545E+02  0.2261123E+02  0.2222700E+02  0.2432804E+02  0.2425975E+02  0.2484242E+02  0.2534347E+02  0.2566140E+02  0.2497701E+02  0.2612225E+02  0.2214681E+02  0.2241506E+02  0.2286724E+02  0.2335731E+02  0.2437946E+02  0.2539415E+02  0.2369821E+02  0.2332391E+02  0.2175854E+02  0.2336038E+02  0.2285575E+02  0.1979848E+02  0.2190213E+02  0.2285955E+02  0.2169672E+02  0.2208275E+02  0.2418473E+02  0.2341344E+02  0.2469501E+02  0.2370738E+02  0.2484991E+02  0.2245535E+02  0.2212053E+02  0.2358890E+02  0.2250638E+02  0.2236521E+02  0.2369022E+02  0.2139504E+02  0.2419386E+02  0.2302641E+02  0.2004848E+02  0.2148035E+02  0.2033000E+02  0.2090066E+02  0.2017998E+02  0.2025095E+02  0.2126081E+02  0.2012929E+02  0.1962497E+02  0.2012740E+02  0.2146915E+02  0.2168009E+02  0.2106224E+02  0.1859909E+02  0.1884408E+02  0.2195647E+02  0.2105440E+02  0.2167033E+02  0.2136804E+02  0.2171397E+02  0.2262672E+02  0.2275154E+02  0.2284785E+02  0.2397056E+02  0.2392492E+02  0.2235468E+02  0.2134140E+02  0.2193638E+02  0.2279432E+02  0.2329971E+02  0.2239261E+02  0.2364332E+02  0.2306604E+02  0.2342216E+02  0.2312405E+02  0.2190168E+02  0.2294570E+02  0.2360379E+02  0.2285186E+02  0.2159566E+02  0.2440997E+02  0.2327848E+02  0.2300662E+02  0.2238450E+02  0.2286589E+02  0.2179466E+02  0.2048025E+02  0.2160155E+02  0.2025935E+02  0.2269569E+02  0.2141334E+02  0.2220047E+02  0.2138014E+02  0.2141179E+02  0.2118720E+02  0.2063593E+02  0.2185334E+02  0.2225453E+02  0.2139896E+02  0.2105165E+02  0.2102546E+02  0.2221733E+02  0.2071379E+02  0.2101954E+02
  0.2367282E+02  0.2381432E+02  0.2286796E+02  0.2280159E+02  0.2200827E+02  0.2339610E+02  0.2220736E+02  0.2146341E+02  0.2216643E+02  0.2240865E+02  0.2321899E+02  0.2321275E+02  0.2323520E+02  0.2368913E+02  0.2286467E+02  0.2244878E+02  0.2365058E+02  0.2414383E+02  0.2226906E+02  0.2171534E+02  0.2271873E+02  0.2299545E+02  0.2261123E+02  0.2222700E+02  0.2432804E+02  0.2425975E+02  0.2484242E+02  0.2534347E+02  0.2566140E+02  0.2497701E+02  0.2612225E+02  0.2214681E+02  0.2241506E+02  0.2286724E+02  0.2335731E+02  0.2437946E+02  0.2539415E+02  0.2369821E+02  0.2332391E+02  0.2175854E+02  0.2336038E+02  0.2285575E+02  0.1979848E+02  0.2190213E+02  0.2285955E+02  0.2169672E+02  0.2208275E+02  0.2418473E+02  0.2341344E+02  0.2469501E+02  0.2370738E+02  0.2484991E+02  0.2245535E+02  0.2212053E+02  0.2358890E+02  0.2250638E+02  0.2236521E+02  0.2369022E+02  0.2139504E+02  0.2419386E+02  0.2302641E+02  0.2004848E+02  0.2148035E+02  0.2033000E+02  0.2090066E+02  0.2017998E+02  0.2025095E+02  0.2126081E+02  0.2012929E+02  0.1962497E+02  0.2012740E+02  0.2146915E+02  0.2168009E+02  0.2106224E+02  0.1859909E+02  0.1884408E+02  0.2195647E+02  0.2105440E+02  0.2167033E+02  0.2136804E+02  0.2171397E+02  0.2262672E+02  0.2275154E+02  0.2284785E+02  0.2397056E+02  0.2392492E+02  0.2235468E+02  0.2134140E+02  0.2193638E+02  0.2279432E+02  0.2329971E+02  0.2239261E+02  0.2364332E+02  0.2306604E+02  0.2342216E+02  0.2312405E+02  0.2190168E+02  0.2294570E+02  0.2360379E+02  0.2285186E+02  0.2159566E+02  0.2440997E+02  0.2327848E+02  0.2300662E+02  0.2238450E+02  0.2286589E+02  0.2179466E+02  0.2048025E+02  0.2160155E+02  0.2025935E+02  0.2269569E+02  0.2141334E+02  0.2220047E+02  0.2138014E+02  0.2141179E+02  0.2118720E+02  0.2063593E+02  0.2185334E+02  0.2225453E+02  0.2139896E+02  0.2105165E+02  0.2102546E+02  0.2221733E+02  0.2071379E+02  0.2101954E+02
  0.2367282E+02  0.2381432E+02  0.2286796E+02  0.2280159E+02  0.2200827E+02  0.2339610E+02  0.2220736E+02  0.2146341E+02  0.2216643E+02  0.2240865E+02  0.2321899E+02  0.2321275E+02  0.2323520E+02  0.2368913E+02  0.2286467E+02  0.2244878E+02  0.2365058E+02  0.2414383E+02  0.2226906E+02  0.2171534E+02  0.2271873E+02  0.2299545E+02  0.2261123E+02  0.2222700E+02  0.2432804E+02  0.2425975E+02  0.2484242E+02  0.2534347E+02  0.2566140E+02  0.2497701E+02  0.2612225E+02  0.2214681E+02  0.2241506E+02  0.2286724E+02  0.2335731E+02  0.2437946E+02  0.2539415E+02  0.2369821E+02  0.2332391E+02  0.2175854E+02  0.2336038E+02  0.2285575E+02  0.1979848E+02  0.2190213E+02  0.2285955E+02  0.2169672E+02  0.2208275E+02  0.2418473E+02  0.2341344E+02  0.2469501E+02  0.2370738E+02  0.2484991E+02  0.2245535E+02  0.2212053E+02  0.2358890E+02  0.2250638E+02  0.2236521E+02  0.2369022E+02  0.2139504E+02  0.2419386E+02  0.2302641E+02  0.2004848E+02  0.2148035E+02  0.2033000E+02  0.2090066E+02  0.2017998E+02  0.2025095E+02  0.2126081E+02  0.2012929E+02  0.1962497E+02  0.2012740E+02  0.2146915E+02  0.2168009E+02  0.2106224E+02  0.1859909E+02  0.1884408E+02  0.2195647E+02  0.2105440E+02  0.2167033E+02  0.2136804E+02  0.2171397E+02  0.2262672E+02  0.2275154E+02  0.2284785E+02  0.2397056E+02  0.2392492E+02  0.2235468E+02  0.2134140E+02  0.2193638E+02  0.2279432E+02  0.2329971E+02  0.2239261E+02  0.2364332E+02  0.2306604E+02  0.2342216E+02  0.2312405E+02  0.2190168E+02  0.2294570E+02  0.2360379E+02  0.2285186E+02  0.2159566E+02  0.2440997E+02  0.2327848E+02  0.2300662E+02  0.2238450E+02  0.2286589E+02  0.2179466E+02  0.2048025E+02  0.2160155E+02  0.2025935E+02  0.2269569E+02  0.2141334E+02  0.2220047E+02  0.2138014E+02  0.2141179E+02  0.2118720E+02  0.2063593E+02  0.2185334E+02  0.2225453E+02  0.2139896E+02  0.2105165E+02  0.2102546E+02  0.2221733E+02  0.2071379E+02  0.2101954E+02
  0.2367282E+02  0.2381432E+02  0.2286796E+02  0.2280159E+02  0.2200827E+02  0.2339610E+02  0.2220736E+02  0.2146341E+02  0.2216643E+02  0.2240865E+02  0.2321899E+02  0.2321275E+02  0.2323520E+02  0.2368913E+02  0.2286467E+02  0.2244878E+02  0.2365058E+02  0.2414383E+02  0.2226906E+02  0.2171534E+02  0.2271873E+02  0.2299545E+02  0.2261123E+02  0.2222700E+02  0.2432804E+02  0.2425975E+02  0.2484242E+02  0.2534347E+02  0.2566140E+02  0.2497701E+02  0.2612225E+02  0.2214681E+02  0.2241506E+02  0.2286724E+02  0.2335731E+02  0.2437946E+02  0.2539415E+02  0.2369821E+02  0.2332391E+02  0.2175854E+02  0.2336038E+02  0.2285575E+02  0.1979848E+02  0.2190213E+02  0.2285955E+02  0.2169672E+02  0.2208275E+02  0.2418473E+02  0.2341344E+02  0.2469501E+02  0.2370738E+02  0.2484991E+02  0.2245535E+02  0.2212053E+02  0.2358890E+02  0.2250638E+02  0.2236521E+02  0.2369022E+02  0.2139504E+02  0.2419386E+02  0.2302641E+02  0.2004848E+02  0.2148035E+02  0.2033000E+02  0.2090066E+02  0.2017998E+02  0.2025095E+02  0.2126081E+02  0.2012929E+02  0.1962497E+02  0.2012740E+02  0.2146915E+02  0.2168009E+02  0.2106224E+02  0.1859909E+02  0.1884408E+02  0.2195647E+02  0.2105440E+02  0.2167033E+02  0.2136804E+02  0.2171397E+02  0.2262672E+02  0.2275154E+02  0.2284785E+02  0.2397056E+02  0.2392492E+02  0.2235468E+02  0.2134140E+02  0.2193638E+02  0.2279432E+02  0.2329971E+02  0.2239261E+02  0.2364332E+02  0.2306604E+02  0.2342216E+02  0.2312405E+02  0.2190168E+02  0.2294570E+02  0.2360379E+02  0.2285186E+02  0.2159566E+02  0.2440997E+02  0.2327848E+02  0.2300662E+02  0.2238450E+02  0.2286589E+02  0.2179466E+02  0.2048025E+02  0.2160155E+02  0.2025935E+02  0.2269569E+02  0.2141334E+02  0.2220047E+02  0.2138014E+02  0.2141179E+02  0.2118720E+02  0.2063593E+02  0.2185334E+02  0.2225453E+02  0.2139896E+02  0.2105165E+02  0.2102546E+02  0.2221733E+02  0.2071379E+02  0.2101954E+02
