# Supplementary material for: Accounting for skill in trend, variability, and autocorrelation facilitates better multi-model projections: Application to the AMOC and temperature time series
Source: PLoS One. 2019 Apr 10;14(4):e0214535. doi: 10.1371/journal.pone.0214535 (PMC6457553; doi:10.1371/journal.pone.0214535)
Supplement: S2 File — (ZIP) [file pone.0214535.s002.zip › input/AMOChistoricalmaxosse/M3_1960_1999_pp_Annual_AMOChistoricalmaxosse_clim.txt]

  0.1695510E+02  0.1589909E+02  0.1516925E+02  0.1514312E+02  0.1628367E+02  0.1593398E+02  0.1511027E+02  0.1534080E+02  0.1613153E+02  0.1624745E+02  0.1636325E+02  0.1631146E+02  0.1748138E+02  0.1716967E+02  0.1575956E+02  0.1774130E+02  0.1742172E+02  0.1667576E+02  0.1636011E+02  0.1735787E+02  0.1726752E+02  0.1717870E+02  0.1752688E+02  0.1775360E+02  0.1754225E+02  0.1777350E+02  0.1633147E+02  0.1691002E+02  0.1777595E+02  0.1657568E+02  0.1771854E+02  0.1866713E+02  0.1769060E+02  0.1710211E+02  0.1812274E+02  0.1741654E+02  0.1747512E+02  0.1666542E+02  0.1827357E+02  0.1836077E+02
  0.1695510E+02  0.1589909E+02  0.1516925E+02  0.1514312E+02  0.1628367E+02  0.1593398E+02  0.1511027E+02  0.1534080E+02  0.1613153E+02  0.1624745E+02  0.1636325E+02  0.1631146E+02  0.1748138E+02  0.1716967E+02  0.1575956E+02  0.1774130E+02  0.1742172E+02  0.1667576E+02  0.1636011E+02  0.1735787E+02  0.1726752E+02  0.1717870E+02  0.1752688E+02  0.1775360E+02  0.1754225E+02  0.1777350E+02  0.1633147E+02  0.1691002E+02  0.1777595E+02  0.1657568E+02  0.1771854E+02  0.1866713E+02  0.1769060E+02  0.1710211E+02  0.1812274E+02  0.1741654E+02  0.1747512E+02  0.1666542E+02  0.1827357E+02  0.1836077E+02
  0.1695510E+02  0.1589909E+02  0.1516925E+02  0.1514312E+02  0.1628367E+02  0.1593398E+02  0.1511027E+02  0.1534080E+02  0.1613153E+02  0.1624745E+02  0.1636325E+02  0.1631146E+02  0.1748138E+02  0.1716967E+02  0.1575956E+02  0.1774130E+02  0.1742172E+02  0.1667576E+02  0.1636011E+02  0.1735787E+02  0.1726752E+02  0.1717870E+02  0.1752688E+02  0.1775360E+02  0.1754225E+02  0.1777350E+02  0.1633147E+02  0.1691002E+02  0.1777595E+02  0.1657568E+02  0.1771854E+02  0.1866713E+02  0.1769060E+02  0.1710211E+02  0.1812274E+02  0.1741654E+02  0.1747512E+02  0.1666542E+02  0.1827357E+02  0.1836077E+02
  0.1695510E+02  0.1589909E+02  0.1516925E+02  0.1514312E+02  0.1628367E+02  0.1593398E+02  0.1511027E+02  0.1534080E+02  0.1613153E+02  0.1624745E+02  0.1636325E+02  0.1631146E+02  0.1748138E+02  0.1716967E+02  0.1575956E+02  0.1774130E+02  0.1742172E+02  0.1667576E+02  0.1636011E+02  0.1735787E+02  0.1726752E+02  0.1717870E+02  0.1752688E+02  0.1775360E+02  0.1754225E+02  0.1777350E+02  0.1633147E+02  0.1691002E+02  0.1777595E+02  0.1657568E+02  0.1771854E+02  0.1866713E+02  0.1769060E+02  0.1710211E+02  0.1812274E+02  0.1741654E+02  0.1747512E+02  0.1666542E+02  0.1827357E+02  0.1836077E+02
  0.1695510E+02  0.1589909E+02  0.1516925E+02  0.1514312E+02  0.1628367E+02  0.1593398E+02  0.1511027E+02  0.1534080E+02  0.1613153E+02  0.1624745E+02  0.1636325E+02  0.1631146E+02  0.1748138E+02  0.1716967E+02  0.1575956E+02  0.1774130E+02  0.1742172E+02  0.1667576E+02  0.1636011E+02  0.1735787E+02  0.1726752E+02  0.1717870E+02  0.1752688E+02  0.1775360E+02  0.1754225E+02  0.1777350E+02  0.1633147E+02  0.1691002E+02  0.1777595E+02  0.1657568E+02  0.1771854E+02  0.1866713E+02  0.1769060E+02  0.1710211E+02  0.1812274E+02  0.1741654E+02  0.1747512E+02  0.1666542E+02  0.1827357E+02  0.1836077E+02
  0.1695510E+02  0.1589909E+02  0.1516925E+02  0.1514312E+02  0.1628367E+02  0.1593398E+02  0.1511027E+02  0.1534080E+02  0.1613153E+02  0.1624745E+02  0.1636325E+02  0.1631146E+02  0.1748138E+02  0.1716967E+02  0.1575956E+02  0.1774130E+02  0.1742172E+02  0.1667576E+02  0.1636011E+02  0.1735787E+02  0.1726752E+02  0.1717870E+02  0.1752688E+02  0.1775360E+02  0.1754225E+02  0.1777350E+02  0.1633147E+02  0.1691002E+02  0.1777595E+02  0.1657568E+02  0.1771854E+02  0.1866713E+02  0.1769060E+02  0.1710211E+02  0.1812274E+02  0.1741654E+02  0.1747512E+02  0.1666542E+02  0.1827357E+02  0.1836077E+02
  0.1695510E+02  0.1589909E+02  0.1516925E+02  0.1514312E+02  0.1628367E+02  0.1593398E+02  0.1511027E+02  0.1534080E+02  0.1613153E+02  0.1624745E+02  0.1636325E+02  0.1631146E+02  0.1748138E+02  0.1716967E+02  0.1575956E+02  0.1774130E+02  0.1742172E+02  0.1667576E+02  0.1636011E+02  0.1735787E+02  0.1726752E+02  0.1717870E+02  0.1752688E+02  0.1775360E+02  0.1754225E+02  0.1777350E+02  0.1633147E+02  0.1691002E+02  0.1777595E+02  0.1657568E+02  0.1771854E+02  0.1866713E+02  0.1769060E+02  0.1710211E+02  0.1812274E+02  0.1741654E+02  0.1747512E+02  0.1666542E+02  0.1827357E+02  0.1836077E+02
  0.1695510E+02  0.1589909E+02  0.1516925E+02  0.1514312E+02  0.1628367E+02  0.1593398E+02  0.1511027E+02  0.1534080E+02  0.1613153E+02  0.1624745E+02  0.1636325E+02  0.1631146E+02  0.1748138E+02  0.1716967E+02  0.1575956E+02  0.1774130E+02  0.1742172E+02  0.1667576E+02  0.1636011E+02  0.1735787E+02  0.1726752E+02  0.1717870E+02  0.1752688E+02  0.1775360E+02  0.1754225E+02  0.1777350E+02  0.1633147E+02  0.1691002E+02  0.1777595E+02  0.1657568E+02  0.1771854E+02  0.1866713E+02  0.1769060E+02  0.1710211E+02  0.1812274E+02  0.1741654E+02  0.1747512E+02  0.1666542E+02  0.1827357E+02  0.1836077E+02
  0.1695510E+02  0.1589909E+02  0.1516925E+02  0.1514312E+02  0.1628367E+02  0.1593398E+02  0.1511027E+02  0.1534080E+02  0.1613153E+02  0.1624745E+02  0.1636325E+02  0.1631146E+02  0.1748138E+02  0.1716967E+02  0.1575956E+02  0.1774130E+02  0.1742172E+02  0.1667576E+02  0.1636011E+02  0.1735787E+02  0.1726752E+02  0.1717870E+02  0.1752688E+02  0.1775360E+02  0.1754225E+02  0.1777350E+02  0.1633147E+02  0.1691002E+02  0.1777595E+02  0.1657568E+02  0.1771854E+02  0.1866713E+02  0.1769060E+02  0.1710211E+02  0.1812274E+02  0.1741654E+02  0.1747512E+02  0.1666542E+02  0.1827357E+02  0.1836077E+02
  0.1695510E+02  0.1589909E+02  0.1516925E+02  0.1514312E+02  0.1628367E+02  0.1593398E+02  0.1511027E+02  0.1534080E+02  0.1613153E+02  0.1624745E+02  0.1636325E+02  0.1631146E+02  0.1748138E+02  0.1716967E+02  0.1575956E+02  0.1774130E+02  0.1742172E+02  0.1667576E+02  0.1636011E+02  0.1735787E+02  0.1726752E+02  0.1717870E+02  0.1752688E+02  0.1775360E+02  0.1754225E+02  0.1777350E+02  0.1633147E+02  0.1691002E+02  0.1777595E+02  0.1657568E+02  0.1771854E+02  0.1866713E+02  0.1769060E+02  0.1710211E+02  0.1812274E+02  0.1741654E+02  0.1747512E+02  0.1666542E+02  0.1827357E+02  0.1836077E+02
  0.1695510E+02  0.1589909E+02  0.1516925E+02  0.1514312E+02  0.1628367E+02  0.1593398E+02  0.1511027E+02  0.1534080E+02  0.1613153E+02  0.1624745E+02  0.1636325E+02  0.1631146E+02  0.1748138E+02  0.1716967E+02  0.1575956E+02  0.1774130E+02  0.1742172E+02  0.1667576E+02  0.1636011E+02  0.1735787E+02  0.1726752E+02  0.1717870E+02  0.1752688E+02  0.1775360E+02  0.1754225E+02  0.1777350E+02  0.1633147E+02  0.1691002E+02  0.1777595E+02  0.1657568E+02  0.1771854E+02  0.1866713E+02  0.1769060E+02  0.1710211E+02  0.1812274E+02  0.1741654E+02  0.1747512E+02  0.1666542E+02  0.1827357E+02  0.1836077E+02
  0.1695510E+02  0.1589909E+02  0.1516925E+02  0.1514312E+02  0.1628367E+02  0.1593398E+02  0.1511027E+02  0.1534080E+02  0.1613153E+02  0.1624745E+02  0.1636325E+02  0.1631146E+02  0.1748138E+02  0.1716967E+02  0.1575956E+02  0.1774130E+02  0.1742172E+02  0.1667576E+02  0.1636011E+02  0.1735787E+02  0.1726752E+02  0.1717870E+02  0.1752688E+02  0.1775360E+02  0.1754225E+02  0.1777350E+02  0.1633147E+02  0.1691002E+02  0.1777595E+02  0.1657568E+02  0.1771854E+02  0.1866713E+02  0.1769060E+02  0.1710211E+02  0.1812274E+02  0.1741654E+02  0.1747512E+02  0.1666542E+02  0.1827357E+02  0.1836077E+02
  0.1695510E+02  0.1589909E+02  0.1516925E+02  0.1514312E+02  0.1628367E+02  0.1593398E+02  0.1511027E+02  0.1534080E+02  0.1613153E+02  0.1624745E+02  0.1636325E+02  0.1631146E+02  0.1748138E+02  0.1716967E+02  0.1575956E+02  0.1774130E+02  0.1742172E+02  0.1667576E+02  0.1636011E+02  0.1735787E+02  0.1726752E+02  0.1717870E+02  0.1752688E+02  0.1775360E+02  0.1754225E+02  0.1777350E+02  0.1633147E+02  0.1691002E+02  0.1777595E+02  0.1657568E+02  0.1771854E+02  0.1866713E+02  0.1769060E+02  0.1710211E+02  0.1812274E+02  0.1741654E+02  0.1747512E+02  0.1666542E+02  0.1827357E+02  0.1836077E+02
