# Supplementary material for: Accounting for skill in trend, variability, and autocorrelation facilitates better multi-model projections: Application to the AMOC and temperature time series
Source: PLoS One. 2019 Apr 10;14(4):e0214535. doi: 10.1371/journal.pone.0214535 (PMC6457553; doi:10.1371/journal.pone.0214535)
Supplement: S2 File — (ZIP) [file pone.0214535.s002.zip › input/AMOChistoricalmaxosse/M4_1880_2004_pp_Annual_AMOChistoricalmaxosse_clim.txt]

  0.2493965E+02  0.2593072E+02  0.2489614E+02  0.2428932E+02  0.2526262E+02  0.2562250E+02  0.2660749E+02  0.2713619E+02  0.2513456E+02  0.2561334E+02  0.2518875E+02  0.2492780E+02  0.2438033E+02  0.2586374E+02  0.2342790E+02  0.2514861E+02  0.2457560E+02  0.2374012E+02  0.2475246E+02  0.2474256E+02  0.2420306E+02  0.2383329E+02  0.2409135E+02  0.2431864E+02  0.2390287E+02  0.2370543E+02  0.2402214E+02  0.2552845E+02  0.2472986E+02  0.2473919E+02  0.2463178E+02  0.2467554E+02  0.2463238E+02  0.2450325E+02  0.2480455E+02  0.2487146E+02  0.2573509E+02  0.2545359E+02  0.2507483E+02  0.2481557E+02  0.2521387E+02  0.2496228E+02  0.2589437E+02  0.2497984E+02  0.2574438E+02  0.2473579E+02  0.2425313E+02  0.2455602E+02  0.2489714E+02  0.2364833E+02  0.2409164E+02  0.2359604E+02  0.2441072E+02  0.2355980E+02  0.2560661E+02  0.2301532E+02  0.2488675E+02  0.2362692E+02  0.2379405E+02  0.2433284E+02  0.2531943E+02  0.2434226E+02  0.2413451E+02  0.2453728E+02  0.2450984E+02  0.2439945E+02  0.2419907E+02  0.2495820E+02  0.2463398E+02  0.2356352E+02  0.2329802E+02  0.2455606E+02  0.2466761E+02  0.2450359E+02  0.2324686E+02  0.2461124E+02  0.2382989E+02  0.2477403E+02  0.2418357E+02  0.2322223E+02  0.2396466E+02  0.2359842E+02  0.2322754E+02  0.2426366E+02  0.2358738E+02  0.2422906E+02  0.2327740E+02  0.2344721E+02  0.2361211E+02  0.2357233E+02  0.2435671E+02  0.2366955E+02  0.2354820E+02  0.2330061E+02  0.2268126E+02  0.2285448E+02  0.2443731E+02  0.2440814E+02  0.2337604E+02  0.2322255E+02  0.2359200E+02  0.2342155E+02  0.2353009E+02  0.2296367E+02  0.2444190E+02  0.2252452E+02  0.2336152E+02  0.2349611E+02  0.2319734E+02  0.2310521E+02  0.2227240E+02  0.2242366E+02  0.2288616E+02  0.2201339E+02  0.2326331E+02  0.2226697E+02  0.2247492E+02  0.2178710E+02  0.2203569E+02  0.2299845E+02  0.2272231E+02  0.2267912E+02  0.2156552E+02  0.2277990E+02  0.2273900E+02
  0.2493965E+02  0.2593072E+02  0.2489614E+02  0.2428932E+02  0.2526262E+02  0.2562250E+02  0.2660749E+02  0.2713619E+02  0.2513456E+02  0.2561334E+02  0.2518875E+02  0.2492780E+02  0.2438033E+02  0.2586374E+02  0.2342790E+02  0.2514861E+02  0.2457560E+02  0.2374012E+02  0.2475246E+02  0.2474256E+02  0.2420306E+02  0.2383329E+02  0.2409135E+02  0.2431864E+02  0.2390287E+02  0.2370543E+02  0.2402214E+02  0.2552845E+02  0.2472986E+02  0.2473919E+02  0.2463178E+02  0.2467554E+02  0.2463238E+02  0.2450325E+02  0.2480455E+02  0.2487146E+02  0.2573509E+02  0.2545359E+02  0.2507483E+02  0.2481557E+02  0.2521387E+02  0.2496228E+02  0.2589437E+02  0.2497984E+02  0.2574438E+02  0.2473579E+02  0.2425313E+02  0.2455602E+02  0.2489714E+02  0.2364833E+02  0.2409164E+02  0.2359604E+02  0.2441072E+02  0.2355980E+02  0.2560661E+02  0.2301532E+02  0.2488675E+02  0.2362692E+02  0.2379405E+02  0.2433284E+02  0.2531943E+02  0.2434226E+02  0.2413451E+02  0.2453728E+02  0.2450984E+02  0.2439945E+02  0.2419907E+02  0.2495820E+02  0.2463398E+02  0.2356352E+02  0.2329802E+02  0.2455606E+02  0.2466761E+02  0.2450359E+02  0.2324686E+02  0.2461124E+02  0.2382989E+02  0.2477403E+02  0.2418357E+02  0.2322223E+02  0.2396466E+02  0.2359842E+02  0.2322754E+02  0.2426366E+02  0.2358738E+02  0.2422906E+02  0.2327740E+02  0.2344721E+02  0.2361211E+02  0.2357233E+02  0.2435671E+02  0.2366955E+02  0.2354820E+02  0.2330061E+02  0.2268126E+02  0.2285448E+02  0.2443731E+02  0.2440814E+02  0.2337604E+02  0.2322255E+02  0.2359200E+02  0.2342155E+02  0.2353009E+02  0.2296367E+02  0.2444190E+02  0.2252452E+02  0.2336152E+02  0.2349611E+02  0.2319734E+02  0.2310521E+02  0.2227240E+02  0.2242366E+02  0.2288616E+02  0.2201339E+02  0.2326331E+02  0.2226697E+02  0.2247492E+02  0.2178710E+02  0.2203569E+02  0.2299845E+02  0.2272231E+02  0.2267912E+02  0.2156552E+02  0.2277990E+02  0.2273900E+02
  0.2493965E+02  0.2593072E+02  0.2489614E+02  0.2428932E+02  0.2526262E+02  0.2562250E+02  0.2660749E+02  0.2713619E+02  0.2513456E+02  0.2561334E+02  0.2518875E+02  0.2492780E+02  0.2438033E+02  0.2586374E+02  0.2342790E+02  0.2514861E+02  0.2457560E+02  0.2374012E+02  0.2475246E+02  0.2474256E+02  0.2420306E+02  0.2383329E+02  0.2409135E+02  0.2431864E+02  0.2390287E+02  0.2370543E+02  0.2402214E+02  0.2552845E+02  0.2472986E+02  0.2473919E+02  0.2463178E+02  0.2467554E+02  0.2463238E+02  0.2450325E+02  0.2480455E+02  0.2487146E+02  0.2573509E+02  0.2545359E+02  0.2507483E+02  0.2481557E+02  0.2521387E+02  0.2496228E+02  0.2589437E+02  0.2497984E+02  0.2574438E+02  0.2473579E+02  0.2425313E+02  0.2455602E+02  0.2489714E+02  0.2364833E+02  0.2409164E+02  0.2359604E+02  0.2441072E+02  0.2355980E+02  0.2560661E+02  0.2301532E+02  0.2488675E+02  0.2362692E+02  0.2379405E+02  0.2433284E+02  0.2531943E+02  0.2434226E+02  0.2413451E+02  0.2453728E+02  0.2450984E+02  0.2439945E+02  0.2419907E+02  0.2495820E+02  0.2463398E+02  0.2356352E+02  0.2329802E+02  0.2455606E+02  0.2466761E+02  0.2450359E+02  0.2324686E+02  0.2461124E+02  0.2382989E+02  0.2477403E+02  0.2418357E+02  0.2322223E+02  0.2396466E+02  0.2359842E+02  0.2322754E+02  0.2426366E+02  0.2358738E+02  0.2422906E+02  0.2327740E+02  0.2344721E+02  0.2361211E+02  0.2357233E+02  0.2435671E+02  0.2366955E+02  0.2354820E+02  0.2330061E+02  0.2268126E+02  0.2285448E+02  0.2443731E+02  0.2440814E+02  0.2337604E+02  0.2322255E+02  0.2359200E+02  0.2342155E+02  0.2353009E+02  0.2296367E+02  0.2444190E+02  0.2252452E+02  0.2336152E+02  0.2349611E+02  0.2319734E+02  0.2310521E+02  0.2227240E+02  0.2242366E+02  0.2288616E+02  0.2201339E+02  0.2326331E+02  0.2226697E+02  0.2247492E+02  0.2178710E+02  0.2203569E+02  0.2299845E+02  0.2272231E+02  0.2267912E+02  0.2156552E+02  0.2277990E+02  0.2273900E+02
  0.2493965E+02  0.2593072E+02  0.2489614E+02  0.2428932E+02  0.2526262E+02  0.2562250E+02  0.2660749E+02  0.2713619E+02  0.2513456E+02  0.2561334E+02  0.2518875E+02  0.2492780E+02  0.2438033E+02  0.2586374E+02  0.2342790E+02  0.2514861E+02  0.2457560E+02  0.2374012E+02  0.2475246E+02  0.2474256E+02  0.2420306E+02  0.2383329E+02  0.2409135E+02  0.2431864E+02  0.2390287E+02  0.2370543E+02  0.2402214E+02  0.2552845E+02  0.2472986E+02  0.2473919E+02  0.2463178E+02  0.2467554E+02  0.2463238E+02  0.2450325E+02  0.2480455E+02  0.2487146E+02  0.2573509E+02  0.2545359E+02  0.2507483E+02  0.2481557E+02  0.2521387E+02  0.2496228E+02  0.2589437E+02  0.2497984E+02  0.2574438E+02  0.2473579E+02  0.2425313E+02  0.2455602E+02  0.2489714E+02  0.2364833E+02  0.2409164E+02  0.2359604E+02  0.2441072E+02  0.2355980E+02  0.2560661E+02  0.2301532E+02  0.2488675E+02  0.2362692E+02  0.2379405E+02  0.2433284E+02  0.2531943E+02  0.2434226E+02  0.2413451E+02  0.2453728E+02  0.2450984E+02  0.2439945E+02  0.2419907E+02  0.2495820E+02  0.2463398E+02  0.2356352E+02  0.2329802E+02  0.2455606E+02  0.2466761E+02  0.2450359E+02  0.2324686E+02  0.2461124E+02  0.2382989E+02  0.2477403E+02  0.2418357E+02  0.2322223E+02  0.2396466E+02  0.2359842E+02  0.2322754E+02  0.2426366E+02  0.2358738E+02  0.2422906E+02  0.2327740E+02  0.2344721E+02  0.2361211E+02  0.2357233E+02  0.2435671E+02  0.2366955E+02  0.2354820E+02  0.2330061E+02  0.2268126E+02  0.2285448E+02  0.2443731E+02  0.2440814E+02  0.2337604E+02  0.2322255E+02  0.2359200E+02  0.2342155E+02  0.2353009E+02  0.2296367E+02  0.2444190E+02  0.2252452E+02  0.2336152E+02  0.2349611E+02  0.2319734E+02  0.2310521E+02  0.2227240E+02  0.2242366E+02  0.2288616E+02  0.2201339E+02  0.2326331E+02  0.2226697E+02  0.2247492E+02  0.2178710E+02  0.2203569E+02  0.2299845E+02  0.2272231E+02  0.2267912E+02  0.2156552E+02  0.2277990E+02  0.2273900E+02
  0.2493965E+02  0.2593072E+02  0.2489614E+02  0.2428932E+02  0.2526262E+02  0.2562250E+02  0.2660749E+02  0.2713619E+02  0.2513456E+02  0.2561334E+02  0.2518875E+02  0.2492780E+02  0.2438033E+02  0.2586374E+02  0.2342790E+02  0.2514861E+02  0.2457560E+02  0.2374012E+02  0.2475246E+02  0.2474256E+02  0.2420306E+02  0.2383329E+02  0.2409135E+02  0.2431864E+02  0.2390287E+02  0.2370543E+02  0.2402214E+02  0.2552845E+02  0.2472986E+02  0.2473919E+02  0.2463178E+02  0.2467554E+02  0.2463238E+02  0.2450325E+02  0.2480455E+02  0.2487146E+02  0.2573509E+02  0.2545359E+02  0.2507483E+02  0.2481557E+02  0.2521387E+02  0.2496228E+02  0.2589437E+02  0.2497984E+02  0.2574438E+02  0.2473579E+02  0.2425313E+02  0.2455602E+02  0.2489714E+02  0.2364833E+02  0.2409164E+02  0.2359604E+02  0.2441072E+02  0.2355980E+02  0.2560661E+02  0.2301532E+02  0.2488675E+02  0.2362692E+02  0.2379405E+02  0.2433284E+02  0.2531943E+02  0.2434226E+02  0.2413451E+02  0.2453728E+02  0.2450984E+02  0.2439945E+02  0.2419907E+02  0.2495820E+02  0.2463398E+02  0.2356352E+02  0.2329802E+02  0.2455606E+02  0.2466761E+02  0.2450359E+02  0.2324686E+02  0.2461124E+02  0.2382989E+02  0.2477403E+02  0.2418357E+02  0.2322223E+02  0.2396466E+02  0.2359842E+02  0.2322754E+02  0.2426366E+02  0.2358738E+02  0.2422906E+02  0.2327740E+02  0.2344721E+02  0.2361211E+02  0.2357233E+02  0.2435671E+02  0.2366955E+02  0.2354820E+02  0.2330061E+02  0.2268126E+02  0.2285448E+02  0.2443731E+02  0.2440814E+02  0.2337604E+02  0.2322255E+02  0.2359200E+02  0.2342155E+02  0.2353009E+02  0.2296367E+02  0.2444190E+02  0.2252452E+02  0.2336152E+02  0.2349611E+02  0.2319734E+02  0.2310521E+02  0.2227240E+02  0.2242366E+02  0.2288616E+02  0.2201339E+02  0.2326331E+02  0.2226697E+02  0.2247492E+02  0.2178710E+02  0.2203569E+02  0.2299845E+02  0.2272231E+02  0.2267912E+02  0.2156552E+02  0.2277990E+02  0.2273900E+02
  0.2493965E+02  0.2593072E+02  0.2489614E+02  0.2428932E+02  0.2526262E+02  0.2562250E+02  0.2660749E+02  0.2713619E+02  0.2513456E+02  0.2561334E+02  0.2518875E+02  0.2492780E+02  0.2438033E+02  0.2586374E+02  0.2342790E+02  0.2514861E+02  0.2457560E+02  0.2374012E+02  0.2475246E+02  0.2474256E+02  0.2420306E+02  0.2383329E+02  0.2409135E+02  0.2431864E+02  0.2390287E+02  0.2370543E+02  0.2402214E+02  0.2552845E+02  0.2472986E+02  0.2473919E+02  0.2463178E+02  0.2467554E+02  0.2463238E+02  0.2450325E+02  0.2480455E+02  0.2487146E+02  0.2573509E+02  0.2545359E+02  0.2507483E+02  0.2481557E+02  0.2521387E+02  0.2496228E+02  0.2589437E+02  0.2497984E+02  0.2574438E+02  0.2473579E+02  0.2425313E+02  0.2455602E+02  0.2489714E+02  0.2364833E+02  0.2409164E+02  0.2359604E+02  0.2441072E+02  0.2355980E+02  0.2560661E+02  0.2301532E+02  0.2488675E+02  0.2362692E+02  0.2379405E+02  0.2433284E+02  0.2531943E+02  0.2434226E+02  0.2413451E+02  0.2453728E+02  0.2450984E+02  0.2439945E+02  0.2419907E+02  0.2495820E+02  0.2463398E+02  0.2356352E+02  0.2329802E+02  0.2455606E+02  0.2466761E+02  0.2450359E+02  0.2324686E+02  0.2461124E+02  0.2382989E+02  0.2477403E+02  0.2418357E+02  0.2322223E+02  0.2396466E+02  0.2359842E+02  0.2322754E+02  0.2426366E+02  0.2358738E+02  0.2422906E+02  0.2327740E+02  0.2344721E+02  0.2361211E+02  0.2357233E+02  0.2435671E+02  0.2366955E+02  0.2354820E+02  0.2330061E+02  0.2268126E+02  0.2285448E+02  0.2443731E+02  0.2440814E+02  0.2337604E+02  0.2322255E+02  0.2359200E+02  0.2342155E+02  0.2353009E+02  0.2296367E+02  0.2444190E+02  0.2252452E+02  0.2336152E+02  0.2349611E+02  0.2319734E+02  0.2310521E+02  0.2227240E+02  0.2242366E+02  0.2288616E+02  0.2201339E+02  0.2326331E+02  0.2226697E+02  0.2247492E+02  0.2178710E+02  0.2203569E+02  0.2299845E+02  0.2272231E+02  0.2267912E+02  0.2156552E+02  0.2277990E+02  0.2273900E+02
  0.2493965E+02  0.2593072E+02  0.2489614E+02  0.2428932E+02  0.2526262E+02  0.2562250E+02  0.2660749E+02  0.2713619E+02  0.2513456E+02  0.2561334E+02  0.2518875E+02  0.2492780E+02  0.2438033E+02  0.2586374E+02  0.2342790E+02  0.2514861E+02  0.2457560E+02  0.2374012E+02  0.2475246E+02  0.2474256E+02  0.2420306E+02  0.2383329E+02  0.2409135E+02  0.2431864E+02  0.2390287E+02  0.2370543E+02  0.2402214E+02  0.2552845E+02  0.2472986E+02  0.2473919E+02  0.2463178E+02  0.2467554E+02  0.2463238E+02  0.2450325E+02  0.2480455E+02  0.2487146E+02  0.2573509E+02  0.2545359E+02  0.2507483E+02  0.2481557E+02  0.2521387E+02  0.2496228E+02  0.2589437E+02  0.2497984E+02  0.2574438E+02  0.2473579E+02  0.2425313E+02  0.2455602E+02  0.2489714E+02  0.2364833E+02  0.2409164E+02  0.2359604E+02  0.2441072E+02  0.2355980E+02  0.2560661E+02  0.2301532E+02  0.2488675E+02  0.2362692E+02  0.2379405E+02  0.2433284E+02  0.2531943E+02  0.2434226E+02  0.2413451E+02  0.2453728E+02  0.2450984E+02  0.2439945E+02  0.2419907E+02  0.2495820E+02  0.2463398E+02  0.2356352E+02  0.2329802E+02  0.2455606E+02  0.2466761E+02  0.2450359E+02  0.2324686E+02  0.2461124E+02  0.2382989E+02  0.2477403E+02  0.2418357E+02  0.2322223E+02  0.2396466E+02  0.2359842E+02  0.2322754E+02  0.2426366E+02  0.2358738E+02  0.2422906E+02  0.2327740E+02  0.2344721E+02  0.2361211E+02  0.2357233E+02  0.2435671E+02  0.2366955E+02  0.2354820E+02  0.2330061E+02  0.2268126E+02  0.2285448E+02  0.2443731E+02  0.2440814E+02  0.2337604E+02  0.2322255E+02  0.2359200E+02  0.2342155E+02  0.2353009E+02  0.2296367E+02  0.2444190E+02  0.2252452E+02  0.2336152E+02  0.2349611E+02  0.2319734E+02  0.2310521E+02  0.2227240E+02  0.2242366E+02  0.2288616E+02  0.2201339E+02  0.2326331E+02  0.2226697E+02  0.2247492E+02  0.2178710E+02  0.2203569E+02  0.2299845E+02  0.2272231E+02  0.2267912E+02  0.2156552E+02  0.2277990E+02  0.2273900E+02
  0.2493965E+02  0.2593072E+02  0.2489614E+02  0.2428932E+02  0.2526262E+02  0.2562250E+02  0.2660749E+02  0.2713619E+02  0.2513456E+02  0.2561334E+02  0.2518875E+02  0.2492780E+02  0.2438033E+02  0.2586374E+02  0.2342790E+02  0.2514861E+02  0.2457560E+02  0.2374012E+02  0.2475246E+02  0.2474256E+02  0.2420306E+02  0.2383329E+02  0.2409135E+02  0.2431864E+02  0.2390287E+02  0.2370543E+02  0.2402214E+02  0.2552845E+02  0.2472986E+02  0.2473919E+02  0.2463178E+02  0.2467554E+02  0.2463238E+02  0.2450325E+02  0.2480455E+02  0.2487146E+02  0.2573509E+02  0.2545359E+02  0.2507483E+02  0.2481557E+02  0.2521387E+02  0.2496228E+02  0.2589437E+02  0.2497984E+02  0.2574438E+02  0.2473579E+02  0.2425313E+02  0.2455602E+02  0.2489714E+02  0.2364833E+02  0.2409164E+02  0.2359604E+02  0.2441072E+02  0.2355980E+02  0.2560661E+02  0.2301532E+02  0.2488675E+02  0.2362692E+02  0.2379405E+02  0.2433284E+02  0.2531943E+02  0.2434226E+02  0.2413451E+02  0.2453728E+02  0.2450984E+02  0.2439945E+02  0.2419907E+02  0.2495820E+02  0.2463398E+02  0.2356352E+02  0.2329802E+02  0.2455606E+02  0.2466761E+02  0.2450359E+02  0.2324686E+02  0.2461124E+02  0.2382989E+02  0.2477403E+02  0.2418357E+02  0.2322223E+02  0.2396466E+02  0.2359842E+02  0.2322754E+02  0.2426366E+02  0.2358738E+02  0.2422906E+02  0.2327740E+02  0.2344721E+02  0.2361211E+02  0.2357233E+02  0.2435671E+02  0.2366955E+02  0.2354820E+02  0.2330061E+02  0.2268126E+02  0.2285448E+02  0.2443731E+02  0.2440814E+02  0.2337604E+02  0.2322255E+02  0.2359200E+02  0.2342155E+02  0.2353009E+02  0.2296367E+02  0.2444190E+02  0.2252452E+02  0.2336152E+02  0.2349611E+02  0.2319734E+02  0.2310521E+02  0.2227240E+02  0.2242366E+02  0.2288616E+02  0.2201339E+02  0.2326331E+02  0.2226697E+02  0.2247492E+02  0.2178710E+02  0.2203569E+02  0.2299845E+02  0.2272231E+02  0.2267912E+02  0.2156552E+02  0.2277990E+02  0.2273900E+02
  0.2493965E+02  0.2593072E+02  0.2489614E+02  0.2428932E+02  0.2526262E+02  0.2562250E+02  0.2660749E+02  0.2713619E+02  0.2513456E+02  0.2561334E+02  0.2518875E+02  0.2492780E+02  0.2438033E+02  0.2586374E+02  0.2342790E+02  0.2514861E+02  0.2457560E+02  0.2374012E+02  0.2475246E+02  0.2474256E+02  0.2420306E+02  0.2383329E+02  0.2409135E+02  0.2431864E+02  0.2390287E+02  0.2370543E+02  0.2402214E+02  0.2552845E+02  0.2472986E+02  0.2473919E+02  0.2463178E+02  0.2467554E+02  0.2463238E+02  0.2450325E+02  0.2480455E+02  0.2487146E+02  0.2573509E+02  0.2545359E+02  0.2507483E+02  0.2481557E+02  0.2521387E+02  0.2496228E+02  0.2589437E+02  0.2497984E+02  0.2574438E+02  0.2473579E+02  0.2425313E+02  0.2455602E+02  0.2489714E+02  0.2364833E+02  0.2409164E+02  0.2359604E+02  0.2441072E+02  0.2355980E+02  0.2560661E+02  0.2301532E+02  0.2488675E+02  0.2362692E+02  0.2379405E+02  0.2433284E+02  0.2531943E+02  0.2434226E+02  0.2413451E+02  0.2453728E+02  0.2450984E+02  0.2439945E+02  0.2419907E+02  0.2495820E+02  0.2463398E+02  0.2356352E+02  0.2329802E+02  0.2455606E+02  0.2466761E+02  0.2450359E+02  0.2324686E+02  0.2461124E+02  0.2382989E+02  0.2477403E+02  0.2418357E+02  0.2322223E+02  0.2396466E+02  0.2359842E+02  0.2322754E+02  0.2426366E+02  0.2358738E+02  0.2422906E+02  0.2327740E+02  0.2344721E+02  0.2361211E+02  0.2357233E+02  0.2435671E+02  0.2366955E+02  0.2354820E+02  0.2330061E+02  0.2268126E+02  0.2285448E+02  0.2443731E+02  0.2440814E+02  0.2337604E+02  0.2322255E+02  0.2359200E+02  0.2342155E+02  0.2353009E+02  0.2296367E+02  0.2444190E+02  0.2252452E+02  0.2336152E+02  0.2349611E+02  0.2319734E+02  0.2310521E+02  0.2227240E+02  0.2242366E+02  0.2288616E+02  0.2201339E+02  0.2326331E+02  0.2226697E+02  0.2247492E+02  0.2178710E+02  0.2203569E+02  0.2299845E+02  0.2272231E+02  0.2267912E+02  0.2156552E+02  0.2277990E+02  0.2273900E+02
  0.2493965E+02  0.2593072E+02  0.2489614E+02  0.2428932E+02  0.2526262E+02  0.2562250E+02  0.2660749E+02  0.2713619E+02  0.2513456E+02  0.2561334E+02  0.2518875E+02  0.2492780E+02  0.2438033E+02  0.2586374E+02  0.2342790E+02  0.2514861E+02  0.2457560E+02  0.2374012E+02  0.2475246E+02  0.2474256E+02  0.2420306E+02  0.2383329E+02  0.2409135E+02  0.2431864E+02  0.2390287E+02  0.2370543E+02  0.2402214E+02  0.2552845E+02  0.2472986E+02  0.2473919E+02  0.2463178E+02  0.2467554E+02  0.2463238E+02  0.2450325E+02  0.2480455E+02  0.2487146E+02  0.2573509E+02  0.2545359E+02  0.2507483E+02  0.2481557E+02  0.2521387E+02  0.2496228E+02  0.2589437E+02  0.2497984E+02  0.2574438E+02  0.2473579E+02  0.2425313E+02  0.2455602E+02  0.2489714E+02  0.2364833E+02  0.2409164E+02  0.2359604E+02  0.2441072E+02  0.2355980E+02  0.2560661E+02  0.2301532E+02  0.2488675E+02  0.2362692E+02  0.2379405E+02  0.2433284E+02  0.2531943E+02  0.2434226E+02  0.2413451E+02  0.2453728E+02  0.2450984E+02  0.2439945E+02  0.2419907E+02  0.2495820E+02  0.2463398E+02  0.2356352E+02  0.2329802E+02  0.2455606E+02  0.2466761E+02  0.2450359E+02  0.2324686E+02  0.2461124E+02  0.2382989E+02  0.2477403E+02  0.2418357E+02  0.2322223E+02  0.2396466E+02  0.2359842E+02  0.2322754E+02  0.2426366E+02  0.2358738E+02  0.2422906E+02  0.2327740E+02  0.2344721E+02  0.2361211E+02  0.2357233E+02  0.2435671E+02  0.2366955E+02  0.2354820E+02  0.2330061E+02  0.2268126E+02  0.2285448E+02  0.2443731E+02  0.2440814E+02  0.2337604E+02  0.2322255E+02  0.2359200E+02  0.2342155E+02  0.2353009E+02  0.2296367E+02  0.2444190E+02  0.2252452E+02  0.2336152E+02  0.2349611E+02  0.2319734E+02  0.2310521E+02  0.2227240E+02  0.2242366E+02  0.2288616E+02  0.2201339E+02  0.2326331E+02  0.2226697E+02  0.2247492E+02  0.2178710E+02  0.2203569E+02  0.2299845E+02  0.2272231E+02  0.2267912E+02  0.2156552E+02  0.2277990E+02  0.2273900E+02
  0.2493965E+02  0.2593072E+02  0.2489614E+02  0.2428932E+02  0.2526262E+02  0.2562250E+02  0.2660749E+02  0.2713619E+02  0.2513456E+02  0.2561334E+02  0.2518875E+02  0.2492780E+02  0.2438033E+02  0.2586374E+02  0.2342790E+02  0.2514861E+02  0.2457560E+02  0.2374012E+02  0.2475246E+02  0.2474256E+02  0.2420306E+02  0.2383329E+02  0.2409135E+02  0.2431864E+02  0.2390287E+02  0.2370543E+02  0.2402214E+02  0.2552845E+02  0.2472986E+02  0.2473919E+02  0.2463178E+02  0.2467554E+02  0.2463238E+02  0.2450325E+02  0.2480455E+02  0.2487146E+02  0.2573509E+02  0.2545359E+02  0.2507483E+02  0.2481557E+02  0.2521387E+02  0.2496228E+02  0.2589437E+02  0.2497984E+02  0.2574438E+02  0.2473579E+02  0.2425313E+02  0.2455602E+02  0.2489714E+02  0.2364833E+02  0.2409164E+02  0.2359604E+02  0.2441072E+02  0.2355980E+02  0.2560661E+02  0.2301532E+02  0.2488675E+02  0.2362692E+02  0.2379405E+02  0.2433284E+02  0.2531943E+02  0.2434226E+02  0.2413451E+02  0.2453728E+02  0.2450984E+02  0.2439945E+02  0.2419907E+02  0.2495820E+02  0.2463398E+02  0.2356352E+02  0.2329802E+02  0.2455606E+02  0.2466761E+02  0.2450359E+02  0.2324686E+02  0.2461124E+02  0.2382989E+02  0.2477403E+02  0.2418357E+02  0.2322223E+02  0.2396466E+02  0.2359842E+02  0.2322754E+02  0.2426366E+02  0.2358738E+02  0.2422906E+02  0.2327740E+02  0.2344721E+02  0.2361211E+02  0.2357233E+02  0.2435671E+02  0.2366955E+02  0.2354820E+02  0.2330061E+02  0.2268126E+02  0.2285448E+02  0.2443731E+02  0.2440814E+02  0.2337604E+02  0.2322255E+02  0.2359200E+02  0.2342155E+02  0.2353009E+02  0.2296367E+02  0.2444190E+02  0.2252452E+02  0.2336152E+02  0.2349611E+02  0.2319734E+02  0.2310521E+02  0.2227240E+02  0.2242366E+02  0.2288616E+02  0.2201339E+02  0.2326331E+02  0.2226697E+02  0.2247492E+02  0.2178710E+02  0.2203569E+02  0.2299845E+02  0.2272231E+02  0.2267912E+02  0.2156552E+02  0.2277990E+02  0.2273900E+02
  0.2493965E+02  0.2593072E+02  0.2489614E+02  0.2428932E+02  0.2526262E+02  0.2562250E+02  0.2660749E+02  0.2713619E+02  0.2513456E+02  0.2561334E+02  0.2518875E+02  0.2492780E+02  0.2438033E+02  0.2586374E+02  0.2342790E+02  0.2514861E+02  0.2457560E+02  0.2374012E+02  0.2475246E+02  0.2474256E+02  0.2420306E+02  0.2383329E+02  0.2409135E+02  0.2431864E+02  0.2390287E+02  0.2370543E+02  0.2402214E+02  0.2552845E+02  0.2472986E+02  0.2473919E+02  0.2463178E+02  0.2467554E+02  0.2463238E+02  0.2450325E+02  0.2480455E+02  0.2487146E+02  0.2573509E+02  0.2545359E+02  0.2507483E+02  0.2481557E+02  0.2521387E+02  0.2496228E+02  0.2589437E+02  0.2497984E+02  0.2574438E+02  0.2473579E+02  0.2425313E+02  0.2455602E+02  0.2489714E+02  0.2364833E+02  0.2409164E+02  0.2359604E+02  0.2441072E+02  0.2355980E+02  0.2560661E+02  0.2301532E+02  0.2488675E+02  0.2362692E+02  0.2379405E+02  0.2433284E+02  0.2531943E+02  0.2434226E+02  0.2413451E+02  0.2453728E+02  0.2450984E+02  0.2439945E+02  0.2419907E+02  0.2495820E+02  0.2463398E+02  0.2356352E+02  0.2329802E+02  0.2455606E+02  0.2466761E+02  0.2450359E+02  0.2324686E+02  0.2461124E+02  0.2382989E+02  0.2477403E+02  0.2418357E+02  0.2322223E+02  0.2396466E+02  0.2359842E+02  0.2322754E+02  0.2426366E+02  0.2358738E+02  0.2422906E+02  0.2327740E+02  0.2344721E+02  0.2361211E+02  0.2357233E+02  0.2435671E+02  0.2366955E+02  0.2354820E+02  0.2330061E+02  0.2268126E+02  0.2285448E+02  0.2443731E+02  0.2440814E+02  0.2337604E+02  0.2322255E+02  0.2359200E+02  0.2342155E+02  0.2353009E+02  0.2296367E+02  0.2444190E+02  0.2252452E+02  0.2336152E+02  0.2349611E+02  0.2319734E+02  0.2310521E+02  0.2227240E+02  0.2242366E+02  0.2288616E+02  0.2201339E+02  0.2326331E+02  0.2226697E+02  0.2247492E+02  0.2178710E+02  0.2203569E+02  0.2299845E+02  0.2272231E+02  0.2267912E+02  0.2156552E+02  0.2277990E+02  0.2273900E+02
  0.2493965E+02  0.2593072E+02  0.2489614E+02  0.2428932E+02  0.2526262E+02  0.2562250E+02  0.2660749E+02  0.2713619E+02  0.2513456E+02  0.2561334E+02  0.2518875E+02  0.2492780E+02  0.2438033E+02  0.2586374E+02  0.2342790E+02  0.2514861E+02  0.2457560E+02  0.2374012E+02  0.2475246E+02  0.2474256E+02  0.2420306E+02  0.2383329E+02  0.2409135E+02  0.2431864E+02  0.2390287E+02  0.2370543E+02  0.2402214E+02  0.2552845E+02  0.2472986E+02  0.2473919E+02  0.2463178E+02  0.2467554E+02  0.2463238E+02  0.2450325E+02  0.2480455E+02  0.2487146E+02  0.2573509E+02  0.2545359E+02  0.2507483E+02  0.2481557E+02  0.2521387E+02  0.2496228E+02  0.2589437E+02  0.2497984E+02  0.2574438E+02  0.2473579E+02  0.2425313E+02  0.2455602E+02  0.2489714E+02  0.2364833E+02  0.2409164E+02  0.2359604E+02  0.2441072E+02  0.2355980E+02  0.2560661E+02  0.2301532E+02  0.2488675E+02  0.2362692E+02  0.2379405E+02  0.2433284E+02  0.2531943E+02  0.2434226E+02  0.2413451E+02  0.2453728E+02  0.2450984E+02  0.2439945E+02  0.2419907E+02  0.2495820E+02  0.2463398E+02  0.2356352E+02  0.2329802E+02  0.2455606E+02  0.2466761E+02  0.2450359E+02  0.2324686E+02  0.2461124E+02  0.2382989E+02  0.2477403E+02  0.2418357E+02  0.2322223E+02  0.2396466E+02  0.2359842E+02  0.2322754E+02  0.2426366E+02  0.2358738E+02  0.2422906E+02  0.2327740E+02  0.2344721E+02  0.2361211E+02  0.2357233E+02  0.2435671E+02  0.2366955E+02  0.2354820E+02  0.2330061E+02  0.2268126E+02  0.2285448E+02  0.2443731E+02  0.2440814E+02  0.2337604E+02  0.2322255E+02  0.2359200E+02  0.2342155E+02  0.2353009E+02  0.2296367E+02  0.2444190E+02  0.2252452E+02  0.2336152E+02  0.2349611E+02  0.2319734E+02  0.2310521E+02  0.2227240E+02  0.2242366E+02  0.2288616E+02  0.2201339E+02  0.2326331E+02  0.2226697E+02  0.2247492E+02  0.2178710E+02  0.2203569E+02  0.2299845E+02  0.2272231E+02  0.2267912E+02  0.2156552E+02  0.2277990E+02  0.2273900E+02
