# Supplementary material for: Accounting for skill in trend, variability, and autocorrelation facilitates better multi-model projections: Application to the AMOC and temperature time series
Source: PLoS One. 2019 Apr 10;14(4):e0214535. doi: 10.1371/journal.pone.0214535 (PMC6457553; doi:10.1371/journal.pone.0214535)
Supplement: S2 File — (ZIP) [file pone.0214535.s002.zip › input/AMOChistoricalmaxosse/M9_1960_1999_pp_Annual_AMOChistoricalmaxosse_clim.txt]

  0.1696426E+02  0.1751979E+02  0.1674369E+02  0.1827472E+02  0.1753500E+02  0.1757246E+02  0.2047258E+02  0.1923246E+02  0.1924001E+02  0.2149893E+02  0.1759800E+02  0.1802374E+02  0.1888817E+02  0.1791425E+02  0.1895081E+02  0.1937392E+02  0.1900224E+02  0.1945666E+02  0.1901496E+02  0.1836613E+02  0.1916858E+02  0.1929746E+02  0.1888347E+02  0.1826430E+02  0.1858708E+02  0.1713091E+02  0.1695061E+02  0.1723040E+02  0.1842431E+02  0.1808405E+02  0.1775710E+02  0.1756149E+02  0.1904954E+02  0.1844496E+02  0.2007674E+02  0.1955090E+02  0.1710157E+02  0.1912908E+02  0.1890736E+02  0.1875753E+02
  0.1696426E+02  0.1751979E+02  0.1674369E+02  0.1827472E+02  0.1753500E+02  0.1757246E+02  0.2047258E+02  0.1923246E+02  0.1924001E+02  0.2149893E+02  0.1759800E+02  0.1802374E+02  0.1888817E+02  0.1791425E+02  0.1895081E+02  0.1937392E+02  0.1900224E+02  0.1945666E+02  0.1901496E+02  0.1836613E+02  0.1916858E+02  0.1929746E+02  0.1888347E+02  0.1826430E+02  0.1858708E+02  0.1713091E+02  0.1695061E+02  0.1723040E+02  0.1842431E+02  0.1808405E+02  0.1775710E+02  0.1756149E+02  0.1904954E+02  0.1844496E+02  0.2007674E+02  0.1955090E+02  0.1710157E+02  0.1912908E+02  0.1890736E+02  0.1875753E+02
  0.1696426E+02  0.1751979E+02  0.1674369E+02  0.1827472E+02  0.1753500E+02  0.1757246E+02  0.2047258E+02  0.1923246E+02  0.1924001E+02  0.2149893E+02  0.1759800E+02  0.1802374E+02  0.1888817E+02  0.1791425E+02  0.1895081E+02  0.1937392E+02  0.1900224E+02  0.1945666E+02  0.1901496E+02  0.1836613E+02  0.1916858E+02  0.1929746E+02  0.1888347E+02  0.1826430E+02  0.1858708E+02  0.1713091E+02  0.1695061E+02  0.1723040E+02  0.1842431E+02  0.1808405E+02  0.1775710E+02  0.1756149E+02  0.1904954E+02  0.1844496E+02  0.2007674E+02  0.1955090E+02  0.1710157E+02  0.1912908E+02  0.1890736E+02  0.1875753E+02
  0.1696426E+02  0.1751979E+02  0.1674369E+02  0.1827472E+02  0.1753500E+02  0.1757246E+02  0.2047258E+02  0.1923246E+02  0.1924001E+02  0.2149893E+02  0.1759800E+02  0.1802374E+02  0.1888817E+02  0.1791425E+02  0.1895081E+02  0.1937392E+02  0.1900224E+02  0.1945666E+02  0.1901496E+02  0.1836613E+02  0.1916858E+02  0.1929746E+02  0.1888347E+02  0.1826430E+02  0.1858708E+02  0.1713091E+02  0.1695061E+02  0.1723040E+02  0.1842431E+02  0.1808405E+02  0.1775710E+02  0.1756149E+02  0.1904954E+02  0.1844496E+02  0.2007674E+02  0.1955090E+02  0.1710157E+02  0.1912908E+02  0.1890736E+02  0.1875753E+02
  0.1696426E+02  0.1751979E+02  0.1674369E+02  0.1827472E+02  0.1753500E+02  0.1757246E+02  0.2047258E+02  0.1923246E+02  0.1924001E+02  0.2149893E+02  0.1759800E+02  0.1802374E+02  0.1888817E+02  0.1791425E+02  0.1895081E+02  0.1937392E+02  0.1900224E+02  0.1945666E+02  0.1901496E+02  0.1836613E+02  0.1916858E+02  0.1929746E+02  0.1888347E+02  0.1826430E+02  0.1858708E+02  0.1713091E+02  0.1695061E+02  0.1723040E+02  0.1842431E+02  0.1808405E+02  0.1775710E+02  0.1756149E+02  0.1904954E+02  0.1844496E+02  0.2007674E+02  0.1955090E+02  0.1710157E+02  0.1912908E+02  0.1890736E+02  0.1875753E+02
  0.1696426E+02  0.1751979E+02  0.1674369E+02  0.1827472E+02  0.1753500E+02  0.1757246E+02  0.2047258E+02  0.1923246E+02  0.1924001E+02  0.2149893E+02  0.1759800E+02  0.1802374E+02  0.1888817E+02  0.1791425E+02  0.1895081E+02  0.1937392E+02  0.1900224E+02  0.1945666E+02  0.1901496E+02  0.1836613E+02  0.1916858E+02  0.1929746E+02  0.1888347E+02  0.1826430E+02  0.1858708E+02  0.1713091E+02  0.1695061E+02  0.1723040E+02  0.1842431E+02  0.1808405E+02  0.1775710E+02  0.1756149E+02  0.1904954E+02  0.1844496E+02  0.2007674E+02  0.1955090E+02  0.1710157E+02  0.1912908E+02  0.1890736E+02  0.1875753E+02
  0.1696426E+02  0.1751979E+02  0.1674369E+02  0.1827472E+02  0.1753500E+02  0.1757246E+02  0.2047258E+02  0.1923246E+02  0.1924001E+02  0.2149893E+02  0.1759800E+02  0.1802374E+02  0.1888817E+02  0.1791425E+02  0.1895081E+02  0.1937392E+02  0.1900224E+02  0.1945666E+02  0.1901496E+02  0.1836613E+02  0.1916858E+02  0.1929746E+02  0.1888347E+02  0.1826430E+02  0.1858708E+02  0.1713091E+02  0.1695061E+02  0.1723040E+02  0.1842431E+02  0.1808405E+02  0.1775710E+02  0.1756149E+02  0.1904954E+02  0.1844496E+02  0.2007674E+02  0.1955090E+02  0.1710157E+02  0.1912908E+02  0.1890736E+02  0.1875753E+02
  0.1696426E+02  0.1751979E+02  0.1674369E+02  0.1827472E+02  0.1753500E+02  0.1757246E+02  0.2047258E+02  0.1923246E+02  0.1924001E+02  0.2149893E+02  0.1759800E+02  0.1802374E+02  0.1888817E+02  0.1791425E+02  0.1895081E+02  0.1937392E+02  0.1900224E+02  0.1945666E+02  0.1901496E+02  0.1836613E+02  0.1916858E+02  0.1929746E+02  0.1888347E+02  0.1826430E+02  0.1858708E+02  0.1713091E+02  0.1695061E+02  0.1723040E+02  0.1842431E+02  0.1808405E+02  0.1775710E+02  0.1756149E+02  0.1904954E+02  0.1844496E+02  0.2007674E+02  0.1955090E+02  0.1710157E+02  0.1912908E+02  0.1890736E+02  0.1875753E+02
  0.1696426E+02  0.1751979E+02  0.1674369E+02  0.1827472E+02  0.1753500E+02  0.1757246E+02  0.2047258E+02  0.1923246E+02  0.1924001E+02  0.2149893E+02  0.1759800E+02  0.1802374E+02  0.1888817E+02  0.1791425E+02  0.1895081E+02  0.1937392E+02  0.1900224E+02  0.1945666E+02  0.1901496E+02  0.1836613E+02  0.1916858E+02  0.1929746E+02  0.1888347E+02  0.1826430E+02  0.1858708E+02  0.1713091E+02  0.1695061E+02  0.1723040E+02  0.1842431E+02  0.1808405E+02  0.1775710E+02  0.1756149E+02  0.1904954E+02  0.1844496E+02  0.2007674E+02  0.1955090E+02  0.1710157E+02  0.1912908E+02  0.1890736E+02  0.1875753E+02
  0.1696426E+02  0.1751979E+02  0.1674369E+02  0.1827472E+02  0.1753500E+02  0.1757246E+02  0.2047258E+02  0.1923246E+02  0.1924001E+02  0.2149893E+02  0.1759800E+02  0.1802374E+02  0.1888817E+02  0.1791425E+02  0.1895081E+02  0.1937392E+02  0.1900224E+02  0.1945666E+02  0.1901496E+02  0.1836613E+02  0.1916858E+02  0.1929746E+02  0.1888347E+02  0.1826430E+02  0.1858708E+02  0.1713091E+02  0.1695061E+02  0.1723040E+02  0.1842431E+02  0.1808405E+02  0.1775710E+02  0.1756149E+02  0.1904954E+02  0.1844496E+02  0.2007674E+02  0.1955090E+02  0.1710157E+02  0.1912908E+02  0.1890736E+02  0.1875753E+02
  0.1696426E+02  0.1751979E+02  0.1674369E+02  0.1827472E+02  0.1753500E+02  0.1757246E+02  0.2047258E+02  0.1923246E+02  0.1924001E+02  0.2149893E+02  0.1759800E+02  0.1802374E+02  0.1888817E+02  0.1791425E+02  0.1895081E+02  0.1937392E+02  0.1900224E+02  0.1945666E+02  0.1901496E+02  0.1836613E+02  0.1916858E+02  0.1929746E+02  0.1888347E+02  0.1826430E+02  0.1858708E+02  0.1713091E+02  0.1695061E+02  0.1723040E+02  0.1842431E+02  0.1808405E+02  0.1775710E+02  0.1756149E+02  0.1904954E+02  0.1844496E+02  0.2007674E+02  0.1955090E+02  0.1710157E+02  0.1912908E+02  0.1890736E+02  0.1875753E+02
  0.1696426E+02  0.1751979E+02  0.1674369E+02  0.1827472E+02  0.1753500E+02  0.1757246E+02  0.2047258E+02  0.1923246E+02  0.1924001E+02  0.2149893E+02  0.1759800E+02  0.1802374E+02  0.1888817E+02  0.1791425E+02  0.1895081E+02  0.1937392E+02  0.1900224E+02  0.1945666E+02  0.1901496E+02  0.1836613E+02  0.1916858E+02  0.1929746E+02  0.1888347E+02  0.1826430E+02  0.1858708E+02  0.1713091E+02  0.1695061E+02  0.1723040E+02  0.1842431E+02  0.1808405E+02  0.1775710E+02  0.1756149E+02  0.1904954E+02  0.1844496E+02  0.2007674E+02  0.1955090E+02  0.1710157E+02  0.1912908E+02  0.1890736E+02  0.1875753E+02
  0.1696426E+02  0.1751979E+02  0.1674369E+02  0.1827472E+02  0.1753500E+02  0.1757246E+02  0.2047258E+02  0.1923246E+02  0.1924001E+02  0.2149893E+02  0.1759800E+02  0.1802374E+02  0.1888817E+02  0.1791425E+02  0.1895081E+02  0.1937392E+02  0.1900224E+02  0.1945666E+02  0.1901496E+02  0.1836613E+02  0.1916858E+02  0.1929746E+02  0.1888347E+02  0.1826430E+02  0.1858708E+02  0.1713091E+02  0.1695061E+02  0.1723040E+02  0.1842431E+02  0.1808405E+02  0.1775710E+02  0.1756149E+02  0.1904954E+02  0.1844496E+02  0.2007674E+02  0.1955090E+02  0.1710157E+02  0.1912908E+02  0.1890736E+02  0.1875753E+02
