# Supplementary material for: Accounting for skill in trend, variability, and autocorrelation facilitates better multi-model projections: Application to the AMOC and temperature time series
Source: PLoS One. 2019 Apr 10;14(4):e0214535. doi: 10.1371/journal.pone.0214535 (PMC6457553; doi:10.1371/journal.pone.0214535)
Supplement: S2 File — (ZIP) [file pone.0214535.s002.zip › input/AMOChistoricalmaxosse/mnames.txt]

1 access1_0
2 access1_3
3 canesm2
4 ccsm4
5 cesm1_bgc
6 cesm1_cam5
7 gfdl_esm2m
8 inmcm4
9 mpi_esm_mr
10 mpi_esm_lr
11 mri_cgcm3
12 noresm1_m
13 noresm1_me
