# Supplementary material for: Accounting for skill in trend, variability, and autocorrelation facilitates better multi-model projections: Application to the AMOC and temperature time series
Source: PLoS One. 2019 Apr 10;14(4):e0214535. doi: 10.1371/journal.pone.0214535 (PMC6457553; doi:10.1371/journal.pone.0214535)
Supplement: S2 File — (ZIP) [file pone.0214535.s002.zip › input/AMOChistoricalmaxosse/M7_1880_2004_pp_Annual_AMOChistoricalmaxosse_clim.txt]

  0.2252879E+02  0.2276359E+02  0.2308683E+02  0.2431684E+02  0.2413002E+02  0.2574311E+02  0.2689159E+02  0.2779350E+02  0.2898857E+02  0.2870807E+02  0.2808290E+02  0.2892777E+02  0.2801214E+02  0.2714754E+02  0.2715101E+02  0.2759412E+02  0.2781539E+02  0.2780926E+02  0.2663327E+02  0.2644700E+02  0.2683568E+02  0.2679196E+02  0.2579796E+02  0.2421852E+02  0.2314729E+02  0.2341678E+02  0.2495065E+02  0.2503308E+02  0.2415171E+02  0.2408496E+02  0.2417933E+02  0.2456790E+02  0.2371297E+02  0.2355392E+02  0.2358221E+02  0.2394530E+02  0.2487505E+02  0.2612734E+02  0.2575582E+02  0.2649997E+02  0.2696237E+02  0.2721364E+02  0.2755518E+02  0.2696552E+02  0.2573317E+02  0.2445293E+02  0.2297047E+02  0.2297833E+02  0.2230440E+02  0.2193613E+02  0.2222618E+02  0.2273348E+02  0.2332900E+02  0.2474628E+02  0.2512031E+02  0.2596096E+02  0.2614441E+02  0.2529653E+02  0.2616008E+02  0.2490102E+02  0.2402449E+02  0.2313650E+02  0.2324194E+02  0.2327229E+02  0.2418770E+02  0.2422592E+02  0.2444980E+02  0.2663716E+02  0.2714113E+02  0.2780623E+02  0.2651990E+02  0.2593225E+02  0.2616498E+02  0.2595343E+02  0.2511233E+02  0.2427199E+02  0.2284878E+02  0.2412051E+02  0.2450437E+02  0.2453611E+02  0.2552165E+02  0.2742044E+02  0.2734505E+02  0.2678865E+02  0.2646012E+02  0.2597548E+02  0.2660115E+02  0.2721191E+02  0.2646887E+02  0.2508686E+02  0.2589061E+02  0.2587482E+02  0.2545983E+02  0.2612575E+02  0.2581151E+02  0.2491026E+02  0.2523512E+02  0.2556148E+02  0.2663095E+02  0.2515626E+02  0.2512204E+02  0.2478954E+02  0.2371307E+02  0.2286825E+02  0.2266547E+02  0.2144137E+02  0.2152960E+02  0.2226907E+02  0.2236497E+02  0.2213582E+02  0.2221286E+02  0.2318719E+02  0.2400622E+02  0.2519628E+02  0.2562481E+02  0.2632384E+02  0.2700990E+02  0.2684226E+02  0.2631690E+02  0.2599079E+02  0.2621812E+02  0.2460811E+02  0.2444671E+02  0.2311104E+02  0.2271488E+02
  0.2252879E+02  0.2276359E+02  0.2308683E+02  0.2431684E+02  0.2413002E+02  0.2574311E+02  0.2689159E+02  0.2779350E+02  0.2898857E+02  0.2870807E+02  0.2808290E+02  0.2892777E+02  0.2801214E+02  0.2714754E+02  0.2715101E+02  0.2759412E+02  0.2781539E+02  0.2780926E+02  0.2663327E+02  0.2644700E+02  0.2683568E+02  0.2679196E+02  0.2579796E+02  0.2421852E+02  0.2314729E+02  0.2341678E+02  0.2495065E+02  0.2503308E+02  0.2415171E+02  0.2408496E+02  0.2417933E+02  0.2456790E+02  0.2371297E+02  0.2355392E+02  0.2358221E+02  0.2394530E+02  0.2487505E+02  0.2612734E+02  0.2575582E+02  0.2649997E+02  0.2696237E+02  0.2721364E+02  0.2755518E+02  0.2696552E+02  0.2573317E+02  0.2445293E+02  0.2297047E+02  0.2297833E+02  0.2230440E+02  0.2193613E+02  0.2222618E+02  0.2273348E+02  0.2332900E+02  0.2474628E+02  0.2512031E+02  0.2596096E+02  0.2614441E+02  0.2529653E+02  0.2616008E+02  0.2490102E+02  0.2402449E+02  0.2313650E+02  0.2324194E+02  0.2327229E+02  0.2418770E+02  0.2422592E+02  0.2444980E+02  0.2663716E+02  0.2714113E+02  0.2780623E+02  0.2651990E+02  0.2593225E+02  0.2616498E+02  0.2595343E+02  0.2511233E+02  0.2427199E+02  0.2284878E+02  0.2412051E+02  0.2450437E+02  0.2453611E+02  0.2552165E+02  0.2742044E+02  0.2734505E+02  0.2678865E+02  0.2646012E+02  0.2597548E+02  0.2660115E+02  0.2721191E+02  0.2646887E+02  0.2508686E+02  0.2589061E+02  0.2587482E+02  0.2545983E+02  0.2612575E+02  0.2581151E+02  0.2491026E+02  0.2523512E+02  0.2556148E+02  0.2663095E+02  0.2515626E+02  0.2512204E+02  0.2478954E+02  0.2371307E+02  0.2286825E+02  0.2266547E+02  0.2144137E+02  0.2152960E+02  0.2226907E+02  0.2236497E+02  0.2213582E+02  0.2221286E+02  0.2318719E+02  0.2400622E+02  0.2519628E+02  0.2562481E+02  0.2632384E+02  0.2700990E+02  0.2684226E+02  0.2631690E+02  0.2599079E+02  0.2621812E+02  0.2460811E+02  0.2444671E+02  0.2311104E+02  0.2271488E+02
  0.2252879E+02  0.2276359E+02  0.2308683E+02  0.2431684E+02  0.2413002E+02  0.2574311E+02  0.2689159E+02  0.2779350E+02  0.2898857E+02  0.2870807E+02  0.2808290E+02  0.2892777E+02  0.2801214E+02  0.2714754E+02  0.2715101E+02  0.2759412E+02  0.2781539E+02  0.2780926E+02  0.2663327E+02  0.2644700E+02  0.2683568E+02  0.2679196E+02  0.2579796E+02  0.2421852E+02  0.2314729E+02  0.2341678E+02  0.2495065E+02  0.2503308E+02  0.2415171E+02  0.2408496E+02  0.2417933E+02  0.2456790E+02  0.2371297E+02  0.2355392E+02  0.2358221E+02  0.2394530E+02  0.2487505E+02  0.2612734E+02  0.2575582E+02  0.2649997E+02  0.2696237E+02  0.2721364E+02  0.2755518E+02  0.2696552E+02  0.2573317E+02  0.2445293E+02  0.2297047E+02  0.2297833E+02  0.2230440E+02  0.2193613E+02  0.2222618E+02  0.2273348E+02  0.2332900E+02  0.2474628E+02  0.2512031E+02  0.2596096E+02  0.2614441E+02  0.2529653E+02  0.2616008E+02  0.2490102E+02  0.2402449E+02  0.2313650E+02  0.2324194E+02  0.2327229E+02  0.2418770E+02  0.2422592E+02  0.2444980E+02  0.2663716E+02  0.2714113E+02  0.2780623E+02  0.2651990E+02  0.2593225E+02  0.2616498E+02  0.2595343E+02  0.2511233E+02  0.2427199E+02  0.2284878E+02  0.2412051E+02  0.2450437E+02  0.2453611E+02  0.2552165E+02  0.2742044E+02  0.2734505E+02  0.2678865E+02  0.2646012E+02  0.2597548E+02  0.2660115E+02  0.2721191E+02  0.2646887E+02  0.2508686E+02  0.2589061E+02  0.2587482E+02  0.2545983E+02  0.2612575E+02  0.2581151E+02  0.2491026E+02  0.2523512E+02  0.2556148E+02  0.2663095E+02  0.2515626E+02  0.2512204E+02  0.2478954E+02  0.2371307E+02  0.2286825E+02  0.2266547E+02  0.2144137E+02  0.2152960E+02  0.2226907E+02  0.2236497E+02  0.2213582E+02  0.2221286E+02  0.2318719E+02  0.2400622E+02  0.2519628E+02  0.2562481E+02  0.2632384E+02  0.2700990E+02  0.2684226E+02  0.2631690E+02  0.2599079E+02  0.2621812E+02  0.2460811E+02  0.2444671E+02  0.2311104E+02  0.2271488E+02
  0.2252879E+02  0.2276359E+02  0.2308683E+02  0.2431684E+02  0.2413002E+02  0.2574311E+02  0.2689159E+02  0.2779350E+02  0.2898857E+02  0.2870807E+02  0.2808290E+02  0.2892777E+02  0.2801214E+02  0.2714754E+02  0.2715101E+02  0.2759412E+02  0.2781539E+02  0.2780926E+02  0.2663327E+02  0.2644700E+02  0.2683568E+02  0.2679196E+02  0.2579796E+02  0.2421852E+02  0.2314729E+02  0.2341678E+02  0.2495065E+02  0.2503308E+02  0.2415171E+02  0.2408496E+02  0.2417933E+02  0.2456790E+02  0.2371297E+02  0.2355392E+02  0.2358221E+02  0.2394530E+02  0.2487505E+02  0.2612734E+02  0.2575582E+02  0.2649997E+02  0.2696237E+02  0.2721364E+02  0.2755518E+02  0.2696552E+02  0.2573317E+02  0.2445293E+02  0.2297047E+02  0.2297833E+02  0.2230440E+02  0.2193613E+02  0.2222618E+02  0.2273348E+02  0.2332900E+02  0.2474628E+02  0.2512031E+02  0.2596096E+02  0.2614441E+02  0.2529653E+02  0.2616008E+02  0.2490102E+02  0.2402449E+02  0.2313650E+02  0.2324194E+02  0.2327229E+02  0.2418770E+02  0.2422592E+02  0.2444980E+02  0.2663716E+02  0.2714113E+02  0.2780623E+02  0.2651990E+02  0.2593225E+02  0.2616498E+02  0.2595343E+02  0.2511233E+02  0.2427199E+02  0.2284878E+02  0.2412051E+02  0.2450437E+02  0.2453611E+02  0.2552165E+02  0.2742044E+02  0.2734505E+02  0.2678865E+02  0.2646012E+02  0.2597548E+02  0.2660115E+02  0.2721191E+02  0.2646887E+02  0.2508686E+02  0.2589061E+02  0.2587482E+02  0.2545983E+02  0.2612575E+02  0.2581151E+02  0.2491026E+02  0.2523512E+02  0.2556148E+02  0.2663095E+02  0.2515626E+02  0.2512204E+02  0.2478954E+02  0.2371307E+02  0.2286825E+02  0.2266547E+02  0.2144137E+02  0.2152960E+02  0.2226907E+02  0.2236497E+02  0.2213582E+02  0.2221286E+02  0.2318719E+02  0.2400622E+02  0.2519628E+02  0.2562481E+02  0.2632384E+02  0.2700990E+02  0.2684226E+02  0.2631690E+02  0.2599079E+02  0.2621812E+02  0.2460811E+02  0.2444671E+02  0.2311104E+02  0.2271488E+02
  0.2252879E+02  0.2276359E+02  0.2308683E+02  0.2431684E+02  0.2413002E+02  0.2574311E+02  0.2689159E+02  0.2779350E+02  0.2898857E+02  0.2870807E+02  0.2808290E+02  0.2892777E+02  0.2801214E+02  0.2714754E+02  0.2715101E+02  0.2759412E+02  0.2781539E+02  0.2780926E+02  0.2663327E+02  0.2644700E+02  0.2683568E+02  0.2679196E+02  0.2579796E+02  0.2421852E+02  0.2314729E+02  0.2341678E+02  0.2495065E+02  0.2503308E+02  0.2415171E+02  0.2408496E+02  0.2417933E+02  0.2456790E+02  0.2371297E+02  0.2355392E+02  0.2358221E+02  0.2394530E+02  0.2487505E+02  0.2612734E+02  0.2575582E+02  0.2649997E+02  0.2696237E+02  0.2721364E+02  0.2755518E+02  0.2696552E+02  0.2573317E+02  0.2445293E+02  0.2297047E+02  0.2297833E+02  0.2230440E+02  0.2193613E+02  0.2222618E+02  0.2273348E+02  0.2332900E+02  0.2474628E+02  0.2512031E+02  0.2596096E+02  0.2614441E+02  0.2529653E+02  0.2616008E+02  0.2490102E+02  0.2402449E+02  0.2313650E+02  0.2324194E+02  0.2327229E+02  0.2418770E+02  0.2422592E+02  0.2444980E+02  0.2663716E+02  0.2714113E+02  0.2780623E+02  0.2651990E+02  0.2593225E+02  0.2616498E+02  0.2595343E+02  0.2511233E+02  0.2427199E+02  0.2284878E+02  0.2412051E+02  0.2450437E+02  0.2453611E+02  0.2552165E+02  0.2742044E+02  0.2734505E+02  0.2678865E+02  0.2646012E+02  0.2597548E+02  0.2660115E+02  0.2721191E+02  0.2646887E+02  0.2508686E+02  0.2589061E+02  0.2587482E+02  0.2545983E+02  0.2612575E+02  0.2581151E+02  0.2491026E+02  0.2523512E+02  0.2556148E+02  0.2663095E+02  0.2515626E+02  0.2512204E+02  0.2478954E+02  0.2371307E+02  0.2286825E+02  0.2266547E+02  0.2144137E+02  0.2152960E+02  0.2226907E+02  0.2236497E+02  0.2213582E+02  0.2221286E+02  0.2318719E+02  0.2400622E+02  0.2519628E+02  0.2562481E+02  0.2632384E+02  0.2700990E+02  0.2684226E+02  0.2631690E+02  0.2599079E+02  0.2621812E+02  0.2460811E+02  0.2444671E+02  0.2311104E+02  0.2271488E+02
  0.2252879E+02  0.2276359E+02  0.2308683E+02  0.2431684E+02  0.2413002E+02  0.2574311E+02  0.2689159E+02  0.2779350E+02  0.2898857E+02  0.2870807E+02  0.2808290E+02  0.2892777E+02  0.2801214E+02  0.2714754E+02  0.2715101E+02  0.2759412E+02  0.2781539E+02  0.2780926E+02  0.2663327E+02  0.2644700E+02  0.2683568E+02  0.2679196E+02  0.2579796E+02  0.2421852E+02  0.2314729E+02  0.2341678E+02  0.2495065E+02  0.2503308E+02  0.2415171E+02  0.2408496E+02  0.2417933E+02  0.2456790E+02  0.2371297E+02  0.2355392E+02  0.2358221E+02  0.2394530E+02  0.2487505E+02  0.2612734E+02  0.2575582E+02  0.2649997E+02  0.2696237E+02  0.2721364E+02  0.2755518E+02  0.2696552E+02  0.2573317E+02  0.2445293E+02  0.2297047E+02  0.2297833E+02  0.2230440E+02  0.2193613E+02  0.2222618E+02  0.2273348E+02  0.2332900E+02  0.2474628E+02  0.2512031E+02  0.2596096E+02  0.2614441E+02  0.2529653E+02  0.2616008E+02  0.2490102E+02  0.2402449E+02  0.2313650E+02  0.2324194E+02  0.2327229E+02  0.2418770E+02  0.2422592E+02  0.2444980E+02  0.2663716E+02  0.2714113E+02  0.2780623E+02  0.2651990E+02  0.2593225E+02  0.2616498E+02  0.2595343E+02  0.2511233E+02  0.2427199E+02  0.2284878E+02  0.2412051E+02  0.2450437E+02  0.2453611E+02  0.2552165E+02  0.2742044E+02  0.2734505E+02  0.2678865E+02  0.2646012E+02  0.2597548E+02  0.2660115E+02  0.2721191E+02  0.2646887E+02  0.2508686E+02  0.2589061E+02  0.2587482E+02  0.2545983E+02  0.2612575E+02  0.2581151E+02  0.2491026E+02  0.2523512E+02  0.2556148E+02  0.2663095E+02  0.2515626E+02  0.2512204E+02  0.2478954E+02  0.2371307E+02  0.2286825E+02  0.2266547E+02  0.2144137E+02  0.2152960E+02  0.2226907E+02  0.2236497E+02  0.2213582E+02  0.2221286E+02  0.2318719E+02  0.2400622E+02  0.2519628E+02  0.2562481E+02  0.2632384E+02  0.2700990E+02  0.2684226E+02  0.2631690E+02  0.2599079E+02  0.2621812E+02  0.2460811E+02  0.2444671E+02  0.2311104E+02  0.2271488E+02
  0.2252879E+02  0.2276359E+02  0.2308683E+02  0.2431684E+02  0.2413002E+02  0.2574311E+02  0.2689159E+02  0.2779350E+02  0.2898857E+02  0.2870807E+02  0.2808290E+02  0.2892777E+02  0.2801214E+02  0.2714754E+02  0.2715101E+02  0.2759412E+02  0.2781539E+02  0.2780926E+02  0.2663327E+02  0.2644700E+02  0.2683568E+02  0.2679196E+02  0.2579796E+02  0.2421852E+02  0.2314729E+02  0.2341678E+02  0.2495065E+02  0.2503308E+02  0.2415171E+02  0.2408496E+02  0.2417933E+02  0.2456790E+02  0.2371297E+02  0.2355392E+02  0.2358221E+02  0.2394530E+02  0.2487505E+02  0.2612734E+02  0.2575582E+02  0.2649997E+02  0.2696237E+02  0.2721364E+02  0.2755518E+02  0.2696552E+02  0.2573317E+02  0.2445293E+02  0.2297047E+02  0.2297833E+02  0.2230440E+02  0.2193613E+02  0.2222618E+02  0.2273348E+02  0.2332900E+02  0.2474628E+02  0.2512031E+02  0.2596096E+02  0.2614441E+02  0.2529653E+02  0.2616008E+02  0.2490102E+02  0.2402449E+02  0.2313650E+02  0.2324194E+02  0.2327229E+02  0.2418770E+02  0.2422592E+02  0.2444980E+02  0.2663716E+02  0.2714113E+02  0.2780623E+02  0.2651990E+02  0.2593225E+02  0.2616498E+02  0.2595343E+02  0.2511233E+02  0.2427199E+02  0.2284878E+02  0.2412051E+02  0.2450437E+02  0.2453611E+02  0.2552165E+02  0.2742044E+02  0.2734505E+02  0.2678865E+02  0.2646012E+02  0.2597548E+02  0.2660115E+02  0.2721191E+02  0.2646887E+02  0.2508686E+02  0.2589061E+02  0.2587482E+02  0.2545983E+02  0.2612575E+02  0.2581151E+02  0.2491026E+02  0.2523512E+02  0.2556148E+02  0.2663095E+02  0.2515626E+02  0.2512204E+02  0.2478954E+02  0.2371307E+02  0.2286825E+02  0.2266547E+02  0.2144137E+02  0.2152960E+02  0.2226907E+02  0.2236497E+02  0.2213582E+02  0.2221286E+02  0.2318719E+02  0.2400622E+02  0.2519628E+02  0.2562481E+02  0.2632384E+02  0.2700990E+02  0.2684226E+02  0.2631690E+02  0.2599079E+02  0.2621812E+02  0.2460811E+02  0.2444671E+02  0.2311104E+02  0.2271488E+02
  0.2252879E+02  0.2276359E+02  0.2308683E+02  0.2431684E+02  0.2413002E+02  0.2574311E+02  0.2689159E+02  0.2779350E+02  0.2898857E+02  0.2870807E+02  0.2808290E+02  0.2892777E+02  0.2801214E+02  0.2714754E+02  0.2715101E+02  0.2759412E+02  0.2781539E+02  0.2780926E+02  0.2663327E+02  0.2644700E+02  0.2683568E+02  0.2679196E+02  0.2579796E+02  0.2421852E+02  0.2314729E+02  0.2341678E+02  0.2495065E+02  0.2503308E+02  0.2415171E+02  0.2408496E+02  0.2417933E+02  0.2456790E+02  0.2371297E+02  0.2355392E+02  0.2358221E+02  0.2394530E+02  0.2487505E+02  0.2612734E+02  0.2575582E+02  0.2649997E+02  0.2696237E+02  0.2721364E+02  0.2755518E+02  0.2696552E+02  0.2573317E+02  0.2445293E+02  0.2297047E+02  0.2297833E+02  0.2230440E+02  0.2193613E+02  0.2222618E+02  0.2273348E+02  0.2332900E+02  0.2474628E+02  0.2512031E+02  0.2596096E+02  0.2614441E+02  0.2529653E+02  0.2616008E+02  0.2490102E+02  0.2402449E+02  0.2313650E+02  0.2324194E+02  0.2327229E+02  0.2418770E+02  0.2422592E+02  0.2444980E+02  0.2663716E+02  0.2714113E+02  0.2780623E+02  0.2651990E+02  0.2593225E+02  0.2616498E+02  0.2595343E+02  0.2511233E+02  0.2427199E+02  0.2284878E+02  0.2412051E+02  0.2450437E+02  0.2453611E+02  0.2552165E+02  0.2742044E+02  0.2734505E+02  0.2678865E+02  0.2646012E+02  0.2597548E+02  0.2660115E+02  0.2721191E+02  0.2646887E+02  0.2508686E+02  0.2589061E+02  0.2587482E+02  0.2545983E+02  0.2612575E+02  0.2581151E+02  0.2491026E+02  0.2523512E+02  0.2556148E+02  0.2663095E+02  0.2515626E+02  0.2512204E+02  0.2478954E+02  0.2371307E+02  0.2286825E+02  0.2266547E+02  0.2144137E+02  0.2152960E+02  0.2226907E+02  0.2236497E+02  0.2213582E+02  0.2221286E+02  0.2318719E+02  0.2400622E+02  0.2519628E+02  0.2562481E+02  0.2632384E+02  0.2700990E+02  0.2684226E+02  0.2631690E+02  0.2599079E+02  0.2621812E+02  0.2460811E+02  0.2444671E+02  0.2311104E+02  0.2271488E+02
  0.2252879E+02  0.2276359E+02  0.2308683E+02  0.2431684E+02  0.2413002E+02  0.2574311E+02  0.2689159E+02  0.2779350E+02  0.2898857E+02  0.2870807E+02  0.2808290E+02  0.2892777E+02  0.2801214E+02  0.2714754E+02  0.2715101E+02  0.2759412E+02  0.2781539E+02  0.2780926E+02  0.2663327E+02  0.2644700E+02  0.2683568E+02  0.2679196E+02  0.2579796E+02  0.2421852E+02  0.2314729E+02  0.2341678E+02  0.2495065E+02  0.2503308E+02  0.2415171E+02  0.2408496E+02  0.2417933E+02  0.2456790E+02  0.2371297E+02  0.2355392E+02  0.2358221E+02  0.2394530E+02  0.2487505E+02  0.2612734E+02  0.2575582E+02  0.2649997E+02  0.2696237E+02  0.2721364E+02  0.2755518E+02  0.2696552E+02  0.2573317E+02  0.2445293E+02  0.2297047E+02  0.2297833E+02  0.2230440E+02  0.2193613E+02  0.2222618E+02  0.2273348E+02  0.2332900E+02  0.2474628E+02  0.2512031E+02  0.2596096E+02  0.2614441E+02  0.2529653E+02  0.2616008E+02  0.2490102E+02  0.2402449E+02  0.2313650E+02  0.2324194E+02  0.2327229E+02  0.2418770E+02  0.2422592E+02  0.2444980E+02  0.2663716E+02  0.2714113E+02  0.2780623E+02  0.2651990E+02  0.2593225E+02  0.2616498E+02  0.2595343E+02  0.2511233E+02  0.2427199E+02  0.2284878E+02  0.2412051E+02  0.2450437E+02  0.2453611E+02  0.2552165E+02  0.2742044E+02  0.2734505E+02  0.2678865E+02  0.2646012E+02  0.2597548E+02  0.2660115E+02  0.2721191E+02  0.2646887E+02  0.2508686E+02  0.2589061E+02  0.2587482E+02  0.2545983E+02  0.2612575E+02  0.2581151E+02  0.2491026E+02  0.2523512E+02  0.2556148E+02  0.2663095E+02  0.2515626E+02  0.2512204E+02  0.2478954E+02  0.2371307E+02  0.2286825E+02  0.2266547E+02  0.2144137E+02  0.2152960E+02  0.2226907E+02  0.2236497E+02  0.2213582E+02  0.2221286E+02  0.2318719E+02  0.2400622E+02  0.2519628E+02  0.2562481E+02  0.2632384E+02  0.2700990E+02  0.2684226E+02  0.2631690E+02  0.2599079E+02  0.2621812E+02  0.2460811E+02  0.2444671E+02  0.2311104E+02  0.2271488E+02
  0.2252879E+02  0.2276359E+02  0.2308683E+02  0.2431684E+02  0.2413002E+02  0.2574311E+02  0.2689159E+02  0.2779350E+02  0.2898857E+02  0.2870807E+02  0.2808290E+02  0.2892777E+02  0.2801214E+02  0.2714754E+02  0.2715101E+02  0.2759412E+02  0.2781539E+02  0.2780926E+02  0.2663327E+02  0.2644700E+02  0.2683568E+02  0.2679196E+02  0.2579796E+02  0.2421852E+02  0.2314729E+02  0.2341678E+02  0.2495065E+02  0.2503308E+02  0.2415171E+02  0.2408496E+02  0.2417933E+02  0.2456790E+02  0.2371297E+02  0.2355392E+02  0.2358221E+02  0.2394530E+02  0.2487505E+02  0.2612734E+02  0.2575582E+02  0.2649997E+02  0.2696237E+02  0.2721364E+02  0.2755518E+02  0.2696552E+02  0.2573317E+02  0.2445293E+02  0.2297047E+02  0.2297833E+02  0.2230440E+02  0.2193613E+02  0.2222618E+02  0.2273348E+02  0.2332900E+02  0.2474628E+02  0.2512031E+02  0.2596096E+02  0.2614441E+02  0.2529653E+02  0.2616008E+02  0.2490102E+02  0.2402449E+02  0.2313650E+02  0.2324194E+02  0.2327229E+02  0.2418770E+02  0.2422592E+02  0.2444980E+02  0.2663716E+02  0.2714113E+02  0.2780623E+02  0.2651990E+02  0.2593225E+02  0.2616498E+02  0.2595343E+02  0.2511233E+02  0.2427199E+02  0.2284878E+02  0.2412051E+02  0.2450437E+02  0.2453611E+02  0.2552165E+02  0.2742044E+02  0.2734505E+02  0.2678865E+02  0.2646012E+02  0.2597548E+02  0.2660115E+02  0.2721191E+02  0.2646887E+02  0.2508686E+02  0.2589061E+02  0.2587482E+02  0.2545983E+02  0.2612575E+02  0.2581151E+02  0.2491026E+02  0.2523512E+02  0.2556148E+02  0.2663095E+02  0.2515626E+02  0.2512204E+02  0.2478954E+02  0.2371307E+02  0.2286825E+02  0.2266547E+02  0.2144137E+02  0.2152960E+02  0.2226907E+02  0.2236497E+02  0.2213582E+02  0.2221286E+02  0.2318719E+02  0.2400622E+02  0.2519628E+02  0.2562481E+02  0.2632384E+02  0.2700990E+02  0.2684226E+02  0.2631690E+02  0.2599079E+02  0.2621812E+02  0.2460811E+02  0.2444671E+02  0.2311104E+02  0.2271488E+02
  0.2252879E+02  0.2276359E+02  0.2308683E+02  0.2431684E+02  0.2413002E+02  0.2574311E+02  0.2689159E+02  0.2779350E+02  0.2898857E+02  0.2870807E+02  0.2808290E+02  0.2892777E+02  0.2801214E+02  0.2714754E+02  0.2715101E+02  0.2759412E+02  0.2781539E+02  0.2780926E+02  0.2663327E+02  0.2644700E+02  0.2683568E+02  0.2679196E+02  0.2579796E+02  0.2421852E+02  0.2314729E+02  0.2341678E+02  0.2495065E+02  0.2503308E+02  0.2415171E+02  0.2408496E+02  0.2417933E+02  0.2456790E+02  0.2371297E+02  0.2355392E+02  0.2358221E+02  0.2394530E+02  0.2487505E+02  0.2612734E+02  0.2575582E+02  0.2649997E+02  0.2696237E+02  0.2721364E+02  0.2755518E+02  0.2696552E+02  0.2573317E+02  0.2445293E+02  0.2297047E+02  0.2297833E+02  0.2230440E+02  0.2193613E+02  0.2222618E+02  0.2273348E+02  0.2332900E+02  0.2474628E+02  0.2512031E+02  0.2596096E+02  0.2614441E+02  0.2529653E+02  0.2616008E+02  0.2490102E+02  0.2402449E+02  0.2313650E+02  0.2324194E+02  0.2327229E+02  0.2418770E+02  0.2422592E+02  0.2444980E+02  0.2663716E+02  0.2714113E+02  0.2780623E+02  0.2651990E+02  0.2593225E+02  0.2616498E+02  0.2595343E+02  0.2511233E+02  0.2427199E+02  0.2284878E+02  0.2412051E+02  0.2450437E+02  0.2453611E+02  0.2552165E+02  0.2742044E+02  0.2734505E+02  0.2678865E+02  0.2646012E+02  0.2597548E+02  0.2660115E+02  0.2721191E+02  0.2646887E+02  0.2508686E+02  0.2589061E+02  0.2587482E+02  0.2545983E+02  0.2612575E+02  0.2581151E+02  0.2491026E+02  0.2523512E+02  0.2556148E+02  0.2663095E+02  0.2515626E+02  0.2512204E+02  0.2478954E+02  0.2371307E+02  0.2286825E+02  0.2266547E+02  0.2144137E+02  0.2152960E+02  0.2226907E+02  0.2236497E+02  0.2213582E+02  0.2221286E+02  0.2318719E+02  0.2400622E+02  0.2519628E+02  0.2562481E+02  0.2632384E+02  0.2700990E+02  0.2684226E+02  0.2631690E+02  0.2599079E+02  0.2621812E+02  0.2460811E+02  0.2444671E+02  0.2311104E+02  0.2271488E+02
  0.2252879E+02  0.2276359E+02  0.2308683E+02  0.2431684E+02  0.2413002E+02  0.2574311E+02  0.2689159E+02  0.2779350E+02  0.2898857E+02  0.2870807E+02  0.2808290E+02  0.2892777E+02  0.2801214E+02  0.2714754E+02  0.2715101E+02  0.2759412E+02  0.2781539E+02  0.2780926E+02  0.2663327E+02  0.2644700E+02  0.2683568E+02  0.2679196E+02  0.2579796E+02  0.2421852E+02  0.2314729E+02  0.2341678E+02  0.2495065E+02  0.2503308E+02  0.2415171E+02  0.2408496E+02  0.2417933E+02  0.2456790E+02  0.2371297E+02  0.2355392E+02  0.2358221E+02  0.2394530E+02  0.2487505E+02  0.2612734E+02  0.2575582E+02  0.2649997E+02  0.2696237E+02  0.2721364E+02  0.2755518E+02  0.2696552E+02  0.2573317E+02  0.2445293E+02  0.2297047E+02  0.2297833E+02  0.2230440E+02  0.2193613E+02  0.2222618E+02  0.2273348E+02  0.2332900E+02  0.2474628E+02  0.2512031E+02  0.2596096E+02  0.2614441E+02  0.2529653E+02  0.2616008E+02  0.2490102E+02  0.2402449E+02  0.2313650E+02  0.2324194E+02  0.2327229E+02  0.2418770E+02  0.2422592E+02  0.2444980E+02  0.2663716E+02  0.2714113E+02  0.2780623E+02  0.2651990E+02  0.2593225E+02  0.2616498E+02  0.2595343E+02  0.2511233E+02  0.2427199E+02  0.2284878E+02  0.2412051E+02  0.2450437E+02  0.2453611E+02  0.2552165E+02  0.2742044E+02  0.2734505E+02  0.2678865E+02  0.2646012E+02  0.2597548E+02  0.2660115E+02  0.2721191E+02  0.2646887E+02  0.2508686E+02  0.2589061E+02  0.2587482E+02  0.2545983E+02  0.2612575E+02  0.2581151E+02  0.2491026E+02  0.2523512E+02  0.2556148E+02  0.2663095E+02  0.2515626E+02  0.2512204E+02  0.2478954E+02  0.2371307E+02  0.2286825E+02  0.2266547E+02  0.2144137E+02  0.2152960E+02  0.2226907E+02  0.2236497E+02  0.2213582E+02  0.2221286E+02  0.2318719E+02  0.2400622E+02  0.2519628E+02  0.2562481E+02  0.2632384E+02  0.2700990E+02  0.2684226E+02  0.2631690E+02  0.2599079E+02  0.2621812E+02  0.2460811E+02  0.2444671E+02  0.2311104E+02  0.2271488E+02
  0.2252879E+02  0.2276359E+02  0.2308683E+02  0.2431684E+02  0.2413002E+02  0.2574311E+02  0.2689159E+02  0.2779350E+02  0.2898857E+02  0.2870807E+02  0.2808290E+02  0.2892777E+02  0.2801214E+02  0.2714754E+02  0.2715101E+02  0.2759412E+02  0.2781539E+02  0.2780926E+02  0.2663327E+02  0.2644700E+02  0.2683568E+02  0.2679196E+02  0.2579796E+02  0.2421852E+02  0.2314729E+02  0.2341678E+02  0.2495065E+02  0.2503308E+02  0.2415171E+02  0.2408496E+02  0.2417933E+02  0.2456790E+02  0.2371297E+02  0.2355392E+02  0.2358221E+02  0.2394530E+02  0.2487505E+02  0.2612734E+02  0.2575582E+02  0.2649997E+02  0.2696237E+02  0.2721364E+02  0.2755518E+02  0.2696552E+02  0.2573317E+02  0.2445293E+02  0.2297047E+02  0.2297833E+02  0.2230440E+02  0.2193613E+02  0.2222618E+02  0.2273348E+02  0.2332900E+02  0.2474628E+02  0.2512031E+02  0.2596096E+02  0.2614441E+02  0.2529653E+02  0.2616008E+02  0.2490102E+02  0.2402449E+02  0.2313650E+02  0.2324194E+02  0.2327229E+02  0.2418770E+02  0.2422592E+02  0.2444980E+02  0.2663716E+02  0.2714113E+02  0.2780623E+02  0.2651990E+02  0.2593225E+02  0.2616498E+02  0.2595343E+02  0.2511233E+02  0.2427199E+02  0.2284878E+02  0.2412051E+02  0.2450437E+02  0.2453611E+02  0.2552165E+02  0.2742044E+02  0.2734505E+02  0.2678865E+02  0.2646012E+02  0.2597548E+02  0.2660115E+02  0.2721191E+02  0.2646887E+02  0.2508686E+02  0.2589061E+02  0.2587482E+02  0.2545983E+02  0.2612575E+02  0.2581151E+02  0.2491026E+02  0.2523512E+02  0.2556148E+02  0.2663095E+02  0.2515626E+02  0.2512204E+02  0.2478954E+02  0.2371307E+02  0.2286825E+02  0.2266547E+02  0.2144137E+02  0.2152960E+02  0.2226907E+02  0.2236497E+02  0.2213582E+02  0.2221286E+02  0.2318719E+02  0.2400622E+02  0.2519628E+02  0.2562481E+02  0.2632384E+02  0.2700990E+02  0.2684226E+02  0.2631690E+02  0.2599079E+02  0.2621812E+02  0.2460811E+02  0.2444671E+02  0.2311104E+02  0.2271488E+02
