# Supplementary material for: Accounting for skill in trend, variability, and autocorrelation facilitates better multi-model projections: Application to the AMOC and temperature time series
Source: PLoS One. 2019 Apr 10;14(4):e0214535. doi: 10.1371/journal.pone.0214535 (PMC6457553; doi:10.1371/journal.pone.0214535)
Supplement: S2 File — (ZIP) [file pone.0214535.s002.zip › input/AMOChistoricalmaxosse/M13_1880_2004_pp_Annual_AMOChistoricalmaxosse_clim.txt]

  0.3065655E+02  0.2961003E+02  0.3052600E+02  0.3041891E+02  0.3007662E+02  0.3007494E+02  0.2923687E+02  0.3004936E+02  0.2982485E+02  0.3157071E+02  0.3011384E+02  0.3057623E+02  0.2995503E+02  0.3036984E+02  0.3093072E+02  0.3172779E+02  0.3020129E+02  0.3096425E+02  0.3011278E+02  0.3012727E+02  0.3008337E+02  0.3040774E+02  0.2931118E+02  0.3075012E+02  0.3057122E+02  0.3074978E+02  0.3078728E+02  0.3188750E+02  0.3219635E+02  0.3254574E+02  0.3268845E+02  0.3300031E+02  0.3408856E+02  0.3293338E+02  0.3205357E+02  0.3330814E+02  0.3192143E+02  0.3081020E+02  0.3139953E+02  0.3113092E+02  0.2963098E+02  0.3071864E+02  0.3084485E+02  0.3121809E+02  0.3051182E+02  0.3062415E+02  0.3143556E+02  0.3123182E+02  0.3156751E+02  0.3082967E+02  0.3147046E+02  0.3262580E+02  0.3223687E+02  0.3195671E+02  0.3180594E+02  0.3179152E+02  0.3160896E+02  0.3195824E+02  0.3061269E+02  0.3051417E+02  0.3138225E+02  0.2980434E+02  0.2988166E+02  0.3028007E+02  0.3048648E+02  0.2981640E+02  0.2899613E+02  0.2972603E+02  0.2924736E+02  0.2931204E+02  0.3034006E+02  0.3006582E+02  0.2996918E+02  0.3040874E+02  0.2976180E+02  0.3143621E+02  0.3188641E+02  0.3125136E+02  0.3149780E+02  0.3221964E+02  0.3240316E+02  0.3264365E+02  0.3302275E+02  0.3246784E+02  0.3127701E+02  0.3200636E+02  0.3118711E+02  0.3098740E+02  0.3175970E+02  0.3103247E+02  0.3128333E+02  0.3125407E+02  0.3252906E+02  0.3196138E+02  0.3121352E+02  0.3239634E+02  0.3187334E+02  0.3164350E+02  0.3210506E+02  0.3163466E+02  0.3162290E+02  0.3167713E+02  0.3146908E+02  0.3123470E+02  0.3252818E+02  0.3176232E+02  0.3112736E+02  0.3019512E+02  0.3011510E+02  0.3032766E+02  0.3003496E+02  0.3052263E+02  0.2910591E+02  0.2921039E+02  0.2920002E+02  0.2975498E+02  0.2953554E+02  0.2924235E+02  0.2964065E+02  0.2911857E+02  0.3016998E+02  0.3114424E+02  0.3023929E+02  0.3079668E+02  0.3068849E+02
  0.3065655E+02  0.2961003E+02  0.3052600E+02  0.3041891E+02  0.3007662E+02  0.3007494E+02  0.2923687E+02  0.3004936E+02  0.2982485E+02  0.3157071E+02  0.3011384E+02  0.3057623E+02  0.2995503E+02  0.3036984E+02  0.3093072E+02  0.3172779E+02  0.3020129E+02  0.3096425E+02  0.3011278E+02  0.3012727E+02  0.3008337E+02  0.3040774E+02  0.2931118E+02  0.3075012E+02  0.3057122E+02  0.3074978E+02  0.3078728E+02  0.3188750E+02  0.3219635E+02  0.3254574E+02  0.3268845E+02  0.3300031E+02  0.3408856E+02  0.3293338E+02  0.3205357E+02  0.3330814E+02  0.3192143E+02  0.3081020E+02  0.3139953E+02  0.3113092E+02  0.2963098E+02  0.3071864E+02  0.3084485E+02  0.3121809E+02  0.3051182E+02  0.3062415E+02  0.3143556E+02  0.3123182E+02  0.3156751E+02  0.3082967E+02  0.3147046E+02  0.3262580E+02  0.3223687E+02  0.3195671E+02  0.3180594E+02  0.3179152E+02  0.3160896E+02  0.3195824E+02  0.3061269E+02  0.3051417E+02  0.3138225E+02  0.2980434E+02  0.2988166E+02  0.3028007E+02  0.3048648E+02  0.2981640E+02  0.2899613E+02  0.2972603E+02  0.2924736E+02  0.2931204E+02  0.3034006E+02  0.3006582E+02  0.2996918E+02  0.3040874E+02  0.2976180E+02  0.3143621E+02  0.3188641E+02  0.3125136E+02  0.3149780E+02  0.3221964E+02  0.3240316E+02  0.3264365E+02  0.3302275E+02  0.3246784E+02  0.3127701E+02  0.3200636E+02  0.3118711E+02  0.3098740E+02  0.3175970E+02  0.3103247E+02  0.3128333E+02  0.3125407E+02  0.3252906E+02  0.3196138E+02  0.3121352E+02  0.3239634E+02  0.3187334E+02  0.3164350E+02  0.3210506E+02  0.3163466E+02  0.3162290E+02  0.3167713E+02  0.3146908E+02  0.3123470E+02  0.3252818E+02  0.3176232E+02  0.3112736E+02  0.3019512E+02  0.3011510E+02  0.3032766E+02  0.3003496E+02  0.3052263E+02  0.2910591E+02  0.2921039E+02  0.2920002E+02  0.2975498E+02  0.2953554E+02  0.2924235E+02  0.2964065E+02  0.2911857E+02  0.3016998E+02  0.3114424E+02  0.3023929E+02  0.3079668E+02  0.3068849E+02
  0.3065655E+02  0.2961003E+02  0.3052600E+02  0.3041891E+02  0.3007662E+02  0.3007494E+02  0.2923687E+02  0.3004936E+02  0.2982485E+02  0.3157071E+02  0.3011384E+02  0.3057623E+02  0.2995503E+02  0.3036984E+02  0.3093072E+02  0.3172779E+02  0.3020129E+02  0.3096425E+02  0.3011278E+02  0.3012727E+02  0.3008337E+02  0.3040774E+02  0.2931118E+02  0.3075012E+02  0.3057122E+02  0.3074978E+02  0.3078728E+02  0.3188750E+02  0.3219635E+02  0.3254574E+02  0.3268845E+02  0.3300031E+02  0.3408856E+02  0.3293338E+02  0.3205357E+02  0.3330814E+02  0.3192143E+02  0.3081020E+02  0.3139953E+02  0.3113092E+02  0.2963098E+02  0.3071864E+02  0.3084485E+02  0.3121809E+02  0.3051182E+02  0.3062415E+02  0.3143556E+02  0.3123182E+02  0.3156751E+02  0.3082967E+02  0.3147046E+02  0.3262580E+02  0.3223687E+02  0.3195671E+02  0.3180594E+02  0.3179152E+02  0.3160896E+02  0.3195824E+02  0.3061269E+02  0.3051417E+02  0.3138225E+02  0.2980434E+02  0.2988166E+02  0.3028007E+02  0.3048648E+02  0.2981640E+02  0.2899613E+02  0.2972603E+02  0.2924736E+02  0.2931204E+02  0.3034006E+02  0.3006582E+02  0.2996918E+02  0.3040874E+02  0.2976180E+02  0.3143621E+02  0.3188641E+02  0.3125136E+02  0.3149780E+02  0.3221964E+02  0.3240316E+02  0.3264365E+02  0.3302275E+02  0.3246784E+02  0.3127701E+02  0.3200636E+02  0.3118711E+02  0.3098740E+02  0.3175970E+02  0.3103247E+02  0.3128333E+02  0.3125407E+02  0.3252906E+02  0.3196138E+02  0.3121352E+02  0.3239634E+02  0.3187334E+02  0.3164350E+02  0.3210506E+02  0.3163466E+02  0.3162290E+02  0.3167713E+02  0.3146908E+02  0.3123470E+02  0.3252818E+02  0.3176232E+02  0.3112736E+02  0.3019512E+02  0.3011510E+02  0.3032766E+02  0.3003496E+02  0.3052263E+02  0.2910591E+02  0.2921039E+02  0.2920002E+02  0.2975498E+02  0.2953554E+02  0.2924235E+02  0.2964065E+02  0.2911857E+02  0.3016998E+02  0.3114424E+02  0.3023929E+02  0.3079668E+02  0.3068849E+02
  0.3065655E+02  0.2961003E+02  0.3052600E+02  0.3041891E+02  0.3007662E+02  0.3007494E+02  0.2923687E+02  0.3004936E+02  0.2982485E+02  0.3157071E+02  0.3011384E+02  0.3057623E+02  0.2995503E+02  0.3036984E+02  0.3093072E+02  0.3172779E+02  0.3020129E+02  0.3096425E+02  0.3011278E+02  0.3012727E+02  0.3008337E+02  0.3040774E+02  0.2931118E+02  0.3075012E+02  0.3057122E+02  0.3074978E+02  0.3078728E+02  0.3188750E+02  0.3219635E+02  0.3254574E+02  0.3268845E+02  0.3300031E+02  0.3408856E+02  0.3293338E+02  0.3205357E+02  0.3330814E+02  0.3192143E+02  0.3081020E+02  0.3139953E+02  0.3113092E+02  0.2963098E+02  0.3071864E+02  0.3084485E+02  0.3121809E+02  0.3051182E+02  0.3062415E+02  0.3143556E+02  0.3123182E+02  0.3156751E+02  0.3082967E+02  0.3147046E+02  0.3262580E+02  0.3223687E+02  0.3195671E+02  0.3180594E+02  0.3179152E+02  0.3160896E+02  0.3195824E+02  0.3061269E+02  0.3051417E+02  0.3138225E+02  0.2980434E+02  0.2988166E+02  0.3028007E+02  0.3048648E+02  0.2981640E+02  0.2899613E+02  0.2972603E+02  0.2924736E+02  0.2931204E+02  0.3034006E+02  0.3006582E+02  0.2996918E+02  0.3040874E+02  0.2976180E+02  0.3143621E+02  0.3188641E+02  0.3125136E+02  0.3149780E+02  0.3221964E+02  0.3240316E+02  0.3264365E+02  0.3302275E+02  0.3246784E+02  0.3127701E+02  0.3200636E+02  0.3118711E+02  0.3098740E+02  0.3175970E+02  0.3103247E+02  0.3128333E+02  0.3125407E+02  0.3252906E+02  0.3196138E+02  0.3121352E+02  0.3239634E+02  0.3187334E+02  0.3164350E+02  0.3210506E+02  0.3163466E+02  0.3162290E+02  0.3167713E+02  0.3146908E+02  0.3123470E+02  0.3252818E+02  0.3176232E+02  0.3112736E+02  0.3019512E+02  0.3011510E+02  0.3032766E+02  0.3003496E+02  0.3052263E+02  0.2910591E+02  0.2921039E+02  0.2920002E+02  0.2975498E+02  0.2953554E+02  0.2924235E+02  0.2964065E+02  0.2911857E+02  0.3016998E+02  0.3114424E+02  0.3023929E+02  0.3079668E+02  0.3068849E+02
  0.3065655E+02  0.2961003E+02  0.3052600E+02  0.3041891E+02  0.3007662E+02  0.3007494E+02  0.2923687E+02  0.3004936E+02  0.2982485E+02  0.3157071E+02  0.3011384E+02  0.3057623E+02  0.2995503E+02  0.3036984E+02  0.3093072E+02  0.3172779E+02  0.3020129E+02  0.3096425E+02  0.3011278E+02  0.3012727E+02  0.3008337E+02  0.3040774E+02  0.2931118E+02  0.3075012E+02  0.3057122E+02  0.3074978E+02  0.3078728E+02  0.3188750E+02  0.3219635E+02  0.3254574E+02  0.3268845E+02  0.3300031E+02  0.3408856E+02  0.3293338E+02  0.3205357E+02  0.3330814E+02  0.3192143E+02  0.3081020E+02  0.3139953E+02  0.3113092E+02  0.2963098E+02  0.3071864E+02  0.3084485E+02  0.3121809E+02  0.3051182E+02  0.3062415E+02  0.3143556E+02  0.3123182E+02  0.3156751E+02  0.3082967E+02  0.3147046E+02  0.3262580E+02  0.3223687E+02  0.3195671E+02  0.3180594E+02  0.3179152E+02  0.3160896E+02  0.3195824E+02  0.3061269E+02  0.3051417E+02  0.3138225E+02  0.2980434E+02  0.2988166E+02  0.3028007E+02  0.3048648E+02  0.2981640E+02  0.2899613E+02  0.2972603E+02  0.2924736E+02  0.2931204E+02  0.3034006E+02  0.3006582E+02  0.2996918E+02  0.3040874E+02  0.2976180E+02  0.3143621E+02  0.3188641E+02  0.3125136E+02  0.3149780E+02  0.3221964E+02  0.3240316E+02  0.3264365E+02  0.3302275E+02  0.3246784E+02  0.3127701E+02  0.3200636E+02  0.3118711E+02  0.3098740E+02  0.3175970E+02  0.3103247E+02  0.3128333E+02  0.3125407E+02  0.3252906E+02  0.3196138E+02  0.3121352E+02  0.3239634E+02  0.3187334E+02  0.3164350E+02  0.3210506E+02  0.3163466E+02  0.3162290E+02  0.3167713E+02  0.3146908E+02  0.3123470E+02  0.3252818E+02  0.3176232E+02  0.3112736E+02  0.3019512E+02  0.3011510E+02  0.3032766E+02  0.3003496E+02  0.3052263E+02  0.2910591E+02  0.2921039E+02  0.2920002E+02  0.2975498E+02  0.2953554E+02  0.2924235E+02  0.2964065E+02  0.2911857E+02  0.3016998E+02  0.3114424E+02  0.3023929E+02  0.3079668E+02  0.3068849E+02
  0.3065655E+02  0.2961003E+02  0.3052600E+02  0.3041891E+02  0.3007662E+02  0.3007494E+02  0.2923687E+02  0.3004936E+02  0.2982485E+02  0.3157071E+02  0.3011384E+02  0.3057623E+02  0.2995503E+02  0.3036984E+02  0.3093072E+02  0.3172779E+02  0.3020129E+02  0.3096425E+02  0.3011278E+02  0.3012727E+02  0.3008337E+02  0.3040774E+02  0.2931118E+02  0.3075012E+02  0.3057122E+02  0.3074978E+02  0.3078728E+02  0.3188750E+02  0.3219635E+02  0.3254574E+02  0.3268845E+02  0.3300031E+02  0.3408856E+02  0.3293338E+02  0.3205357E+02  0.3330814E+02  0.3192143E+02  0.3081020E+02  0.3139953E+02  0.3113092E+02  0.2963098E+02  0.3071864E+02  0.3084485E+02  0.3121809E+02  0.3051182E+02  0.3062415E+02  0.3143556E+02  0.3123182E+02  0.3156751E+02  0.3082967E+02  0.3147046E+02  0.3262580E+02  0.3223687E+02  0.3195671E+02  0.3180594E+02  0.3179152E+02  0.3160896E+02  0.3195824E+02  0.3061269E+02  0.3051417E+02  0.3138225E+02  0.2980434E+02  0.2988166E+02  0.3028007E+02  0.3048648E+02  0.2981640E+02  0.2899613E+02  0.2972603E+02  0.2924736E+02  0.2931204E+02  0.3034006E+02  0.3006582E+02  0.2996918E+02  0.3040874E+02  0.2976180E+02  0.3143621E+02  0.3188641E+02  0.3125136E+02  0.3149780E+02  0.3221964E+02  0.3240316E+02  0.3264365E+02  0.3302275E+02  0.3246784E+02  0.3127701E+02  0.3200636E+02  0.3118711E+02  0.3098740E+02  0.3175970E+02  0.3103247E+02  0.3128333E+02  0.3125407E+02  0.3252906E+02  0.3196138E+02  0.3121352E+02  0.3239634E+02  0.3187334E+02  0.3164350E+02  0.3210506E+02  0.3163466E+02  0.3162290E+02  0.3167713E+02  0.3146908E+02  0.3123470E+02  0.3252818E+02  0.3176232E+02  0.3112736E+02  0.3019512E+02  0.3011510E+02  0.3032766E+02  0.3003496E+02  0.3052263E+02  0.2910591E+02  0.2921039E+02  0.2920002E+02  0.2975498E+02  0.2953554E+02  0.2924235E+02  0.2964065E+02  0.2911857E+02  0.3016998E+02  0.3114424E+02  0.3023929E+02  0.3079668E+02  0.3068849E+02
  0.3065655E+02  0.2961003E+02  0.3052600E+02  0.3041891E+02  0.3007662E+02  0.3007494E+02  0.2923687E+02  0.3004936E+02  0.2982485E+02  0.3157071E+02  0.3011384E+02  0.3057623E+02  0.2995503E+02  0.3036984E+02  0.3093072E+02  0.3172779E+02  0.3020129E+02  0.3096425E+02  0.3011278E+02  0.3012727E+02  0.3008337E+02  0.3040774E+02  0.2931118E+02  0.3075012E+02  0.3057122E+02  0.3074978E+02  0.3078728E+02  0.3188750E+02  0.3219635E+02  0.3254574E+02  0.3268845E+02  0.3300031E+02  0.3408856E+02  0.3293338E+02  0.3205357E+02  0.3330814E+02  0.3192143E+02  0.3081020E+02  0.3139953E+02  0.3113092E+02  0.2963098E+02  0.3071864E+02  0.3084485E+02  0.3121809E+02  0.3051182E+02  0.3062415E+02  0.3143556E+02  0.3123182E+02  0.3156751E+02  0.3082967E+02  0.3147046E+02  0.3262580E+02  0.3223687E+02  0.3195671E+02  0.3180594E+02  0.3179152E+02  0.3160896E+02  0.3195824E+02  0.3061269E+02  0.3051417E+02  0.3138225E+02  0.2980434E+02  0.2988166E+02  0.3028007E+02  0.3048648E+02  0.2981640E+02  0.2899613E+02  0.2972603E+02  0.2924736E+02  0.2931204E+02  0.3034006E+02  0.3006582E+02  0.2996918E+02  0.3040874E+02  0.2976180E+02  0.3143621E+02  0.3188641E+02  0.3125136E+02  0.3149780E+02  0.3221964E+02  0.3240316E+02  0.3264365E+02  0.3302275E+02  0.3246784E+02  0.3127701E+02  0.3200636E+02  0.3118711E+02  0.3098740E+02  0.3175970E+02  0.3103247E+02  0.3128333E+02  0.3125407E+02  0.3252906E+02  0.3196138E+02  0.3121352E+02  0.3239634E+02  0.3187334E+02  0.3164350E+02  0.3210506E+02  0.3163466E+02  0.3162290E+02  0.3167713E+02  0.3146908E+02  0.3123470E+02  0.3252818E+02  0.3176232E+02  0.3112736E+02  0.3019512E+02  0.3011510E+02  0.3032766E+02  0.3003496E+02  0.3052263E+02  0.2910591E+02  0.2921039E+02  0.2920002E+02  0.2975498E+02  0.2953554E+02  0.2924235E+02  0.2964065E+02  0.2911857E+02  0.3016998E+02  0.3114424E+02  0.3023929E+02  0.3079668E+02  0.3068849E+02
  0.3065655E+02  0.2961003E+02  0.3052600E+02  0.3041891E+02  0.3007662E+02  0.3007494E+02  0.2923687E+02  0.3004936E+02  0.2982485E+02  0.3157071E+02  0.3011384E+02  0.3057623E+02  0.2995503E+02  0.3036984E+02  0.3093072E+02  0.3172779E+02  0.3020129E+02  0.3096425E+02  0.3011278E+02  0.3012727E+02  0.3008337E+02  0.3040774E+02  0.2931118E+02  0.3075012E+02  0.3057122E+02  0.3074978E+02  0.3078728E+02  0.3188750E+02  0.3219635E+02  0.3254574E+02  0.3268845E+02  0.3300031E+02  0.3408856E+02  0.3293338E+02  0.3205357E+02  0.3330814E+02  0.3192143E+02  0.3081020E+02  0.3139953E+02  0.3113092E+02  0.2963098E+02  0.3071864E+02  0.3084485E+02  0.3121809E+02  0.3051182E+02  0.3062415E+02  0.3143556E+02  0.3123182E+02  0.3156751E+02  0.3082967E+02  0.3147046E+02  0.3262580E+02  0.3223687E+02  0.3195671E+02  0.3180594E+02  0.3179152E+02  0.3160896E+02  0.3195824E+02  0.3061269E+02  0.3051417E+02  0.3138225E+02  0.2980434E+02  0.2988166E+02  0.3028007E+02  0.3048648E+02  0.2981640E+02  0.2899613E+02  0.2972603E+02  0.2924736E+02  0.2931204E+02  0.3034006E+02  0.3006582E+02  0.2996918E+02  0.3040874E+02  0.2976180E+02  0.3143621E+02  0.3188641E+02  0.3125136E+02  0.3149780E+02  0.3221964E+02  0.3240316E+02  0.3264365E+02  0.3302275E+02  0.3246784E+02  0.3127701E+02  0.3200636E+02  0.3118711E+02  0.3098740E+02  0.3175970E+02  0.3103247E+02  0.3128333E+02  0.3125407E+02  0.3252906E+02  0.3196138E+02  0.3121352E+02  0.3239634E+02  0.3187334E+02  0.3164350E+02  0.3210506E+02  0.3163466E+02  0.3162290E+02  0.3167713E+02  0.3146908E+02  0.3123470E+02  0.3252818E+02  0.3176232E+02  0.3112736E+02  0.3019512E+02  0.3011510E+02  0.3032766E+02  0.3003496E+02  0.3052263E+02  0.2910591E+02  0.2921039E+02  0.2920002E+02  0.2975498E+02  0.2953554E+02  0.2924235E+02  0.2964065E+02  0.2911857E+02  0.3016998E+02  0.3114424E+02  0.3023929E+02  0.3079668E+02  0.3068849E+02
  0.3065655E+02  0.2961003E+02  0.3052600E+02  0.3041891E+02  0.3007662E+02  0.3007494E+02  0.2923687E+02  0.3004936E+02  0.2982485E+02  0.3157071E+02  0.3011384E+02  0.3057623E+02  0.2995503E+02  0.3036984E+02  0.3093072E+02  0.3172779E+02  0.3020129E+02  0.3096425E+02  0.3011278E+02  0.3012727E+02  0.3008337E+02  0.3040774E+02  0.2931118E+02  0.3075012E+02  0.3057122E+02  0.3074978E+02  0.3078728E+02  0.3188750E+02  0.3219635E+02  0.3254574E+02  0.3268845E+02  0.3300031E+02  0.3408856E+02  0.3293338E+02  0.3205357E+02  0.3330814E+02  0.3192143E+02  0.3081020E+02  0.3139953E+02  0.3113092E+02  0.2963098E+02  0.3071864E+02  0.3084485E+02  0.3121809E+02  0.3051182E+02  0.3062415E+02  0.3143556E+02  0.3123182E+02  0.3156751E+02  0.3082967E+02  0.3147046E+02  0.3262580E+02  0.3223687E+02  0.3195671E+02  0.3180594E+02  0.3179152E+02  0.3160896E+02  0.3195824E+02  0.3061269E+02  0.3051417E+02  0.3138225E+02  0.2980434E+02  0.2988166E+02  0.3028007E+02  0.3048648E+02  0.2981640E+02  0.2899613E+02  0.2972603E+02  0.2924736E+02  0.2931204E+02  0.3034006E+02  0.3006582E+02  0.2996918E+02  0.3040874E+02  0.2976180E+02  0.3143621E+02  0.3188641E+02  0.3125136E+02  0.3149780E+02  0.3221964E+02  0.3240316E+02  0.3264365E+02  0.3302275E+02  0.3246784E+02  0.3127701E+02  0.3200636E+02  0.3118711E+02  0.3098740E+02  0.3175970E+02  0.3103247E+02  0.3128333E+02  0.3125407E+02  0.3252906E+02  0.3196138E+02  0.3121352E+02  0.3239634E+02  0.3187334E+02  0.3164350E+02  0.3210506E+02  0.3163466E+02  0.3162290E+02  0.3167713E+02  0.3146908E+02  0.3123470E+02  0.3252818E+02  0.3176232E+02  0.3112736E+02  0.3019512E+02  0.3011510E+02  0.3032766E+02  0.3003496E+02  0.3052263E+02  0.2910591E+02  0.2921039E+02  0.2920002E+02  0.2975498E+02  0.2953554E+02  0.2924235E+02  0.2964065E+02  0.2911857E+02  0.3016998E+02  0.3114424E+02  0.3023929E+02  0.3079668E+02  0.3068849E+02
  0.3065655E+02  0.2961003E+02  0.3052600E+02  0.3041891E+02  0.3007662E+02  0.3007494E+02  0.2923687E+02  0.3004936E+02  0.2982485E+02  0.3157071E+02  0.3011384E+02  0.3057623E+02  0.2995503E+02  0.3036984E+02  0.3093072E+02  0.3172779E+02  0.3020129E+02  0.3096425E+02  0.3011278E+02  0.3012727E+02  0.3008337E+02  0.3040774E+02  0.2931118E+02  0.3075012E+02  0.3057122E+02  0.3074978E+02  0.3078728E+02  0.3188750E+02  0.3219635E+02  0.3254574E+02  0.3268845E+02  0.3300031E+02  0.3408856E+02  0.3293338E+02  0.3205357E+02  0.3330814E+02  0.3192143E+02  0.3081020E+02  0.3139953E+02  0.3113092E+02  0.2963098E+02  0.3071864E+02  0.3084485E+02  0.3121809E+02  0.3051182E+02  0.3062415E+02  0.3143556E+02  0.3123182E+02  0.3156751E+02  0.3082967E+02  0.3147046E+02  0.3262580E+02  0.3223687E+02  0.3195671E+02  0.3180594E+02  0.3179152E+02  0.3160896E+02  0.3195824E+02  0.3061269E+02  0.3051417E+02  0.3138225E+02  0.2980434E+02  0.2988166E+02  0.3028007E+02  0.3048648E+02  0.2981640E+02  0.2899613E+02  0.2972603E+02  0.2924736E+02  0.2931204E+02  0.3034006E+02  0.3006582E+02  0.2996918E+02  0.3040874E+02  0.2976180E+02  0.3143621E+02  0.3188641E+02  0.3125136E+02  0.3149780E+02  0.3221964E+02  0.3240316E+02  0.3264365E+02  0.3302275E+02  0.3246784E+02  0.3127701E+02  0.3200636E+02  0.3118711E+02  0.3098740E+02  0.3175970E+02  0.3103247E+02  0.3128333E+02  0.3125407E+02  0.3252906E+02  0.3196138E+02  0.3121352E+02  0.3239634E+02  0.3187334E+02  0.3164350E+02  0.3210506E+02  0.3163466E+02  0.3162290E+02  0.3167713E+02  0.3146908E+02  0.3123470E+02  0.3252818E+02  0.3176232E+02  0.3112736E+02  0.3019512E+02  0.3011510E+02  0.3032766E+02  0.3003496E+02  0.3052263E+02  0.2910591E+02  0.2921039E+02  0.2920002E+02  0.2975498E+02  0.2953554E+02  0.2924235E+02  0.2964065E+02  0.2911857E+02  0.3016998E+02  0.3114424E+02  0.3023929E+02  0.3079668E+02  0.3068849E+02
  0.3065655E+02  0.2961003E+02  0.3052600E+02  0.3041891E+02  0.3007662E+02  0.3007494E+02  0.2923687E+02  0.3004936E+02  0.2982485E+02  0.3157071E+02  0.3011384E+02  0.3057623E+02  0.2995503E+02  0.3036984E+02  0.3093072E+02  0.3172779E+02  0.3020129E+02  0.3096425E+02  0.3011278E+02  0.3012727E+02  0.3008337E+02  0.3040774E+02  0.2931118E+02  0.3075012E+02  0.3057122E+02  0.3074978E+02  0.3078728E+02  0.3188750E+02  0.3219635E+02  0.3254574E+02  0.3268845E+02  0.3300031E+02  0.3408856E+02  0.3293338E+02  0.3205357E+02  0.3330814E+02  0.3192143E+02  0.3081020E+02  0.3139953E+02  0.3113092E+02  0.2963098E+02  0.3071864E+02  0.3084485E+02  0.3121809E+02  0.3051182E+02  0.3062415E+02  0.3143556E+02  0.3123182E+02  0.3156751E+02  0.3082967E+02  0.3147046E+02  0.3262580E+02  0.3223687E+02  0.3195671E+02  0.3180594E+02  0.3179152E+02  0.3160896E+02  0.3195824E+02  0.3061269E+02  0.3051417E+02  0.3138225E+02  0.2980434E+02  0.2988166E+02  0.3028007E+02  0.3048648E+02  0.2981640E+02  0.2899613E+02  0.2972603E+02  0.2924736E+02  0.2931204E+02  0.3034006E+02  0.3006582E+02  0.2996918E+02  0.3040874E+02  0.2976180E+02  0.3143621E+02  0.3188641E+02  0.3125136E+02  0.3149780E+02  0.3221964E+02  0.3240316E+02  0.3264365E+02  0.3302275E+02  0.3246784E+02  0.3127701E+02  0.3200636E+02  0.3118711E+02  0.3098740E+02  0.3175970E+02  0.3103247E+02  0.3128333E+02  0.3125407E+02  0.3252906E+02  0.3196138E+02  0.3121352E+02  0.3239634E+02  0.3187334E+02  0.3164350E+02  0.3210506E+02  0.3163466E+02  0.3162290E+02  0.3167713E+02  0.3146908E+02  0.3123470E+02  0.3252818E+02  0.3176232E+02  0.3112736E+02  0.3019512E+02  0.3011510E+02  0.3032766E+02  0.3003496E+02  0.3052263E+02  0.2910591E+02  0.2921039E+02  0.2920002E+02  0.2975498E+02  0.2953554E+02  0.2924235E+02  0.2964065E+02  0.2911857E+02  0.3016998E+02  0.3114424E+02  0.3023929E+02  0.3079668E+02  0.3068849E+02
  0.3065655E+02  0.2961003E+02  0.3052600E+02  0.3041891E+02  0.3007662E+02  0.3007494E+02  0.2923687E+02  0.3004936E+02  0.2982485E+02  0.3157071E+02  0.3011384E+02  0.3057623E+02  0.2995503E+02  0.3036984E+02  0.3093072E+02  0.3172779E+02  0.3020129E+02  0.3096425E+02  0.3011278E+02  0.3012727E+02  0.3008337E+02  0.3040774E+02  0.2931118E+02  0.3075012E+02  0.3057122E+02  0.3074978E+02  0.3078728E+02  0.3188750E+02  0.3219635E+02  0.3254574E+02  0.3268845E+02  0.3300031E+02  0.3408856E+02  0.3293338E+02  0.3205357E+02  0.3330814E+02  0.3192143E+02  0.3081020E+02  0.3139953E+02  0.3113092E+02  0.2963098E+02  0.3071864E+02  0.3084485E+02  0.3121809E+02  0.3051182E+02  0.3062415E+02  0.3143556E+02  0.3123182E+02  0.3156751E+02  0.3082967E+02  0.3147046E+02  0.3262580E+02  0.3223687E+02  0.3195671E+02  0.3180594E+02  0.3179152E+02  0.3160896E+02  0.3195824E+02  0.3061269E+02  0.3051417E+02  0.3138225E+02  0.2980434E+02  0.2988166E+02  0.3028007E+02  0.3048648E+02  0.2981640E+02  0.2899613E+02  0.2972603E+02  0.2924736E+02  0.2931204E+02  0.3034006E+02  0.3006582E+02  0.2996918E+02  0.3040874E+02  0.2976180E+02  0.3143621E+02  0.3188641E+02  0.3125136E+02  0.3149780E+02  0.3221964E+02  0.3240316E+02  0.3264365E+02  0.3302275E+02  0.3246784E+02  0.3127701E+02  0.3200636E+02  0.3118711E+02  0.3098740E+02  0.3175970E+02  0.3103247E+02  0.3128333E+02  0.3125407E+02  0.3252906E+02  0.3196138E+02  0.3121352E+02  0.3239634E+02  0.3187334E+02  0.3164350E+02  0.3210506E+02  0.3163466E+02  0.3162290E+02  0.3167713E+02  0.3146908E+02  0.3123470E+02  0.3252818E+02  0.3176232E+02  0.3112736E+02  0.3019512E+02  0.3011510E+02  0.3032766E+02  0.3003496E+02  0.3052263E+02  0.2910591E+02  0.2921039E+02  0.2920002E+02  0.2975498E+02  0.2953554E+02  0.2924235E+02  0.2964065E+02  0.2911857E+02  0.3016998E+02  0.3114424E+02  0.3023929E+02  0.3079668E+02  0.3068849E+02
  0.3065655E+02  0.2961003E+02  0.3052600E+02  0.3041891E+02  0.3007662E+02  0.3007494E+02  0.2923687E+02  0.3004936E+02  0.2982485E+02  0.3157071E+02  0.3011384E+02  0.3057623E+02  0.2995503E+02  0.3036984E+02  0.3093072E+02  0.3172779E+02  0.3020129E+02  0.3096425E+02  0.3011278E+02  0.3012727E+02  0.3008337E+02  0.3040774E+02  0.2931118E+02  0.3075012E+02  0.3057122E+02  0.3074978E+02  0.3078728E+02  0.3188750E+02  0.3219635E+02  0.3254574E+02  0.3268845E+02  0.3300031E+02  0.3408856E+02  0.3293338E+02  0.3205357E+02  0.3330814E+02  0.3192143E+02  0.3081020E+02  0.3139953E+02  0.3113092E+02  0.2963098E+02  0.3071864E+02  0.3084485E+02  0.3121809E+02  0.3051182E+02  0.3062415E+02  0.3143556E+02  0.3123182E+02  0.3156751E+02  0.3082967E+02  0.3147046E+02  0.3262580E+02  0.3223687E+02  0.3195671E+02  0.3180594E+02  0.3179152E+02  0.3160896E+02  0.3195824E+02  0.3061269E+02  0.3051417E+02  0.3138225E+02  0.2980434E+02  0.2988166E+02  0.3028007E+02  0.3048648E+02  0.2981640E+02  0.2899613E+02  0.2972603E+02  0.2924736E+02  0.2931204E+02  0.3034006E+02  0.3006582E+02  0.2996918E+02  0.3040874E+02  0.2976180E+02  0.3143621E+02  0.3188641E+02  0.3125136E+02  0.3149780E+02  0.3221964E+02  0.3240316E+02  0.3264365E+02  0.3302275E+02  0.3246784E+02  0.3127701E+02  0.3200636E+02  0.3118711E+02  0.3098740E+02  0.3175970E+02  0.3103247E+02  0.3128333E+02  0.3125407E+02  0.3252906E+02  0.3196138E+02  0.3121352E+02  0.3239634E+02  0.3187334E+02  0.3164350E+02  0.3210506E+02  0.3163466E+02  0.3162290E+02  0.3167713E+02  0.3146908E+02  0.3123470E+02  0.3252818E+02  0.3176232E+02  0.3112736E+02  0.3019512E+02  0.3011510E+02  0.3032766E+02  0.3003496E+02  0.3052263E+02  0.2910591E+02  0.2921039E+02  0.2920002E+02  0.2975498E+02  0.2953554E+02  0.2924235E+02  0.2964065E+02  0.2911857E+02  0.3016998E+02  0.3114424E+02  0.3023929E+02  0.3079668E+02  0.3068849E+02
