# Supplementary material for: Accounting for skill in trend, variability, and autocorrelation facilitates better multi-model projections: Application to the AMOC and temperature time series
Source: PLoS One. 2019 Apr 10;14(4):e0214535. doi: 10.1371/journal.pone.0214535 (PMC6457553; doi:10.1371/journal.pone.0214535)
Supplement: S2 File — (ZIP) [file pone.0214535.s002.zip › input/tasmaxhistoricalosse/M18_1973_2005_pp_JJA_tasmaxhistoricalosse_clim.txt]

  22.33  24.34  23.78  23.67  23.87  23.90  22.05  23.54  24.64  23.95  23.95  22.65  22.00  24.00  23.64  22.77  23.15  24.22  23.95  23.28  23.03  21.47  26.31  25.03  22.34  23.16  22.48  23.14  24.32  22.98  24.61  25.88  23.29
  22.33  24.34  23.78  23.67  23.87  23.90  22.05  23.54  24.64  23.95  23.95  22.65  22.00  24.00  23.64  22.77  23.15  24.22  23.95  23.28  23.03  21.47  26.31  25.03  22.34  23.16  22.48  23.14  24.32  22.98  24.61  25.88  23.29
  22.33  24.34  23.78  23.67  23.87  23.90  22.05  23.54  24.64  23.95  23.95  22.65  22.00  24.00  23.64  22.77  23.15  24.22  23.95  23.28  23.03  21.47  26.31  25.03  22.34  23.16  22.48  23.14  24.32  22.98  24.61  25.88  23.29
  22.33  24.34  23.78  23.67  23.87  23.90  22.05  23.54  24.64  23.95  23.95  22.65  22.00  24.00  23.64  22.77  23.15  24.22  23.95  23.28  23.03  21.47  26.31  25.03  22.34  23.16  22.48  23.14  24.32  22.98  24.61  25.88  23.29
  22.33  24.34  23.78  23.67  23.87  23.90  22.05  23.54  24.64  23.95  23.95  22.65  22.00  24.00  23.64  22.77  23.15  24.22  23.95  23.28  23.03  21.47  26.31  25.03  22.34  23.16  22.48  23.14  24.32  22.98  24.61  25.88  23.29
  22.33  24.34  23.78  23.67  23.87  23.90  22.05  23.54  24.64  23.95  23.95  22.65  22.00  24.00  23.64  22.77  23.15  24.22  23.95  23.28  23.03  21.47  26.31  25.03  22.34  23.16  22.48  23.14  24.32  22.98  24.61  25.88  23.29
  22.33  24.34  23.78  23.67  23.87  23.90  22.05  23.54  24.64  23.95  23.95  22.65  22.00  24.00  23.64  22.77  23.15  24.22  23.95  23.28  23.03  21.47  26.31  25.03  22.34  23.16  22.48  23.14  24.32  22.98  24.61  25.88  23.29
  22.33  24.34  23.78  23.67  23.87  23.90  22.05  23.54  24.64  23.95  23.95  22.65  22.00  24.00  23.64  22.77  23.15  24.22  23.95  23.28  23.03  21.47  26.31  25.03  22.34  23.16  22.48  23.14  24.32  22.98  24.61  25.88  23.29
  22.33  24.34  23.78  23.67  23.87  23.90  22.05  23.54  24.64  23.95  23.95  22.65  22.00  24.00  23.64  22.77  23.15  24.22  23.95  23.28  23.03  21.47  26.31  25.03  22.34  23.16  22.48  23.14  24.32  22.98  24.61  25.88  23.29
  22.33  24.34  23.78  23.67  23.87  23.90  22.05  23.54  24.64  23.95  23.95  22.65  22.00  24.00  23.64  22.77  23.15  24.22  23.95  23.28  23.03  21.47  26.31  25.03  22.34  23.16  22.48  23.14  24.32  22.98  24.61  25.88  23.29
  22.33  24.34  23.78  23.67  23.87  23.90  22.05  23.54  24.64  23.95  23.95  22.65  22.00  24.00  23.64  22.77  23.15  24.22  23.95  23.28  23.03  21.47  26.31  25.03  22.34  23.16  22.48  23.14  24.32  22.98  24.61  25.88  23.29
  22.33  24.34  23.78  23.67  23.87  23.90  22.05  23.54  24.64  23.95  23.95  22.65  22.00  24.00  23.64  22.77  23.15  24.22  23.95  23.28  23.03  21.47  26.31  25.03  22.34  23.16  22.48  23.14  24.32  22.98  24.61  25.88  23.29
  22.33  24.34  23.78  23.67  23.87  23.90  22.05  23.54  24.64  23.95  23.95  22.65  22.00  24.00  23.64  22.77  23.15  24.22  23.95  23.28  23.03  21.47  26.31  25.03  22.34  23.16  22.48  23.14  24.32  22.98  24.61  25.88  23.29
  22.33  24.34  23.78  23.67  23.87  23.90  22.05  23.54  24.64  23.95  23.95  22.65  22.00  24.00  23.64  22.77  23.15  24.22  23.95  23.28  23.03  21.47  26.31  25.03  22.34  23.16  22.48  23.14  24.32  22.98  24.61  25.88  23.29
  22.33  24.34  23.78  23.67  23.87  23.90  22.05  23.54  24.64  23.95  23.95  22.65  22.00  24.00  23.64  22.77  23.15  24.22  23.95  23.28  23.03  21.47  26.31  25.03  22.34  23.16  22.48  23.14  24.32  22.98  24.61  25.88  23.29
  22.33  24.34  23.78  23.67  23.87  23.90  22.05  23.54  24.64  23.95  23.95  22.65  22.00  24.00  23.64  22.77  23.15  24.22  23.95  23.28  23.03  21.47  26.31  25.03  22.34  23.16  22.48  23.14  24.32  22.98  24.61  25.88  23.29
  22.33  24.34  23.78  23.67  23.87  23.90  22.05  23.54  24.64  23.95  23.95  22.65  22.00  24.00  23.64  22.77  23.15  24.22  23.95  23.28  23.03  21.47  26.31  25.03  22.34  23.16  22.48  23.14  24.32  22.98  24.61  25.88  23.29
  22.33  24.34  23.78  23.67  23.87  23.90  22.05  23.54  24.64  23.95  23.95  22.65  22.00  24.00  23.64  22.77  23.15  24.22  23.95  23.28  23.03  21.47  26.31  25.03  22.34  23.16  22.48  23.14  24.32  22.98  24.61  25.88  23.29
  22.33  24.34  23.78  23.67  23.87  23.90  22.05  23.54  24.64  23.95  23.95  22.65  22.00  24.00  23.64  22.77  23.15  24.22  23.95  23.28  23.03  21.47  26.31  25.03  22.34  23.16  22.48  23.14  24.32  22.98  24.61  25.88  23.29
  22.33  24.34  23.78  23.67  23.87  23.90  22.05  23.54  24.64  23.95  23.95  22.65  22.00  24.00  23.64  22.77  23.15  24.22  23.95  23.28  23.03  21.47  26.31  25.03  22.34  23.16  22.48  23.14  24.32  22.98  24.61  25.88  23.29
  22.33  24.34  23.78  23.67  23.87  23.90  22.05  23.54  24.64  23.95  23.95  22.65  22.00  24.00  23.64  22.77  23.15  24.22  23.95  23.28  23.03  21.47  26.31  25.03  22.34  23.16  22.48  23.14  24.32  22.98  24.61  25.88  23.29
  22.33  24.34  23.78  23.67  23.87  23.90  22.05  23.54  24.64  23.95  23.95  22.65  22.00  24.00  23.64  22.77  23.15  24.22  23.95  23.28  23.03  21.47  26.31  25.03  22.34  23.16  22.48  23.14  24.32  22.98  24.61  25.88  23.29
  22.33  24.34  23.78  23.67  23.87  23.90  22.05  23.54  24.64  23.95  23.95  22.65  22.00  24.00  23.64  22.77  23.15  24.22  23.95  23.28  23.03  21.47  26.31  25.03  22.34  23.16  22.48  23.14  24.32  22.98  24.61  25.88  23.29
  22.33  24.34  23.78  23.67  23.87  23.90  22.05  23.54  24.64  23.95  23.95  22.65  22.00  24.00  23.64  22.77  23.15  24.22  23.95  23.28  23.03  21.47  26.31  25.03  22.34  23.16  22.48  23.14  24.32  22.98  24.61  25.88  23.29
  22.33  24.34  23.78  23.67  23.87  23.90  22.05  23.54  24.64  23.95  23.95  22.65  22.00  24.00  23.64  22.77  23.15  24.22  23.95  23.28  23.03  21.47  26.31  25.03  22.34  23.16  22.48  23.14  24.32  22.98  24.61  25.88  23.29
  22.33  24.34  23.78  23.67  23.87  23.90  22.05  23.54  24.64  23.95  23.95  22.65  22.00  24.00  23.64  22.77  23.15  24.22  23.95  23.28  23.03  21.47  26.31  25.03  22.34  23.16  22.48  23.14  24.32  22.98  24.61  25.88  23.29
  22.33  24.34  23.78  23.67  23.87  23.90  22.05  23.54  24.64  23.95  23.95  22.65  22.00  24.00  23.64  22.77  23.15  24.22  23.95  23.28  23.03  21.47  26.31  25.03  22.34  23.16  22.48  23.14  24.32  22.98  24.61  25.88  23.29
  22.33  24.34  23.78  23.67  23.87  23.90  22.05  23.54  24.64  23.95  23.95  22.65  22.00  24.00  23.64  22.77  23.15  24.22  23.95  23.28  23.03  21.47  26.31  25.03  22.34  23.16  22.48  23.14  24.32  22.98  24.61  25.88  23.29
  22.33  24.34  23.78  23.67  23.87  23.90  22.05  23.54  24.64  23.95  23.95  22.65  22.00  24.00  23.64  22.77  23.15  24.22  23.95  23.28  23.03  21.47  26.31  25.03  22.34  23.16  22.48  23.14  24.32  22.98  24.61  25.88  23.29
