# Supplementary material for: Accounting for skill in trend, variability, and autocorrelation facilitates better multi-model projections: Application to the AMOC and temperature time series
Source: PLoS One. 2019 Apr 10;14(4):e0214535. doi: 10.1371/journal.pone.0214535 (PMC6457553; doi:10.1371/journal.pone.0214535)
Supplement: S2 File — (ZIP) [file pone.0214535.s002.zip › input/tasmaxhistoricalosse/M13_1950_2005_pp_JJA_tasmaxhistoricalosse_clim.txt]

  24.06  24.38  24.57  24.05  24.89  25.42  25.17  24.22  24.89  25.75  24.10  24.54  24.89  24.54  25.54  24.65  24.90  24.46  24.10  24.44  24.93  24.59  24.45  25.02  24.49  24.32  25.27  24.12  24.73  25.01  26.24  25.04  24.37  23.25  25.10  25.06  25.20  26.00  25.06  27.38  25.90  25.05  24.95  24.72  25.63  25.08  25.21  25.36  25.63  23.96  25.90  26.50  25.06  24.82  24.78  25.66
  24.06  24.38  24.57  24.05  24.89  25.42  25.17  24.22  24.89  25.75  24.10  24.54  24.89  24.54  25.54  24.65  24.90  24.46  24.10  24.44  24.93  24.59  24.45  25.02  24.49  24.32  25.27  24.12  24.73  25.01  26.24  25.04  24.37  23.25  25.10  25.06  25.20  26.00  25.06  27.38  25.90  25.05  24.95  24.72  25.63  25.08  25.21  25.36  25.63  23.96  25.90  26.50  25.06  24.82  24.78  25.66
  24.06  24.38  24.57  24.05  24.89  25.42  25.17  24.22  24.89  25.75  24.10  24.54  24.89  24.54  25.54  24.65  24.90  24.46  24.10  24.44  24.93  24.59  24.45  25.02  24.49  24.32  25.27  24.12  24.73  25.01  26.24  25.04  24.37  23.25  25.10  25.06  25.20  26.00  25.06  27.38  25.90  25.05  24.95  24.72  25.63  25.08  25.21  25.36  25.63  23.96  25.90  26.50  25.06  24.82  24.78  25.66
  24.06  24.38  24.57  24.05  24.89  25.42  25.17  24.22  24.89  25.75  24.10  24.54  24.89  24.54  25.54  24.65  24.90  24.46  24.10  24.44  24.93  24.59  24.45  25.02  24.49  24.32  25.27  24.12  24.73  25.01  26.24  25.04  24.37  23.25  25.10  25.06  25.20  26.00  25.06  27.38  25.90  25.05  24.95  24.72  25.63  25.08  25.21  25.36  25.63  23.96  25.90  26.50  25.06  24.82  24.78  25.66
  24.06  24.38  24.57  24.05  24.89  25.42  25.17  24.22  24.89  25.75  24.10  24.54  24.89  24.54  25.54  24.65  24.90  24.46  24.10  24.44  24.93  24.59  24.45  25.02  24.49  24.32  25.27  24.12  24.73  25.01  26.24  25.04  24.37  23.25  25.10  25.06  25.20  26.00  25.06  27.38  25.90  25.05  24.95  24.72  25.63  25.08  25.21  25.36  25.63  23.96  25.90  26.50  25.06  24.82  24.78  25.66
  24.06  24.38  24.57  24.05  24.89  25.42  25.17  24.22  24.89  25.75  24.10  24.54  24.89  24.54  25.54  24.65  24.90  24.46  24.10  24.44  24.93  24.59  24.45  25.02  24.49  24.32  25.27  24.12  24.73  25.01  26.24  25.04  24.37  23.25  25.10  25.06  25.20  26.00  25.06  27.38  25.90  25.05  24.95  24.72  25.63  25.08  25.21  25.36  25.63  23.96  25.90  26.50  25.06  24.82  24.78  25.66
  24.06  24.38  24.57  24.05  24.89  25.42  25.17  24.22  24.89  25.75  24.10  24.54  24.89  24.54  25.54  24.65  24.90  24.46  24.10  24.44  24.93  24.59  24.45  25.02  24.49  24.32  25.27  24.12  24.73  25.01  26.24  25.04  24.37  23.25  25.10  25.06  25.20  26.00  25.06  27.38  25.90  25.05  24.95  24.72  25.63  25.08  25.21  25.36  25.63  23.96  25.90  26.50  25.06  24.82  24.78  25.66
  24.06  24.38  24.57  24.05  24.89  25.42  25.17  24.22  24.89  25.75  24.10  24.54  24.89  24.54  25.54  24.65  24.90  24.46  24.10  24.44  24.93  24.59  24.45  25.02  24.49  24.32  25.27  24.12  24.73  25.01  26.24  25.04  24.37  23.25  25.10  25.06  25.20  26.00  25.06  27.38  25.90  25.05  24.95  24.72  25.63  25.08  25.21  25.36  25.63  23.96  25.90  26.50  25.06  24.82  24.78  25.66
  24.06  24.38  24.57  24.05  24.89  25.42  25.17  24.22  24.89  25.75  24.10  24.54  24.89  24.54  25.54  24.65  24.90  24.46  24.10  24.44  24.93  24.59  24.45  25.02  24.49  24.32  25.27  24.12  24.73  25.01  26.24  25.04  24.37  23.25  25.10  25.06  25.20  26.00  25.06  27.38  25.90  25.05  24.95  24.72  25.63  25.08  25.21  25.36  25.63  23.96  25.90  26.50  25.06  24.82  24.78  25.66
  24.06  24.38  24.57  24.05  24.89  25.42  25.17  24.22  24.89  25.75  24.10  24.54  24.89  24.54  25.54  24.65  24.90  24.46  24.10  24.44  24.93  24.59  24.45  25.02  24.49  24.32  25.27  24.12  24.73  25.01  26.24  25.04  24.37  23.25  25.10  25.06  25.20  26.00  25.06  27.38  25.90  25.05  24.95  24.72  25.63  25.08  25.21  25.36  25.63  23.96  25.90  26.50  25.06  24.82  24.78  25.66
  24.06  24.38  24.57  24.05  24.89  25.42  25.17  24.22  24.89  25.75  24.10  24.54  24.89  24.54  25.54  24.65  24.90  24.46  24.10  24.44  24.93  24.59  24.45  25.02  24.49  24.32  25.27  24.12  24.73  25.01  26.24  25.04  24.37  23.25  25.10  25.06  25.20  26.00  25.06  27.38  25.90  25.05  24.95  24.72  25.63  25.08  25.21  25.36  25.63  23.96  25.90  26.50  25.06  24.82  24.78  25.66
  24.06  24.38  24.57  24.05  24.89  25.42  25.17  24.22  24.89  25.75  24.10  24.54  24.89  24.54  25.54  24.65  24.90  24.46  24.10  24.44  24.93  24.59  24.45  25.02  24.49  24.32  25.27  24.12  24.73  25.01  26.24  25.04  24.37  23.25  25.10  25.06  25.20  26.00  25.06  27.38  25.90  25.05  24.95  24.72  25.63  25.08  25.21  25.36  25.63  23.96  25.90  26.50  25.06  24.82  24.78  25.66
  24.06  24.38  24.57  24.05  24.89  25.42  25.17  24.22  24.89  25.75  24.10  24.54  24.89  24.54  25.54  24.65  24.90  24.46  24.10  24.44  24.93  24.59  24.45  25.02  24.49  24.32  25.27  24.12  24.73  25.01  26.24  25.04  24.37  23.25  25.10  25.06  25.20  26.00  25.06  27.38  25.90  25.05  24.95  24.72  25.63  25.08  25.21  25.36  25.63  23.96  25.90  26.50  25.06  24.82  24.78  25.66
  24.06  24.38  24.57  24.05  24.89  25.42  25.17  24.22  24.89  25.75  24.10  24.54  24.89  24.54  25.54  24.65  24.90  24.46  24.10  24.44  24.93  24.59  24.45  25.02  24.49  24.32  25.27  24.12  24.73  25.01  26.24  25.04  24.37  23.25  25.10  25.06  25.20  26.00  25.06  27.38  25.90  25.05  24.95  24.72  25.63  25.08  25.21  25.36  25.63  23.96  25.90  26.50  25.06  24.82  24.78  25.66
  24.06  24.38  24.57  24.05  24.89  25.42  25.17  24.22  24.89  25.75  24.10  24.54  24.89  24.54  25.54  24.65  24.90  24.46  24.10  24.44  24.93  24.59  24.45  25.02  24.49  24.32  25.27  24.12  24.73  25.01  26.24  25.04  24.37  23.25  25.10  25.06  25.20  26.00  25.06  27.38  25.90  25.05  24.95  24.72  25.63  25.08  25.21  25.36  25.63  23.96  25.90  26.50  25.06  24.82  24.78  25.66
  24.06  24.38  24.57  24.05  24.89  25.42  25.17  24.22  24.89  25.75  24.10  24.54  24.89  24.54  25.54  24.65  24.90  24.46  24.10  24.44  24.93  24.59  24.45  25.02  24.49  24.32  25.27  24.12  24.73  25.01  26.24  25.04  24.37  23.25  25.10  25.06  25.20  26.00  25.06  27.38  25.90  25.05  24.95  24.72  25.63  25.08  25.21  25.36  25.63  23.96  25.90  26.50  25.06  24.82  24.78  25.66
  24.06  24.38  24.57  24.05  24.89  25.42  25.17  24.22  24.89  25.75  24.10  24.54  24.89  24.54  25.54  24.65  24.90  24.46  24.10  24.44  24.93  24.59  24.45  25.02  24.49  24.32  25.27  24.12  24.73  25.01  26.24  25.04  24.37  23.25  25.10  25.06  25.20  26.00  25.06  27.38  25.90  25.05  24.95  24.72  25.63  25.08  25.21  25.36  25.63  23.96  25.90  26.50  25.06  24.82  24.78  25.66
  24.06  24.38  24.57  24.05  24.89  25.42  25.17  24.22  24.89  25.75  24.10  24.54  24.89  24.54  25.54  24.65  24.90  24.46  24.10  24.44  24.93  24.59  24.45  25.02  24.49  24.32  25.27  24.12  24.73  25.01  26.24  25.04  24.37  23.25  25.10  25.06  25.20  26.00  25.06  27.38  25.90  25.05  24.95  24.72  25.63  25.08  25.21  25.36  25.63  23.96  25.90  26.50  25.06  24.82  24.78  25.66
  24.06  24.38  24.57  24.05  24.89  25.42  25.17  24.22  24.89  25.75  24.10  24.54  24.89  24.54  25.54  24.65  24.90  24.46  24.10  24.44  24.93  24.59  24.45  25.02  24.49  24.32  25.27  24.12  24.73  25.01  26.24  25.04  24.37  23.25  25.10  25.06  25.20  26.00  25.06  27.38  25.90  25.05  24.95  24.72  25.63  25.08  25.21  25.36  25.63  23.96  25.90  26.50  25.06  24.82  24.78  25.66
  24.06  24.38  24.57  24.05  24.89  25.42  25.17  24.22  24.89  25.75  24.10  24.54  24.89  24.54  25.54  24.65  24.90  24.46  24.10  24.44  24.93  24.59  24.45  25.02  24.49  24.32  25.27  24.12  24.73  25.01  26.24  25.04  24.37  23.25  25.10  25.06  25.20  26.00  25.06  27.38  25.90  25.05  24.95  24.72  25.63  25.08  25.21  25.36  25.63  23.96  25.90  26.50  25.06  24.82  24.78  25.66
  24.06  24.38  24.57  24.05  24.89  25.42  25.17  24.22  24.89  25.75  24.10  24.54  24.89  24.54  25.54  24.65  24.90  24.46  24.10  24.44  24.93  24.59  24.45  25.02  24.49  24.32  25.27  24.12  24.73  25.01  26.24  25.04  24.37  23.25  25.10  25.06  25.20  26.00  25.06  27.38  25.90  25.05  24.95  24.72  25.63  25.08  25.21  25.36  25.63  23.96  25.90  26.50  25.06  24.82  24.78  25.66
  24.06  24.38  24.57  24.05  24.89  25.42  25.17  24.22  24.89  25.75  24.10  24.54  24.89  24.54  25.54  24.65  24.90  24.46  24.10  24.44  24.93  24.59  24.45  25.02  24.49  24.32  25.27  24.12  24.73  25.01  26.24  25.04  24.37  23.25  25.10  25.06  25.20  26.00  25.06  27.38  25.90  25.05  24.95  24.72  25.63  25.08  25.21  25.36  25.63  23.96  25.90  26.50  25.06  24.82  24.78  25.66
  24.06  24.38  24.57  24.05  24.89  25.42  25.17  24.22  24.89  25.75  24.10  24.54  24.89  24.54  25.54  24.65  24.90  24.46  24.10  24.44  24.93  24.59  24.45  25.02  24.49  24.32  25.27  24.12  24.73  25.01  26.24  25.04  24.37  23.25  25.10  25.06  25.20  26.00  25.06  27.38  25.90  25.05  24.95  24.72  25.63  25.08  25.21  25.36  25.63  23.96  25.90  26.50  25.06  24.82  24.78  25.66
  24.06  24.38  24.57  24.05  24.89  25.42  25.17  24.22  24.89  25.75  24.10  24.54  24.89  24.54  25.54  24.65  24.90  24.46  24.10  24.44  24.93  24.59  24.45  25.02  24.49  24.32  25.27  24.12  24.73  25.01  26.24  25.04  24.37  23.25  25.10  25.06  25.20  26.00  25.06  27.38  25.90  25.05  24.95  24.72  25.63  25.08  25.21  25.36  25.63  23.96  25.90  26.50  25.06  24.82  24.78  25.66
  24.06  24.38  24.57  24.05  24.89  25.42  25.17  24.22  24.89  25.75  24.10  24.54  24.89  24.54  25.54  24.65  24.90  24.46  24.10  24.44  24.93  24.59  24.45  25.02  24.49  24.32  25.27  24.12  24.73  25.01  26.24  25.04  24.37  23.25  25.10  25.06  25.20  26.00  25.06  27.38  25.90  25.05  24.95  24.72  25.63  25.08  25.21  25.36  25.63  23.96  25.90  26.50  25.06  24.82  24.78  25.66
  24.06  24.38  24.57  24.05  24.89  25.42  25.17  24.22  24.89  25.75  24.10  24.54  24.89  24.54  25.54  24.65  24.90  24.46  24.10  24.44  24.93  24.59  24.45  25.02  24.49  24.32  25.27  24.12  24.73  25.01  26.24  25.04  24.37  23.25  25.10  25.06  25.20  26.00  25.06  27.38  25.90  25.05  24.95  24.72  25.63  25.08  25.21  25.36  25.63  23.96  25.90  26.50  25.06  24.82  24.78  25.66
  24.06  24.38  24.57  24.05  24.89  25.42  25.17  24.22  24.89  25.75  24.10  24.54  24.89  24.54  25.54  24.65  24.90  24.46  24.10  24.44  24.93  24.59  24.45  25.02  24.49  24.32  25.27  24.12  24.73  25.01  26.24  25.04  24.37  23.25  25.10  25.06  25.20  26.00  25.06  27.38  25.90  25.05  24.95  24.72  25.63  25.08  25.21  25.36  25.63  23.96  25.90  26.50  25.06  24.82  24.78  25.66
  24.06  24.38  24.57  24.05  24.89  25.42  25.17  24.22  24.89  25.75  24.10  24.54  24.89  24.54  25.54  24.65  24.90  24.46  24.10  24.44  24.93  24.59  24.45  25.02  24.49  24.32  25.27  24.12  24.73  25.01  26.24  25.04  24.37  23.25  25.10  25.06  25.20  26.00  25.06  27.38  25.90  25.05  24.95  24.72  25.63  25.08  25.21  25.36  25.63  23.96  25.90  26.50  25.06  24.82  24.78  25.66
  24.06  24.38  24.57  24.05  24.89  25.42  25.17  24.22  24.89  25.75  24.10  24.54  24.89  24.54  25.54  24.65  24.90  24.46  24.10  24.44  24.93  24.59  24.45  25.02  24.49  24.32  25.27  24.12  24.73  25.01  26.24  25.04  24.37  23.25  25.10  25.06  25.20  26.00  25.06  27.38  25.90  25.05  24.95  24.72  25.63  25.08  25.21  25.36  25.63  23.96  25.90  26.50  25.06  24.82  24.78  25.66
