# Supplementary material for: Accounting for skill in trend, variability, and autocorrelation facilitates better multi-model projections: Application to the AMOC and temperature time series
Source: PLoS One. 2019 Apr 10;14(4):e0214535. doi: 10.1371/journal.pone.0214535 (PMC6457553; doi:10.1371/journal.pone.0214535)
Supplement: S2 File — (ZIP) [file pone.0214535.s002.zip › input/tasmaxhistoricalosse/M8_1973_2005_pp_JJA_tasmaxhistoricalosse_clim.txt]

  26.31  25.25  25.03  24.96  25.79  26.46  25.69  26.66  25.23  24.94  25.02  25.51  26.37  25.42  26.07  24.96  26.65  25.66  24.53  24.70  25.84  25.65  25.82  26.02  26.03  25.61  26.70  25.79  26.43  27.22  27.20  26.53  25.82
  26.31  25.25  25.03  24.96  25.79  26.46  25.69  26.66  25.23  24.94  25.02  25.51  26.37  25.42  26.07  24.96  26.65  25.66  24.53  24.70  25.84  25.65  25.82  26.02  26.03  25.61  26.70  25.79  26.43  27.22  27.20  26.53  25.82
  26.31  25.25  25.03  24.96  25.79  26.46  25.69  26.66  25.23  24.94  25.02  25.51  26.37  25.42  26.07  24.96  26.65  25.66  24.53  24.70  25.84  25.65  25.82  26.02  26.03  25.61  26.70  25.79  26.43  27.22  27.20  26.53  25.82
  26.31  25.25  25.03  24.96  25.79  26.46  25.69  26.66  25.23  24.94  25.02  25.51  26.37  25.42  26.07  24.96  26.65  25.66  24.53  24.70  25.84  25.65  25.82  26.02  26.03  25.61  26.70  25.79  26.43  27.22  27.20  26.53  25.82
  26.31  25.25  25.03  24.96  25.79  26.46  25.69  26.66  25.23  24.94  25.02  25.51  26.37  25.42  26.07  24.96  26.65  25.66  24.53  24.70  25.84  25.65  25.82  26.02  26.03  25.61  26.70  25.79  26.43  27.22  27.20  26.53  25.82
  26.31  25.25  25.03  24.96  25.79  26.46  25.69  26.66  25.23  24.94  25.02  25.51  26.37  25.42  26.07  24.96  26.65  25.66  24.53  24.70  25.84  25.65  25.82  26.02  26.03  25.61  26.70  25.79  26.43  27.22  27.20  26.53  25.82
  26.31  25.25  25.03  24.96  25.79  26.46  25.69  26.66  25.23  24.94  25.02  25.51  26.37  25.42  26.07  24.96  26.65  25.66  24.53  24.70  25.84  25.65  25.82  26.02  26.03  25.61  26.70  25.79  26.43  27.22  27.20  26.53  25.82
  26.31  25.25  25.03  24.96  25.79  26.46  25.69  26.66  25.23  24.94  25.02  25.51  26.37  25.42  26.07  24.96  26.65  25.66  24.53  24.70  25.84  25.65  25.82  26.02  26.03  25.61  26.70  25.79  26.43  27.22  27.20  26.53  25.82
  26.31  25.25  25.03  24.96  25.79  26.46  25.69  26.66  25.23  24.94  25.02  25.51  26.37  25.42  26.07  24.96  26.65  25.66  24.53  24.70  25.84  25.65  25.82  26.02  26.03  25.61  26.70  25.79  26.43  27.22  27.20  26.53  25.82
  26.31  25.25  25.03  24.96  25.79  26.46  25.69  26.66  25.23  24.94  25.02  25.51  26.37  25.42  26.07  24.96  26.65  25.66  24.53  24.70  25.84  25.65  25.82  26.02  26.03  25.61  26.70  25.79  26.43  27.22  27.20  26.53  25.82
  26.31  25.25  25.03  24.96  25.79  26.46  25.69  26.66  25.23  24.94  25.02  25.51  26.37  25.42  26.07  24.96  26.65  25.66  24.53  24.70  25.84  25.65  25.82  26.02  26.03  25.61  26.70  25.79  26.43  27.22  27.20  26.53  25.82
  26.31  25.25  25.03  24.96  25.79  26.46  25.69  26.66  25.23  24.94  25.02  25.51  26.37  25.42  26.07  24.96  26.65  25.66  24.53  24.70  25.84  25.65  25.82  26.02  26.03  25.61  26.70  25.79  26.43  27.22  27.20  26.53  25.82
  26.31  25.25  25.03  24.96  25.79  26.46  25.69  26.66  25.23  24.94  25.02  25.51  26.37  25.42  26.07  24.96  26.65  25.66  24.53  24.70  25.84  25.65  25.82  26.02  26.03  25.61  26.70  25.79  26.43  27.22  27.20  26.53  25.82
  26.31  25.25  25.03  24.96  25.79  26.46  25.69  26.66  25.23  24.94  25.02  25.51  26.37  25.42  26.07  24.96  26.65  25.66  24.53  24.70  25.84  25.65  25.82  26.02  26.03  25.61  26.70  25.79  26.43  27.22  27.20  26.53  25.82
  26.31  25.25  25.03  24.96  25.79  26.46  25.69  26.66  25.23  24.94  25.02  25.51  26.37  25.42  26.07  24.96  26.65  25.66  24.53  24.70  25.84  25.65  25.82  26.02  26.03  25.61  26.70  25.79  26.43  27.22  27.20  26.53  25.82
  26.31  25.25  25.03  24.96  25.79  26.46  25.69  26.66  25.23  24.94  25.02  25.51  26.37  25.42  26.07  24.96  26.65  25.66  24.53  24.70  25.84  25.65  25.82  26.02  26.03  25.61  26.70  25.79  26.43  27.22  27.20  26.53  25.82
  26.31  25.25  25.03  24.96  25.79  26.46  25.69  26.66  25.23  24.94  25.02  25.51  26.37  25.42  26.07  24.96  26.65  25.66  24.53  24.70  25.84  25.65  25.82  26.02  26.03  25.61  26.70  25.79  26.43  27.22  27.20  26.53  25.82
  26.31  25.25  25.03  24.96  25.79  26.46  25.69  26.66  25.23  24.94  25.02  25.51  26.37  25.42  26.07  24.96  26.65  25.66  24.53  24.70  25.84  25.65  25.82  26.02  26.03  25.61  26.70  25.79  26.43  27.22  27.20  26.53  25.82
  26.31  25.25  25.03  24.96  25.79  26.46  25.69  26.66  25.23  24.94  25.02  25.51  26.37  25.42  26.07  24.96  26.65  25.66  24.53  24.70  25.84  25.65  25.82  26.02  26.03  25.61  26.70  25.79  26.43  27.22  27.20  26.53  25.82
  26.31  25.25  25.03  24.96  25.79  26.46  25.69  26.66  25.23  24.94  25.02  25.51  26.37  25.42  26.07  24.96  26.65  25.66  24.53  24.70  25.84  25.65  25.82  26.02  26.03  25.61  26.70  25.79  26.43  27.22  27.20  26.53  25.82
  26.31  25.25  25.03  24.96  25.79  26.46  25.69  26.66  25.23  24.94  25.02  25.51  26.37  25.42  26.07  24.96  26.65  25.66  24.53  24.70  25.84  25.65  25.82  26.02  26.03  25.61  26.70  25.79  26.43  27.22  27.20  26.53  25.82
  26.31  25.25  25.03  24.96  25.79  26.46  25.69  26.66  25.23  24.94  25.02  25.51  26.37  25.42  26.07  24.96  26.65  25.66  24.53  24.70  25.84  25.65  25.82  26.02  26.03  25.61  26.70  25.79  26.43  27.22  27.20  26.53  25.82
  26.31  25.25  25.03  24.96  25.79  26.46  25.69  26.66  25.23  24.94  25.02  25.51  26.37  25.42  26.07  24.96  26.65  25.66  24.53  24.70  25.84  25.65  25.82  26.02  26.03  25.61  26.70  25.79  26.43  27.22  27.20  26.53  25.82
  26.31  25.25  25.03  24.96  25.79  26.46  25.69  26.66  25.23  24.94  25.02  25.51  26.37  25.42  26.07  24.96  26.65  25.66  24.53  24.70  25.84  25.65  25.82  26.02  26.03  25.61  26.70  25.79  26.43  27.22  27.20  26.53  25.82
  26.31  25.25  25.03  24.96  25.79  26.46  25.69  26.66  25.23  24.94  25.02  25.51  26.37  25.42  26.07  24.96  26.65  25.66  24.53  24.70  25.84  25.65  25.82  26.02  26.03  25.61  26.70  25.79  26.43  27.22  27.20  26.53  25.82
  26.31  25.25  25.03  24.96  25.79  26.46  25.69  26.66  25.23  24.94  25.02  25.51  26.37  25.42  26.07  24.96  26.65  25.66  24.53  24.70  25.84  25.65  25.82  26.02  26.03  25.61  26.70  25.79  26.43  27.22  27.20  26.53  25.82
  26.31  25.25  25.03  24.96  25.79  26.46  25.69  26.66  25.23  24.94  25.02  25.51  26.37  25.42  26.07  24.96  26.65  25.66  24.53  24.70  25.84  25.65  25.82  26.02  26.03  25.61  26.70  25.79  26.43  27.22  27.20  26.53  25.82
  26.31  25.25  25.03  24.96  25.79  26.46  25.69  26.66  25.23  24.94  25.02  25.51  26.37  25.42  26.07  24.96  26.65  25.66  24.53  24.70  25.84  25.65  25.82  26.02  26.03  25.61  26.70  25.79  26.43  27.22  27.20  26.53  25.82
  26.31  25.25  25.03  24.96  25.79  26.46  25.69  26.66  25.23  24.94  25.02  25.51  26.37  25.42  26.07  24.96  26.65  25.66  24.53  24.70  25.84  25.65  25.82  26.02  26.03  25.61  26.70  25.79  26.43  27.22  27.20  26.53  25.82
