# Supplementary material for: Accounting for skill in trend, variability, and autocorrelation facilitates better multi-model projections: Application to the AMOC and temperature time series
Source: PLoS One. 2019 Apr 10;14(4):e0214535. doi: 10.1371/journal.pone.0214535 (PMC6457553; doi:10.1371/journal.pone.0214535)
Supplement: S2 File — (ZIP) [file pone.0214535.s002.zip › input/tasmaxhistoricalosse/M3_1950_2005_pp_JJA_tasmaxhistoricalosse_clim.txt]

  21.84  22.65  21.22  22.50  21.31  21.49  21.89  21.38  21.09  21.94  22.15  22.20  22.47  22.10  21.50  22.36  22.86  21.49  21.46  22.06  22.60  22.53  22.71  22.14  21.77  21.73  21.82  21.39  22.06  22.66  22.28  22.01  22.66  22.31  21.43  23.42  22.40  21.24  23.00  22.38  22.55  22.45  21.10  22.59  21.59  23.48  22.14  21.84  23.03  23.09  22.86  22.76  23.46  23.35  22.33  22.87
  21.84  22.65  21.22  22.50  21.31  21.49  21.89  21.38  21.09  21.94  22.15  22.20  22.47  22.10  21.50  22.36  22.86  21.49  21.46  22.06  22.60  22.53  22.71  22.14  21.77  21.73  21.82  21.39  22.06  22.66  22.28  22.01  22.66  22.31  21.43  23.42  22.40  21.24  23.00  22.38  22.55  22.45  21.10  22.59  21.59  23.48  22.14  21.84  23.03  23.09  22.86  22.76  23.46  23.35  22.33  22.87
  21.84  22.65  21.22  22.50  21.31  21.49  21.89  21.38  21.09  21.94  22.15  22.20  22.47  22.10  21.50  22.36  22.86  21.49  21.46  22.06  22.60  22.53  22.71  22.14  21.77  21.73  21.82  21.39  22.06  22.66  22.28  22.01  22.66  22.31  21.43  23.42  22.40  21.24  23.00  22.38  22.55  22.45  21.10  22.59  21.59  23.48  22.14  21.84  23.03  23.09  22.86  22.76  23.46  23.35  22.33  22.87
  21.84  22.65  21.22  22.50  21.31  21.49  21.89  21.38  21.09  21.94  22.15  22.20  22.47  22.10  21.50  22.36  22.86  21.49  21.46  22.06  22.60  22.53  22.71  22.14  21.77  21.73  21.82  21.39  22.06  22.66  22.28  22.01  22.66  22.31  21.43  23.42  22.40  21.24  23.00  22.38  22.55  22.45  21.10  22.59  21.59  23.48  22.14  21.84  23.03  23.09  22.86  22.76  23.46  23.35  22.33  22.87
  21.84  22.65  21.22  22.50  21.31  21.49  21.89  21.38  21.09  21.94  22.15  22.20  22.47  22.10  21.50  22.36  22.86  21.49  21.46  22.06  22.60  22.53  22.71  22.14  21.77  21.73  21.82  21.39  22.06  22.66  22.28  22.01  22.66  22.31  21.43  23.42  22.40  21.24  23.00  22.38  22.55  22.45  21.10  22.59  21.59  23.48  22.14  21.84  23.03  23.09  22.86  22.76  23.46  23.35  22.33  22.87
  21.84  22.65  21.22  22.50  21.31  21.49  21.89  21.38  21.09  21.94  22.15  22.20  22.47  22.10  21.50  22.36  22.86  21.49  21.46  22.06  22.60  22.53  22.71  22.14  21.77  21.73  21.82  21.39  22.06  22.66  22.28  22.01  22.66  22.31  21.43  23.42  22.40  21.24  23.00  22.38  22.55  22.45  21.10  22.59  21.59  23.48  22.14  21.84  23.03  23.09  22.86  22.76  23.46  23.35  22.33  22.87
  21.84  22.65  21.22  22.50  21.31  21.49  21.89  21.38  21.09  21.94  22.15  22.20  22.47  22.10  21.50  22.36  22.86  21.49  21.46  22.06  22.60  22.53  22.71  22.14  21.77  21.73  21.82  21.39  22.06  22.66  22.28  22.01  22.66  22.31  21.43  23.42  22.40  21.24  23.00  22.38  22.55  22.45  21.10  22.59  21.59  23.48  22.14  21.84  23.03  23.09  22.86  22.76  23.46  23.35  22.33  22.87
  21.84  22.65  21.22  22.50  21.31  21.49  21.89  21.38  21.09  21.94  22.15  22.20  22.47  22.10  21.50  22.36  22.86  21.49  21.46  22.06  22.60  22.53  22.71  22.14  21.77  21.73  21.82  21.39  22.06  22.66  22.28  22.01  22.66  22.31  21.43  23.42  22.40  21.24  23.00  22.38  22.55  22.45  21.10  22.59  21.59  23.48  22.14  21.84  23.03  23.09  22.86  22.76  23.46  23.35  22.33  22.87
  21.84  22.65  21.22  22.50  21.31  21.49  21.89  21.38  21.09  21.94  22.15  22.20  22.47  22.10  21.50  22.36  22.86  21.49  21.46  22.06  22.60  22.53  22.71  22.14  21.77  21.73  21.82  21.39  22.06  22.66  22.28  22.01  22.66  22.31  21.43  23.42  22.40  21.24  23.00  22.38  22.55  22.45  21.10  22.59  21.59  23.48  22.14  21.84  23.03  23.09  22.86  22.76  23.46  23.35  22.33  22.87
  21.84  22.65  21.22  22.50  21.31  21.49  21.89  21.38  21.09  21.94  22.15  22.20  22.47  22.10  21.50  22.36  22.86  21.49  21.46  22.06  22.60  22.53  22.71  22.14  21.77  21.73  21.82  21.39  22.06  22.66  22.28  22.01  22.66  22.31  21.43  23.42  22.40  21.24  23.00  22.38  22.55  22.45  21.10  22.59  21.59  23.48  22.14  21.84  23.03  23.09  22.86  22.76  23.46  23.35  22.33  22.87
  21.84  22.65  21.22  22.50  21.31  21.49  21.89  21.38  21.09  21.94  22.15  22.20  22.47  22.10  21.50  22.36  22.86  21.49  21.46  22.06  22.60  22.53  22.71  22.14  21.77  21.73  21.82  21.39  22.06  22.66  22.28  22.01  22.66  22.31  21.43  23.42  22.40  21.24  23.00  22.38  22.55  22.45  21.10  22.59  21.59  23.48  22.14  21.84  23.03  23.09  22.86  22.76  23.46  23.35  22.33  22.87
  21.84  22.65  21.22  22.50  21.31  21.49  21.89  21.38  21.09  21.94  22.15  22.20  22.47  22.10  21.50  22.36  22.86  21.49  21.46  22.06  22.60  22.53  22.71  22.14  21.77  21.73  21.82  21.39  22.06  22.66  22.28  22.01  22.66  22.31  21.43  23.42  22.40  21.24  23.00  22.38  22.55  22.45  21.10  22.59  21.59  23.48  22.14  21.84  23.03  23.09  22.86  22.76  23.46  23.35  22.33  22.87
  21.84  22.65  21.22  22.50  21.31  21.49  21.89  21.38  21.09  21.94  22.15  22.20  22.47  22.10  21.50  22.36  22.86  21.49  21.46  22.06  22.60  22.53  22.71  22.14  21.77  21.73  21.82  21.39  22.06  22.66  22.28  22.01  22.66  22.31  21.43  23.42  22.40  21.24  23.00  22.38  22.55  22.45  21.10  22.59  21.59  23.48  22.14  21.84  23.03  23.09  22.86  22.76  23.46  23.35  22.33  22.87
  21.84  22.65  21.22  22.50  21.31  21.49  21.89  21.38  21.09  21.94  22.15  22.20  22.47  22.10  21.50  22.36  22.86  21.49  21.46  22.06  22.60  22.53  22.71  22.14  21.77  21.73  21.82  21.39  22.06  22.66  22.28  22.01  22.66  22.31  21.43  23.42  22.40  21.24  23.00  22.38  22.55  22.45  21.10  22.59  21.59  23.48  22.14  21.84  23.03  23.09  22.86  22.76  23.46  23.35  22.33  22.87
  21.84  22.65  21.22  22.50  21.31  21.49  21.89  21.38  21.09  21.94  22.15  22.20  22.47  22.10  21.50  22.36  22.86  21.49  21.46  22.06  22.60  22.53  22.71  22.14  21.77  21.73  21.82  21.39  22.06  22.66  22.28  22.01  22.66  22.31  21.43  23.42  22.40  21.24  23.00  22.38  22.55  22.45  21.10  22.59  21.59  23.48  22.14  21.84  23.03  23.09  22.86  22.76  23.46  23.35  22.33  22.87
  21.84  22.65  21.22  22.50  21.31  21.49  21.89  21.38  21.09  21.94  22.15  22.20  22.47  22.10  21.50  22.36  22.86  21.49  21.46  22.06  22.60  22.53  22.71  22.14  21.77  21.73  21.82  21.39  22.06  22.66  22.28  22.01  22.66  22.31  21.43  23.42  22.40  21.24  23.00  22.38  22.55  22.45  21.10  22.59  21.59  23.48  22.14  21.84  23.03  23.09  22.86  22.76  23.46  23.35  22.33  22.87
  21.84  22.65  21.22  22.50  21.31  21.49  21.89  21.38  21.09  21.94  22.15  22.20  22.47  22.10  21.50  22.36  22.86  21.49  21.46  22.06  22.60  22.53  22.71  22.14  21.77  21.73  21.82  21.39  22.06  22.66  22.28  22.01  22.66  22.31  21.43  23.42  22.40  21.24  23.00  22.38  22.55  22.45  21.10  22.59  21.59  23.48  22.14  21.84  23.03  23.09  22.86  22.76  23.46  23.35  22.33  22.87
  21.84  22.65  21.22  22.50  21.31  21.49  21.89  21.38  21.09  21.94  22.15  22.20  22.47  22.10  21.50  22.36  22.86  21.49  21.46  22.06  22.60  22.53  22.71  22.14  21.77  21.73  21.82  21.39  22.06  22.66  22.28  22.01  22.66  22.31  21.43  23.42  22.40  21.24  23.00  22.38  22.55  22.45  21.10  22.59  21.59  23.48  22.14  21.84  23.03  23.09  22.86  22.76  23.46  23.35  22.33  22.87
  21.84  22.65  21.22  22.50  21.31  21.49  21.89  21.38  21.09  21.94  22.15  22.20  22.47  22.10  21.50  22.36  22.86  21.49  21.46  22.06  22.60  22.53  22.71  22.14  21.77  21.73  21.82  21.39  22.06  22.66  22.28  22.01  22.66  22.31  21.43  23.42  22.40  21.24  23.00  22.38  22.55  22.45  21.10  22.59  21.59  23.48  22.14  21.84  23.03  23.09  22.86  22.76  23.46  23.35  22.33  22.87
  21.84  22.65  21.22  22.50  21.31  21.49  21.89  21.38  21.09  21.94  22.15  22.20  22.47  22.10  21.50  22.36  22.86  21.49  21.46  22.06  22.60  22.53  22.71  22.14  21.77  21.73  21.82  21.39  22.06  22.66  22.28  22.01  22.66  22.31  21.43  23.42  22.40  21.24  23.00  22.38  22.55  22.45  21.10  22.59  21.59  23.48  22.14  21.84  23.03  23.09  22.86  22.76  23.46  23.35  22.33  22.87
  21.84  22.65  21.22  22.50  21.31  21.49  21.89  21.38  21.09  21.94  22.15  22.20  22.47  22.10  21.50  22.36  22.86  21.49  21.46  22.06  22.60  22.53  22.71  22.14  21.77  21.73  21.82  21.39  22.06  22.66  22.28  22.01  22.66  22.31  21.43  23.42  22.40  21.24  23.00  22.38  22.55  22.45  21.10  22.59  21.59  23.48  22.14  21.84  23.03  23.09  22.86  22.76  23.46  23.35  22.33  22.87
  21.84  22.65  21.22  22.50  21.31  21.49  21.89  21.38  21.09  21.94  22.15  22.20  22.47  22.10  21.50  22.36  22.86  21.49  21.46  22.06  22.60  22.53  22.71  22.14  21.77  21.73  21.82  21.39  22.06  22.66  22.28  22.01  22.66  22.31  21.43  23.42  22.40  21.24  23.00  22.38  22.55  22.45  21.10  22.59  21.59  23.48  22.14  21.84  23.03  23.09  22.86  22.76  23.46  23.35  22.33  22.87
  21.84  22.65  21.22  22.50  21.31  21.49  21.89  21.38  21.09  21.94  22.15  22.20  22.47  22.10  21.50  22.36  22.86  21.49  21.46  22.06  22.60  22.53  22.71  22.14  21.77  21.73  21.82  21.39  22.06  22.66  22.28  22.01  22.66  22.31  21.43  23.42  22.40  21.24  23.00  22.38  22.55  22.45  21.10  22.59  21.59  23.48  22.14  21.84  23.03  23.09  22.86  22.76  23.46  23.35  22.33  22.87
  21.84  22.65  21.22  22.50  21.31  21.49  21.89  21.38  21.09  21.94  22.15  22.20  22.47  22.10  21.50  22.36  22.86  21.49  21.46  22.06  22.60  22.53  22.71  22.14  21.77  21.73  21.82  21.39  22.06  22.66  22.28  22.01  22.66  22.31  21.43  23.42  22.40  21.24  23.00  22.38  22.55  22.45  21.10  22.59  21.59  23.48  22.14  21.84  23.03  23.09  22.86  22.76  23.46  23.35  22.33  22.87
  21.84  22.65  21.22  22.50  21.31  21.49  21.89  21.38  21.09  21.94  22.15  22.20  22.47  22.10  21.50  22.36  22.86  21.49  21.46  22.06  22.60  22.53  22.71  22.14  21.77  21.73  21.82  21.39  22.06  22.66  22.28  22.01  22.66  22.31  21.43  23.42  22.40  21.24  23.00  22.38  22.55  22.45  21.10  22.59  21.59  23.48  22.14  21.84  23.03  23.09  22.86  22.76  23.46  23.35  22.33  22.87
  21.84  22.65  21.22  22.50  21.31  21.49  21.89  21.38  21.09  21.94  22.15  22.20  22.47  22.10  21.50  22.36  22.86  21.49  21.46  22.06  22.60  22.53  22.71  22.14  21.77  21.73  21.82  21.39  22.06  22.66  22.28  22.01  22.66  22.31  21.43  23.42  22.40  21.24  23.00  22.38  22.55  22.45  21.10  22.59  21.59  23.48  22.14  21.84  23.03  23.09  22.86  22.76  23.46  23.35  22.33  22.87
  21.84  22.65  21.22  22.50  21.31  21.49  21.89  21.38  21.09  21.94  22.15  22.20  22.47  22.10  21.50  22.36  22.86  21.49  21.46  22.06  22.60  22.53  22.71  22.14  21.77  21.73  21.82  21.39  22.06  22.66  22.28  22.01  22.66  22.31  21.43  23.42  22.40  21.24  23.00  22.38  22.55  22.45  21.10  22.59  21.59  23.48  22.14  21.84  23.03  23.09  22.86  22.76  23.46  23.35  22.33  22.87
  21.84  22.65  21.22  22.50  21.31  21.49  21.89  21.38  21.09  21.94  22.15  22.20  22.47  22.10  21.50  22.36  22.86  21.49  21.46  22.06  22.60  22.53  22.71  22.14  21.77  21.73  21.82  21.39  22.06  22.66  22.28  22.01  22.66  22.31  21.43  23.42  22.40  21.24  23.00  22.38  22.55  22.45  21.10  22.59  21.59  23.48  22.14  21.84  23.03  23.09  22.86  22.76  23.46  23.35  22.33  22.87
  21.84  22.65  21.22  22.50  21.31  21.49  21.89  21.38  21.09  21.94  22.15  22.20  22.47  22.10  21.50  22.36  22.86  21.49  21.46  22.06  22.60  22.53  22.71  22.14  21.77  21.73  21.82  21.39  22.06  22.66  22.28  22.01  22.66  22.31  21.43  23.42  22.40  21.24  23.00  22.38  22.55  22.45  21.10  22.59  21.59  23.48  22.14  21.84  23.03  23.09  22.86  22.76  23.46  23.35  22.33  22.87
