# Supplementary material for: Accounting for skill in trend, variability, and autocorrelation facilitates better multi-model projections: Application to the AMOC and temperature time series
Source: PLoS One. 2019 Apr 10;14(4):e0214535. doi: 10.1371/journal.pone.0214535 (PMC6457553; doi:10.1371/journal.pone.0214535)
Supplement: S2 File — (ZIP) [file pone.0214535.s002.zip › input/tasmaxhistoricalosse/M21_1950_2005_pp_JJA_tasmaxhistoricalosse_clim.txt]

  25.86  26.60  25.66  24.32  25.94  26.04  25.75  25.54  26.16  25.58  26.14  25.63  25.56  26.14  25.25  24.50  25.64  25.75  24.77  25.49  25.10  25.33  26.65  25.75  26.24  25.51  24.98  26.25  26.53  25.56  27.08  26.26  25.97  25.65  26.10  25.53  24.75  25.11  26.33  26.35  25.60  27.25  25.53  25.47  25.97  25.38  26.30  25.51  25.86  26.52  26.53  26.58  25.58  26.09  26.44  26.59
  25.86  26.60  25.66  24.32  25.94  26.04  25.75  25.54  26.16  25.58  26.14  25.63  25.56  26.14  25.25  24.50  25.64  25.75  24.77  25.49  25.10  25.33  26.65  25.75  26.24  25.51  24.98  26.25  26.53  25.56  27.08  26.26  25.97  25.65  26.10  25.53  24.75  25.11  26.33  26.35  25.60  27.25  25.53  25.47  25.97  25.38  26.30  25.51  25.86  26.52  26.53  26.58  25.58  26.09  26.44  26.59
  25.86  26.60  25.66  24.32  25.94  26.04  25.75  25.54  26.16  25.58  26.14  25.63  25.56  26.14  25.25  24.50  25.64  25.75  24.77  25.49  25.10  25.33  26.65  25.75  26.24  25.51  24.98  26.25  26.53  25.56  27.08  26.26  25.97  25.65  26.10  25.53  24.75  25.11  26.33  26.35  25.60  27.25  25.53  25.47  25.97  25.38  26.30  25.51  25.86  26.52  26.53  26.58  25.58  26.09  26.44  26.59
  25.86  26.60  25.66  24.32  25.94  26.04  25.75  25.54  26.16  25.58  26.14  25.63  25.56  26.14  25.25  24.50  25.64  25.75  24.77  25.49  25.10  25.33  26.65  25.75  26.24  25.51  24.98  26.25  26.53  25.56  27.08  26.26  25.97  25.65  26.10  25.53  24.75  25.11  26.33  26.35  25.60  27.25  25.53  25.47  25.97  25.38  26.30  25.51  25.86  26.52  26.53  26.58  25.58  26.09  26.44  26.59
  25.86  26.60  25.66  24.32  25.94  26.04  25.75  25.54  26.16  25.58  26.14  25.63  25.56  26.14  25.25  24.50  25.64  25.75  24.77  25.49  25.10  25.33  26.65  25.75  26.24  25.51  24.98  26.25  26.53  25.56  27.08  26.26  25.97  25.65  26.10  25.53  24.75  25.11  26.33  26.35  25.60  27.25  25.53  25.47  25.97  25.38  26.30  25.51  25.86  26.52  26.53  26.58  25.58  26.09  26.44  26.59
  25.86  26.60  25.66  24.32  25.94  26.04  25.75  25.54  26.16  25.58  26.14  25.63  25.56  26.14  25.25  24.50  25.64  25.75  24.77  25.49  25.10  25.33  26.65  25.75  26.24  25.51  24.98  26.25  26.53  25.56  27.08  26.26  25.97  25.65  26.10  25.53  24.75  25.11  26.33  26.35  25.60  27.25  25.53  25.47  25.97  25.38  26.30  25.51  25.86  26.52  26.53  26.58  25.58  26.09  26.44  26.59
  25.86  26.60  25.66  24.32  25.94  26.04  25.75  25.54  26.16  25.58  26.14  25.63  25.56  26.14  25.25  24.50  25.64  25.75  24.77  25.49  25.10  25.33  26.65  25.75  26.24  25.51  24.98  26.25  26.53  25.56  27.08  26.26  25.97  25.65  26.10  25.53  24.75  25.11  26.33  26.35  25.60  27.25  25.53  25.47  25.97  25.38  26.30  25.51  25.86  26.52  26.53  26.58  25.58  26.09  26.44  26.59
  25.86  26.60  25.66  24.32  25.94  26.04  25.75  25.54  26.16  25.58  26.14  25.63  25.56  26.14  25.25  24.50  25.64  25.75  24.77  25.49  25.10  25.33  26.65  25.75  26.24  25.51  24.98  26.25  26.53  25.56  27.08  26.26  25.97  25.65  26.10  25.53  24.75  25.11  26.33  26.35  25.60  27.25  25.53  25.47  25.97  25.38  26.30  25.51  25.86  26.52  26.53  26.58  25.58  26.09  26.44  26.59
  25.86  26.60  25.66  24.32  25.94  26.04  25.75  25.54  26.16  25.58  26.14  25.63  25.56  26.14  25.25  24.50  25.64  25.75  24.77  25.49  25.10  25.33  26.65  25.75  26.24  25.51  24.98  26.25  26.53  25.56  27.08  26.26  25.97  25.65  26.10  25.53  24.75  25.11  26.33  26.35  25.60  27.25  25.53  25.47  25.97  25.38  26.30  25.51  25.86  26.52  26.53  26.58  25.58  26.09  26.44  26.59
  25.86  26.60  25.66  24.32  25.94  26.04  25.75  25.54  26.16  25.58  26.14  25.63  25.56  26.14  25.25  24.50  25.64  25.75  24.77  25.49  25.10  25.33  26.65  25.75  26.24  25.51  24.98  26.25  26.53  25.56  27.08  26.26  25.97  25.65  26.10  25.53  24.75  25.11  26.33  26.35  25.60  27.25  25.53  25.47  25.97  25.38  26.30  25.51  25.86  26.52  26.53  26.58  25.58  26.09  26.44  26.59
  25.86  26.60  25.66  24.32  25.94  26.04  25.75  25.54  26.16  25.58  26.14  25.63  25.56  26.14  25.25  24.50  25.64  25.75  24.77  25.49  25.10  25.33  26.65  25.75  26.24  25.51  24.98  26.25  26.53  25.56  27.08  26.26  25.97  25.65  26.10  25.53  24.75  25.11  26.33  26.35  25.60  27.25  25.53  25.47  25.97  25.38  26.30  25.51  25.86  26.52  26.53  26.58  25.58  26.09  26.44  26.59
  25.86  26.60  25.66  24.32  25.94  26.04  25.75  25.54  26.16  25.58  26.14  25.63  25.56  26.14  25.25  24.50  25.64  25.75  24.77  25.49  25.10  25.33  26.65  25.75  26.24  25.51  24.98  26.25  26.53  25.56  27.08  26.26  25.97  25.65  26.10  25.53  24.75  25.11  26.33  26.35  25.60  27.25  25.53  25.47  25.97  25.38  26.30  25.51  25.86  26.52  26.53  26.58  25.58  26.09  26.44  26.59
  25.86  26.60  25.66  24.32  25.94  26.04  25.75  25.54  26.16  25.58  26.14  25.63  25.56  26.14  25.25  24.50  25.64  25.75  24.77  25.49  25.10  25.33  26.65  25.75  26.24  25.51  24.98  26.25  26.53  25.56  27.08  26.26  25.97  25.65  26.10  25.53  24.75  25.11  26.33  26.35  25.60  27.25  25.53  25.47  25.97  25.38  26.30  25.51  25.86  26.52  26.53  26.58  25.58  26.09  26.44  26.59
  25.86  26.60  25.66  24.32  25.94  26.04  25.75  25.54  26.16  25.58  26.14  25.63  25.56  26.14  25.25  24.50  25.64  25.75  24.77  25.49  25.10  25.33  26.65  25.75  26.24  25.51  24.98  26.25  26.53  25.56  27.08  26.26  25.97  25.65  26.10  25.53  24.75  25.11  26.33  26.35  25.60  27.25  25.53  25.47  25.97  25.38  26.30  25.51  25.86  26.52  26.53  26.58  25.58  26.09  26.44  26.59
  25.86  26.60  25.66  24.32  25.94  26.04  25.75  25.54  26.16  25.58  26.14  25.63  25.56  26.14  25.25  24.50  25.64  25.75  24.77  25.49  25.10  25.33  26.65  25.75  26.24  25.51  24.98  26.25  26.53  25.56  27.08  26.26  25.97  25.65  26.10  25.53  24.75  25.11  26.33  26.35  25.60  27.25  25.53  25.47  25.97  25.38  26.30  25.51  25.86  26.52  26.53  26.58  25.58  26.09  26.44  26.59
  25.86  26.60  25.66  24.32  25.94  26.04  25.75  25.54  26.16  25.58  26.14  25.63  25.56  26.14  25.25  24.50  25.64  25.75  24.77  25.49  25.10  25.33  26.65  25.75  26.24  25.51  24.98  26.25  26.53  25.56  27.08  26.26  25.97  25.65  26.10  25.53  24.75  25.11  26.33  26.35  25.60  27.25  25.53  25.47  25.97  25.38  26.30  25.51  25.86  26.52  26.53  26.58  25.58  26.09  26.44  26.59
  25.86  26.60  25.66  24.32  25.94  26.04  25.75  25.54  26.16  25.58  26.14  25.63  25.56  26.14  25.25  24.50  25.64  25.75  24.77  25.49  25.10  25.33  26.65  25.75  26.24  25.51  24.98  26.25  26.53  25.56  27.08  26.26  25.97  25.65  26.10  25.53  24.75  25.11  26.33  26.35  25.60  27.25  25.53  25.47  25.97  25.38  26.30  25.51  25.86  26.52  26.53  26.58  25.58  26.09  26.44  26.59
  25.86  26.60  25.66  24.32  25.94  26.04  25.75  25.54  26.16  25.58  26.14  25.63  25.56  26.14  25.25  24.50  25.64  25.75  24.77  25.49  25.10  25.33  26.65  25.75  26.24  25.51  24.98  26.25  26.53  25.56  27.08  26.26  25.97  25.65  26.10  25.53  24.75  25.11  26.33  26.35  25.60  27.25  25.53  25.47  25.97  25.38  26.30  25.51  25.86  26.52  26.53  26.58  25.58  26.09  26.44  26.59
  25.86  26.60  25.66  24.32  25.94  26.04  25.75  25.54  26.16  25.58  26.14  25.63  25.56  26.14  25.25  24.50  25.64  25.75  24.77  25.49  25.10  25.33  26.65  25.75  26.24  25.51  24.98  26.25  26.53  25.56  27.08  26.26  25.97  25.65  26.10  25.53  24.75  25.11  26.33  26.35  25.60  27.25  25.53  25.47  25.97  25.38  26.30  25.51  25.86  26.52  26.53  26.58  25.58  26.09  26.44  26.59
  25.86  26.60  25.66  24.32  25.94  26.04  25.75  25.54  26.16  25.58  26.14  25.63  25.56  26.14  25.25  24.50  25.64  25.75  24.77  25.49  25.10  25.33  26.65  25.75  26.24  25.51  24.98  26.25  26.53  25.56  27.08  26.26  25.97  25.65  26.10  25.53  24.75  25.11  26.33  26.35  25.60  27.25  25.53  25.47  25.97  25.38  26.30  25.51  25.86  26.52  26.53  26.58  25.58  26.09  26.44  26.59
  25.86  26.60  25.66  24.32  25.94  26.04  25.75  25.54  26.16  25.58  26.14  25.63  25.56  26.14  25.25  24.50  25.64  25.75  24.77  25.49  25.10  25.33  26.65  25.75  26.24  25.51  24.98  26.25  26.53  25.56  27.08  26.26  25.97  25.65  26.10  25.53  24.75  25.11  26.33  26.35  25.60  27.25  25.53  25.47  25.97  25.38  26.30  25.51  25.86  26.52  26.53  26.58  25.58  26.09  26.44  26.59
  25.86  26.60  25.66  24.32  25.94  26.04  25.75  25.54  26.16  25.58  26.14  25.63  25.56  26.14  25.25  24.50  25.64  25.75  24.77  25.49  25.10  25.33  26.65  25.75  26.24  25.51  24.98  26.25  26.53  25.56  27.08  26.26  25.97  25.65  26.10  25.53  24.75  25.11  26.33  26.35  25.60  27.25  25.53  25.47  25.97  25.38  26.30  25.51  25.86  26.52  26.53  26.58  25.58  26.09  26.44  26.59
  25.86  26.60  25.66  24.32  25.94  26.04  25.75  25.54  26.16  25.58  26.14  25.63  25.56  26.14  25.25  24.50  25.64  25.75  24.77  25.49  25.10  25.33  26.65  25.75  26.24  25.51  24.98  26.25  26.53  25.56  27.08  26.26  25.97  25.65  26.10  25.53  24.75  25.11  26.33  26.35  25.60  27.25  25.53  25.47  25.97  25.38  26.30  25.51  25.86  26.52  26.53  26.58  25.58  26.09  26.44  26.59
  25.86  26.60  25.66  24.32  25.94  26.04  25.75  25.54  26.16  25.58  26.14  25.63  25.56  26.14  25.25  24.50  25.64  25.75  24.77  25.49  25.10  25.33  26.65  25.75  26.24  25.51  24.98  26.25  26.53  25.56  27.08  26.26  25.97  25.65  26.10  25.53  24.75  25.11  26.33  26.35  25.60  27.25  25.53  25.47  25.97  25.38  26.30  25.51  25.86  26.52  26.53  26.58  25.58  26.09  26.44  26.59
  25.86  26.60  25.66  24.32  25.94  26.04  25.75  25.54  26.16  25.58  26.14  25.63  25.56  26.14  25.25  24.50  25.64  25.75  24.77  25.49  25.10  25.33  26.65  25.75  26.24  25.51  24.98  26.25  26.53  25.56  27.08  26.26  25.97  25.65  26.10  25.53  24.75  25.11  26.33  26.35  25.60  27.25  25.53  25.47  25.97  25.38  26.30  25.51  25.86  26.52  26.53  26.58  25.58  26.09  26.44  26.59
  25.86  26.60  25.66  24.32  25.94  26.04  25.75  25.54  26.16  25.58  26.14  25.63  25.56  26.14  25.25  24.50  25.64  25.75  24.77  25.49  25.10  25.33  26.65  25.75  26.24  25.51  24.98  26.25  26.53  25.56  27.08  26.26  25.97  25.65  26.10  25.53  24.75  25.11  26.33  26.35  25.60  27.25  25.53  25.47  25.97  25.38  26.30  25.51  25.86  26.52  26.53  26.58  25.58  26.09  26.44  26.59
  25.86  26.60  25.66  24.32  25.94  26.04  25.75  25.54  26.16  25.58  26.14  25.63  25.56  26.14  25.25  24.50  25.64  25.75  24.77  25.49  25.10  25.33  26.65  25.75  26.24  25.51  24.98  26.25  26.53  25.56  27.08  26.26  25.97  25.65  26.10  25.53  24.75  25.11  26.33  26.35  25.60  27.25  25.53  25.47  25.97  25.38  26.30  25.51  25.86  26.52  26.53  26.58  25.58  26.09  26.44  26.59
  25.86  26.60  25.66  24.32  25.94  26.04  25.75  25.54  26.16  25.58  26.14  25.63  25.56  26.14  25.25  24.50  25.64  25.75  24.77  25.49  25.10  25.33  26.65  25.75  26.24  25.51  24.98  26.25  26.53  25.56  27.08  26.26  25.97  25.65  26.10  25.53  24.75  25.11  26.33  26.35  25.60  27.25  25.53  25.47  25.97  25.38  26.30  25.51  25.86  26.52  26.53  26.58  25.58  26.09  26.44  26.59
  25.86  26.60  25.66  24.32  25.94  26.04  25.75  25.54  26.16  25.58  26.14  25.63  25.56  26.14  25.25  24.50  25.64  25.75  24.77  25.49  25.10  25.33  26.65  25.75  26.24  25.51  24.98  26.25  26.53  25.56  27.08  26.26  25.97  25.65  26.10  25.53  24.75  25.11  26.33  26.35  25.60  27.25  25.53  25.47  25.97  25.38  26.30  25.51  25.86  26.52  26.53  26.58  25.58  26.09  26.44  26.59
