# Supplementary material for: Accounting for skill in trend, variability, and autocorrelation facilitates better multi-model projections: Application to the AMOC and temperature time series
Source: PLoS One. 2019 Apr 10;14(4):e0214535. doi: 10.1371/journal.pone.0214535 (PMC6457553; doi:10.1371/journal.pone.0214535)
Supplement: S2 File — (ZIP) [file pone.0214535.s002.zip › input/tasmaxhistoricalosse/M16_1950_2005_pp_JJA_tasmaxhistoricalosse_clim.txt]

  21.89  22.31  22.01  21.90  21.74  22.08  22.21  21.95  21.74  21.39  21.64  21.94  21.35  21.76  21.31  21.90  21.69  21.52  22.14  21.42  22.52  21.64  21.48  20.37  21.99  22.07  21.08  21.70  20.89  23.45  21.47  21.96  21.24  21.25  21.01  22.46  20.71  24.00  22.72  22.93  23.17  22.76  22.35  21.60  22.26  21.87  22.64  21.99  22.49  21.53  22.48  22.14  23.68  23.85  22.85  21.44
  21.89  22.31  22.01  21.90  21.74  22.08  22.21  21.95  21.74  21.39  21.64  21.94  21.35  21.76  21.31  21.90  21.69  21.52  22.14  21.42  22.52  21.64  21.48  20.37  21.99  22.07  21.08  21.70  20.89  23.45  21.47  21.96  21.24  21.25  21.01  22.46  20.71  24.00  22.72  22.93  23.17  22.76  22.35  21.60  22.26  21.87  22.64  21.99  22.49  21.53  22.48  22.14  23.68  23.85  22.85  21.44
  21.89  22.31  22.01  21.90  21.74  22.08  22.21  21.95  21.74  21.39  21.64  21.94  21.35  21.76  21.31  21.90  21.69  21.52  22.14  21.42  22.52  21.64  21.48  20.37  21.99  22.07  21.08  21.70  20.89  23.45  21.47  21.96  21.24  21.25  21.01  22.46  20.71  24.00  22.72  22.93  23.17  22.76  22.35  21.60  22.26  21.87  22.64  21.99  22.49  21.53  22.48  22.14  23.68  23.85  22.85  21.44
  21.89  22.31  22.01  21.90  21.74  22.08  22.21  21.95  21.74  21.39  21.64  21.94  21.35  21.76  21.31  21.90  21.69  21.52  22.14  21.42  22.52  21.64  21.48  20.37  21.99  22.07  21.08  21.70  20.89  23.45  21.47  21.96  21.24  21.25  21.01  22.46  20.71  24.00  22.72  22.93  23.17  22.76  22.35  21.60  22.26  21.87  22.64  21.99  22.49  21.53  22.48  22.14  23.68  23.85  22.85  21.44
  21.89  22.31  22.01  21.90  21.74  22.08  22.21  21.95  21.74  21.39  21.64  21.94  21.35  21.76  21.31  21.90  21.69  21.52  22.14  21.42  22.52  21.64  21.48  20.37  21.99  22.07  21.08  21.70  20.89  23.45  21.47  21.96  21.24  21.25  21.01  22.46  20.71  24.00  22.72  22.93  23.17  22.76  22.35  21.60  22.26  21.87  22.64  21.99  22.49  21.53  22.48  22.14  23.68  23.85  22.85  21.44
  21.89  22.31  22.01  21.90  21.74  22.08  22.21  21.95  21.74  21.39  21.64  21.94  21.35  21.76  21.31  21.90  21.69  21.52  22.14  21.42  22.52  21.64  21.48  20.37  21.99  22.07  21.08  21.70  20.89  23.45  21.47  21.96  21.24  21.25  21.01  22.46  20.71  24.00  22.72  22.93  23.17  22.76  22.35  21.60  22.26  21.87  22.64  21.99  22.49  21.53  22.48  22.14  23.68  23.85  22.85  21.44
  21.89  22.31  22.01  21.90  21.74  22.08  22.21  21.95  21.74  21.39  21.64  21.94  21.35  21.76  21.31  21.90  21.69  21.52  22.14  21.42  22.52  21.64  21.48  20.37  21.99  22.07  21.08  21.70  20.89  23.45  21.47  21.96  21.24  21.25  21.01  22.46  20.71  24.00  22.72  22.93  23.17  22.76  22.35  21.60  22.26  21.87  22.64  21.99  22.49  21.53  22.48  22.14  23.68  23.85  22.85  21.44
  21.89  22.31  22.01  21.90  21.74  22.08  22.21  21.95  21.74  21.39  21.64  21.94  21.35  21.76  21.31  21.90  21.69  21.52  22.14  21.42  22.52  21.64  21.48  20.37  21.99  22.07  21.08  21.70  20.89  23.45  21.47  21.96  21.24  21.25  21.01  22.46  20.71  24.00  22.72  22.93  23.17  22.76  22.35  21.60  22.26  21.87  22.64  21.99  22.49  21.53  22.48  22.14  23.68  23.85  22.85  21.44
  21.89  22.31  22.01  21.90  21.74  22.08  22.21  21.95  21.74  21.39  21.64  21.94  21.35  21.76  21.31  21.90  21.69  21.52  22.14  21.42  22.52  21.64  21.48  20.37  21.99  22.07  21.08  21.70  20.89  23.45  21.47  21.96  21.24  21.25  21.01  22.46  20.71  24.00  22.72  22.93  23.17  22.76  22.35  21.60  22.26  21.87  22.64  21.99  22.49  21.53  22.48  22.14  23.68  23.85  22.85  21.44
  21.89  22.31  22.01  21.90  21.74  22.08  22.21  21.95  21.74  21.39  21.64  21.94  21.35  21.76  21.31  21.90  21.69  21.52  22.14  21.42  22.52  21.64  21.48  20.37  21.99  22.07  21.08  21.70  20.89  23.45  21.47  21.96  21.24  21.25  21.01  22.46  20.71  24.00  22.72  22.93  23.17  22.76  22.35  21.60  22.26  21.87  22.64  21.99  22.49  21.53  22.48  22.14  23.68  23.85  22.85  21.44
  21.89  22.31  22.01  21.90  21.74  22.08  22.21  21.95  21.74  21.39  21.64  21.94  21.35  21.76  21.31  21.90  21.69  21.52  22.14  21.42  22.52  21.64  21.48  20.37  21.99  22.07  21.08  21.70  20.89  23.45  21.47  21.96  21.24  21.25  21.01  22.46  20.71  24.00  22.72  22.93  23.17  22.76  22.35  21.60  22.26  21.87  22.64  21.99  22.49  21.53  22.48  22.14  23.68  23.85  22.85  21.44
  21.89  22.31  22.01  21.90  21.74  22.08  22.21  21.95  21.74  21.39  21.64  21.94  21.35  21.76  21.31  21.90  21.69  21.52  22.14  21.42  22.52  21.64  21.48  20.37  21.99  22.07  21.08  21.70  20.89  23.45  21.47  21.96  21.24  21.25  21.01  22.46  20.71  24.00  22.72  22.93  23.17  22.76  22.35  21.60  22.26  21.87  22.64  21.99  22.49  21.53  22.48  22.14  23.68  23.85  22.85  21.44
  21.89  22.31  22.01  21.90  21.74  22.08  22.21  21.95  21.74  21.39  21.64  21.94  21.35  21.76  21.31  21.90  21.69  21.52  22.14  21.42  22.52  21.64  21.48  20.37  21.99  22.07  21.08  21.70  20.89  23.45  21.47  21.96  21.24  21.25  21.01  22.46  20.71  24.00  22.72  22.93  23.17  22.76  22.35  21.60  22.26  21.87  22.64  21.99  22.49  21.53  22.48  22.14  23.68  23.85  22.85  21.44
  21.89  22.31  22.01  21.90  21.74  22.08  22.21  21.95  21.74  21.39  21.64  21.94  21.35  21.76  21.31  21.90  21.69  21.52  22.14  21.42  22.52  21.64  21.48  20.37  21.99  22.07  21.08  21.70  20.89  23.45  21.47  21.96  21.24  21.25  21.01  22.46  20.71  24.00  22.72  22.93  23.17  22.76  22.35  21.60  22.26  21.87  22.64  21.99  22.49  21.53  22.48  22.14  23.68  23.85  22.85  21.44
  21.89  22.31  22.01  21.90  21.74  22.08  22.21  21.95  21.74  21.39  21.64  21.94  21.35  21.76  21.31  21.90  21.69  21.52  22.14  21.42  22.52  21.64  21.48  20.37  21.99  22.07  21.08  21.70  20.89  23.45  21.47  21.96  21.24  21.25  21.01  22.46  20.71  24.00  22.72  22.93  23.17  22.76  22.35  21.60  22.26  21.87  22.64  21.99  22.49  21.53  22.48  22.14  23.68  23.85  22.85  21.44
  21.89  22.31  22.01  21.90  21.74  22.08  22.21  21.95  21.74  21.39  21.64  21.94  21.35  21.76  21.31  21.90  21.69  21.52  22.14  21.42  22.52  21.64  21.48  20.37  21.99  22.07  21.08  21.70  20.89  23.45  21.47  21.96  21.24  21.25  21.01  22.46  20.71  24.00  22.72  22.93  23.17  22.76  22.35  21.60  22.26  21.87  22.64  21.99  22.49  21.53  22.48  22.14  23.68  23.85  22.85  21.44
  21.89  22.31  22.01  21.90  21.74  22.08  22.21  21.95  21.74  21.39  21.64  21.94  21.35  21.76  21.31  21.90  21.69  21.52  22.14  21.42  22.52  21.64  21.48  20.37  21.99  22.07  21.08  21.70  20.89  23.45  21.47  21.96  21.24  21.25  21.01  22.46  20.71  24.00  22.72  22.93  23.17  22.76  22.35  21.60  22.26  21.87  22.64  21.99  22.49  21.53  22.48  22.14  23.68  23.85  22.85  21.44
  21.89  22.31  22.01  21.90  21.74  22.08  22.21  21.95  21.74  21.39  21.64  21.94  21.35  21.76  21.31  21.90  21.69  21.52  22.14  21.42  22.52  21.64  21.48  20.37  21.99  22.07  21.08  21.70  20.89  23.45  21.47  21.96  21.24  21.25  21.01  22.46  20.71  24.00  22.72  22.93  23.17  22.76  22.35  21.60  22.26  21.87  22.64  21.99  22.49  21.53  22.48  22.14  23.68  23.85  22.85  21.44
  21.89  22.31  22.01  21.90  21.74  22.08  22.21  21.95  21.74  21.39  21.64  21.94  21.35  21.76  21.31  21.90  21.69  21.52  22.14  21.42  22.52  21.64  21.48  20.37  21.99  22.07  21.08  21.70  20.89  23.45  21.47  21.96  21.24  21.25  21.01  22.46  20.71  24.00  22.72  22.93  23.17  22.76  22.35  21.60  22.26  21.87  22.64  21.99  22.49  21.53  22.48  22.14  23.68  23.85  22.85  21.44
  21.89  22.31  22.01  21.90  21.74  22.08  22.21  21.95  21.74  21.39  21.64  21.94  21.35  21.76  21.31  21.90  21.69  21.52  22.14  21.42  22.52  21.64  21.48  20.37  21.99  22.07  21.08  21.70  20.89  23.45  21.47  21.96  21.24  21.25  21.01  22.46  20.71  24.00  22.72  22.93  23.17  22.76  22.35  21.60  22.26  21.87  22.64  21.99  22.49  21.53  22.48  22.14  23.68  23.85  22.85  21.44
  21.89  22.31  22.01  21.90  21.74  22.08  22.21  21.95  21.74  21.39  21.64  21.94  21.35  21.76  21.31  21.90  21.69  21.52  22.14  21.42  22.52  21.64  21.48  20.37  21.99  22.07  21.08  21.70  20.89  23.45  21.47  21.96  21.24  21.25  21.01  22.46  20.71  24.00  22.72  22.93  23.17  22.76  22.35  21.60  22.26  21.87  22.64  21.99  22.49  21.53  22.48  22.14  23.68  23.85  22.85  21.44
  21.89  22.31  22.01  21.90  21.74  22.08  22.21  21.95  21.74  21.39  21.64  21.94  21.35  21.76  21.31  21.90  21.69  21.52  22.14  21.42  22.52  21.64  21.48  20.37  21.99  22.07  21.08  21.70  20.89  23.45  21.47  21.96  21.24  21.25  21.01  22.46  20.71  24.00  22.72  22.93  23.17  22.76  22.35  21.60  22.26  21.87  22.64  21.99  22.49  21.53  22.48  22.14  23.68  23.85  22.85  21.44
  21.89  22.31  22.01  21.90  21.74  22.08  22.21  21.95  21.74  21.39  21.64  21.94  21.35  21.76  21.31  21.90  21.69  21.52  22.14  21.42  22.52  21.64  21.48  20.37  21.99  22.07  21.08  21.70  20.89  23.45  21.47  21.96  21.24  21.25  21.01  22.46  20.71  24.00  22.72  22.93  23.17  22.76  22.35  21.60  22.26  21.87  22.64  21.99  22.49  21.53  22.48  22.14  23.68  23.85  22.85  21.44
  21.89  22.31  22.01  21.90  21.74  22.08  22.21  21.95  21.74  21.39  21.64  21.94  21.35  21.76  21.31  21.90  21.69  21.52  22.14  21.42  22.52  21.64  21.48  20.37  21.99  22.07  21.08  21.70  20.89  23.45  21.47  21.96  21.24  21.25  21.01  22.46  20.71  24.00  22.72  22.93  23.17  22.76  22.35  21.60  22.26  21.87  22.64  21.99  22.49  21.53  22.48  22.14  23.68  23.85  22.85  21.44
  21.89  22.31  22.01  21.90  21.74  22.08  22.21  21.95  21.74  21.39  21.64  21.94  21.35  21.76  21.31  21.90  21.69  21.52  22.14  21.42  22.52  21.64  21.48  20.37  21.99  22.07  21.08  21.70  20.89  23.45  21.47  21.96  21.24  21.25  21.01  22.46  20.71  24.00  22.72  22.93  23.17  22.76  22.35  21.60  22.26  21.87  22.64  21.99  22.49  21.53  22.48  22.14  23.68  23.85  22.85  21.44
  21.89  22.31  22.01  21.90  21.74  22.08  22.21  21.95  21.74  21.39  21.64  21.94  21.35  21.76  21.31  21.90  21.69  21.52  22.14  21.42  22.52  21.64  21.48  20.37  21.99  22.07  21.08  21.70  20.89  23.45  21.47  21.96  21.24  21.25  21.01  22.46  20.71  24.00  22.72  22.93  23.17  22.76  22.35  21.60  22.26  21.87  22.64  21.99  22.49  21.53  22.48  22.14  23.68  23.85  22.85  21.44
  21.89  22.31  22.01  21.90  21.74  22.08  22.21  21.95  21.74  21.39  21.64  21.94  21.35  21.76  21.31  21.90  21.69  21.52  22.14  21.42  22.52  21.64  21.48  20.37  21.99  22.07  21.08  21.70  20.89  23.45  21.47  21.96  21.24  21.25  21.01  22.46  20.71  24.00  22.72  22.93  23.17  22.76  22.35  21.60  22.26  21.87  22.64  21.99  22.49  21.53  22.48  22.14  23.68  23.85  22.85  21.44
  21.89  22.31  22.01  21.90  21.74  22.08  22.21  21.95  21.74  21.39  21.64  21.94  21.35  21.76  21.31  21.90  21.69  21.52  22.14  21.42  22.52  21.64  21.48  20.37  21.99  22.07  21.08  21.70  20.89  23.45  21.47  21.96  21.24  21.25  21.01  22.46  20.71  24.00  22.72  22.93  23.17  22.76  22.35  21.60  22.26  21.87  22.64  21.99  22.49  21.53  22.48  22.14  23.68  23.85  22.85  21.44
  21.89  22.31  22.01  21.90  21.74  22.08  22.21  21.95  21.74  21.39  21.64  21.94  21.35  21.76  21.31  21.90  21.69  21.52  22.14  21.42  22.52  21.64  21.48  20.37  21.99  22.07  21.08  21.70  20.89  23.45  21.47  21.96  21.24  21.25  21.01  22.46  20.71  24.00  22.72  22.93  23.17  22.76  22.35  21.60  22.26  21.87  22.64  21.99  22.49  21.53  22.48  22.14  23.68  23.85  22.85  21.44
