# Supplementary material for: Accounting for skill in trend, variability, and autocorrelation facilitates better multi-model projections: Application to the AMOC and temperature time series
Source: PLoS One. 2019 Apr 10;14(4):e0214535. doi: 10.1371/journal.pone.0214535 (PMC6457553; doi:10.1371/journal.pone.0214535)
Supplement: S2 File — (ZIP) [file pone.0214535.s002.zip › input/tasmaxhistoricalosse/M19_1950_2005_pp_JJA_tasmaxhistoricalosse_clim.txt]

  24.69  25.41  25.38  24.54  24.39  23.10  24.95  25.10  24.60  27.72  23.83  25.62  26.21  23.91  25.20  23.60  23.29  23.66  24.91  23.77  25.09  23.59  23.54  23.25  23.48  24.94  26.13  26.16  24.02  24.62  25.31  25.29  23.52  23.31  24.46  22.68  24.43  23.52  25.82  23.62  25.24  25.31  23.62  23.16  25.34  23.35  24.20  24.79  25.70  23.51  26.77  25.14  25.36  24.81  24.07  24.70
  24.69  25.41  25.38  24.54  24.39  23.10  24.95  25.10  24.60  27.72  23.83  25.62  26.21  23.91  25.20  23.60  23.29  23.66  24.91  23.77  25.09  23.59  23.54  23.25  23.48  24.94  26.13  26.16  24.02  24.62  25.31  25.29  23.52  23.31  24.46  22.68  24.43  23.52  25.82  23.62  25.24  25.31  23.62  23.16  25.34  23.35  24.20  24.79  25.70  23.51  26.77  25.14  25.36  24.81  24.07  24.70
  24.69  25.41  25.38  24.54  24.39  23.10  24.95  25.10  24.60  27.72  23.83  25.62  26.21  23.91  25.20  23.60  23.29  23.66  24.91  23.77  25.09  23.59  23.54  23.25  23.48  24.94  26.13  26.16  24.02  24.62  25.31  25.29  23.52  23.31  24.46  22.68  24.43  23.52  25.82  23.62  25.24  25.31  23.62  23.16  25.34  23.35  24.20  24.79  25.70  23.51  26.77  25.14  25.36  24.81  24.07  24.70
  24.69  25.41  25.38  24.54  24.39  23.10  24.95  25.10  24.60  27.72  23.83  25.62  26.21  23.91  25.20  23.60  23.29  23.66  24.91  23.77  25.09  23.59  23.54  23.25  23.48  24.94  26.13  26.16  24.02  24.62  25.31  25.29  23.52  23.31  24.46  22.68  24.43  23.52  25.82  23.62  25.24  25.31  23.62  23.16  25.34  23.35  24.20  24.79  25.70  23.51  26.77  25.14  25.36  24.81  24.07  24.70
  24.69  25.41  25.38  24.54  24.39  23.10  24.95  25.10  24.60  27.72  23.83  25.62  26.21  23.91  25.20  23.60  23.29  23.66  24.91  23.77  25.09  23.59  23.54  23.25  23.48  24.94  26.13  26.16  24.02  24.62  25.31  25.29  23.52  23.31  24.46  22.68  24.43  23.52  25.82  23.62  25.24  25.31  23.62  23.16  25.34  23.35  24.20  24.79  25.70  23.51  26.77  25.14  25.36  24.81  24.07  24.70
  24.69  25.41  25.38  24.54  24.39  23.10  24.95  25.10  24.60  27.72  23.83  25.62  26.21  23.91  25.20  23.60  23.29  23.66  24.91  23.77  25.09  23.59  23.54  23.25  23.48  24.94  26.13  26.16  24.02  24.62  25.31  25.29  23.52  23.31  24.46  22.68  24.43  23.52  25.82  23.62  25.24  25.31  23.62  23.16  25.34  23.35  24.20  24.79  25.70  23.51  26.77  25.14  25.36  24.81  24.07  24.70
  24.69  25.41  25.38  24.54  24.39  23.10  24.95  25.10  24.60  27.72  23.83  25.62  26.21  23.91  25.20  23.60  23.29  23.66  24.91  23.77  25.09  23.59  23.54  23.25  23.48  24.94  26.13  26.16  24.02  24.62  25.31  25.29  23.52  23.31  24.46  22.68  24.43  23.52  25.82  23.62  25.24  25.31  23.62  23.16  25.34  23.35  24.20  24.79  25.70  23.51  26.77  25.14  25.36  24.81  24.07  24.70
  24.69  25.41  25.38  24.54  24.39  23.10  24.95  25.10  24.60  27.72  23.83  25.62  26.21  23.91  25.20  23.60  23.29  23.66  24.91  23.77  25.09  23.59  23.54  23.25  23.48  24.94  26.13  26.16  24.02  24.62  25.31  25.29  23.52  23.31  24.46  22.68  24.43  23.52  25.82  23.62  25.24  25.31  23.62  23.16  25.34  23.35  24.20  24.79  25.70  23.51  26.77  25.14  25.36  24.81  24.07  24.70
  24.69  25.41  25.38  24.54  24.39  23.10  24.95  25.10  24.60  27.72  23.83  25.62  26.21  23.91  25.20  23.60  23.29  23.66  24.91  23.77  25.09  23.59  23.54  23.25  23.48  24.94  26.13  26.16  24.02  24.62  25.31  25.29  23.52  23.31  24.46  22.68  24.43  23.52  25.82  23.62  25.24  25.31  23.62  23.16  25.34  23.35  24.20  24.79  25.70  23.51  26.77  25.14  25.36  24.81  24.07  24.70
  24.69  25.41  25.38  24.54  24.39  23.10  24.95  25.10  24.60  27.72  23.83  25.62  26.21  23.91  25.20  23.60  23.29  23.66  24.91  23.77  25.09  23.59  23.54  23.25  23.48  24.94  26.13  26.16  24.02  24.62  25.31  25.29  23.52  23.31  24.46  22.68  24.43  23.52  25.82  23.62  25.24  25.31  23.62  23.16  25.34  23.35  24.20  24.79  25.70  23.51  26.77  25.14  25.36  24.81  24.07  24.70
  24.69  25.41  25.38  24.54  24.39  23.10  24.95  25.10  24.60  27.72  23.83  25.62  26.21  23.91  25.20  23.60  23.29  23.66  24.91  23.77  25.09  23.59  23.54  23.25  23.48  24.94  26.13  26.16  24.02  24.62  25.31  25.29  23.52  23.31  24.46  22.68  24.43  23.52  25.82  23.62  25.24  25.31  23.62  23.16  25.34  23.35  24.20  24.79  25.70  23.51  26.77  25.14  25.36  24.81  24.07  24.70
  24.69  25.41  25.38  24.54  24.39  23.10  24.95  25.10  24.60  27.72  23.83  25.62  26.21  23.91  25.20  23.60  23.29  23.66  24.91  23.77  25.09  23.59  23.54  23.25  23.48  24.94  26.13  26.16  24.02  24.62  25.31  25.29  23.52  23.31  24.46  22.68  24.43  23.52  25.82  23.62  25.24  25.31  23.62  23.16  25.34  23.35  24.20  24.79  25.70  23.51  26.77  25.14  25.36  24.81  24.07  24.70
  24.69  25.41  25.38  24.54  24.39  23.10  24.95  25.10  24.60  27.72  23.83  25.62  26.21  23.91  25.20  23.60  23.29  23.66  24.91  23.77  25.09  23.59  23.54  23.25  23.48  24.94  26.13  26.16  24.02  24.62  25.31  25.29  23.52  23.31  24.46  22.68  24.43  23.52  25.82  23.62  25.24  25.31  23.62  23.16  25.34  23.35  24.20  24.79  25.70  23.51  26.77  25.14  25.36  24.81  24.07  24.70
  24.69  25.41  25.38  24.54  24.39  23.10  24.95  25.10  24.60  27.72  23.83  25.62  26.21  23.91  25.20  23.60  23.29  23.66  24.91  23.77  25.09  23.59  23.54  23.25  23.48  24.94  26.13  26.16  24.02  24.62  25.31  25.29  23.52  23.31  24.46  22.68  24.43  23.52  25.82  23.62  25.24  25.31  23.62  23.16  25.34  23.35  24.20  24.79  25.70  23.51  26.77  25.14  25.36  24.81  24.07  24.70
  24.69  25.41  25.38  24.54  24.39  23.10  24.95  25.10  24.60  27.72  23.83  25.62  26.21  23.91  25.20  23.60  23.29  23.66  24.91  23.77  25.09  23.59  23.54  23.25  23.48  24.94  26.13  26.16  24.02  24.62  25.31  25.29  23.52  23.31  24.46  22.68  24.43  23.52  25.82  23.62  25.24  25.31  23.62  23.16  25.34  23.35  24.20  24.79  25.70  23.51  26.77  25.14  25.36  24.81  24.07  24.70
  24.69  25.41  25.38  24.54  24.39  23.10  24.95  25.10  24.60  27.72  23.83  25.62  26.21  23.91  25.20  23.60  23.29  23.66  24.91  23.77  25.09  23.59  23.54  23.25  23.48  24.94  26.13  26.16  24.02  24.62  25.31  25.29  23.52  23.31  24.46  22.68  24.43  23.52  25.82  23.62  25.24  25.31  23.62  23.16  25.34  23.35  24.20  24.79  25.70  23.51  26.77  25.14  25.36  24.81  24.07  24.70
  24.69  25.41  25.38  24.54  24.39  23.10  24.95  25.10  24.60  27.72  23.83  25.62  26.21  23.91  25.20  23.60  23.29  23.66  24.91  23.77  25.09  23.59  23.54  23.25  23.48  24.94  26.13  26.16  24.02  24.62  25.31  25.29  23.52  23.31  24.46  22.68  24.43  23.52  25.82  23.62  25.24  25.31  23.62  23.16  25.34  23.35  24.20  24.79  25.70  23.51  26.77  25.14  25.36  24.81  24.07  24.70
  24.69  25.41  25.38  24.54  24.39  23.10  24.95  25.10  24.60  27.72  23.83  25.62  26.21  23.91  25.20  23.60  23.29  23.66  24.91  23.77  25.09  23.59  23.54  23.25  23.48  24.94  26.13  26.16  24.02  24.62  25.31  25.29  23.52  23.31  24.46  22.68  24.43  23.52  25.82  23.62  25.24  25.31  23.62  23.16  25.34  23.35  24.20  24.79  25.70  23.51  26.77  25.14  25.36  24.81  24.07  24.70
  24.69  25.41  25.38  24.54  24.39  23.10  24.95  25.10  24.60  27.72  23.83  25.62  26.21  23.91  25.20  23.60  23.29  23.66  24.91  23.77  25.09  23.59  23.54  23.25  23.48  24.94  26.13  26.16  24.02  24.62  25.31  25.29  23.52  23.31  24.46  22.68  24.43  23.52  25.82  23.62  25.24  25.31  23.62  23.16  25.34  23.35  24.20  24.79  25.70  23.51  26.77  25.14  25.36  24.81  24.07  24.70
  24.69  25.41  25.38  24.54  24.39  23.10  24.95  25.10  24.60  27.72  23.83  25.62  26.21  23.91  25.20  23.60  23.29  23.66  24.91  23.77  25.09  23.59  23.54  23.25  23.48  24.94  26.13  26.16  24.02  24.62  25.31  25.29  23.52  23.31  24.46  22.68  24.43  23.52  25.82  23.62  25.24  25.31  23.62  23.16  25.34  23.35  24.20  24.79  25.70  23.51  26.77  25.14  25.36  24.81  24.07  24.70
  24.69  25.41  25.38  24.54  24.39  23.10  24.95  25.10  24.60  27.72  23.83  25.62  26.21  23.91  25.20  23.60  23.29  23.66  24.91  23.77  25.09  23.59  23.54  23.25  23.48  24.94  26.13  26.16  24.02  24.62  25.31  25.29  23.52  23.31  24.46  22.68  24.43  23.52  25.82  23.62  25.24  25.31  23.62  23.16  25.34  23.35  24.20  24.79  25.70  23.51  26.77  25.14  25.36  24.81  24.07  24.70
  24.69  25.41  25.38  24.54  24.39  23.10  24.95  25.10  24.60  27.72  23.83  25.62  26.21  23.91  25.20  23.60  23.29  23.66  24.91  23.77  25.09  23.59  23.54  23.25  23.48  24.94  26.13  26.16  24.02  24.62  25.31  25.29  23.52  23.31  24.46  22.68  24.43  23.52  25.82  23.62  25.24  25.31  23.62  23.16  25.34  23.35  24.20  24.79  25.70  23.51  26.77  25.14  25.36  24.81  24.07  24.70
  24.69  25.41  25.38  24.54  24.39  23.10  24.95  25.10  24.60  27.72  23.83  25.62  26.21  23.91  25.20  23.60  23.29  23.66  24.91  23.77  25.09  23.59  23.54  23.25  23.48  24.94  26.13  26.16  24.02  24.62  25.31  25.29  23.52  23.31  24.46  22.68  24.43  23.52  25.82  23.62  25.24  25.31  23.62  23.16  25.34  23.35  24.20  24.79  25.70  23.51  26.77  25.14  25.36  24.81  24.07  24.70
  24.69  25.41  25.38  24.54  24.39  23.10  24.95  25.10  24.60  27.72  23.83  25.62  26.21  23.91  25.20  23.60  23.29  23.66  24.91  23.77  25.09  23.59  23.54  23.25  23.48  24.94  26.13  26.16  24.02  24.62  25.31  25.29  23.52  23.31  24.46  22.68  24.43  23.52  25.82  23.62  25.24  25.31  23.62  23.16  25.34  23.35  24.20  24.79  25.70  23.51  26.77  25.14  25.36  24.81  24.07  24.70
  24.69  25.41  25.38  24.54  24.39  23.10  24.95  25.10  24.60  27.72  23.83  25.62  26.21  23.91  25.20  23.60  23.29  23.66  24.91  23.77  25.09  23.59  23.54  23.25  23.48  24.94  26.13  26.16  24.02  24.62  25.31  25.29  23.52  23.31  24.46  22.68  24.43  23.52  25.82  23.62  25.24  25.31  23.62  23.16  25.34  23.35  24.20  24.79  25.70  23.51  26.77  25.14  25.36  24.81  24.07  24.70
  24.69  25.41  25.38  24.54  24.39  23.10  24.95  25.10  24.60  27.72  23.83  25.62  26.21  23.91  25.20  23.60  23.29  23.66  24.91  23.77  25.09  23.59  23.54  23.25  23.48  24.94  26.13  26.16  24.02  24.62  25.31  25.29  23.52  23.31  24.46  22.68  24.43  23.52  25.82  23.62  25.24  25.31  23.62  23.16  25.34  23.35  24.20  24.79  25.70  23.51  26.77  25.14  25.36  24.81  24.07  24.70
  24.69  25.41  25.38  24.54  24.39  23.10  24.95  25.10  24.60  27.72  23.83  25.62  26.21  23.91  25.20  23.60  23.29  23.66  24.91  23.77  25.09  23.59  23.54  23.25  23.48  24.94  26.13  26.16  24.02  24.62  25.31  25.29  23.52  23.31  24.46  22.68  24.43  23.52  25.82  23.62  25.24  25.31  23.62  23.16  25.34  23.35  24.20  24.79  25.70  23.51  26.77  25.14  25.36  24.81  24.07  24.70
  24.69  25.41  25.38  24.54  24.39  23.10  24.95  25.10  24.60  27.72  23.83  25.62  26.21  23.91  25.20  23.60  23.29  23.66  24.91  23.77  25.09  23.59  23.54  23.25  23.48  24.94  26.13  26.16  24.02  24.62  25.31  25.29  23.52  23.31  24.46  22.68  24.43  23.52  25.82  23.62  25.24  25.31  23.62  23.16  25.34  23.35  24.20  24.79  25.70  23.51  26.77  25.14  25.36  24.81  24.07  24.70
  24.69  25.41  25.38  24.54  24.39  23.10  24.95  25.10  24.60  27.72  23.83  25.62  26.21  23.91  25.20  23.60  23.29  23.66  24.91  23.77  25.09  23.59  23.54  23.25  23.48  24.94  26.13  26.16  24.02  24.62  25.31  25.29  23.52  23.31  24.46  22.68  24.43  23.52  25.82  23.62  25.24  25.31  23.62  23.16  25.34  23.35  24.20  24.79  25.70  23.51  26.77  25.14  25.36  24.81  24.07  24.70
