# Supplementary material for: Accounting for skill in trend, variability, and autocorrelation facilitates better multi-model projections: Application to the AMOC and temperature time series
Source: PLoS One. 2019 Apr 10;14(4):e0214535. doi: 10.1371/journal.pone.0214535 (PMC6457553; doi:10.1371/journal.pone.0214535)
Supplement: S2 File — (ZIP) [file pone.0214535.s002.zip › input/tasmaxhistoricalosse/M4_1950_2005_pp_JJA_tasmaxhistoricalosse_clim.txt]

  24.18  23.67  24.92  26.10  24.19  25.35  23.50  24.38  24.17  23.88  25.41  26.58  23.78  24.07  23.06  24.70  25.59  24.99  25.37  23.88  26.15  26.24  25.32  26.31  26.06  24.75  24.39  25.33  24.43  24.45  23.52  25.41  24.37  25.16  24.15  24.38  24.45  24.80  27.03  24.47  25.43  25.85  23.46  24.63  25.23  26.50  23.99  24.76  27.46  26.60  28.04  25.98  25.30  25.09  25.11  24.73
  24.18  23.67  24.92  26.10  24.19  25.35  23.50  24.38  24.17  23.88  25.41  26.58  23.78  24.07  23.06  24.70  25.59  24.99  25.37  23.88  26.15  26.24  25.32  26.31  26.06  24.75  24.39  25.33  24.43  24.45  23.52  25.41  24.37  25.16  24.15  24.38  24.45  24.80  27.03  24.47  25.43  25.85  23.46  24.63  25.23  26.50  23.99  24.76  27.46  26.60  28.04  25.98  25.30  25.09  25.11  24.73
  24.18  23.67  24.92  26.10  24.19  25.35  23.50  24.38  24.17  23.88  25.41  26.58  23.78  24.07  23.06  24.70  25.59  24.99  25.37  23.88  26.15  26.24  25.32  26.31  26.06  24.75  24.39  25.33  24.43  24.45  23.52  25.41  24.37  25.16  24.15  24.38  24.45  24.80  27.03  24.47  25.43  25.85  23.46  24.63  25.23  26.50  23.99  24.76  27.46  26.60  28.04  25.98  25.30  25.09  25.11  24.73
  24.18  23.67  24.92  26.10  24.19  25.35  23.50  24.38  24.17  23.88  25.41  26.58  23.78  24.07  23.06  24.70  25.59  24.99  25.37  23.88  26.15  26.24  25.32  26.31  26.06  24.75  24.39  25.33  24.43  24.45  23.52  25.41  24.37  25.16  24.15  24.38  24.45  24.80  27.03  24.47  25.43  25.85  23.46  24.63  25.23  26.50  23.99  24.76  27.46  26.60  28.04  25.98  25.30  25.09  25.11  24.73
  24.18  23.67  24.92  26.10  24.19  25.35  23.50  24.38  24.17  23.88  25.41  26.58  23.78  24.07  23.06  24.70  25.59  24.99  25.37  23.88  26.15  26.24  25.32  26.31  26.06  24.75  24.39  25.33  24.43  24.45  23.52  25.41  24.37  25.16  24.15  24.38  24.45  24.80  27.03  24.47  25.43  25.85  23.46  24.63  25.23  26.50  23.99  24.76  27.46  26.60  28.04  25.98  25.30  25.09  25.11  24.73
  24.18  23.67  24.92  26.10  24.19  25.35  23.50  24.38  24.17  23.88  25.41  26.58  23.78  24.07  23.06  24.70  25.59  24.99  25.37  23.88  26.15  26.24  25.32  26.31  26.06  24.75  24.39  25.33  24.43  24.45  23.52  25.41  24.37  25.16  24.15  24.38  24.45  24.80  27.03  24.47  25.43  25.85  23.46  24.63  25.23  26.50  23.99  24.76  27.46  26.60  28.04  25.98  25.30  25.09  25.11  24.73
  24.18  23.67  24.92  26.10  24.19  25.35  23.50  24.38  24.17  23.88  25.41  26.58  23.78  24.07  23.06  24.70  25.59  24.99  25.37  23.88  26.15  26.24  25.32  26.31  26.06  24.75  24.39  25.33  24.43  24.45  23.52  25.41  24.37  25.16  24.15  24.38  24.45  24.80  27.03  24.47  25.43  25.85  23.46  24.63  25.23  26.50  23.99  24.76  27.46  26.60  28.04  25.98  25.30  25.09  25.11  24.73
  24.18  23.67  24.92  26.10  24.19  25.35  23.50  24.38  24.17  23.88  25.41  26.58  23.78  24.07  23.06  24.70  25.59  24.99  25.37  23.88  26.15  26.24  25.32  26.31  26.06  24.75  24.39  25.33  24.43  24.45  23.52  25.41  24.37  25.16  24.15  24.38  24.45  24.80  27.03  24.47  25.43  25.85  23.46  24.63  25.23  26.50  23.99  24.76  27.46  26.60  28.04  25.98  25.30  25.09  25.11  24.73
  24.18  23.67  24.92  26.10  24.19  25.35  23.50  24.38  24.17  23.88  25.41  26.58  23.78  24.07  23.06  24.70  25.59  24.99  25.37  23.88  26.15  26.24  25.32  26.31  26.06  24.75  24.39  25.33  24.43  24.45  23.52  25.41  24.37  25.16  24.15  24.38  24.45  24.80  27.03  24.47  25.43  25.85  23.46  24.63  25.23  26.50  23.99  24.76  27.46  26.60  28.04  25.98  25.30  25.09  25.11  24.73
  24.18  23.67  24.92  26.10  24.19  25.35  23.50  24.38  24.17  23.88  25.41  26.58  23.78  24.07  23.06  24.70  25.59  24.99  25.37  23.88  26.15  26.24  25.32  26.31  26.06  24.75  24.39  25.33  24.43  24.45  23.52  25.41  24.37  25.16  24.15  24.38  24.45  24.80  27.03  24.47  25.43  25.85  23.46  24.63  25.23  26.50  23.99  24.76  27.46  26.60  28.04  25.98  25.30  25.09  25.11  24.73
  24.18  23.67  24.92  26.10  24.19  25.35  23.50  24.38  24.17  23.88  25.41  26.58  23.78  24.07  23.06  24.70  25.59  24.99  25.37  23.88  26.15  26.24  25.32  26.31  26.06  24.75  24.39  25.33  24.43  24.45  23.52  25.41  24.37  25.16  24.15  24.38  24.45  24.80  27.03  24.47  25.43  25.85  23.46  24.63  25.23  26.50  23.99  24.76  27.46  26.60  28.04  25.98  25.30  25.09  25.11  24.73
  24.18  23.67  24.92  26.10  24.19  25.35  23.50  24.38  24.17  23.88  25.41  26.58  23.78  24.07  23.06  24.70  25.59  24.99  25.37  23.88  26.15  26.24  25.32  26.31  26.06  24.75  24.39  25.33  24.43  24.45  23.52  25.41  24.37  25.16  24.15  24.38  24.45  24.80  27.03  24.47  25.43  25.85  23.46  24.63  25.23  26.50  23.99  24.76  27.46  26.60  28.04  25.98  25.30  25.09  25.11  24.73
  24.18  23.67  24.92  26.10  24.19  25.35  23.50  24.38  24.17  23.88  25.41  26.58  23.78  24.07  23.06  24.70  25.59  24.99  25.37  23.88  26.15  26.24  25.32  26.31  26.06  24.75  24.39  25.33  24.43  24.45  23.52  25.41  24.37  25.16  24.15  24.38  24.45  24.80  27.03  24.47  25.43  25.85  23.46  24.63  25.23  26.50  23.99  24.76  27.46  26.60  28.04  25.98  25.30  25.09  25.11  24.73
  24.18  23.67  24.92  26.10  24.19  25.35  23.50  24.38  24.17  23.88  25.41  26.58  23.78  24.07  23.06  24.70  25.59  24.99  25.37  23.88  26.15  26.24  25.32  26.31  26.06  24.75  24.39  25.33  24.43  24.45  23.52  25.41  24.37  25.16  24.15  24.38  24.45  24.80  27.03  24.47  25.43  25.85  23.46  24.63  25.23  26.50  23.99  24.76  27.46  26.60  28.04  25.98  25.30  25.09  25.11  24.73
  24.18  23.67  24.92  26.10  24.19  25.35  23.50  24.38  24.17  23.88  25.41  26.58  23.78  24.07  23.06  24.70  25.59  24.99  25.37  23.88  26.15  26.24  25.32  26.31  26.06  24.75  24.39  25.33  24.43  24.45  23.52  25.41  24.37  25.16  24.15  24.38  24.45  24.80  27.03  24.47  25.43  25.85  23.46  24.63  25.23  26.50  23.99  24.76  27.46  26.60  28.04  25.98  25.30  25.09  25.11  24.73
  24.18  23.67  24.92  26.10  24.19  25.35  23.50  24.38  24.17  23.88  25.41  26.58  23.78  24.07  23.06  24.70  25.59  24.99  25.37  23.88  26.15  26.24  25.32  26.31  26.06  24.75  24.39  25.33  24.43  24.45  23.52  25.41  24.37  25.16  24.15  24.38  24.45  24.80  27.03  24.47  25.43  25.85  23.46  24.63  25.23  26.50  23.99  24.76  27.46  26.60  28.04  25.98  25.30  25.09  25.11  24.73
  24.18  23.67  24.92  26.10  24.19  25.35  23.50  24.38  24.17  23.88  25.41  26.58  23.78  24.07  23.06  24.70  25.59  24.99  25.37  23.88  26.15  26.24  25.32  26.31  26.06  24.75  24.39  25.33  24.43  24.45  23.52  25.41  24.37  25.16  24.15  24.38  24.45  24.80  27.03  24.47  25.43  25.85  23.46  24.63  25.23  26.50  23.99  24.76  27.46  26.60  28.04  25.98  25.30  25.09  25.11  24.73
  24.18  23.67  24.92  26.10  24.19  25.35  23.50  24.38  24.17  23.88  25.41  26.58  23.78  24.07  23.06  24.70  25.59  24.99  25.37  23.88  26.15  26.24  25.32  26.31  26.06  24.75  24.39  25.33  24.43  24.45  23.52  25.41  24.37  25.16  24.15  24.38  24.45  24.80  27.03  24.47  25.43  25.85  23.46  24.63  25.23  26.50  23.99  24.76  27.46  26.60  28.04  25.98  25.30  25.09  25.11  24.73
  24.18  23.67  24.92  26.10  24.19  25.35  23.50  24.38  24.17  23.88  25.41  26.58  23.78  24.07  23.06  24.70  25.59  24.99  25.37  23.88  26.15  26.24  25.32  26.31  26.06  24.75  24.39  25.33  24.43  24.45  23.52  25.41  24.37  25.16  24.15  24.38  24.45  24.80  27.03  24.47  25.43  25.85  23.46  24.63  25.23  26.50  23.99  24.76  27.46  26.60  28.04  25.98  25.30  25.09  25.11  24.73
  24.18  23.67  24.92  26.10  24.19  25.35  23.50  24.38  24.17  23.88  25.41  26.58  23.78  24.07  23.06  24.70  25.59  24.99  25.37  23.88  26.15  26.24  25.32  26.31  26.06  24.75  24.39  25.33  24.43  24.45  23.52  25.41  24.37  25.16  24.15  24.38  24.45  24.80  27.03  24.47  25.43  25.85  23.46  24.63  25.23  26.50  23.99  24.76  27.46  26.60  28.04  25.98  25.30  25.09  25.11  24.73
  24.18  23.67  24.92  26.10  24.19  25.35  23.50  24.38  24.17  23.88  25.41  26.58  23.78  24.07  23.06  24.70  25.59  24.99  25.37  23.88  26.15  26.24  25.32  26.31  26.06  24.75  24.39  25.33  24.43  24.45  23.52  25.41  24.37  25.16  24.15  24.38  24.45  24.80  27.03  24.47  25.43  25.85  23.46  24.63  25.23  26.50  23.99  24.76  27.46  26.60  28.04  25.98  25.30  25.09  25.11  24.73
  24.18  23.67  24.92  26.10  24.19  25.35  23.50  24.38  24.17  23.88  25.41  26.58  23.78  24.07  23.06  24.70  25.59  24.99  25.37  23.88  26.15  26.24  25.32  26.31  26.06  24.75  24.39  25.33  24.43  24.45  23.52  25.41  24.37  25.16  24.15  24.38  24.45  24.80  27.03  24.47  25.43  25.85  23.46  24.63  25.23  26.50  23.99  24.76  27.46  26.60  28.04  25.98  25.30  25.09  25.11  24.73
  24.18  23.67  24.92  26.10  24.19  25.35  23.50  24.38  24.17  23.88  25.41  26.58  23.78  24.07  23.06  24.70  25.59  24.99  25.37  23.88  26.15  26.24  25.32  26.31  26.06  24.75  24.39  25.33  24.43  24.45  23.52  25.41  24.37  25.16  24.15  24.38  24.45  24.80  27.03  24.47  25.43  25.85  23.46  24.63  25.23  26.50  23.99  24.76  27.46  26.60  28.04  25.98  25.30  25.09  25.11  24.73
  24.18  23.67  24.92  26.10  24.19  25.35  23.50  24.38  24.17  23.88  25.41  26.58  23.78  24.07  23.06  24.70  25.59  24.99  25.37  23.88  26.15  26.24  25.32  26.31  26.06  24.75  24.39  25.33  24.43  24.45  23.52  25.41  24.37  25.16  24.15  24.38  24.45  24.80  27.03  24.47  25.43  25.85  23.46  24.63  25.23  26.50  23.99  24.76  27.46  26.60  28.04  25.98  25.30  25.09  25.11  24.73
  24.18  23.67  24.92  26.10  24.19  25.35  23.50  24.38  24.17  23.88  25.41  26.58  23.78  24.07  23.06  24.70  25.59  24.99  25.37  23.88  26.15  26.24  25.32  26.31  26.06  24.75  24.39  25.33  24.43  24.45  23.52  25.41  24.37  25.16  24.15  24.38  24.45  24.80  27.03  24.47  25.43  25.85  23.46  24.63  25.23  26.50  23.99  24.76  27.46  26.60  28.04  25.98  25.30  25.09  25.11  24.73
  24.18  23.67  24.92  26.10  24.19  25.35  23.50  24.38  24.17  23.88  25.41  26.58  23.78  24.07  23.06  24.70  25.59  24.99  25.37  23.88  26.15  26.24  25.32  26.31  26.06  24.75  24.39  25.33  24.43  24.45  23.52  25.41  24.37  25.16  24.15  24.38  24.45  24.80  27.03  24.47  25.43  25.85  23.46  24.63  25.23  26.50  23.99  24.76  27.46  26.60  28.04  25.98  25.30  25.09  25.11  24.73
  24.18  23.67  24.92  26.10  24.19  25.35  23.50  24.38  24.17  23.88  25.41  26.58  23.78  24.07  23.06  24.70  25.59  24.99  25.37  23.88  26.15  26.24  25.32  26.31  26.06  24.75  24.39  25.33  24.43  24.45  23.52  25.41  24.37  25.16  24.15  24.38  24.45  24.80  27.03  24.47  25.43  25.85  23.46  24.63  25.23  26.50  23.99  24.76  27.46  26.60  28.04  25.98  25.30  25.09  25.11  24.73
  24.18  23.67  24.92  26.10  24.19  25.35  23.50  24.38  24.17  23.88  25.41  26.58  23.78  24.07  23.06  24.70  25.59  24.99  25.37  23.88  26.15  26.24  25.32  26.31  26.06  24.75  24.39  25.33  24.43  24.45  23.52  25.41  24.37  25.16  24.15  24.38  24.45  24.80  27.03  24.47  25.43  25.85  23.46  24.63  25.23  26.50  23.99  24.76  27.46  26.60  28.04  25.98  25.30  25.09  25.11  24.73
  24.18  23.67  24.92  26.10  24.19  25.35  23.50  24.38  24.17  23.88  25.41  26.58  23.78  24.07  23.06  24.70  25.59  24.99  25.37  23.88  26.15  26.24  25.32  26.31  26.06  24.75  24.39  25.33  24.43  24.45  23.52  25.41  24.37  25.16  24.15  24.38  24.45  24.80  27.03  24.47  25.43  25.85  23.46  24.63  25.23  26.50  23.99  24.76  27.46  26.60  28.04  25.98  25.30  25.09  25.11  24.73
