# Supplementary material for: Accounting for skill in trend, variability, and autocorrelation facilitates better multi-model projections: Application to the AMOC and temperature time series
Source: PLoS One. 2019 Apr 10;14(4):e0214535. doi: 10.1371/journal.pone.0214535 (PMC6457553; doi:10.1371/journal.pone.0214535)
Supplement: S2 File — (ZIP) [file pone.0214535.s002.zip › input/tasmaxhistoricalosse/M9_1950_2005_pp_JJA_tasmaxhistoricalosse_clim.txt]

  24.52  24.56  24.79  24.91  23.64  23.55  23.27  23.44  24.00  25.05  23.72  24.38  23.77  25.11  23.38  24.16  23.53  25.09  23.65  24.48  24.71  24.35  24.94  24.46  24.88  23.67  24.91  23.23  24.03  24.03  25.46  23.29  24.46  22.31  23.79  24.01  24.14  24.02  24.05  24.35  25.38  23.66  24.39  25.10  24.54  23.76  25.16  24.33  24.54  25.16  25.34  24.31  24.60  25.02  24.39  25.36
  24.52  24.56  24.79  24.91  23.64  23.55  23.27  23.44  24.00  25.05  23.72  24.38  23.77  25.11  23.38  24.16  23.53  25.09  23.65  24.48  24.71  24.35  24.94  24.46  24.88  23.67  24.91  23.23  24.03  24.03  25.46  23.29  24.46  22.31  23.79  24.01  24.14  24.02  24.05  24.35  25.38  23.66  24.39  25.10  24.54  23.76  25.16  24.33  24.54  25.16  25.34  24.31  24.60  25.02  24.39  25.36
  24.52  24.56  24.79  24.91  23.64  23.55  23.27  23.44  24.00  25.05  23.72  24.38  23.77  25.11  23.38  24.16  23.53  25.09  23.65  24.48  24.71  24.35  24.94  24.46  24.88  23.67  24.91  23.23  24.03  24.03  25.46  23.29  24.46  22.31  23.79  24.01  24.14  24.02  24.05  24.35  25.38  23.66  24.39  25.10  24.54  23.76  25.16  24.33  24.54  25.16  25.34  24.31  24.60  25.02  24.39  25.36
  24.52  24.56  24.79  24.91  23.64  23.55  23.27  23.44  24.00  25.05  23.72  24.38  23.77  25.11  23.38  24.16  23.53  25.09  23.65  24.48  24.71  24.35  24.94  24.46  24.88  23.67  24.91  23.23  24.03  24.03  25.46  23.29  24.46  22.31  23.79  24.01  24.14  24.02  24.05  24.35  25.38  23.66  24.39  25.10  24.54  23.76  25.16  24.33  24.54  25.16  25.34  24.31  24.60  25.02  24.39  25.36
  24.52  24.56  24.79  24.91  23.64  23.55  23.27  23.44  24.00  25.05  23.72  24.38  23.77  25.11  23.38  24.16  23.53  25.09  23.65  24.48  24.71  24.35  24.94  24.46  24.88  23.67  24.91  23.23  24.03  24.03  25.46  23.29  24.46  22.31  23.79  24.01  24.14  24.02  24.05  24.35  25.38  23.66  24.39  25.10  24.54  23.76  25.16  24.33  24.54  25.16  25.34  24.31  24.60  25.02  24.39  25.36
  24.52  24.56  24.79  24.91  23.64  23.55  23.27  23.44  24.00  25.05  23.72  24.38  23.77  25.11  23.38  24.16  23.53  25.09  23.65  24.48  24.71  24.35  24.94  24.46  24.88  23.67  24.91  23.23  24.03  24.03  25.46  23.29  24.46  22.31  23.79  24.01  24.14  24.02  24.05  24.35  25.38  23.66  24.39  25.10  24.54  23.76  25.16  24.33  24.54  25.16  25.34  24.31  24.60  25.02  24.39  25.36
  24.52  24.56  24.79  24.91  23.64  23.55  23.27  23.44  24.00  25.05  23.72  24.38  23.77  25.11  23.38  24.16  23.53  25.09  23.65  24.48  24.71  24.35  24.94  24.46  24.88  23.67  24.91  23.23  24.03  24.03  25.46  23.29  24.46  22.31  23.79  24.01  24.14  24.02  24.05  24.35  25.38  23.66  24.39  25.10  24.54  23.76  25.16  24.33  24.54  25.16  25.34  24.31  24.60  25.02  24.39  25.36
  24.52  24.56  24.79  24.91  23.64  23.55  23.27  23.44  24.00  25.05  23.72  24.38  23.77  25.11  23.38  24.16  23.53  25.09  23.65  24.48  24.71  24.35  24.94  24.46  24.88  23.67  24.91  23.23  24.03  24.03  25.46  23.29  24.46  22.31  23.79  24.01  24.14  24.02  24.05  24.35  25.38  23.66  24.39  25.10  24.54  23.76  25.16  24.33  24.54  25.16  25.34  24.31  24.60  25.02  24.39  25.36
  24.52  24.56  24.79  24.91  23.64  23.55  23.27  23.44  24.00  25.05  23.72  24.38  23.77  25.11  23.38  24.16  23.53  25.09  23.65  24.48  24.71  24.35  24.94  24.46  24.88  23.67  24.91  23.23  24.03  24.03  25.46  23.29  24.46  22.31  23.79  24.01  24.14  24.02  24.05  24.35  25.38  23.66  24.39  25.10  24.54  23.76  25.16  24.33  24.54  25.16  25.34  24.31  24.60  25.02  24.39  25.36
  24.52  24.56  24.79  24.91  23.64  23.55  23.27  23.44  24.00  25.05  23.72  24.38  23.77  25.11  23.38  24.16  23.53  25.09  23.65  24.48  24.71  24.35  24.94  24.46  24.88  23.67  24.91  23.23  24.03  24.03  25.46  23.29  24.46  22.31  23.79  24.01  24.14  24.02  24.05  24.35  25.38  23.66  24.39  25.10  24.54  23.76  25.16  24.33  24.54  25.16  25.34  24.31  24.60  25.02  24.39  25.36
  24.52  24.56  24.79  24.91  23.64  23.55  23.27  23.44  24.00  25.05  23.72  24.38  23.77  25.11  23.38  24.16  23.53  25.09  23.65  24.48  24.71  24.35  24.94  24.46  24.88  23.67  24.91  23.23  24.03  24.03  25.46  23.29  24.46  22.31  23.79  24.01  24.14  24.02  24.05  24.35  25.38  23.66  24.39  25.10  24.54  23.76  25.16  24.33  24.54  25.16  25.34  24.31  24.60  25.02  24.39  25.36
  24.52  24.56  24.79  24.91  23.64  23.55  23.27  23.44  24.00  25.05  23.72  24.38  23.77  25.11  23.38  24.16  23.53  25.09  23.65  24.48  24.71  24.35  24.94  24.46  24.88  23.67  24.91  23.23  24.03  24.03  25.46  23.29  24.46  22.31  23.79  24.01  24.14  24.02  24.05  24.35  25.38  23.66  24.39  25.10  24.54  23.76  25.16  24.33  24.54  25.16  25.34  24.31  24.60  25.02  24.39  25.36
  24.52  24.56  24.79  24.91  23.64  23.55  23.27  23.44  24.00  25.05  23.72  24.38  23.77  25.11  23.38  24.16  23.53  25.09  23.65  24.48  24.71  24.35  24.94  24.46  24.88  23.67  24.91  23.23  24.03  24.03  25.46  23.29  24.46  22.31  23.79  24.01  24.14  24.02  24.05  24.35  25.38  23.66  24.39  25.10  24.54  23.76  25.16  24.33  24.54  25.16  25.34  24.31  24.60  25.02  24.39  25.36
  24.52  24.56  24.79  24.91  23.64  23.55  23.27  23.44  24.00  25.05  23.72  24.38  23.77  25.11  23.38  24.16  23.53  25.09  23.65  24.48  24.71  24.35  24.94  24.46  24.88  23.67  24.91  23.23  24.03  24.03  25.46  23.29  24.46  22.31  23.79  24.01  24.14  24.02  24.05  24.35  25.38  23.66  24.39  25.10  24.54  23.76  25.16  24.33  24.54  25.16  25.34  24.31  24.60  25.02  24.39  25.36
  24.52  24.56  24.79  24.91  23.64  23.55  23.27  23.44  24.00  25.05  23.72  24.38  23.77  25.11  23.38  24.16  23.53  25.09  23.65  24.48  24.71  24.35  24.94  24.46  24.88  23.67  24.91  23.23  24.03  24.03  25.46  23.29  24.46  22.31  23.79  24.01  24.14  24.02  24.05  24.35  25.38  23.66  24.39  25.10  24.54  23.76  25.16  24.33  24.54  25.16  25.34  24.31  24.60  25.02  24.39  25.36
  24.52  24.56  24.79  24.91  23.64  23.55  23.27  23.44  24.00  25.05  23.72  24.38  23.77  25.11  23.38  24.16  23.53  25.09  23.65  24.48  24.71  24.35  24.94  24.46  24.88  23.67  24.91  23.23  24.03  24.03  25.46  23.29  24.46  22.31  23.79  24.01  24.14  24.02  24.05  24.35  25.38  23.66  24.39  25.10  24.54  23.76  25.16  24.33  24.54  25.16  25.34  24.31  24.60  25.02  24.39  25.36
  24.52  24.56  24.79  24.91  23.64  23.55  23.27  23.44  24.00  25.05  23.72  24.38  23.77  25.11  23.38  24.16  23.53  25.09  23.65  24.48  24.71  24.35  24.94  24.46  24.88  23.67  24.91  23.23  24.03  24.03  25.46  23.29  24.46  22.31  23.79  24.01  24.14  24.02  24.05  24.35  25.38  23.66  24.39  25.10  24.54  23.76  25.16  24.33  24.54  25.16  25.34  24.31  24.60  25.02  24.39  25.36
  24.52  24.56  24.79  24.91  23.64  23.55  23.27  23.44  24.00  25.05  23.72  24.38  23.77  25.11  23.38  24.16  23.53  25.09  23.65  24.48  24.71  24.35  24.94  24.46  24.88  23.67  24.91  23.23  24.03  24.03  25.46  23.29  24.46  22.31  23.79  24.01  24.14  24.02  24.05  24.35  25.38  23.66  24.39  25.10  24.54  23.76  25.16  24.33  24.54  25.16  25.34  24.31  24.60  25.02  24.39  25.36
  24.52  24.56  24.79  24.91  23.64  23.55  23.27  23.44  24.00  25.05  23.72  24.38  23.77  25.11  23.38  24.16  23.53  25.09  23.65  24.48  24.71  24.35  24.94  24.46  24.88  23.67  24.91  23.23  24.03  24.03  25.46  23.29  24.46  22.31  23.79  24.01  24.14  24.02  24.05  24.35  25.38  23.66  24.39  25.10  24.54  23.76  25.16  24.33  24.54  25.16  25.34  24.31  24.60  25.02  24.39  25.36
  24.52  24.56  24.79  24.91  23.64  23.55  23.27  23.44  24.00  25.05  23.72  24.38  23.77  25.11  23.38  24.16  23.53  25.09  23.65  24.48  24.71  24.35  24.94  24.46  24.88  23.67  24.91  23.23  24.03  24.03  25.46  23.29  24.46  22.31  23.79  24.01  24.14  24.02  24.05  24.35  25.38  23.66  24.39  25.10  24.54  23.76  25.16  24.33  24.54  25.16  25.34  24.31  24.60  25.02  24.39  25.36
  24.52  24.56  24.79  24.91  23.64  23.55  23.27  23.44  24.00  25.05  23.72  24.38  23.77  25.11  23.38  24.16  23.53  25.09  23.65  24.48  24.71  24.35  24.94  24.46  24.88  23.67  24.91  23.23  24.03  24.03  25.46  23.29  24.46  22.31  23.79  24.01  24.14  24.02  24.05  24.35  25.38  23.66  24.39  25.10  24.54  23.76  25.16  24.33  24.54  25.16  25.34  24.31  24.60  25.02  24.39  25.36
  24.52  24.56  24.79  24.91  23.64  23.55  23.27  23.44  24.00  25.05  23.72  24.38  23.77  25.11  23.38  24.16  23.53  25.09  23.65  24.48  24.71  24.35  24.94  24.46  24.88  23.67  24.91  23.23  24.03  24.03  25.46  23.29  24.46  22.31  23.79  24.01  24.14  24.02  24.05  24.35  25.38  23.66  24.39  25.10  24.54  23.76  25.16  24.33  24.54  25.16  25.34  24.31  24.60  25.02  24.39  25.36
  24.52  24.56  24.79  24.91  23.64  23.55  23.27  23.44  24.00  25.05  23.72  24.38  23.77  25.11  23.38  24.16  23.53  25.09  23.65  24.48  24.71  24.35  24.94  24.46  24.88  23.67  24.91  23.23  24.03  24.03  25.46  23.29  24.46  22.31  23.79  24.01  24.14  24.02  24.05  24.35  25.38  23.66  24.39  25.10  24.54  23.76  25.16  24.33  24.54  25.16  25.34  24.31  24.60  25.02  24.39  25.36
  24.52  24.56  24.79  24.91  23.64  23.55  23.27  23.44  24.00  25.05  23.72  24.38  23.77  25.11  23.38  24.16  23.53  25.09  23.65  24.48  24.71  24.35  24.94  24.46  24.88  23.67  24.91  23.23  24.03  24.03  25.46  23.29  24.46  22.31  23.79  24.01  24.14  24.02  24.05  24.35  25.38  23.66  24.39  25.10  24.54  23.76  25.16  24.33  24.54  25.16  25.34  24.31  24.60  25.02  24.39  25.36
  24.52  24.56  24.79  24.91  23.64  23.55  23.27  23.44  24.00  25.05  23.72  24.38  23.77  25.11  23.38  24.16  23.53  25.09  23.65  24.48  24.71  24.35  24.94  24.46  24.88  23.67  24.91  23.23  24.03  24.03  25.46  23.29  24.46  22.31  23.79  24.01  24.14  24.02  24.05  24.35  25.38  23.66  24.39  25.10  24.54  23.76  25.16  24.33  24.54  25.16  25.34  24.31  24.60  25.02  24.39  25.36
  24.52  24.56  24.79  24.91  23.64  23.55  23.27  23.44  24.00  25.05  23.72  24.38  23.77  25.11  23.38  24.16  23.53  25.09  23.65  24.48  24.71  24.35  24.94  24.46  24.88  23.67  24.91  23.23  24.03  24.03  25.46  23.29  24.46  22.31  23.79  24.01  24.14  24.02  24.05  24.35  25.38  23.66  24.39  25.10  24.54  23.76  25.16  24.33  24.54  25.16  25.34  24.31  24.60  25.02  24.39  25.36
  24.52  24.56  24.79  24.91  23.64  23.55  23.27  23.44  24.00  25.05  23.72  24.38  23.77  25.11  23.38  24.16  23.53  25.09  23.65  24.48  24.71  24.35  24.94  24.46  24.88  23.67  24.91  23.23  24.03  24.03  25.46  23.29  24.46  22.31  23.79  24.01  24.14  24.02  24.05  24.35  25.38  23.66  24.39  25.10  24.54  23.76  25.16  24.33  24.54  25.16  25.34  24.31  24.60  25.02  24.39  25.36
  24.52  24.56  24.79  24.91  23.64  23.55  23.27  23.44  24.00  25.05  23.72  24.38  23.77  25.11  23.38  24.16  23.53  25.09  23.65  24.48  24.71  24.35  24.94  24.46  24.88  23.67  24.91  23.23  24.03  24.03  25.46  23.29  24.46  22.31  23.79  24.01  24.14  24.02  24.05  24.35  25.38  23.66  24.39  25.10  24.54  23.76  25.16  24.33  24.54  25.16  25.34  24.31  24.60  25.02  24.39  25.36
  24.52  24.56  24.79  24.91  23.64  23.55  23.27  23.44  24.00  25.05  23.72  24.38  23.77  25.11  23.38  24.16  23.53  25.09  23.65  24.48  24.71  24.35  24.94  24.46  24.88  23.67  24.91  23.23  24.03  24.03  25.46  23.29  24.46  22.31  23.79  24.01  24.14  24.02  24.05  24.35  25.38  23.66  24.39  25.10  24.54  23.76  25.16  24.33  24.54  25.16  25.34  24.31  24.60  25.02  24.39  25.36
