# Supplementary material for: Accounting for skill in trend, variability, and autocorrelation facilitates better multi-model projections: Application to the AMOC and temperature time series
Source: PLoS One. 2019 Apr 10;14(4):e0214535. doi: 10.1371/journal.pone.0214535 (PMC6457553; doi:10.1371/journal.pone.0214535)
Supplement: S2 File — (ZIP) [file pone.0214535.s002.zip › input/tasmaxhistoricalosse/M2_1973_2005_pp_JJA_tasmaxhistoricalosse_clim.txt]

  24.41  24.00  24.75  27.03  26.74  25.35  25.95  26.05  23.68  22.63  23.68  21.80  25.01  24.76  23.89  24.46  23.86  25.52  26.20  23.99  26.78  23.87  24.93  24.83  24.61  23.51  24.19  23.78  24.65  22.95  22.84  25.67  25.11
  24.41  24.00  24.75  27.03  26.74  25.35  25.95  26.05  23.68  22.63  23.68  21.80  25.01  24.76  23.89  24.46  23.86  25.52  26.20  23.99  26.78  23.87  24.93  24.83  24.61  23.51  24.19  23.78  24.65  22.95  22.84  25.67  25.11
  24.41  24.00  24.75  27.03  26.74  25.35  25.95  26.05  23.68  22.63  23.68  21.80  25.01  24.76  23.89  24.46  23.86  25.52  26.20  23.99  26.78  23.87  24.93  24.83  24.61  23.51  24.19  23.78  24.65  22.95  22.84  25.67  25.11
  24.41  24.00  24.75  27.03  26.74  25.35  25.95  26.05  23.68  22.63  23.68  21.80  25.01  24.76  23.89  24.46  23.86  25.52  26.20  23.99  26.78  23.87  24.93  24.83  24.61  23.51  24.19  23.78  24.65  22.95  22.84  25.67  25.11
  24.41  24.00  24.75  27.03  26.74  25.35  25.95  26.05  23.68  22.63  23.68  21.80  25.01  24.76  23.89  24.46  23.86  25.52  26.20  23.99  26.78  23.87  24.93  24.83  24.61  23.51  24.19  23.78  24.65  22.95  22.84  25.67  25.11
  24.41  24.00  24.75  27.03  26.74  25.35  25.95  26.05  23.68  22.63  23.68  21.80  25.01  24.76  23.89  24.46  23.86  25.52  26.20  23.99  26.78  23.87  24.93  24.83  24.61  23.51  24.19  23.78  24.65  22.95  22.84  25.67  25.11
  24.41  24.00  24.75  27.03  26.74  25.35  25.95  26.05  23.68  22.63  23.68  21.80  25.01  24.76  23.89  24.46  23.86  25.52  26.20  23.99  26.78  23.87  24.93  24.83  24.61  23.51  24.19  23.78  24.65  22.95  22.84  25.67  25.11
  24.41  24.00  24.75  27.03  26.74  25.35  25.95  26.05  23.68  22.63  23.68  21.80  25.01  24.76  23.89  24.46  23.86  25.52  26.20  23.99  26.78  23.87  24.93  24.83  24.61  23.51  24.19  23.78  24.65  22.95  22.84  25.67  25.11
  24.41  24.00  24.75  27.03  26.74  25.35  25.95  26.05  23.68  22.63  23.68  21.80  25.01  24.76  23.89  24.46  23.86  25.52  26.20  23.99  26.78  23.87  24.93  24.83  24.61  23.51  24.19  23.78  24.65  22.95  22.84  25.67  25.11
  24.41  24.00  24.75  27.03  26.74  25.35  25.95  26.05  23.68  22.63  23.68  21.80  25.01  24.76  23.89  24.46  23.86  25.52  26.20  23.99  26.78  23.87  24.93  24.83  24.61  23.51  24.19  23.78  24.65  22.95  22.84  25.67  25.11
  24.41  24.00  24.75  27.03  26.74  25.35  25.95  26.05  23.68  22.63  23.68  21.80  25.01  24.76  23.89  24.46  23.86  25.52  26.20  23.99  26.78  23.87  24.93  24.83  24.61  23.51  24.19  23.78  24.65  22.95  22.84  25.67  25.11
  24.41  24.00  24.75  27.03  26.74  25.35  25.95  26.05  23.68  22.63  23.68  21.80  25.01  24.76  23.89  24.46  23.86  25.52  26.20  23.99  26.78  23.87  24.93  24.83  24.61  23.51  24.19  23.78  24.65  22.95  22.84  25.67  25.11
  24.41  24.00  24.75  27.03  26.74  25.35  25.95  26.05  23.68  22.63  23.68  21.80  25.01  24.76  23.89  24.46  23.86  25.52  26.20  23.99  26.78  23.87  24.93  24.83  24.61  23.51  24.19  23.78  24.65  22.95  22.84  25.67  25.11
  24.41  24.00  24.75  27.03  26.74  25.35  25.95  26.05  23.68  22.63  23.68  21.80  25.01  24.76  23.89  24.46  23.86  25.52  26.20  23.99  26.78  23.87  24.93  24.83  24.61  23.51  24.19  23.78  24.65  22.95  22.84  25.67  25.11
  24.41  24.00  24.75  27.03  26.74  25.35  25.95  26.05  23.68  22.63  23.68  21.80  25.01  24.76  23.89  24.46  23.86  25.52  26.20  23.99  26.78  23.87  24.93  24.83  24.61  23.51  24.19  23.78  24.65  22.95  22.84  25.67  25.11
  24.41  24.00  24.75  27.03  26.74  25.35  25.95  26.05  23.68  22.63  23.68  21.80  25.01  24.76  23.89  24.46  23.86  25.52  26.20  23.99  26.78  23.87  24.93  24.83  24.61  23.51  24.19  23.78  24.65  22.95  22.84  25.67  25.11
  24.41  24.00  24.75  27.03  26.74  25.35  25.95  26.05  23.68  22.63  23.68  21.80  25.01  24.76  23.89  24.46  23.86  25.52  26.20  23.99  26.78  23.87  24.93  24.83  24.61  23.51  24.19  23.78  24.65  22.95  22.84  25.67  25.11
  24.41  24.00  24.75  27.03  26.74  25.35  25.95  26.05  23.68  22.63  23.68  21.80  25.01  24.76  23.89  24.46  23.86  25.52  26.20  23.99  26.78  23.87  24.93  24.83  24.61  23.51  24.19  23.78  24.65  22.95  22.84  25.67  25.11
  24.41  24.00  24.75  27.03  26.74  25.35  25.95  26.05  23.68  22.63  23.68  21.80  25.01  24.76  23.89  24.46  23.86  25.52  26.20  23.99  26.78  23.87  24.93  24.83  24.61  23.51  24.19  23.78  24.65  22.95  22.84  25.67  25.11
  24.41  24.00  24.75  27.03  26.74  25.35  25.95  26.05  23.68  22.63  23.68  21.80  25.01  24.76  23.89  24.46  23.86  25.52  26.20  23.99  26.78  23.87  24.93  24.83  24.61  23.51  24.19  23.78  24.65  22.95  22.84  25.67  25.11
  24.41  24.00  24.75  27.03  26.74  25.35  25.95  26.05  23.68  22.63  23.68  21.80  25.01  24.76  23.89  24.46  23.86  25.52  26.20  23.99  26.78  23.87  24.93  24.83  24.61  23.51  24.19  23.78  24.65  22.95  22.84  25.67  25.11
  24.41  24.00  24.75  27.03  26.74  25.35  25.95  26.05  23.68  22.63  23.68  21.80  25.01  24.76  23.89  24.46  23.86  25.52  26.20  23.99  26.78  23.87  24.93  24.83  24.61  23.51  24.19  23.78  24.65  22.95  22.84  25.67  25.11
  24.41  24.00  24.75  27.03  26.74  25.35  25.95  26.05  23.68  22.63  23.68  21.80  25.01  24.76  23.89  24.46  23.86  25.52  26.20  23.99  26.78  23.87  24.93  24.83  24.61  23.51  24.19  23.78  24.65  22.95  22.84  25.67  25.11
  24.41  24.00  24.75  27.03  26.74  25.35  25.95  26.05  23.68  22.63  23.68  21.80  25.01  24.76  23.89  24.46  23.86  25.52  26.20  23.99  26.78  23.87  24.93  24.83  24.61  23.51  24.19  23.78  24.65  22.95  22.84  25.67  25.11
  24.41  24.00  24.75  27.03  26.74  25.35  25.95  26.05  23.68  22.63  23.68  21.80  25.01  24.76  23.89  24.46  23.86  25.52  26.20  23.99  26.78  23.87  24.93  24.83  24.61  23.51  24.19  23.78  24.65  22.95  22.84  25.67  25.11
  24.41  24.00  24.75  27.03  26.74  25.35  25.95  26.05  23.68  22.63  23.68  21.80  25.01  24.76  23.89  24.46  23.86  25.52  26.20  23.99  26.78  23.87  24.93  24.83  24.61  23.51  24.19  23.78  24.65  22.95  22.84  25.67  25.11
  24.41  24.00  24.75  27.03  26.74  25.35  25.95  26.05  23.68  22.63  23.68  21.80  25.01  24.76  23.89  24.46  23.86  25.52  26.20  23.99  26.78  23.87  24.93  24.83  24.61  23.51  24.19  23.78  24.65  22.95  22.84  25.67  25.11
  24.41  24.00  24.75  27.03  26.74  25.35  25.95  26.05  23.68  22.63  23.68  21.80  25.01  24.76  23.89  24.46  23.86  25.52  26.20  23.99  26.78  23.87  24.93  24.83  24.61  23.51  24.19  23.78  24.65  22.95  22.84  25.67  25.11
  24.41  24.00  24.75  27.03  26.74  25.35  25.95  26.05  23.68  22.63  23.68  21.80  25.01  24.76  23.89  24.46  23.86  25.52  26.20  23.99  26.78  23.87  24.93  24.83  24.61  23.51  24.19  23.78  24.65  22.95  22.84  25.67  25.11
