# Supplementary material for: Accounting for skill in trend, variability, and autocorrelation facilitates better multi-model projections: Application to the AMOC and temperature time series
Source: PLoS One. 2019 Apr 10;14(4):e0214535. doi: 10.1371/journal.pone.0214535 (PMC6457553; doi:10.1371/journal.pone.0214535)
Supplement: S2 File — (ZIP) [file pone.0214535.s002.zip › input/tasmaxhistoricalosse/Obs_1973_2005_pp_JJA_tasmaxhistoricalosse_clim.txt]

  29.30  26.91  28.56  26.90  28.30  29.37  27.96  26.26  28.34  28.52  28.23  28.96  28.75  27.35  27.64  28.27  27.58  28.95  27.75  27.99  26.00  30.50  28.33  28.06  28.93  27.08  27.80  29.04  29.07  27.63  26.63  28.84  28.74
  29.30  26.91  28.56  26.90  28.30  29.37  27.96  26.26  28.34  28.52  28.23  28.96  28.75  27.35  27.64  28.27  27.58  28.95  27.75  27.99  26.00  30.50  28.33  28.06  28.93  27.08  27.80  29.04  29.07  27.63  26.63  28.84  28.74
  29.30  26.91  28.56  26.90  28.30  29.37  27.96  26.26  28.34  28.52  28.23  28.96  28.75  27.35  27.64  28.27  27.58  28.95  27.75  27.99  26.00  30.50  28.33  28.06  28.93  27.08  27.80  29.04  29.07  27.63  26.63  28.84  28.74
  29.30  26.91  28.56  26.90  28.30  29.37  27.96  26.26  28.34  28.52  28.23  28.96  28.75  27.35  27.64  28.27  27.58  28.95  27.75  27.99  26.00  30.50  28.33  28.06  28.93  27.08  27.80  29.04  29.07  27.63  26.63  28.84  28.74
  29.30  26.91  28.56  26.90  28.30  29.37  27.96  26.26  28.34  28.52  28.23  28.96  28.75  27.35  27.64  28.27  27.58  28.95  27.75  27.99  26.00  30.50  28.33  28.06  28.93  27.08  27.80  29.04  29.07  27.63  26.63  28.84  28.74
  29.30  26.91  28.56  26.90  28.30  29.37  27.96  26.26  28.34  28.52  28.23  28.96  28.75  27.35  27.64  28.27  27.58  28.95  27.75  27.99  26.00  30.50  28.33  28.06  28.93  27.08  27.80  29.04  29.07  27.63  26.63  28.84  28.74
  29.30  26.91  28.56  26.90  28.30  29.37  27.96  26.26  28.34  28.52  28.23  28.96  28.75  27.35  27.64  28.27  27.58  28.95  27.75  27.99  26.00  30.50  28.33  28.06  28.93  27.08  27.80  29.04  29.07  27.63  26.63  28.84  28.74
  29.30  26.91  28.56  26.90  28.30  29.37  27.96  26.26  28.34  28.52  28.23  28.96  28.75  27.35  27.64  28.27  27.58  28.95  27.75  27.99  26.00  30.50  28.33  28.06  28.93  27.08  27.80  29.04  29.07  27.63  26.63  28.84  28.74
  29.30  26.91  28.56  26.90  28.30  29.37  27.96  26.26  28.34  28.52  28.23  28.96  28.75  27.35  27.64  28.27  27.58  28.95  27.75  27.99  26.00  30.50  28.33  28.06  28.93  27.08  27.80  29.04  29.07  27.63  26.63  28.84  28.74
  29.30  26.91  28.56  26.90  28.30  29.37  27.96  26.26  28.34  28.52  28.23  28.96  28.75  27.35  27.64  28.27  27.58  28.95  27.75  27.99  26.00  30.50  28.33  28.06  28.93  27.08  27.80  29.04  29.07  27.63  26.63  28.84  28.74
  29.30  26.91  28.56  26.90  28.30  29.37  27.96  26.26  28.34  28.52  28.23  28.96  28.75  27.35  27.64  28.27  27.58  28.95  27.75  27.99  26.00  30.50  28.33  28.06  28.93  27.08  27.80  29.04  29.07  27.63  26.63  28.84  28.74
  29.30  26.91  28.56  26.90  28.30  29.37  27.96  26.26  28.34  28.52  28.23  28.96  28.75  27.35  27.64  28.27  27.58  28.95  27.75  27.99  26.00  30.50  28.33  28.06  28.93  27.08  27.80  29.04  29.07  27.63  26.63  28.84  28.74
  29.30  26.91  28.56  26.90  28.30  29.37  27.96  26.26  28.34  28.52  28.23  28.96  28.75  27.35  27.64  28.27  27.58  28.95  27.75  27.99  26.00  30.50  28.33  28.06  28.93  27.08  27.80  29.04  29.07  27.63  26.63  28.84  28.74
  29.30  26.91  28.56  26.90  28.30  29.37  27.96  26.26  28.34  28.52  28.23  28.96  28.75  27.35  27.64  28.27  27.58  28.95  27.75  27.99  26.00  30.50  28.33  28.06  28.93  27.08  27.80  29.04  29.07  27.63  26.63  28.84  28.74
  29.30  26.91  28.56  26.90  28.30  29.37  27.96  26.26  28.34  28.52  28.23  28.96  28.75  27.35  27.64  28.27  27.58  28.95  27.75  27.99  26.00  30.50  28.33  28.06  28.93  27.08  27.80  29.04  29.07  27.63  26.63  28.84  28.74
  29.30  26.91  28.56  26.90  28.30  29.37  27.96  26.26  28.34  28.52  28.23  28.96  28.75  27.35  27.64  28.27  27.58  28.95  27.75  27.99  26.00  30.50  28.33  28.06  28.93  27.08  27.80  29.04  29.07  27.63  26.63  28.84  28.74
  29.30  26.91  28.56  26.90  28.30  29.37  27.96  26.26  28.34  28.52  28.23  28.96  28.75  27.35  27.64  28.27  27.58  28.95  27.75  27.99  26.00  30.50  28.33  28.06  28.93  27.08  27.80  29.04  29.07  27.63  26.63  28.84  28.74
  29.30  26.91  28.56  26.90  28.30  29.37  27.96  26.26  28.34  28.52  28.23  28.96  28.75  27.35  27.64  28.27  27.58  28.95  27.75  27.99  26.00  30.50  28.33  28.06  28.93  27.08  27.80  29.04  29.07  27.63  26.63  28.84  28.74
  29.30  26.91  28.56  26.90  28.30  29.37  27.96  26.26  28.34  28.52  28.23  28.96  28.75  27.35  27.64  28.27  27.58  28.95  27.75  27.99  26.00  30.50  28.33  28.06  28.93  27.08  27.80  29.04  29.07  27.63  26.63  28.84  28.74
  29.30  26.91  28.56  26.90  28.30  29.37  27.96  26.26  28.34  28.52  28.23  28.96  28.75  27.35  27.64  28.27  27.58  28.95  27.75  27.99  26.00  30.50  28.33  28.06  28.93  27.08  27.80  29.04  29.07  27.63  26.63  28.84  28.74
  29.30  26.91  28.56  26.90  28.30  29.37  27.96  26.26  28.34  28.52  28.23  28.96  28.75  27.35  27.64  28.27  27.58  28.95  27.75  27.99  26.00  30.50  28.33  28.06  28.93  27.08  27.80  29.04  29.07  27.63  26.63  28.84  28.74
  29.30  26.91  28.56  26.90  28.30  29.37  27.96  26.26  28.34  28.52  28.23  28.96  28.75  27.35  27.64  28.27  27.58  28.95  27.75  27.99  26.00  30.50  28.33  28.06  28.93  27.08  27.80  29.04  29.07  27.63  26.63  28.84  28.74
  29.30  26.91  28.56  26.90  28.30  29.37  27.96  26.26  28.34  28.52  28.23  28.96  28.75  27.35  27.64  28.27  27.58  28.95  27.75  27.99  26.00  30.50  28.33  28.06  28.93  27.08  27.80  29.04  29.07  27.63  26.63  28.84  28.74
  29.30  26.91  28.56  26.90  28.30  29.37  27.96  26.26  28.34  28.52  28.23  28.96  28.75  27.35  27.64  28.27  27.58  28.95  27.75  27.99  26.00  30.50  28.33  28.06  28.93  27.08  27.80  29.04  29.07  27.63  26.63  28.84  28.74
  29.30  26.91  28.56  26.90  28.30  29.37  27.96  26.26  28.34  28.52  28.23  28.96  28.75  27.35  27.64  28.27  27.58  28.95  27.75  27.99  26.00  30.50  28.33  28.06  28.93  27.08  27.80  29.04  29.07  27.63  26.63  28.84  28.74
  29.30  26.91  28.56  26.90  28.30  29.37  27.96  26.26  28.34  28.52  28.23  28.96  28.75  27.35  27.64  28.27  27.58  28.95  27.75  27.99  26.00  30.50  28.33  28.06  28.93  27.08  27.80  29.04  29.07  27.63  26.63  28.84  28.74
  29.30  26.91  28.56  26.90  28.30  29.37  27.96  26.26  28.34  28.52  28.23  28.96  28.75  27.35  27.64  28.27  27.58  28.95  27.75  27.99  26.00  30.50  28.33  28.06  28.93  27.08  27.80  29.04  29.07  27.63  26.63  28.84  28.74
  29.30  26.91  28.56  26.90  28.30  29.37  27.96  26.26  28.34  28.52  28.23  28.96  28.75  27.35  27.64  28.27  27.58  28.95  27.75  27.99  26.00  30.50  28.33  28.06  28.93  27.08  27.80  29.04  29.07  27.63  26.63  28.84  28.74
  29.30  26.91  28.56  26.90  28.30  29.37  27.96  26.26  28.34  28.52  28.23  28.96  28.75  27.35  27.64  28.27  27.58  28.95  27.75  27.99  26.00  30.50  28.33  28.06  28.93  27.08  27.80  29.04  29.07  27.63  26.63  28.84  28.74
