# Supplementary material for: Accounting for skill in trend, variability, and autocorrelation facilitates better multi-model projections: Application to the AMOC and temperature time series
Source: PLoS One. 2019 Apr 10;14(4):e0214535. doi: 10.1371/journal.pone.0214535 (PMC6457553; doi:10.1371/journal.pone.0214535)
Supplement: S2 File — (ZIP) [file pone.0214535.s002.zip › input/tasmaxhistoricalosse/M11_1950_2005_pp_JJA_tasmaxhistoricalosse_clim.txt]

  25.15  25.19  25.95  23.98  25.00  24.69  25.30  25.05  25.00  25.39  24.23  24.26  25.40  24.65  25.24  24.52  24.71  26.51  25.06  24.40  24.39  23.77  26.49  25.56  25.97  24.16  25.91  25.57  24.74  25.08  25.93  25.00  25.47  24.96  24.16  24.49  25.73  25.41  25.15  24.13  24.95  25.50  24.79  24.70  25.90  25.95  24.64  24.60  23.94  25.20  27.41  25.35  25.20  26.29  24.94  24.85
  25.15  25.19  25.95  23.98  25.00  24.69  25.30  25.05  25.00  25.39  24.23  24.26  25.40  24.65  25.24  24.52  24.71  26.51  25.06  24.40  24.39  23.77  26.49  25.56  25.97  24.16  25.91  25.57  24.74  25.08  25.93  25.00  25.47  24.96  24.16  24.49  25.73  25.41  25.15  24.13  24.95  25.50  24.79  24.70  25.90  25.95  24.64  24.60  23.94  25.20  27.41  25.35  25.20  26.29  24.94  24.85
  25.15  25.19  25.95  23.98  25.00  24.69  25.30  25.05  25.00  25.39  24.23  24.26  25.40  24.65  25.24  24.52  24.71  26.51  25.06  24.40  24.39  23.77  26.49  25.56  25.97  24.16  25.91  25.57  24.74  25.08  25.93  25.00  25.47  24.96  24.16  24.49  25.73  25.41  25.15  24.13  24.95  25.50  24.79  24.70  25.90  25.95  24.64  24.60  23.94  25.20  27.41  25.35  25.20  26.29  24.94  24.85
  25.15  25.19  25.95  23.98  25.00  24.69  25.30  25.05  25.00  25.39  24.23  24.26  25.40  24.65  25.24  24.52  24.71  26.51  25.06  24.40  24.39  23.77  26.49  25.56  25.97  24.16  25.91  25.57  24.74  25.08  25.93  25.00  25.47  24.96  24.16  24.49  25.73  25.41  25.15  24.13  24.95  25.50  24.79  24.70  25.90  25.95  24.64  24.60  23.94  25.20  27.41  25.35  25.20  26.29  24.94  24.85
  25.15  25.19  25.95  23.98  25.00  24.69  25.30  25.05  25.00  25.39  24.23  24.26  25.40  24.65  25.24  24.52  24.71  26.51  25.06  24.40  24.39  23.77  26.49  25.56  25.97  24.16  25.91  25.57  24.74  25.08  25.93  25.00  25.47  24.96  24.16  24.49  25.73  25.41  25.15  24.13  24.95  25.50  24.79  24.70  25.90  25.95  24.64  24.60  23.94  25.20  27.41  25.35  25.20  26.29  24.94  24.85
  25.15  25.19  25.95  23.98  25.00  24.69  25.30  25.05  25.00  25.39  24.23  24.26  25.40  24.65  25.24  24.52  24.71  26.51  25.06  24.40  24.39  23.77  26.49  25.56  25.97  24.16  25.91  25.57  24.74  25.08  25.93  25.00  25.47  24.96  24.16  24.49  25.73  25.41  25.15  24.13  24.95  25.50  24.79  24.70  25.90  25.95  24.64  24.60  23.94  25.20  27.41  25.35  25.20  26.29  24.94  24.85
  25.15  25.19  25.95  23.98  25.00  24.69  25.30  25.05  25.00  25.39  24.23  24.26  25.40  24.65  25.24  24.52  24.71  26.51  25.06  24.40  24.39  23.77  26.49  25.56  25.97  24.16  25.91  25.57  24.74  25.08  25.93  25.00  25.47  24.96  24.16  24.49  25.73  25.41  25.15  24.13  24.95  25.50  24.79  24.70  25.90  25.95  24.64  24.60  23.94  25.20  27.41  25.35  25.20  26.29  24.94  24.85
  25.15  25.19  25.95  23.98  25.00  24.69  25.30  25.05  25.00  25.39  24.23  24.26  25.40  24.65  25.24  24.52  24.71  26.51  25.06  24.40  24.39  23.77  26.49  25.56  25.97  24.16  25.91  25.57  24.74  25.08  25.93  25.00  25.47  24.96  24.16  24.49  25.73  25.41  25.15  24.13  24.95  25.50  24.79  24.70  25.90  25.95  24.64  24.60  23.94  25.20  27.41  25.35  25.20  26.29  24.94  24.85
  25.15  25.19  25.95  23.98  25.00  24.69  25.30  25.05  25.00  25.39  24.23  24.26  25.40  24.65  25.24  24.52  24.71  26.51  25.06  24.40  24.39  23.77  26.49  25.56  25.97  24.16  25.91  25.57  24.74  25.08  25.93  25.00  25.47  24.96  24.16  24.49  25.73  25.41  25.15  24.13  24.95  25.50  24.79  24.70  25.90  25.95  24.64  24.60  23.94  25.20  27.41  25.35  25.20  26.29  24.94  24.85
  25.15  25.19  25.95  23.98  25.00  24.69  25.30  25.05  25.00  25.39  24.23  24.26  25.40  24.65  25.24  24.52  24.71  26.51  25.06  24.40  24.39  23.77  26.49  25.56  25.97  24.16  25.91  25.57  24.74  25.08  25.93  25.00  25.47  24.96  24.16  24.49  25.73  25.41  25.15  24.13  24.95  25.50  24.79  24.70  25.90  25.95  24.64  24.60  23.94  25.20  27.41  25.35  25.20  26.29  24.94  24.85
  25.15  25.19  25.95  23.98  25.00  24.69  25.30  25.05  25.00  25.39  24.23  24.26  25.40  24.65  25.24  24.52  24.71  26.51  25.06  24.40  24.39  23.77  26.49  25.56  25.97  24.16  25.91  25.57  24.74  25.08  25.93  25.00  25.47  24.96  24.16  24.49  25.73  25.41  25.15  24.13  24.95  25.50  24.79  24.70  25.90  25.95  24.64  24.60  23.94  25.20  27.41  25.35  25.20  26.29  24.94  24.85
  25.15  25.19  25.95  23.98  25.00  24.69  25.30  25.05  25.00  25.39  24.23  24.26  25.40  24.65  25.24  24.52  24.71  26.51  25.06  24.40  24.39  23.77  26.49  25.56  25.97  24.16  25.91  25.57  24.74  25.08  25.93  25.00  25.47  24.96  24.16  24.49  25.73  25.41  25.15  24.13  24.95  25.50  24.79  24.70  25.90  25.95  24.64  24.60  23.94  25.20  27.41  25.35  25.20  26.29  24.94  24.85
  25.15  25.19  25.95  23.98  25.00  24.69  25.30  25.05  25.00  25.39  24.23  24.26  25.40  24.65  25.24  24.52  24.71  26.51  25.06  24.40  24.39  23.77  26.49  25.56  25.97  24.16  25.91  25.57  24.74  25.08  25.93  25.00  25.47  24.96  24.16  24.49  25.73  25.41  25.15  24.13  24.95  25.50  24.79  24.70  25.90  25.95  24.64  24.60  23.94  25.20  27.41  25.35  25.20  26.29  24.94  24.85
  25.15  25.19  25.95  23.98  25.00  24.69  25.30  25.05  25.00  25.39  24.23  24.26  25.40  24.65  25.24  24.52  24.71  26.51  25.06  24.40  24.39  23.77  26.49  25.56  25.97  24.16  25.91  25.57  24.74  25.08  25.93  25.00  25.47  24.96  24.16  24.49  25.73  25.41  25.15  24.13  24.95  25.50  24.79  24.70  25.90  25.95  24.64  24.60  23.94  25.20  27.41  25.35  25.20  26.29  24.94  24.85
  25.15  25.19  25.95  23.98  25.00  24.69  25.30  25.05  25.00  25.39  24.23  24.26  25.40  24.65  25.24  24.52  24.71  26.51  25.06  24.40  24.39  23.77  26.49  25.56  25.97  24.16  25.91  25.57  24.74  25.08  25.93  25.00  25.47  24.96  24.16  24.49  25.73  25.41  25.15  24.13  24.95  25.50  24.79  24.70  25.90  25.95  24.64  24.60  23.94  25.20  27.41  25.35  25.20  26.29  24.94  24.85
  25.15  25.19  25.95  23.98  25.00  24.69  25.30  25.05  25.00  25.39  24.23  24.26  25.40  24.65  25.24  24.52  24.71  26.51  25.06  24.40  24.39  23.77  26.49  25.56  25.97  24.16  25.91  25.57  24.74  25.08  25.93  25.00  25.47  24.96  24.16  24.49  25.73  25.41  25.15  24.13  24.95  25.50  24.79  24.70  25.90  25.95  24.64  24.60  23.94  25.20  27.41  25.35  25.20  26.29  24.94  24.85
  25.15  25.19  25.95  23.98  25.00  24.69  25.30  25.05  25.00  25.39  24.23  24.26  25.40  24.65  25.24  24.52  24.71  26.51  25.06  24.40  24.39  23.77  26.49  25.56  25.97  24.16  25.91  25.57  24.74  25.08  25.93  25.00  25.47  24.96  24.16  24.49  25.73  25.41  25.15  24.13  24.95  25.50  24.79  24.70  25.90  25.95  24.64  24.60  23.94  25.20  27.41  25.35  25.20  26.29  24.94  24.85
  25.15  25.19  25.95  23.98  25.00  24.69  25.30  25.05  25.00  25.39  24.23  24.26  25.40  24.65  25.24  24.52  24.71  26.51  25.06  24.40  24.39  23.77  26.49  25.56  25.97  24.16  25.91  25.57  24.74  25.08  25.93  25.00  25.47  24.96  24.16  24.49  25.73  25.41  25.15  24.13  24.95  25.50  24.79  24.70  25.90  25.95  24.64  24.60  23.94  25.20  27.41  25.35  25.20  26.29  24.94  24.85
  25.15  25.19  25.95  23.98  25.00  24.69  25.30  25.05  25.00  25.39  24.23  24.26  25.40  24.65  25.24  24.52  24.71  26.51  25.06  24.40  24.39  23.77  26.49  25.56  25.97  24.16  25.91  25.57  24.74  25.08  25.93  25.00  25.47  24.96  24.16  24.49  25.73  25.41  25.15  24.13  24.95  25.50  24.79  24.70  25.90  25.95  24.64  24.60  23.94  25.20  27.41  25.35  25.20  26.29  24.94  24.85
  25.15  25.19  25.95  23.98  25.00  24.69  25.30  25.05  25.00  25.39  24.23  24.26  25.40  24.65  25.24  24.52  24.71  26.51  25.06  24.40  24.39  23.77  26.49  25.56  25.97  24.16  25.91  25.57  24.74  25.08  25.93  25.00  25.47  24.96  24.16  24.49  25.73  25.41  25.15  24.13  24.95  25.50  24.79  24.70  25.90  25.95  24.64  24.60  23.94  25.20  27.41  25.35  25.20  26.29  24.94  24.85
  25.15  25.19  25.95  23.98  25.00  24.69  25.30  25.05  25.00  25.39  24.23  24.26  25.40  24.65  25.24  24.52  24.71  26.51  25.06  24.40  24.39  23.77  26.49  25.56  25.97  24.16  25.91  25.57  24.74  25.08  25.93  25.00  25.47  24.96  24.16  24.49  25.73  25.41  25.15  24.13  24.95  25.50  24.79  24.70  25.90  25.95  24.64  24.60  23.94  25.20  27.41  25.35  25.20  26.29  24.94  24.85
  25.15  25.19  25.95  23.98  25.00  24.69  25.30  25.05  25.00  25.39  24.23  24.26  25.40  24.65  25.24  24.52  24.71  26.51  25.06  24.40  24.39  23.77  26.49  25.56  25.97  24.16  25.91  25.57  24.74  25.08  25.93  25.00  25.47  24.96  24.16  24.49  25.73  25.41  25.15  24.13  24.95  25.50  24.79  24.70  25.90  25.95  24.64  24.60  23.94  25.20  27.41  25.35  25.20  26.29  24.94  24.85
  25.15  25.19  25.95  23.98  25.00  24.69  25.30  25.05  25.00  25.39  24.23  24.26  25.40  24.65  25.24  24.52  24.71  26.51  25.06  24.40  24.39  23.77  26.49  25.56  25.97  24.16  25.91  25.57  24.74  25.08  25.93  25.00  25.47  24.96  24.16  24.49  25.73  25.41  25.15  24.13  24.95  25.50  24.79  24.70  25.90  25.95  24.64  24.60  23.94  25.20  27.41  25.35  25.20  26.29  24.94  24.85
  25.15  25.19  25.95  23.98  25.00  24.69  25.30  25.05  25.00  25.39  24.23  24.26  25.40  24.65  25.24  24.52  24.71  26.51  25.06  24.40  24.39  23.77  26.49  25.56  25.97  24.16  25.91  25.57  24.74  25.08  25.93  25.00  25.47  24.96  24.16  24.49  25.73  25.41  25.15  24.13  24.95  25.50  24.79  24.70  25.90  25.95  24.64  24.60  23.94  25.20  27.41  25.35  25.20  26.29  24.94  24.85
  25.15  25.19  25.95  23.98  25.00  24.69  25.30  25.05  25.00  25.39  24.23  24.26  25.40  24.65  25.24  24.52  24.71  26.51  25.06  24.40  24.39  23.77  26.49  25.56  25.97  24.16  25.91  25.57  24.74  25.08  25.93  25.00  25.47  24.96  24.16  24.49  25.73  25.41  25.15  24.13  24.95  25.50  24.79  24.70  25.90  25.95  24.64  24.60  23.94  25.20  27.41  25.35  25.20  26.29  24.94  24.85
  25.15  25.19  25.95  23.98  25.00  24.69  25.30  25.05  25.00  25.39  24.23  24.26  25.40  24.65  25.24  24.52  24.71  26.51  25.06  24.40  24.39  23.77  26.49  25.56  25.97  24.16  25.91  25.57  24.74  25.08  25.93  25.00  25.47  24.96  24.16  24.49  25.73  25.41  25.15  24.13  24.95  25.50  24.79  24.70  25.90  25.95  24.64  24.60  23.94  25.20  27.41  25.35  25.20  26.29  24.94  24.85
  25.15  25.19  25.95  23.98  25.00  24.69  25.30  25.05  25.00  25.39  24.23  24.26  25.40  24.65  25.24  24.52  24.71  26.51  25.06  24.40  24.39  23.77  26.49  25.56  25.97  24.16  25.91  25.57  24.74  25.08  25.93  25.00  25.47  24.96  24.16  24.49  25.73  25.41  25.15  24.13  24.95  25.50  24.79  24.70  25.90  25.95  24.64  24.60  23.94  25.20  27.41  25.35  25.20  26.29  24.94  24.85
  25.15  25.19  25.95  23.98  25.00  24.69  25.30  25.05  25.00  25.39  24.23  24.26  25.40  24.65  25.24  24.52  24.71  26.51  25.06  24.40  24.39  23.77  26.49  25.56  25.97  24.16  25.91  25.57  24.74  25.08  25.93  25.00  25.47  24.96  24.16  24.49  25.73  25.41  25.15  24.13  24.95  25.50  24.79  24.70  25.90  25.95  24.64  24.60  23.94  25.20  27.41  25.35  25.20  26.29  24.94  24.85
  25.15  25.19  25.95  23.98  25.00  24.69  25.30  25.05  25.00  25.39  24.23  24.26  25.40  24.65  25.24  24.52  24.71  26.51  25.06  24.40  24.39  23.77  26.49  25.56  25.97  24.16  25.91  25.57  24.74  25.08  25.93  25.00  25.47  24.96  24.16  24.49  25.73  25.41  25.15  24.13  24.95  25.50  24.79  24.70  25.90  25.95  24.64  24.60  23.94  25.20  27.41  25.35  25.20  26.29  24.94  24.85
