# Supplementary material for: Accounting for skill in trend, variability, and autocorrelation facilitates better multi-model projections: Application to the AMOC and temperature time series
Source: PLoS One. 2019 Apr 10;14(4):e0214535. doi: 10.1371/journal.pone.0214535 (PMC6457553; doi:10.1371/journal.pone.0214535)
Supplement: S2 File — (ZIP) [file pone.0214535.s002.zip › input/tasmaxhistoricalosse/M28_1973_2005_pp_JJA_tasmaxhistoricalosse_clim.txt]

  26.65  25.83  25.05  25.73  25.94  26.38  26.17  25.99  26.26  24.56  26.48  25.85  26.40  26.14  25.94  25.94  26.42  26.73  26.09  24.95  25.90  25.54  26.43  25.14  25.87  25.30  26.71  25.57  26.71  25.67  26.01  25.21  25.76
  26.65  25.83  25.05  25.73  25.94  26.38  26.17  25.99  26.26  24.56  26.48  25.85  26.40  26.14  25.94  25.94  26.42  26.73  26.09  24.95  25.90  25.54  26.43  25.14  25.87  25.30  26.71  25.57  26.71  25.67  26.01  25.21  25.76
  26.65  25.83  25.05  25.73  25.94  26.38  26.17  25.99  26.26  24.56  26.48  25.85  26.40  26.14  25.94  25.94  26.42  26.73  26.09  24.95  25.90  25.54  26.43  25.14  25.87  25.30  26.71  25.57  26.71  25.67  26.01  25.21  25.76
  26.65  25.83  25.05  25.73  25.94  26.38  26.17  25.99  26.26  24.56  26.48  25.85  26.40  26.14  25.94  25.94  26.42  26.73  26.09  24.95  25.90  25.54  26.43  25.14  25.87  25.30  26.71  25.57  26.71  25.67  26.01  25.21  25.76
  26.65  25.83  25.05  25.73  25.94  26.38  26.17  25.99  26.26  24.56  26.48  25.85  26.40  26.14  25.94  25.94  26.42  26.73  26.09  24.95  25.90  25.54  26.43  25.14  25.87  25.30  26.71  25.57  26.71  25.67  26.01  25.21  25.76
  26.65  25.83  25.05  25.73  25.94  26.38  26.17  25.99  26.26  24.56  26.48  25.85  26.40  26.14  25.94  25.94  26.42  26.73  26.09  24.95  25.90  25.54  26.43  25.14  25.87  25.30  26.71  25.57  26.71  25.67  26.01  25.21  25.76
  26.65  25.83  25.05  25.73  25.94  26.38  26.17  25.99  26.26  24.56  26.48  25.85  26.40  26.14  25.94  25.94  26.42  26.73  26.09  24.95  25.90  25.54  26.43  25.14  25.87  25.30  26.71  25.57  26.71  25.67  26.01  25.21  25.76
  26.65  25.83  25.05  25.73  25.94  26.38  26.17  25.99  26.26  24.56  26.48  25.85  26.40  26.14  25.94  25.94  26.42  26.73  26.09  24.95  25.90  25.54  26.43  25.14  25.87  25.30  26.71  25.57  26.71  25.67  26.01  25.21  25.76
  26.65  25.83  25.05  25.73  25.94  26.38  26.17  25.99  26.26  24.56  26.48  25.85  26.40  26.14  25.94  25.94  26.42  26.73  26.09  24.95  25.90  25.54  26.43  25.14  25.87  25.30  26.71  25.57  26.71  25.67  26.01  25.21  25.76
  26.65  25.83  25.05  25.73  25.94  26.38  26.17  25.99  26.26  24.56  26.48  25.85  26.40  26.14  25.94  25.94  26.42  26.73  26.09  24.95  25.90  25.54  26.43  25.14  25.87  25.30  26.71  25.57  26.71  25.67  26.01  25.21  25.76
  26.65  25.83  25.05  25.73  25.94  26.38  26.17  25.99  26.26  24.56  26.48  25.85  26.40  26.14  25.94  25.94  26.42  26.73  26.09  24.95  25.90  25.54  26.43  25.14  25.87  25.30  26.71  25.57  26.71  25.67  26.01  25.21  25.76
  26.65  25.83  25.05  25.73  25.94  26.38  26.17  25.99  26.26  24.56  26.48  25.85  26.40  26.14  25.94  25.94  26.42  26.73  26.09  24.95  25.90  25.54  26.43  25.14  25.87  25.30  26.71  25.57  26.71  25.67  26.01  25.21  25.76
  26.65  25.83  25.05  25.73  25.94  26.38  26.17  25.99  26.26  24.56  26.48  25.85  26.40  26.14  25.94  25.94  26.42  26.73  26.09  24.95  25.90  25.54  26.43  25.14  25.87  25.30  26.71  25.57  26.71  25.67  26.01  25.21  25.76
  26.65  25.83  25.05  25.73  25.94  26.38  26.17  25.99  26.26  24.56  26.48  25.85  26.40  26.14  25.94  25.94  26.42  26.73  26.09  24.95  25.90  25.54  26.43  25.14  25.87  25.30  26.71  25.57  26.71  25.67  26.01  25.21  25.76
  26.65  25.83  25.05  25.73  25.94  26.38  26.17  25.99  26.26  24.56  26.48  25.85  26.40  26.14  25.94  25.94  26.42  26.73  26.09  24.95  25.90  25.54  26.43  25.14  25.87  25.30  26.71  25.57  26.71  25.67  26.01  25.21  25.76
  26.65  25.83  25.05  25.73  25.94  26.38  26.17  25.99  26.26  24.56  26.48  25.85  26.40  26.14  25.94  25.94  26.42  26.73  26.09  24.95  25.90  25.54  26.43  25.14  25.87  25.30  26.71  25.57  26.71  25.67  26.01  25.21  25.76
  26.65  25.83  25.05  25.73  25.94  26.38  26.17  25.99  26.26  24.56  26.48  25.85  26.40  26.14  25.94  25.94  26.42  26.73  26.09  24.95  25.90  25.54  26.43  25.14  25.87  25.30  26.71  25.57  26.71  25.67  26.01  25.21  25.76
  26.65  25.83  25.05  25.73  25.94  26.38  26.17  25.99  26.26  24.56  26.48  25.85  26.40  26.14  25.94  25.94  26.42  26.73  26.09  24.95  25.90  25.54  26.43  25.14  25.87  25.30  26.71  25.57  26.71  25.67  26.01  25.21  25.76
  26.65  25.83  25.05  25.73  25.94  26.38  26.17  25.99  26.26  24.56  26.48  25.85  26.40  26.14  25.94  25.94  26.42  26.73  26.09  24.95  25.90  25.54  26.43  25.14  25.87  25.30  26.71  25.57  26.71  25.67  26.01  25.21  25.76
  26.65  25.83  25.05  25.73  25.94  26.38  26.17  25.99  26.26  24.56  26.48  25.85  26.40  26.14  25.94  25.94  26.42  26.73  26.09  24.95  25.90  25.54  26.43  25.14  25.87  25.30  26.71  25.57  26.71  25.67  26.01  25.21  25.76
  26.65  25.83  25.05  25.73  25.94  26.38  26.17  25.99  26.26  24.56  26.48  25.85  26.40  26.14  25.94  25.94  26.42  26.73  26.09  24.95  25.90  25.54  26.43  25.14  25.87  25.30  26.71  25.57  26.71  25.67  26.01  25.21  25.76
  26.65  25.83  25.05  25.73  25.94  26.38  26.17  25.99  26.26  24.56  26.48  25.85  26.40  26.14  25.94  25.94  26.42  26.73  26.09  24.95  25.90  25.54  26.43  25.14  25.87  25.30  26.71  25.57  26.71  25.67  26.01  25.21  25.76
  26.65  25.83  25.05  25.73  25.94  26.38  26.17  25.99  26.26  24.56  26.48  25.85  26.40  26.14  25.94  25.94  26.42  26.73  26.09  24.95  25.90  25.54  26.43  25.14  25.87  25.30  26.71  25.57  26.71  25.67  26.01  25.21  25.76
  26.65  25.83  25.05  25.73  25.94  26.38  26.17  25.99  26.26  24.56  26.48  25.85  26.40  26.14  25.94  25.94  26.42  26.73  26.09  24.95  25.90  25.54  26.43  25.14  25.87  25.30  26.71  25.57  26.71  25.67  26.01  25.21  25.76
  26.65  25.83  25.05  25.73  25.94  26.38  26.17  25.99  26.26  24.56  26.48  25.85  26.40  26.14  25.94  25.94  26.42  26.73  26.09  24.95  25.90  25.54  26.43  25.14  25.87  25.30  26.71  25.57  26.71  25.67  26.01  25.21  25.76
  26.65  25.83  25.05  25.73  25.94  26.38  26.17  25.99  26.26  24.56  26.48  25.85  26.40  26.14  25.94  25.94  26.42  26.73  26.09  24.95  25.90  25.54  26.43  25.14  25.87  25.30  26.71  25.57  26.71  25.67  26.01  25.21  25.76
  26.65  25.83  25.05  25.73  25.94  26.38  26.17  25.99  26.26  24.56  26.48  25.85  26.40  26.14  25.94  25.94  26.42  26.73  26.09  24.95  25.90  25.54  26.43  25.14  25.87  25.30  26.71  25.57  26.71  25.67  26.01  25.21  25.76
  26.65  25.83  25.05  25.73  25.94  26.38  26.17  25.99  26.26  24.56  26.48  25.85  26.40  26.14  25.94  25.94  26.42  26.73  26.09  24.95  25.90  25.54  26.43  25.14  25.87  25.30  26.71  25.57  26.71  25.67  26.01  25.21  25.76
  26.65  25.83  25.05  25.73  25.94  26.38  26.17  25.99  26.26  24.56  26.48  25.85  26.40  26.14  25.94  25.94  26.42  26.73  26.09  24.95  25.90  25.54  26.43  25.14  25.87  25.30  26.71  25.57  26.71  25.67  26.01  25.21  25.76
