# Supplementary material for: Accounting for skill in trend, variability, and autocorrelation facilitates better multi-model projections: Application to the AMOC and temperature time series
Source: PLoS One. 2019 Apr 10;14(4):e0214535. doi: 10.1371/journal.pone.0214535 (PMC6457553; doi:10.1371/journal.pone.0214535)
Supplement: S2 File — (ZIP) [file pone.0214535.s002.zip › input/tasmaxhistoricalosse/states.txt]

'M1','M2','M3','M4','M5','M6','M7','M8','M9','M10','M11','M12','M13','M14','M15','M16','M17','M18','M19','M20','M21','M22','M23','M24','M25','M26','M27','M28','M29'
