# Supplementary material for: Accounting for skill in trend, variability, and autocorrelation facilitates better multi-model projections: Application to the AMOC and temperature time series
Source: PLoS One. 2019 Apr 10;14(4):e0214535. doi: 10.1371/journal.pone.0214535 (PMC6457553; doi:10.1371/journal.pone.0214535)
Supplement: S2 File — (ZIP) [file pone.0214535.s002.zip › input/tasmaxhistoricalosse/M6_1973_2005_pp_JJA_tasmaxhistoricalosse_clim.txt]

  26.56  26.60  29.10  27.81  26.47  26.03  26.11  25.83  27.05  26.62  26.08  27.56  26.25  26.25  27.81  25.59  27.34  26.88  26.86  26.31  26.78  26.98  27.57  27.54  27.38  27.32  28.67  27.77  27.42  27.88  27.95  27.47  28.57
  26.56  26.60  29.10  27.81  26.47  26.03  26.11  25.83  27.05  26.62  26.08  27.56  26.25  26.25  27.81  25.59  27.34  26.88  26.86  26.31  26.78  26.98  27.57  27.54  27.38  27.32  28.67  27.77  27.42  27.88  27.95  27.47  28.57
  26.56  26.60  29.10  27.81  26.47  26.03  26.11  25.83  27.05  26.62  26.08  27.56  26.25  26.25  27.81  25.59  27.34  26.88  26.86  26.31  26.78  26.98  27.57  27.54  27.38  27.32  28.67  27.77  27.42  27.88  27.95  27.47  28.57
  26.56  26.60  29.10  27.81  26.47  26.03  26.11  25.83  27.05  26.62  26.08  27.56  26.25  26.25  27.81  25.59  27.34  26.88  26.86  26.31  26.78  26.98  27.57  27.54  27.38  27.32  28.67  27.77  27.42  27.88  27.95  27.47  28.57
  26.56  26.60  29.10  27.81  26.47  26.03  26.11  25.83  27.05  26.62  26.08  27.56  26.25  26.25  27.81  25.59  27.34  26.88  26.86  26.31  26.78  26.98  27.57  27.54  27.38  27.32  28.67  27.77  27.42  27.88  27.95  27.47  28.57
  26.56  26.60  29.10  27.81  26.47  26.03  26.11  25.83  27.05  26.62  26.08  27.56  26.25  26.25  27.81  25.59  27.34  26.88  26.86  26.31  26.78  26.98  27.57  27.54  27.38  27.32  28.67  27.77  27.42  27.88  27.95  27.47  28.57
  26.56  26.60  29.10  27.81  26.47  26.03  26.11  25.83  27.05  26.62  26.08  27.56  26.25  26.25  27.81  25.59  27.34  26.88  26.86  26.31  26.78  26.98  27.57  27.54  27.38  27.32  28.67  27.77  27.42  27.88  27.95  27.47  28.57
  26.56  26.60  29.10  27.81  26.47  26.03  26.11  25.83  27.05  26.62  26.08  27.56  26.25  26.25  27.81  25.59  27.34  26.88  26.86  26.31  26.78  26.98  27.57  27.54  27.38  27.32  28.67  27.77  27.42  27.88  27.95  27.47  28.57
  26.56  26.60  29.10  27.81  26.47  26.03  26.11  25.83  27.05  26.62  26.08  27.56  26.25  26.25  27.81  25.59  27.34  26.88  26.86  26.31  26.78  26.98  27.57  27.54  27.38  27.32  28.67  27.77  27.42  27.88  27.95  27.47  28.57
  26.56  26.60  29.10  27.81  26.47  26.03  26.11  25.83  27.05  26.62  26.08  27.56  26.25  26.25  27.81  25.59  27.34  26.88  26.86  26.31  26.78  26.98  27.57  27.54  27.38  27.32  28.67  27.77  27.42  27.88  27.95  27.47  28.57
  26.56  26.60  29.10  27.81  26.47  26.03  26.11  25.83  27.05  26.62  26.08  27.56  26.25  26.25  27.81  25.59  27.34  26.88  26.86  26.31  26.78  26.98  27.57  27.54  27.38  27.32  28.67  27.77  27.42  27.88  27.95  27.47  28.57
  26.56  26.60  29.10  27.81  26.47  26.03  26.11  25.83  27.05  26.62  26.08  27.56  26.25  26.25  27.81  25.59  27.34  26.88  26.86  26.31  26.78  26.98  27.57  27.54  27.38  27.32  28.67  27.77  27.42  27.88  27.95  27.47  28.57
  26.56  26.60  29.10  27.81  26.47  26.03  26.11  25.83  27.05  26.62  26.08  27.56  26.25  26.25  27.81  25.59  27.34  26.88  26.86  26.31  26.78  26.98  27.57  27.54  27.38  27.32  28.67  27.77  27.42  27.88  27.95  27.47  28.57
  26.56  26.60  29.10  27.81  26.47  26.03  26.11  25.83  27.05  26.62  26.08  27.56  26.25  26.25  27.81  25.59  27.34  26.88  26.86  26.31  26.78  26.98  27.57  27.54  27.38  27.32  28.67  27.77  27.42  27.88  27.95  27.47  28.57
  26.56  26.60  29.10  27.81  26.47  26.03  26.11  25.83  27.05  26.62  26.08  27.56  26.25  26.25  27.81  25.59  27.34  26.88  26.86  26.31  26.78  26.98  27.57  27.54  27.38  27.32  28.67  27.77  27.42  27.88  27.95  27.47  28.57
  26.56  26.60  29.10  27.81  26.47  26.03  26.11  25.83  27.05  26.62  26.08  27.56  26.25  26.25  27.81  25.59  27.34  26.88  26.86  26.31  26.78  26.98  27.57  27.54  27.38  27.32  28.67  27.77  27.42  27.88  27.95  27.47  28.57
  26.56  26.60  29.10  27.81  26.47  26.03  26.11  25.83  27.05  26.62  26.08  27.56  26.25  26.25  27.81  25.59  27.34  26.88  26.86  26.31  26.78  26.98  27.57  27.54  27.38  27.32  28.67  27.77  27.42  27.88  27.95  27.47  28.57
  26.56  26.60  29.10  27.81  26.47  26.03  26.11  25.83  27.05  26.62  26.08  27.56  26.25  26.25  27.81  25.59  27.34  26.88  26.86  26.31  26.78  26.98  27.57  27.54  27.38  27.32  28.67  27.77  27.42  27.88  27.95  27.47  28.57
  26.56  26.60  29.10  27.81  26.47  26.03  26.11  25.83  27.05  26.62  26.08  27.56  26.25  26.25  27.81  25.59  27.34  26.88  26.86  26.31  26.78  26.98  27.57  27.54  27.38  27.32  28.67  27.77  27.42  27.88  27.95  27.47  28.57
  26.56  26.60  29.10  27.81  26.47  26.03  26.11  25.83  27.05  26.62  26.08  27.56  26.25  26.25  27.81  25.59  27.34  26.88  26.86  26.31  26.78  26.98  27.57  27.54  27.38  27.32  28.67  27.77  27.42  27.88  27.95  27.47  28.57
  26.56  26.60  29.10  27.81  26.47  26.03  26.11  25.83  27.05  26.62  26.08  27.56  26.25  26.25  27.81  25.59  27.34  26.88  26.86  26.31  26.78  26.98  27.57  27.54  27.38  27.32  28.67  27.77  27.42  27.88  27.95  27.47  28.57
  26.56  26.60  29.10  27.81  26.47  26.03  26.11  25.83  27.05  26.62  26.08  27.56  26.25  26.25  27.81  25.59  27.34  26.88  26.86  26.31  26.78  26.98  27.57  27.54  27.38  27.32  28.67  27.77  27.42  27.88  27.95  27.47  28.57
  26.56  26.60  29.10  27.81  26.47  26.03  26.11  25.83  27.05  26.62  26.08  27.56  26.25  26.25  27.81  25.59  27.34  26.88  26.86  26.31  26.78  26.98  27.57  27.54  27.38  27.32  28.67  27.77  27.42  27.88  27.95  27.47  28.57
  26.56  26.60  29.10  27.81  26.47  26.03  26.11  25.83  27.05  26.62  26.08  27.56  26.25  26.25  27.81  25.59  27.34  26.88  26.86  26.31  26.78  26.98  27.57  27.54  27.38  27.32  28.67  27.77  27.42  27.88  27.95  27.47  28.57
  26.56  26.60  29.10  27.81  26.47  26.03  26.11  25.83  27.05  26.62  26.08  27.56  26.25  26.25  27.81  25.59  27.34  26.88  26.86  26.31  26.78  26.98  27.57  27.54  27.38  27.32  28.67  27.77  27.42  27.88  27.95  27.47  28.57
  26.56  26.60  29.10  27.81  26.47  26.03  26.11  25.83  27.05  26.62  26.08  27.56  26.25  26.25  27.81  25.59  27.34  26.88  26.86  26.31  26.78  26.98  27.57  27.54  27.38  27.32  28.67  27.77  27.42  27.88  27.95  27.47  28.57
  26.56  26.60  29.10  27.81  26.47  26.03  26.11  25.83  27.05  26.62  26.08  27.56  26.25  26.25  27.81  25.59  27.34  26.88  26.86  26.31  26.78  26.98  27.57  27.54  27.38  27.32  28.67  27.77  27.42  27.88  27.95  27.47  28.57
  26.56  26.60  29.10  27.81  26.47  26.03  26.11  25.83  27.05  26.62  26.08  27.56  26.25  26.25  27.81  25.59  27.34  26.88  26.86  26.31  26.78  26.98  27.57  27.54  27.38  27.32  28.67  27.77  27.42  27.88  27.95  27.47  28.57
  26.56  26.60  29.10  27.81  26.47  26.03  26.11  25.83  27.05  26.62  26.08  27.56  26.25  26.25  27.81  25.59  27.34  26.88  26.86  26.31  26.78  26.98  27.57  27.54  27.38  27.32  28.67  27.77  27.42  27.88  27.95  27.47  28.57
