# Supplementary material for: Accounting for skill in trend, variability, and autocorrelation facilitates better multi-model projections: Application to the AMOC and temperature time series
Source: PLoS One. 2019 Apr 10;14(4):e0214535. doi: 10.1371/journal.pone.0214535 (PMC6457553; doi:10.1371/journal.pone.0214535)
Supplement: S2 File — (ZIP) [file pone.0214535.s002.zip › input/tasmaxhistoricalosse/M10_1950_2005_pp_JJA_tasmaxhistoricalosse_clim.txt]

  25.39  23.66  24.40  24.32  24.34  24.88  25.40  24.87  24.65  25.39  23.94  25.12  24.81  24.89  25.29  24.58  24.16  24.08  23.46  24.55  24.09  24.65  24.27  24.97  24.09  25.15  25.42  24.13  24.94  25.22  25.40  25.01  25.33  24.52  24.57  25.61  24.81  24.70  24.07  24.81  25.16  25.39  24.51  26.10  25.89  25.88  24.51  25.10  24.79  25.73  25.43  25.53  26.33  24.88  25.91  27.50
  25.39  23.66  24.40  24.32  24.34  24.88  25.40  24.87  24.65  25.39  23.94  25.12  24.81  24.89  25.29  24.58  24.16  24.08  23.46  24.55  24.09  24.65  24.27  24.97  24.09  25.15  25.42  24.13  24.94  25.22  25.40  25.01  25.33  24.52  24.57  25.61  24.81  24.70  24.07  24.81  25.16  25.39  24.51  26.10  25.89  25.88  24.51  25.10  24.79  25.73  25.43  25.53  26.33  24.88  25.91  27.50
  25.39  23.66  24.40  24.32  24.34  24.88  25.40  24.87  24.65  25.39  23.94  25.12  24.81  24.89  25.29  24.58  24.16  24.08  23.46  24.55  24.09  24.65  24.27  24.97  24.09  25.15  25.42  24.13  24.94  25.22  25.40  25.01  25.33  24.52  24.57  25.61  24.81  24.70  24.07  24.81  25.16  25.39  24.51  26.10  25.89  25.88  24.51  25.10  24.79  25.73  25.43  25.53  26.33  24.88  25.91  27.50
  25.39  23.66  24.40  24.32  24.34  24.88  25.40  24.87  24.65  25.39  23.94  25.12  24.81  24.89  25.29  24.58  24.16  24.08  23.46  24.55  24.09  24.65  24.27  24.97  24.09  25.15  25.42  24.13  24.94  25.22  25.40  25.01  25.33  24.52  24.57  25.61  24.81  24.70  24.07  24.81  25.16  25.39  24.51  26.10  25.89  25.88  24.51  25.10  24.79  25.73  25.43  25.53  26.33  24.88  25.91  27.50
  25.39  23.66  24.40  24.32  24.34  24.88  25.40  24.87  24.65  25.39  23.94  25.12  24.81  24.89  25.29  24.58  24.16  24.08  23.46  24.55  24.09  24.65  24.27  24.97  24.09  25.15  25.42  24.13  24.94  25.22  25.40  25.01  25.33  24.52  24.57  25.61  24.81  24.70  24.07  24.81  25.16  25.39  24.51  26.10  25.89  25.88  24.51  25.10  24.79  25.73  25.43  25.53  26.33  24.88  25.91  27.50
  25.39  23.66  24.40  24.32  24.34  24.88  25.40  24.87  24.65  25.39  23.94  25.12  24.81  24.89  25.29  24.58  24.16  24.08  23.46  24.55  24.09  24.65  24.27  24.97  24.09  25.15  25.42  24.13  24.94  25.22  25.40  25.01  25.33  24.52  24.57  25.61  24.81  24.70  24.07  24.81  25.16  25.39  24.51  26.10  25.89  25.88  24.51  25.10  24.79  25.73  25.43  25.53  26.33  24.88  25.91  27.50
  25.39  23.66  24.40  24.32  24.34  24.88  25.40  24.87  24.65  25.39  23.94  25.12  24.81  24.89  25.29  24.58  24.16  24.08  23.46  24.55  24.09  24.65  24.27  24.97  24.09  25.15  25.42  24.13  24.94  25.22  25.40  25.01  25.33  24.52  24.57  25.61  24.81  24.70  24.07  24.81  25.16  25.39  24.51  26.10  25.89  25.88  24.51  25.10  24.79  25.73  25.43  25.53  26.33  24.88  25.91  27.50
  25.39  23.66  24.40  24.32  24.34  24.88  25.40  24.87  24.65  25.39  23.94  25.12  24.81  24.89  25.29  24.58  24.16  24.08  23.46  24.55  24.09  24.65  24.27  24.97  24.09  25.15  25.42  24.13  24.94  25.22  25.40  25.01  25.33  24.52  24.57  25.61  24.81  24.70  24.07  24.81  25.16  25.39  24.51  26.10  25.89  25.88  24.51  25.10  24.79  25.73  25.43  25.53  26.33  24.88  25.91  27.50
  25.39  23.66  24.40  24.32  24.34  24.88  25.40  24.87  24.65  25.39  23.94  25.12  24.81  24.89  25.29  24.58  24.16  24.08  23.46  24.55  24.09  24.65  24.27  24.97  24.09  25.15  25.42  24.13  24.94  25.22  25.40  25.01  25.33  24.52  24.57  25.61  24.81  24.70  24.07  24.81  25.16  25.39  24.51  26.10  25.89  25.88  24.51  25.10  24.79  25.73  25.43  25.53  26.33  24.88  25.91  27.50
  25.39  23.66  24.40  24.32  24.34  24.88  25.40  24.87  24.65  25.39  23.94  25.12  24.81  24.89  25.29  24.58  24.16  24.08  23.46  24.55  24.09  24.65  24.27  24.97  24.09  25.15  25.42  24.13  24.94  25.22  25.40  25.01  25.33  24.52  24.57  25.61  24.81  24.70  24.07  24.81  25.16  25.39  24.51  26.10  25.89  25.88  24.51  25.10  24.79  25.73  25.43  25.53  26.33  24.88  25.91  27.50
  25.39  23.66  24.40  24.32  24.34  24.88  25.40  24.87  24.65  25.39  23.94  25.12  24.81  24.89  25.29  24.58  24.16  24.08  23.46  24.55  24.09  24.65  24.27  24.97  24.09  25.15  25.42  24.13  24.94  25.22  25.40  25.01  25.33  24.52  24.57  25.61  24.81  24.70  24.07  24.81  25.16  25.39  24.51  26.10  25.89  25.88  24.51  25.10  24.79  25.73  25.43  25.53  26.33  24.88  25.91  27.50
  25.39  23.66  24.40  24.32  24.34  24.88  25.40  24.87  24.65  25.39  23.94  25.12  24.81  24.89  25.29  24.58  24.16  24.08  23.46  24.55  24.09  24.65  24.27  24.97  24.09  25.15  25.42  24.13  24.94  25.22  25.40  25.01  25.33  24.52  24.57  25.61  24.81  24.70  24.07  24.81  25.16  25.39  24.51  26.10  25.89  25.88  24.51  25.10  24.79  25.73  25.43  25.53  26.33  24.88  25.91  27.50
  25.39  23.66  24.40  24.32  24.34  24.88  25.40  24.87  24.65  25.39  23.94  25.12  24.81  24.89  25.29  24.58  24.16  24.08  23.46  24.55  24.09  24.65  24.27  24.97  24.09  25.15  25.42  24.13  24.94  25.22  25.40  25.01  25.33  24.52  24.57  25.61  24.81  24.70  24.07  24.81  25.16  25.39  24.51  26.10  25.89  25.88  24.51  25.10  24.79  25.73  25.43  25.53  26.33  24.88  25.91  27.50
  25.39  23.66  24.40  24.32  24.34  24.88  25.40  24.87  24.65  25.39  23.94  25.12  24.81  24.89  25.29  24.58  24.16  24.08  23.46  24.55  24.09  24.65  24.27  24.97  24.09  25.15  25.42  24.13  24.94  25.22  25.40  25.01  25.33  24.52  24.57  25.61  24.81  24.70  24.07  24.81  25.16  25.39  24.51  26.10  25.89  25.88  24.51  25.10  24.79  25.73  25.43  25.53  26.33  24.88  25.91  27.50
  25.39  23.66  24.40  24.32  24.34  24.88  25.40  24.87  24.65  25.39  23.94  25.12  24.81  24.89  25.29  24.58  24.16  24.08  23.46  24.55  24.09  24.65  24.27  24.97  24.09  25.15  25.42  24.13  24.94  25.22  25.40  25.01  25.33  24.52  24.57  25.61  24.81  24.70  24.07  24.81  25.16  25.39  24.51  26.10  25.89  25.88  24.51  25.10  24.79  25.73  25.43  25.53  26.33  24.88  25.91  27.50
  25.39  23.66  24.40  24.32  24.34  24.88  25.40  24.87  24.65  25.39  23.94  25.12  24.81  24.89  25.29  24.58  24.16  24.08  23.46  24.55  24.09  24.65  24.27  24.97  24.09  25.15  25.42  24.13  24.94  25.22  25.40  25.01  25.33  24.52  24.57  25.61  24.81  24.70  24.07  24.81  25.16  25.39  24.51  26.10  25.89  25.88  24.51  25.10  24.79  25.73  25.43  25.53  26.33  24.88  25.91  27.50
  25.39  23.66  24.40  24.32  24.34  24.88  25.40  24.87  24.65  25.39  23.94  25.12  24.81  24.89  25.29  24.58  24.16  24.08  23.46  24.55  24.09  24.65  24.27  24.97  24.09  25.15  25.42  24.13  24.94  25.22  25.40  25.01  25.33  24.52  24.57  25.61  24.81  24.70  24.07  24.81  25.16  25.39  24.51  26.10  25.89  25.88  24.51  25.10  24.79  25.73  25.43  25.53  26.33  24.88  25.91  27.50
  25.39  23.66  24.40  24.32  24.34  24.88  25.40  24.87  24.65  25.39  23.94  25.12  24.81  24.89  25.29  24.58  24.16  24.08  23.46  24.55  24.09  24.65  24.27  24.97  24.09  25.15  25.42  24.13  24.94  25.22  25.40  25.01  25.33  24.52  24.57  25.61  24.81  24.70  24.07  24.81  25.16  25.39  24.51  26.10  25.89  25.88  24.51  25.10  24.79  25.73  25.43  25.53  26.33  24.88  25.91  27.50
  25.39  23.66  24.40  24.32  24.34  24.88  25.40  24.87  24.65  25.39  23.94  25.12  24.81  24.89  25.29  24.58  24.16  24.08  23.46  24.55  24.09  24.65  24.27  24.97  24.09  25.15  25.42  24.13  24.94  25.22  25.40  25.01  25.33  24.52  24.57  25.61  24.81  24.70  24.07  24.81  25.16  25.39  24.51  26.10  25.89  25.88  24.51  25.10  24.79  25.73  25.43  25.53  26.33  24.88  25.91  27.50
  25.39  23.66  24.40  24.32  24.34  24.88  25.40  24.87  24.65  25.39  23.94  25.12  24.81  24.89  25.29  24.58  24.16  24.08  23.46  24.55  24.09  24.65  24.27  24.97  24.09  25.15  25.42  24.13  24.94  25.22  25.40  25.01  25.33  24.52  24.57  25.61  24.81  24.70  24.07  24.81  25.16  25.39  24.51  26.10  25.89  25.88  24.51  25.10  24.79  25.73  25.43  25.53  26.33  24.88  25.91  27.50
  25.39  23.66  24.40  24.32  24.34  24.88  25.40  24.87  24.65  25.39  23.94  25.12  24.81  24.89  25.29  24.58  24.16  24.08  23.46  24.55  24.09  24.65  24.27  24.97  24.09  25.15  25.42  24.13  24.94  25.22  25.40  25.01  25.33  24.52  24.57  25.61  24.81  24.70  24.07  24.81  25.16  25.39  24.51  26.10  25.89  25.88  24.51  25.10  24.79  25.73  25.43  25.53  26.33  24.88  25.91  27.50
  25.39  23.66  24.40  24.32  24.34  24.88  25.40  24.87  24.65  25.39  23.94  25.12  24.81  24.89  25.29  24.58  24.16  24.08  23.46  24.55  24.09  24.65  24.27  24.97  24.09  25.15  25.42  24.13  24.94  25.22  25.40  25.01  25.33  24.52  24.57  25.61  24.81  24.70  24.07  24.81  25.16  25.39  24.51  26.10  25.89  25.88  24.51  25.10  24.79  25.73  25.43  25.53  26.33  24.88  25.91  27.50
  25.39  23.66  24.40  24.32  24.34  24.88  25.40  24.87  24.65  25.39  23.94  25.12  24.81  24.89  25.29  24.58  24.16  24.08  23.46  24.55  24.09  24.65  24.27  24.97  24.09  25.15  25.42  24.13  24.94  25.22  25.40  25.01  25.33  24.52  24.57  25.61  24.81  24.70  24.07  24.81  25.16  25.39  24.51  26.10  25.89  25.88  24.51  25.10  24.79  25.73  25.43  25.53  26.33  24.88  25.91  27.50
  25.39  23.66  24.40  24.32  24.34  24.88  25.40  24.87  24.65  25.39  23.94  25.12  24.81  24.89  25.29  24.58  24.16  24.08  23.46  24.55  24.09  24.65  24.27  24.97  24.09  25.15  25.42  24.13  24.94  25.22  25.40  25.01  25.33  24.52  24.57  25.61  24.81  24.70  24.07  24.81  25.16  25.39  24.51  26.10  25.89  25.88  24.51  25.10  24.79  25.73  25.43  25.53  26.33  24.88  25.91  27.50
  25.39  23.66  24.40  24.32  24.34  24.88  25.40  24.87  24.65  25.39  23.94  25.12  24.81  24.89  25.29  24.58  24.16  24.08  23.46  24.55  24.09  24.65  24.27  24.97  24.09  25.15  25.42  24.13  24.94  25.22  25.40  25.01  25.33  24.52  24.57  25.61  24.81  24.70  24.07  24.81  25.16  25.39  24.51  26.10  25.89  25.88  24.51  25.10  24.79  25.73  25.43  25.53  26.33  24.88  25.91  27.50
  25.39  23.66  24.40  24.32  24.34  24.88  25.40  24.87  24.65  25.39  23.94  25.12  24.81  24.89  25.29  24.58  24.16  24.08  23.46  24.55  24.09  24.65  24.27  24.97  24.09  25.15  25.42  24.13  24.94  25.22  25.40  25.01  25.33  24.52  24.57  25.61  24.81  24.70  24.07  24.81  25.16  25.39  24.51  26.10  25.89  25.88  24.51  25.10  24.79  25.73  25.43  25.53  26.33  24.88  25.91  27.50
  25.39  23.66  24.40  24.32  24.34  24.88  25.40  24.87  24.65  25.39  23.94  25.12  24.81  24.89  25.29  24.58  24.16  24.08  23.46  24.55  24.09  24.65  24.27  24.97  24.09  25.15  25.42  24.13  24.94  25.22  25.40  25.01  25.33  24.52  24.57  25.61  24.81  24.70  24.07  24.81  25.16  25.39  24.51  26.10  25.89  25.88  24.51  25.10  24.79  25.73  25.43  25.53  26.33  24.88  25.91  27.50
  25.39  23.66  24.40  24.32  24.34  24.88  25.40  24.87  24.65  25.39  23.94  25.12  24.81  24.89  25.29  24.58  24.16  24.08  23.46  24.55  24.09  24.65  24.27  24.97  24.09  25.15  25.42  24.13  24.94  25.22  25.40  25.01  25.33  24.52  24.57  25.61  24.81  24.70  24.07  24.81  25.16  25.39  24.51  26.10  25.89  25.88  24.51  25.10  24.79  25.73  25.43  25.53  26.33  24.88  25.91  27.50
  25.39  23.66  24.40  24.32  24.34  24.88  25.40  24.87  24.65  25.39  23.94  25.12  24.81  24.89  25.29  24.58  24.16  24.08  23.46  24.55  24.09  24.65  24.27  24.97  24.09  25.15  25.42  24.13  24.94  25.22  25.40  25.01  25.33  24.52  24.57  25.61  24.81  24.70  24.07  24.81  25.16  25.39  24.51  26.10  25.89  25.88  24.51  25.10  24.79  25.73  25.43  25.53  26.33  24.88  25.91  27.50
