# Supplementary material for: Accounting for skill in trend, variability, and autocorrelation facilitates better multi-model projections: Application to the AMOC and temperature time series
Source: PLoS One. 2019 Apr 10;14(4):e0214535. doi: 10.1371/journal.pone.0214535 (PMC6457553; doi:10.1371/journal.pone.0214535)
Supplement: S2 File — (ZIP) [file pone.0214535.s002.zip › input/tasmaxhistoricalosse/M24_1973_2005_pp_JJA_tasmaxhistoricalosse_clim.txt]

  25.06  26.73  24.62  24.78  26.12  26.28  26.03  23.83  26.19  25.48  25.22  24.24  25.64  25.16  25.86  24.62  27.04  25.69  24.84  24.74  25.12  25.62  26.67  24.07  25.33  25.85  26.46  26.82  25.46  25.31  25.29  26.34  26.38
  25.06  26.73  24.62  24.78  26.12  26.28  26.03  23.83  26.19  25.48  25.22  24.24  25.64  25.16  25.86  24.62  27.04  25.69  24.84  24.74  25.12  25.62  26.67  24.07  25.33  25.85  26.46  26.82  25.46  25.31  25.29  26.34  26.38
  25.06  26.73  24.62  24.78  26.12  26.28  26.03  23.83  26.19  25.48  25.22  24.24  25.64  25.16  25.86  24.62  27.04  25.69  24.84  24.74  25.12  25.62  26.67  24.07  25.33  25.85  26.46  26.82  25.46  25.31  25.29  26.34  26.38
  25.06  26.73  24.62  24.78  26.12  26.28  26.03  23.83  26.19  25.48  25.22  24.24  25.64  25.16  25.86  24.62  27.04  25.69  24.84  24.74  25.12  25.62  26.67  24.07  25.33  25.85  26.46  26.82  25.46  25.31  25.29  26.34  26.38
  25.06  26.73  24.62  24.78  26.12  26.28  26.03  23.83  26.19  25.48  25.22  24.24  25.64  25.16  25.86  24.62  27.04  25.69  24.84  24.74  25.12  25.62  26.67  24.07  25.33  25.85  26.46  26.82  25.46  25.31  25.29  26.34  26.38
  25.06  26.73  24.62  24.78  26.12  26.28  26.03  23.83  26.19  25.48  25.22  24.24  25.64  25.16  25.86  24.62  27.04  25.69  24.84  24.74  25.12  25.62  26.67  24.07  25.33  25.85  26.46  26.82  25.46  25.31  25.29  26.34  26.38
  25.06  26.73  24.62  24.78  26.12  26.28  26.03  23.83  26.19  25.48  25.22  24.24  25.64  25.16  25.86  24.62  27.04  25.69  24.84  24.74  25.12  25.62  26.67  24.07  25.33  25.85  26.46  26.82  25.46  25.31  25.29  26.34  26.38
  25.06  26.73  24.62  24.78  26.12  26.28  26.03  23.83  26.19  25.48  25.22  24.24  25.64  25.16  25.86  24.62  27.04  25.69  24.84  24.74  25.12  25.62  26.67  24.07  25.33  25.85  26.46  26.82  25.46  25.31  25.29  26.34  26.38
  25.06  26.73  24.62  24.78  26.12  26.28  26.03  23.83  26.19  25.48  25.22  24.24  25.64  25.16  25.86  24.62  27.04  25.69  24.84  24.74  25.12  25.62  26.67  24.07  25.33  25.85  26.46  26.82  25.46  25.31  25.29  26.34  26.38
  25.06  26.73  24.62  24.78  26.12  26.28  26.03  23.83  26.19  25.48  25.22  24.24  25.64  25.16  25.86  24.62  27.04  25.69  24.84  24.74  25.12  25.62  26.67  24.07  25.33  25.85  26.46  26.82  25.46  25.31  25.29  26.34  26.38
  25.06  26.73  24.62  24.78  26.12  26.28  26.03  23.83  26.19  25.48  25.22  24.24  25.64  25.16  25.86  24.62  27.04  25.69  24.84  24.74  25.12  25.62  26.67  24.07  25.33  25.85  26.46  26.82  25.46  25.31  25.29  26.34  26.38
  25.06  26.73  24.62  24.78  26.12  26.28  26.03  23.83  26.19  25.48  25.22  24.24  25.64  25.16  25.86  24.62  27.04  25.69  24.84  24.74  25.12  25.62  26.67  24.07  25.33  25.85  26.46  26.82  25.46  25.31  25.29  26.34  26.38
  25.06  26.73  24.62  24.78  26.12  26.28  26.03  23.83  26.19  25.48  25.22  24.24  25.64  25.16  25.86  24.62  27.04  25.69  24.84  24.74  25.12  25.62  26.67  24.07  25.33  25.85  26.46  26.82  25.46  25.31  25.29  26.34  26.38
  25.06  26.73  24.62  24.78  26.12  26.28  26.03  23.83  26.19  25.48  25.22  24.24  25.64  25.16  25.86  24.62  27.04  25.69  24.84  24.74  25.12  25.62  26.67  24.07  25.33  25.85  26.46  26.82  25.46  25.31  25.29  26.34  26.38
  25.06  26.73  24.62  24.78  26.12  26.28  26.03  23.83  26.19  25.48  25.22  24.24  25.64  25.16  25.86  24.62  27.04  25.69  24.84  24.74  25.12  25.62  26.67  24.07  25.33  25.85  26.46  26.82  25.46  25.31  25.29  26.34  26.38
  25.06  26.73  24.62  24.78  26.12  26.28  26.03  23.83  26.19  25.48  25.22  24.24  25.64  25.16  25.86  24.62  27.04  25.69  24.84  24.74  25.12  25.62  26.67  24.07  25.33  25.85  26.46  26.82  25.46  25.31  25.29  26.34  26.38
  25.06  26.73  24.62  24.78  26.12  26.28  26.03  23.83  26.19  25.48  25.22  24.24  25.64  25.16  25.86  24.62  27.04  25.69  24.84  24.74  25.12  25.62  26.67  24.07  25.33  25.85  26.46  26.82  25.46  25.31  25.29  26.34  26.38
  25.06  26.73  24.62  24.78  26.12  26.28  26.03  23.83  26.19  25.48  25.22  24.24  25.64  25.16  25.86  24.62  27.04  25.69  24.84  24.74  25.12  25.62  26.67  24.07  25.33  25.85  26.46  26.82  25.46  25.31  25.29  26.34  26.38
  25.06  26.73  24.62  24.78  26.12  26.28  26.03  23.83  26.19  25.48  25.22  24.24  25.64  25.16  25.86  24.62  27.04  25.69  24.84  24.74  25.12  25.62  26.67  24.07  25.33  25.85  26.46  26.82  25.46  25.31  25.29  26.34  26.38
  25.06  26.73  24.62  24.78  26.12  26.28  26.03  23.83  26.19  25.48  25.22  24.24  25.64  25.16  25.86  24.62  27.04  25.69  24.84  24.74  25.12  25.62  26.67  24.07  25.33  25.85  26.46  26.82  25.46  25.31  25.29  26.34  26.38
  25.06  26.73  24.62  24.78  26.12  26.28  26.03  23.83  26.19  25.48  25.22  24.24  25.64  25.16  25.86  24.62  27.04  25.69  24.84  24.74  25.12  25.62  26.67  24.07  25.33  25.85  26.46  26.82  25.46  25.31  25.29  26.34  26.38
  25.06  26.73  24.62  24.78  26.12  26.28  26.03  23.83  26.19  25.48  25.22  24.24  25.64  25.16  25.86  24.62  27.04  25.69  24.84  24.74  25.12  25.62  26.67  24.07  25.33  25.85  26.46  26.82  25.46  25.31  25.29  26.34  26.38
  25.06  26.73  24.62  24.78  26.12  26.28  26.03  23.83  26.19  25.48  25.22  24.24  25.64  25.16  25.86  24.62  27.04  25.69  24.84  24.74  25.12  25.62  26.67  24.07  25.33  25.85  26.46  26.82  25.46  25.31  25.29  26.34  26.38
  25.06  26.73  24.62  24.78  26.12  26.28  26.03  23.83  26.19  25.48  25.22  24.24  25.64  25.16  25.86  24.62  27.04  25.69  24.84  24.74  25.12  25.62  26.67  24.07  25.33  25.85  26.46  26.82  25.46  25.31  25.29  26.34  26.38
  25.06  26.73  24.62  24.78  26.12  26.28  26.03  23.83  26.19  25.48  25.22  24.24  25.64  25.16  25.86  24.62  27.04  25.69  24.84  24.74  25.12  25.62  26.67  24.07  25.33  25.85  26.46  26.82  25.46  25.31  25.29  26.34  26.38
  25.06  26.73  24.62  24.78  26.12  26.28  26.03  23.83  26.19  25.48  25.22  24.24  25.64  25.16  25.86  24.62  27.04  25.69  24.84  24.74  25.12  25.62  26.67  24.07  25.33  25.85  26.46  26.82  25.46  25.31  25.29  26.34  26.38
  25.06  26.73  24.62  24.78  26.12  26.28  26.03  23.83  26.19  25.48  25.22  24.24  25.64  25.16  25.86  24.62  27.04  25.69  24.84  24.74  25.12  25.62  26.67  24.07  25.33  25.85  26.46  26.82  25.46  25.31  25.29  26.34  26.38
  25.06  26.73  24.62  24.78  26.12  26.28  26.03  23.83  26.19  25.48  25.22  24.24  25.64  25.16  25.86  24.62  27.04  25.69  24.84  24.74  25.12  25.62  26.67  24.07  25.33  25.85  26.46  26.82  25.46  25.31  25.29  26.34  26.38
  25.06  26.73  24.62  24.78  26.12  26.28  26.03  23.83  26.19  25.48  25.22  24.24  25.64  25.16  25.86  24.62  27.04  25.69  24.84  24.74  25.12  25.62  26.67  24.07  25.33  25.85  26.46  26.82  25.46  25.31  25.29  26.34  26.38
