# Supplementary material for: Accounting for skill in trend, variability, and autocorrelation facilitates better multi-model projections: Application to the AMOC and temperature time series
Source: PLoS One. 2019 Apr 10;14(4):e0214535. doi: 10.1371/journal.pone.0214535 (PMC6457553; doi:10.1371/journal.pone.0214535)
Supplement: S2 File — (ZIP) [file pone.0214535.s002.zip › input/tasmaxhistoricalosse/M22_1950_2005_pp_JJA_tasmaxhistoricalosse_clim.txt]

  23.39  23.26  24.07  24.38  22.72  24.55  23.01  24.19  22.21  23.29  22.38  23.19  23.07  20.91  22.37  21.86  22.41  21.93  21.80  23.58  23.27  23.17  23.65  23.66  23.24  22.72  23.64  22.67  23.19  23.05  23.78  23.60  22.82  22.82  24.21  23.14  24.74  23.11  24.74  25.09  23.59  23.59  24.06  23.83  23.90  22.94  23.78  23.81  24.95  24.03  23.79  24.80  23.49  23.46  25.31  23.82
  23.39  23.26  24.07  24.38  22.72  24.55  23.01  24.19  22.21  23.29  22.38  23.19  23.07  20.91  22.37  21.86  22.41  21.93  21.80  23.58  23.27  23.17  23.65  23.66  23.24  22.72  23.64  22.67  23.19  23.05  23.78  23.60  22.82  22.82  24.21  23.14  24.74  23.11  24.74  25.09  23.59  23.59  24.06  23.83  23.90  22.94  23.78  23.81  24.95  24.03  23.79  24.80  23.49  23.46  25.31  23.82
  23.39  23.26  24.07  24.38  22.72  24.55  23.01  24.19  22.21  23.29  22.38  23.19  23.07  20.91  22.37  21.86  22.41  21.93  21.80  23.58  23.27  23.17  23.65  23.66  23.24  22.72  23.64  22.67  23.19  23.05  23.78  23.60  22.82  22.82  24.21  23.14  24.74  23.11  24.74  25.09  23.59  23.59  24.06  23.83  23.90  22.94  23.78  23.81  24.95  24.03  23.79  24.80  23.49  23.46  25.31  23.82
  23.39  23.26  24.07  24.38  22.72  24.55  23.01  24.19  22.21  23.29  22.38  23.19  23.07  20.91  22.37  21.86  22.41  21.93  21.80  23.58  23.27  23.17  23.65  23.66  23.24  22.72  23.64  22.67  23.19  23.05  23.78  23.60  22.82  22.82  24.21  23.14  24.74  23.11  24.74  25.09  23.59  23.59  24.06  23.83  23.90  22.94  23.78  23.81  24.95  24.03  23.79  24.80  23.49  23.46  25.31  23.82
  23.39  23.26  24.07  24.38  22.72  24.55  23.01  24.19  22.21  23.29  22.38  23.19  23.07  20.91  22.37  21.86  22.41  21.93  21.80  23.58  23.27  23.17  23.65  23.66  23.24  22.72  23.64  22.67  23.19  23.05  23.78  23.60  22.82  22.82  24.21  23.14  24.74  23.11  24.74  25.09  23.59  23.59  24.06  23.83  23.90  22.94  23.78  23.81  24.95  24.03  23.79  24.80  23.49  23.46  25.31  23.82
  23.39  23.26  24.07  24.38  22.72  24.55  23.01  24.19  22.21  23.29  22.38  23.19  23.07  20.91  22.37  21.86  22.41  21.93  21.80  23.58  23.27  23.17  23.65  23.66  23.24  22.72  23.64  22.67  23.19  23.05  23.78  23.60  22.82  22.82  24.21  23.14  24.74  23.11  24.74  25.09  23.59  23.59  24.06  23.83  23.90  22.94  23.78  23.81  24.95  24.03  23.79  24.80  23.49  23.46  25.31  23.82
  23.39  23.26  24.07  24.38  22.72  24.55  23.01  24.19  22.21  23.29  22.38  23.19  23.07  20.91  22.37  21.86  22.41  21.93  21.80  23.58  23.27  23.17  23.65  23.66  23.24  22.72  23.64  22.67  23.19  23.05  23.78  23.60  22.82  22.82  24.21  23.14  24.74  23.11  24.74  25.09  23.59  23.59  24.06  23.83  23.90  22.94  23.78  23.81  24.95  24.03  23.79  24.80  23.49  23.46  25.31  23.82
  23.39  23.26  24.07  24.38  22.72  24.55  23.01  24.19  22.21  23.29  22.38  23.19  23.07  20.91  22.37  21.86  22.41  21.93  21.80  23.58  23.27  23.17  23.65  23.66  23.24  22.72  23.64  22.67  23.19  23.05  23.78  23.60  22.82  22.82  24.21  23.14  24.74  23.11  24.74  25.09  23.59  23.59  24.06  23.83  23.90  22.94  23.78  23.81  24.95  24.03  23.79  24.80  23.49  23.46  25.31  23.82
  23.39  23.26  24.07  24.38  22.72  24.55  23.01  24.19  22.21  23.29  22.38  23.19  23.07  20.91  22.37  21.86  22.41  21.93  21.80  23.58  23.27  23.17  23.65  23.66  23.24  22.72  23.64  22.67  23.19  23.05  23.78  23.60  22.82  22.82  24.21  23.14  24.74  23.11  24.74  25.09  23.59  23.59  24.06  23.83  23.90  22.94  23.78  23.81  24.95  24.03  23.79  24.80  23.49  23.46  25.31  23.82
  23.39  23.26  24.07  24.38  22.72  24.55  23.01  24.19  22.21  23.29  22.38  23.19  23.07  20.91  22.37  21.86  22.41  21.93  21.80  23.58  23.27  23.17  23.65  23.66  23.24  22.72  23.64  22.67  23.19  23.05  23.78  23.60  22.82  22.82  24.21  23.14  24.74  23.11  24.74  25.09  23.59  23.59  24.06  23.83  23.90  22.94  23.78  23.81  24.95  24.03  23.79  24.80  23.49  23.46  25.31  23.82
  23.39  23.26  24.07  24.38  22.72  24.55  23.01  24.19  22.21  23.29  22.38  23.19  23.07  20.91  22.37  21.86  22.41  21.93  21.80  23.58  23.27  23.17  23.65  23.66  23.24  22.72  23.64  22.67  23.19  23.05  23.78  23.60  22.82  22.82  24.21  23.14  24.74  23.11  24.74  25.09  23.59  23.59  24.06  23.83  23.90  22.94  23.78  23.81  24.95  24.03  23.79  24.80  23.49  23.46  25.31  23.82
  23.39  23.26  24.07  24.38  22.72  24.55  23.01  24.19  22.21  23.29  22.38  23.19  23.07  20.91  22.37  21.86  22.41  21.93  21.80  23.58  23.27  23.17  23.65  23.66  23.24  22.72  23.64  22.67  23.19  23.05  23.78  23.60  22.82  22.82  24.21  23.14  24.74  23.11  24.74  25.09  23.59  23.59  24.06  23.83  23.90  22.94  23.78  23.81  24.95  24.03  23.79  24.80  23.49  23.46  25.31  23.82
  23.39  23.26  24.07  24.38  22.72  24.55  23.01  24.19  22.21  23.29  22.38  23.19  23.07  20.91  22.37  21.86  22.41  21.93  21.80  23.58  23.27  23.17  23.65  23.66  23.24  22.72  23.64  22.67  23.19  23.05  23.78  23.60  22.82  22.82  24.21  23.14  24.74  23.11  24.74  25.09  23.59  23.59  24.06  23.83  23.90  22.94  23.78  23.81  24.95  24.03  23.79  24.80  23.49  23.46  25.31  23.82
  23.39  23.26  24.07  24.38  22.72  24.55  23.01  24.19  22.21  23.29  22.38  23.19  23.07  20.91  22.37  21.86  22.41  21.93  21.80  23.58  23.27  23.17  23.65  23.66  23.24  22.72  23.64  22.67  23.19  23.05  23.78  23.60  22.82  22.82  24.21  23.14  24.74  23.11  24.74  25.09  23.59  23.59  24.06  23.83  23.90  22.94  23.78  23.81  24.95  24.03  23.79  24.80  23.49  23.46  25.31  23.82
  23.39  23.26  24.07  24.38  22.72  24.55  23.01  24.19  22.21  23.29  22.38  23.19  23.07  20.91  22.37  21.86  22.41  21.93  21.80  23.58  23.27  23.17  23.65  23.66  23.24  22.72  23.64  22.67  23.19  23.05  23.78  23.60  22.82  22.82  24.21  23.14  24.74  23.11  24.74  25.09  23.59  23.59  24.06  23.83  23.90  22.94  23.78  23.81  24.95  24.03  23.79  24.80  23.49  23.46  25.31  23.82
  23.39  23.26  24.07  24.38  22.72  24.55  23.01  24.19  22.21  23.29  22.38  23.19  23.07  20.91  22.37  21.86  22.41  21.93  21.80  23.58  23.27  23.17  23.65  23.66  23.24  22.72  23.64  22.67  23.19  23.05  23.78  23.60  22.82  22.82  24.21  23.14  24.74  23.11  24.74  25.09  23.59  23.59  24.06  23.83  23.90  22.94  23.78  23.81  24.95  24.03  23.79  24.80  23.49  23.46  25.31  23.82
  23.39  23.26  24.07  24.38  22.72  24.55  23.01  24.19  22.21  23.29  22.38  23.19  23.07  20.91  22.37  21.86  22.41  21.93  21.80  23.58  23.27  23.17  23.65  23.66  23.24  22.72  23.64  22.67  23.19  23.05  23.78  23.60  22.82  22.82  24.21  23.14  24.74  23.11  24.74  25.09  23.59  23.59  24.06  23.83  23.90  22.94  23.78  23.81  24.95  24.03  23.79  24.80  23.49  23.46  25.31  23.82
  23.39  23.26  24.07  24.38  22.72  24.55  23.01  24.19  22.21  23.29  22.38  23.19  23.07  20.91  22.37  21.86  22.41  21.93  21.80  23.58  23.27  23.17  23.65  23.66  23.24  22.72  23.64  22.67  23.19  23.05  23.78  23.60  22.82  22.82  24.21  23.14  24.74  23.11  24.74  25.09  23.59  23.59  24.06  23.83  23.90  22.94  23.78  23.81  24.95  24.03  23.79  24.80  23.49  23.46  25.31  23.82
  23.39  23.26  24.07  24.38  22.72  24.55  23.01  24.19  22.21  23.29  22.38  23.19  23.07  20.91  22.37  21.86  22.41  21.93  21.80  23.58  23.27  23.17  23.65  23.66  23.24  22.72  23.64  22.67  23.19  23.05  23.78  23.60  22.82  22.82  24.21  23.14  24.74  23.11  24.74  25.09  23.59  23.59  24.06  23.83  23.90  22.94  23.78  23.81  24.95  24.03  23.79  24.80  23.49  23.46  25.31  23.82
  23.39  23.26  24.07  24.38  22.72  24.55  23.01  24.19  22.21  23.29  22.38  23.19  23.07  20.91  22.37  21.86  22.41  21.93  21.80  23.58  23.27  23.17  23.65  23.66  23.24  22.72  23.64  22.67  23.19  23.05  23.78  23.60  22.82  22.82  24.21  23.14  24.74  23.11  24.74  25.09  23.59  23.59  24.06  23.83  23.90  22.94  23.78  23.81  24.95  24.03  23.79  24.80  23.49  23.46  25.31  23.82
  23.39  23.26  24.07  24.38  22.72  24.55  23.01  24.19  22.21  23.29  22.38  23.19  23.07  20.91  22.37  21.86  22.41  21.93  21.80  23.58  23.27  23.17  23.65  23.66  23.24  22.72  23.64  22.67  23.19  23.05  23.78  23.60  22.82  22.82  24.21  23.14  24.74  23.11  24.74  25.09  23.59  23.59  24.06  23.83  23.90  22.94  23.78  23.81  24.95  24.03  23.79  24.80  23.49  23.46  25.31  23.82
  23.39  23.26  24.07  24.38  22.72  24.55  23.01  24.19  22.21  23.29  22.38  23.19  23.07  20.91  22.37  21.86  22.41  21.93  21.80  23.58  23.27  23.17  23.65  23.66  23.24  22.72  23.64  22.67  23.19  23.05  23.78  23.60  22.82  22.82  24.21  23.14  24.74  23.11  24.74  25.09  23.59  23.59  24.06  23.83  23.90  22.94  23.78  23.81  24.95  24.03  23.79  24.80  23.49  23.46  25.31  23.82
  23.39  23.26  24.07  24.38  22.72  24.55  23.01  24.19  22.21  23.29  22.38  23.19  23.07  20.91  22.37  21.86  22.41  21.93  21.80  23.58  23.27  23.17  23.65  23.66  23.24  22.72  23.64  22.67  23.19  23.05  23.78  23.60  22.82  22.82  24.21  23.14  24.74  23.11  24.74  25.09  23.59  23.59  24.06  23.83  23.90  22.94  23.78  23.81  24.95  24.03  23.79  24.80  23.49  23.46  25.31  23.82
  23.39  23.26  24.07  24.38  22.72  24.55  23.01  24.19  22.21  23.29  22.38  23.19  23.07  20.91  22.37  21.86  22.41  21.93  21.80  23.58  23.27  23.17  23.65  23.66  23.24  22.72  23.64  22.67  23.19  23.05  23.78  23.60  22.82  22.82  24.21  23.14  24.74  23.11  24.74  25.09  23.59  23.59  24.06  23.83  23.90  22.94  23.78  23.81  24.95  24.03  23.79  24.80  23.49  23.46  25.31  23.82
  23.39  23.26  24.07  24.38  22.72  24.55  23.01  24.19  22.21  23.29  22.38  23.19  23.07  20.91  22.37  21.86  22.41  21.93  21.80  23.58  23.27  23.17  23.65  23.66  23.24  22.72  23.64  22.67  23.19  23.05  23.78  23.60  22.82  22.82  24.21  23.14  24.74  23.11  24.74  25.09  23.59  23.59  24.06  23.83  23.90  22.94  23.78  23.81  24.95  24.03  23.79  24.80  23.49  23.46  25.31  23.82
  23.39  23.26  24.07  24.38  22.72  24.55  23.01  24.19  22.21  23.29  22.38  23.19  23.07  20.91  22.37  21.86  22.41  21.93  21.80  23.58  23.27  23.17  23.65  23.66  23.24  22.72  23.64  22.67  23.19  23.05  23.78  23.60  22.82  22.82  24.21  23.14  24.74  23.11  24.74  25.09  23.59  23.59  24.06  23.83  23.90  22.94  23.78  23.81  24.95  24.03  23.79  24.80  23.49  23.46  25.31  23.82
  23.39  23.26  24.07  24.38  22.72  24.55  23.01  24.19  22.21  23.29  22.38  23.19  23.07  20.91  22.37  21.86  22.41  21.93  21.80  23.58  23.27  23.17  23.65  23.66  23.24  22.72  23.64  22.67  23.19  23.05  23.78  23.60  22.82  22.82  24.21  23.14  24.74  23.11  24.74  25.09  23.59  23.59  24.06  23.83  23.90  22.94  23.78  23.81  24.95  24.03  23.79  24.80  23.49  23.46  25.31  23.82
  23.39  23.26  24.07  24.38  22.72  24.55  23.01  24.19  22.21  23.29  22.38  23.19  23.07  20.91  22.37  21.86  22.41  21.93  21.80  23.58  23.27  23.17  23.65  23.66  23.24  22.72  23.64  22.67  23.19  23.05  23.78  23.60  22.82  22.82  24.21  23.14  24.74  23.11  24.74  25.09  23.59  23.59  24.06  23.83  23.90  22.94  23.78  23.81  24.95  24.03  23.79  24.80  23.49  23.46  25.31  23.82
  23.39  23.26  24.07  24.38  22.72  24.55  23.01  24.19  22.21  23.29  22.38  23.19  23.07  20.91  22.37  21.86  22.41  21.93  21.80  23.58  23.27  23.17  23.65  23.66  23.24  22.72  23.64  22.67  23.19  23.05  23.78  23.60  22.82  22.82  24.21  23.14  24.74  23.11  24.74  25.09  23.59  23.59  24.06  23.83  23.90  22.94  23.78  23.81  24.95  24.03  23.79  24.80  23.49  23.46  25.31  23.82
