# Supplementary material for: Accounting for skill in trend, variability, and autocorrelation facilitates better multi-model projections: Application to the AMOC and temperature time series
Source: PLoS One. 2019 Apr 10;14(4):e0214535. doi: 10.1371/journal.pone.0214535 (PMC6457553; doi:10.1371/journal.pone.0214535)
Supplement: S2 File — (ZIP) [file pone.0214535.s002.zip › input/tasmaxhistoricalosse/M29_1973_2005_pp_JJA_tasmaxhistoricalosse_clim.txt]

  24.60  24.97  24.74  24.30  24.43  23.57  23.85  24.76  25.06  24.35  22.62  24.10  24.88  25.09  25.12  23.96  24.62  24.75  25.54  23.51  24.43  25.08  25.72  25.25  26.43  25.04  25.94  23.89  24.97  23.81  25.09  25.39  25.84
  24.60  24.97  24.74  24.30  24.43  23.57  23.85  24.76  25.06  24.35  22.62  24.10  24.88  25.09  25.12  23.96  24.62  24.75  25.54  23.51  24.43  25.08  25.72  25.25  26.43  25.04  25.94  23.89  24.97  23.81  25.09  25.39  25.84
  24.60  24.97  24.74  24.30  24.43  23.57  23.85  24.76  25.06  24.35  22.62  24.10  24.88  25.09  25.12  23.96  24.62  24.75  25.54  23.51  24.43  25.08  25.72  25.25  26.43  25.04  25.94  23.89  24.97  23.81  25.09  25.39  25.84
  24.60  24.97  24.74  24.30  24.43  23.57  23.85  24.76  25.06  24.35  22.62  24.10  24.88  25.09  25.12  23.96  24.62  24.75  25.54  23.51  24.43  25.08  25.72  25.25  26.43  25.04  25.94  23.89  24.97  23.81  25.09  25.39  25.84
  24.60  24.97  24.74  24.30  24.43  23.57  23.85  24.76  25.06  24.35  22.62  24.10  24.88  25.09  25.12  23.96  24.62  24.75  25.54  23.51  24.43  25.08  25.72  25.25  26.43  25.04  25.94  23.89  24.97  23.81  25.09  25.39  25.84
  24.60  24.97  24.74  24.30  24.43  23.57  23.85  24.76  25.06  24.35  22.62  24.10  24.88  25.09  25.12  23.96  24.62  24.75  25.54  23.51  24.43  25.08  25.72  25.25  26.43  25.04  25.94  23.89  24.97  23.81  25.09  25.39  25.84
  24.60  24.97  24.74  24.30  24.43  23.57  23.85  24.76  25.06  24.35  22.62  24.10  24.88  25.09  25.12  23.96  24.62  24.75  25.54  23.51  24.43  25.08  25.72  25.25  26.43  25.04  25.94  23.89  24.97  23.81  25.09  25.39  25.84
  24.60  24.97  24.74  24.30  24.43  23.57  23.85  24.76  25.06  24.35  22.62  24.10  24.88  25.09  25.12  23.96  24.62  24.75  25.54  23.51  24.43  25.08  25.72  25.25  26.43  25.04  25.94  23.89  24.97  23.81  25.09  25.39  25.84
  24.60  24.97  24.74  24.30  24.43  23.57  23.85  24.76  25.06  24.35  22.62  24.10  24.88  25.09  25.12  23.96  24.62  24.75  25.54  23.51  24.43  25.08  25.72  25.25  26.43  25.04  25.94  23.89  24.97  23.81  25.09  25.39  25.84
  24.60  24.97  24.74  24.30  24.43  23.57  23.85  24.76  25.06  24.35  22.62  24.10  24.88  25.09  25.12  23.96  24.62  24.75  25.54  23.51  24.43  25.08  25.72  25.25  26.43  25.04  25.94  23.89  24.97  23.81  25.09  25.39  25.84
  24.60  24.97  24.74  24.30  24.43  23.57  23.85  24.76  25.06  24.35  22.62  24.10  24.88  25.09  25.12  23.96  24.62  24.75  25.54  23.51  24.43  25.08  25.72  25.25  26.43  25.04  25.94  23.89  24.97  23.81  25.09  25.39  25.84
  24.60  24.97  24.74  24.30  24.43  23.57  23.85  24.76  25.06  24.35  22.62  24.10  24.88  25.09  25.12  23.96  24.62  24.75  25.54  23.51  24.43  25.08  25.72  25.25  26.43  25.04  25.94  23.89  24.97  23.81  25.09  25.39  25.84
  24.60  24.97  24.74  24.30  24.43  23.57  23.85  24.76  25.06  24.35  22.62  24.10  24.88  25.09  25.12  23.96  24.62  24.75  25.54  23.51  24.43  25.08  25.72  25.25  26.43  25.04  25.94  23.89  24.97  23.81  25.09  25.39  25.84
  24.60  24.97  24.74  24.30  24.43  23.57  23.85  24.76  25.06  24.35  22.62  24.10  24.88  25.09  25.12  23.96  24.62  24.75  25.54  23.51  24.43  25.08  25.72  25.25  26.43  25.04  25.94  23.89  24.97  23.81  25.09  25.39  25.84
  24.60  24.97  24.74  24.30  24.43  23.57  23.85  24.76  25.06  24.35  22.62  24.10  24.88  25.09  25.12  23.96  24.62  24.75  25.54  23.51  24.43  25.08  25.72  25.25  26.43  25.04  25.94  23.89  24.97  23.81  25.09  25.39  25.84
  24.60  24.97  24.74  24.30  24.43  23.57  23.85  24.76  25.06  24.35  22.62  24.10  24.88  25.09  25.12  23.96  24.62  24.75  25.54  23.51  24.43  25.08  25.72  25.25  26.43  25.04  25.94  23.89  24.97  23.81  25.09  25.39  25.84
  24.60  24.97  24.74  24.30  24.43  23.57  23.85  24.76  25.06  24.35  22.62  24.10  24.88  25.09  25.12  23.96  24.62  24.75  25.54  23.51  24.43  25.08  25.72  25.25  26.43  25.04  25.94  23.89  24.97  23.81  25.09  25.39  25.84
  24.60  24.97  24.74  24.30  24.43  23.57  23.85  24.76  25.06  24.35  22.62  24.10  24.88  25.09  25.12  23.96  24.62  24.75  25.54  23.51  24.43  25.08  25.72  25.25  26.43  25.04  25.94  23.89  24.97  23.81  25.09  25.39  25.84
  24.60  24.97  24.74  24.30  24.43  23.57  23.85  24.76  25.06  24.35  22.62  24.10  24.88  25.09  25.12  23.96  24.62  24.75  25.54  23.51  24.43  25.08  25.72  25.25  26.43  25.04  25.94  23.89  24.97  23.81  25.09  25.39  25.84
  24.60  24.97  24.74  24.30  24.43  23.57  23.85  24.76  25.06  24.35  22.62  24.10  24.88  25.09  25.12  23.96  24.62  24.75  25.54  23.51  24.43  25.08  25.72  25.25  26.43  25.04  25.94  23.89  24.97  23.81  25.09  25.39  25.84
  24.60  24.97  24.74  24.30  24.43  23.57  23.85  24.76  25.06  24.35  22.62  24.10  24.88  25.09  25.12  23.96  24.62  24.75  25.54  23.51  24.43  25.08  25.72  25.25  26.43  25.04  25.94  23.89  24.97  23.81  25.09  25.39  25.84
  24.60  24.97  24.74  24.30  24.43  23.57  23.85  24.76  25.06  24.35  22.62  24.10  24.88  25.09  25.12  23.96  24.62  24.75  25.54  23.51  24.43  25.08  25.72  25.25  26.43  25.04  25.94  23.89  24.97  23.81  25.09  25.39  25.84
  24.60  24.97  24.74  24.30  24.43  23.57  23.85  24.76  25.06  24.35  22.62  24.10  24.88  25.09  25.12  23.96  24.62  24.75  25.54  23.51  24.43  25.08  25.72  25.25  26.43  25.04  25.94  23.89  24.97  23.81  25.09  25.39  25.84
  24.60  24.97  24.74  24.30  24.43  23.57  23.85  24.76  25.06  24.35  22.62  24.10  24.88  25.09  25.12  23.96  24.62  24.75  25.54  23.51  24.43  25.08  25.72  25.25  26.43  25.04  25.94  23.89  24.97  23.81  25.09  25.39  25.84
  24.60  24.97  24.74  24.30  24.43  23.57  23.85  24.76  25.06  24.35  22.62  24.10  24.88  25.09  25.12  23.96  24.62  24.75  25.54  23.51  24.43  25.08  25.72  25.25  26.43  25.04  25.94  23.89  24.97  23.81  25.09  25.39  25.84
  24.60  24.97  24.74  24.30  24.43  23.57  23.85  24.76  25.06  24.35  22.62  24.10  24.88  25.09  25.12  23.96  24.62  24.75  25.54  23.51  24.43  25.08  25.72  25.25  26.43  25.04  25.94  23.89  24.97  23.81  25.09  25.39  25.84
  24.60  24.97  24.74  24.30  24.43  23.57  23.85  24.76  25.06  24.35  22.62  24.10  24.88  25.09  25.12  23.96  24.62  24.75  25.54  23.51  24.43  25.08  25.72  25.25  26.43  25.04  25.94  23.89  24.97  23.81  25.09  25.39  25.84
  24.60  24.97  24.74  24.30  24.43  23.57  23.85  24.76  25.06  24.35  22.62  24.10  24.88  25.09  25.12  23.96  24.62  24.75  25.54  23.51  24.43  25.08  25.72  25.25  26.43  25.04  25.94  23.89  24.97  23.81  25.09  25.39  25.84
  24.60  24.97  24.74  24.30  24.43  23.57  23.85  24.76  25.06  24.35  22.62  24.10  24.88  25.09  25.12  23.96  24.62  24.75  25.54  23.51  24.43  25.08  25.72  25.25  26.43  25.04  25.94  23.89  24.97  23.81  25.09  25.39  25.84
