# Supplementary material for: Accounting for skill in trend, variability, and autocorrelation facilitates better multi-model projections: Application to the AMOC and temperature time series
Source: PLoS One. 2019 Apr 10;14(4):e0214535. doi: 10.1371/journal.pone.0214535 (PMC6457553; doi:10.1371/journal.pone.0214535)
Supplement: S2 File — (ZIP) [file pone.0214535.s002.zip › input/tasmaxhistoricalosse/M5_1950_2005_pp_JJA_tasmaxhistoricalosse_clim.txt]

  25.90  27.35  26.66  26.24  26.60  26.53  27.86  26.43  25.84  26.86  27.46  26.45  27.93  25.86  25.76  27.23  25.88  26.00  25.36  26.23  25.22  25.91  25.80  26.40  26.17  26.29  27.25  26.87  27.33  26.50  26.50  27.13  26.50  26.99  27.01  27.98  26.44  26.90  27.58  27.70  25.78  27.44  25.86  27.57  28.44  27.45  26.83  27.07  27.32  26.12  27.97  28.02  28.49  27.72  27.75  26.91
  25.90  27.35  26.66  26.24  26.60  26.53  27.86  26.43  25.84  26.86  27.46  26.45  27.93  25.86  25.76  27.23  25.88  26.00  25.36  26.23  25.22  25.91  25.80  26.40  26.17  26.29  27.25  26.87  27.33  26.50  26.50  27.13  26.50  26.99  27.01  27.98  26.44  26.90  27.58  27.70  25.78  27.44  25.86  27.57  28.44  27.45  26.83  27.07  27.32  26.12  27.97  28.02  28.49  27.72  27.75  26.91
  25.90  27.35  26.66  26.24  26.60  26.53  27.86  26.43  25.84  26.86  27.46  26.45  27.93  25.86  25.76  27.23  25.88  26.00  25.36  26.23  25.22  25.91  25.80  26.40  26.17  26.29  27.25  26.87  27.33  26.50  26.50  27.13  26.50  26.99  27.01  27.98  26.44  26.90  27.58  27.70  25.78  27.44  25.86  27.57  28.44  27.45  26.83  27.07  27.32  26.12  27.97  28.02  28.49  27.72  27.75  26.91
  25.90  27.35  26.66  26.24  26.60  26.53  27.86  26.43  25.84  26.86  27.46  26.45  27.93  25.86  25.76  27.23  25.88  26.00  25.36  26.23  25.22  25.91  25.80  26.40  26.17  26.29  27.25  26.87  27.33  26.50  26.50  27.13  26.50  26.99  27.01  27.98  26.44  26.90  27.58  27.70  25.78  27.44  25.86  27.57  28.44  27.45  26.83  27.07  27.32  26.12  27.97  28.02  28.49  27.72  27.75  26.91
  25.90  27.35  26.66  26.24  26.60  26.53  27.86  26.43  25.84  26.86  27.46  26.45  27.93  25.86  25.76  27.23  25.88  26.00  25.36  26.23  25.22  25.91  25.80  26.40  26.17  26.29  27.25  26.87  27.33  26.50  26.50  27.13  26.50  26.99  27.01  27.98  26.44  26.90  27.58  27.70  25.78  27.44  25.86  27.57  28.44  27.45  26.83  27.07  27.32  26.12  27.97  28.02  28.49  27.72  27.75  26.91
  25.90  27.35  26.66  26.24  26.60  26.53  27.86  26.43  25.84  26.86  27.46  26.45  27.93  25.86  25.76  27.23  25.88  26.00  25.36  26.23  25.22  25.91  25.80  26.40  26.17  26.29  27.25  26.87  27.33  26.50  26.50  27.13  26.50  26.99  27.01  27.98  26.44  26.90  27.58  27.70  25.78  27.44  25.86  27.57  28.44  27.45  26.83  27.07  27.32  26.12  27.97  28.02  28.49  27.72  27.75  26.91
  25.90  27.35  26.66  26.24  26.60  26.53  27.86  26.43  25.84  26.86  27.46  26.45  27.93  25.86  25.76  27.23  25.88  26.00  25.36  26.23  25.22  25.91  25.80  26.40  26.17  26.29  27.25  26.87  27.33  26.50  26.50  27.13  26.50  26.99  27.01  27.98  26.44  26.90  27.58  27.70  25.78  27.44  25.86  27.57  28.44  27.45  26.83  27.07  27.32  26.12  27.97  28.02  28.49  27.72  27.75  26.91
  25.90  27.35  26.66  26.24  26.60  26.53  27.86  26.43  25.84  26.86  27.46  26.45  27.93  25.86  25.76  27.23  25.88  26.00  25.36  26.23  25.22  25.91  25.80  26.40  26.17  26.29  27.25  26.87  27.33  26.50  26.50  27.13  26.50  26.99  27.01  27.98  26.44  26.90  27.58  27.70  25.78  27.44  25.86  27.57  28.44  27.45  26.83  27.07  27.32  26.12  27.97  28.02  28.49  27.72  27.75  26.91
  25.90  27.35  26.66  26.24  26.60  26.53  27.86  26.43  25.84  26.86  27.46  26.45  27.93  25.86  25.76  27.23  25.88  26.00  25.36  26.23  25.22  25.91  25.80  26.40  26.17  26.29  27.25  26.87  27.33  26.50  26.50  27.13  26.50  26.99  27.01  27.98  26.44  26.90  27.58  27.70  25.78  27.44  25.86  27.57  28.44  27.45  26.83  27.07  27.32  26.12  27.97  28.02  28.49  27.72  27.75  26.91
  25.90  27.35  26.66  26.24  26.60  26.53  27.86  26.43  25.84  26.86  27.46  26.45  27.93  25.86  25.76  27.23  25.88  26.00  25.36  26.23  25.22  25.91  25.80  26.40  26.17  26.29  27.25  26.87  27.33  26.50  26.50  27.13  26.50  26.99  27.01  27.98  26.44  26.90  27.58  27.70  25.78  27.44  25.86  27.57  28.44  27.45  26.83  27.07  27.32  26.12  27.97  28.02  28.49  27.72  27.75  26.91
  25.90  27.35  26.66  26.24  26.60  26.53  27.86  26.43  25.84  26.86  27.46  26.45  27.93  25.86  25.76  27.23  25.88  26.00  25.36  26.23  25.22  25.91  25.80  26.40  26.17  26.29  27.25  26.87  27.33  26.50  26.50  27.13  26.50  26.99  27.01  27.98  26.44  26.90  27.58  27.70  25.78  27.44  25.86  27.57  28.44  27.45  26.83  27.07  27.32  26.12  27.97  28.02  28.49  27.72  27.75  26.91
  25.90  27.35  26.66  26.24  26.60  26.53  27.86  26.43  25.84  26.86  27.46  26.45  27.93  25.86  25.76  27.23  25.88  26.00  25.36  26.23  25.22  25.91  25.80  26.40  26.17  26.29  27.25  26.87  27.33  26.50  26.50  27.13  26.50  26.99  27.01  27.98  26.44  26.90  27.58  27.70  25.78  27.44  25.86  27.57  28.44  27.45  26.83  27.07  27.32  26.12  27.97  28.02  28.49  27.72  27.75  26.91
  25.90  27.35  26.66  26.24  26.60  26.53  27.86  26.43  25.84  26.86  27.46  26.45  27.93  25.86  25.76  27.23  25.88  26.00  25.36  26.23  25.22  25.91  25.80  26.40  26.17  26.29  27.25  26.87  27.33  26.50  26.50  27.13  26.50  26.99  27.01  27.98  26.44  26.90  27.58  27.70  25.78  27.44  25.86  27.57  28.44  27.45  26.83  27.07  27.32  26.12  27.97  28.02  28.49  27.72  27.75  26.91
  25.90  27.35  26.66  26.24  26.60  26.53  27.86  26.43  25.84  26.86  27.46  26.45  27.93  25.86  25.76  27.23  25.88  26.00  25.36  26.23  25.22  25.91  25.80  26.40  26.17  26.29  27.25  26.87  27.33  26.50  26.50  27.13  26.50  26.99  27.01  27.98  26.44  26.90  27.58  27.70  25.78  27.44  25.86  27.57  28.44  27.45  26.83  27.07  27.32  26.12  27.97  28.02  28.49  27.72  27.75  26.91
  25.90  27.35  26.66  26.24  26.60  26.53  27.86  26.43  25.84  26.86  27.46  26.45  27.93  25.86  25.76  27.23  25.88  26.00  25.36  26.23  25.22  25.91  25.80  26.40  26.17  26.29  27.25  26.87  27.33  26.50  26.50  27.13  26.50  26.99  27.01  27.98  26.44  26.90  27.58  27.70  25.78  27.44  25.86  27.57  28.44  27.45  26.83  27.07  27.32  26.12  27.97  28.02  28.49  27.72  27.75  26.91
  25.90  27.35  26.66  26.24  26.60  26.53  27.86  26.43  25.84  26.86  27.46  26.45  27.93  25.86  25.76  27.23  25.88  26.00  25.36  26.23  25.22  25.91  25.80  26.40  26.17  26.29  27.25  26.87  27.33  26.50  26.50  27.13  26.50  26.99  27.01  27.98  26.44  26.90  27.58  27.70  25.78  27.44  25.86  27.57  28.44  27.45  26.83  27.07  27.32  26.12  27.97  28.02  28.49  27.72  27.75  26.91
  25.90  27.35  26.66  26.24  26.60  26.53  27.86  26.43  25.84  26.86  27.46  26.45  27.93  25.86  25.76  27.23  25.88  26.00  25.36  26.23  25.22  25.91  25.80  26.40  26.17  26.29  27.25  26.87  27.33  26.50  26.50  27.13  26.50  26.99  27.01  27.98  26.44  26.90  27.58  27.70  25.78  27.44  25.86  27.57  28.44  27.45  26.83  27.07  27.32  26.12  27.97  28.02  28.49  27.72  27.75  26.91
  25.90  27.35  26.66  26.24  26.60  26.53  27.86  26.43  25.84  26.86  27.46  26.45  27.93  25.86  25.76  27.23  25.88  26.00  25.36  26.23  25.22  25.91  25.80  26.40  26.17  26.29  27.25  26.87  27.33  26.50  26.50  27.13  26.50  26.99  27.01  27.98  26.44  26.90  27.58  27.70  25.78  27.44  25.86  27.57  28.44  27.45  26.83  27.07  27.32  26.12  27.97  28.02  28.49  27.72  27.75  26.91
  25.90  27.35  26.66  26.24  26.60  26.53  27.86  26.43  25.84  26.86  27.46  26.45  27.93  25.86  25.76  27.23  25.88  26.00  25.36  26.23  25.22  25.91  25.80  26.40  26.17  26.29  27.25  26.87  27.33  26.50  26.50  27.13  26.50  26.99  27.01  27.98  26.44  26.90  27.58  27.70  25.78  27.44  25.86  27.57  28.44  27.45  26.83  27.07  27.32  26.12  27.97  28.02  28.49  27.72  27.75  26.91
  25.90  27.35  26.66  26.24  26.60  26.53  27.86  26.43  25.84  26.86  27.46  26.45  27.93  25.86  25.76  27.23  25.88  26.00  25.36  26.23  25.22  25.91  25.80  26.40  26.17  26.29  27.25  26.87  27.33  26.50  26.50  27.13  26.50  26.99  27.01  27.98  26.44  26.90  27.58  27.70  25.78  27.44  25.86  27.57  28.44  27.45  26.83  27.07  27.32  26.12  27.97  28.02  28.49  27.72  27.75  26.91
  25.90  27.35  26.66  26.24  26.60  26.53  27.86  26.43  25.84  26.86  27.46  26.45  27.93  25.86  25.76  27.23  25.88  26.00  25.36  26.23  25.22  25.91  25.80  26.40  26.17  26.29  27.25  26.87  27.33  26.50  26.50  27.13  26.50  26.99  27.01  27.98  26.44  26.90  27.58  27.70  25.78  27.44  25.86  27.57  28.44  27.45  26.83  27.07  27.32  26.12  27.97  28.02  28.49  27.72  27.75  26.91
  25.90  27.35  26.66  26.24  26.60  26.53  27.86  26.43  25.84  26.86  27.46  26.45  27.93  25.86  25.76  27.23  25.88  26.00  25.36  26.23  25.22  25.91  25.80  26.40  26.17  26.29  27.25  26.87  27.33  26.50  26.50  27.13  26.50  26.99  27.01  27.98  26.44  26.90  27.58  27.70  25.78  27.44  25.86  27.57  28.44  27.45  26.83  27.07  27.32  26.12  27.97  28.02  28.49  27.72  27.75  26.91
  25.90  27.35  26.66  26.24  26.60  26.53  27.86  26.43  25.84  26.86  27.46  26.45  27.93  25.86  25.76  27.23  25.88  26.00  25.36  26.23  25.22  25.91  25.80  26.40  26.17  26.29  27.25  26.87  27.33  26.50  26.50  27.13  26.50  26.99  27.01  27.98  26.44  26.90  27.58  27.70  25.78  27.44  25.86  27.57  28.44  27.45  26.83  27.07  27.32  26.12  27.97  28.02  28.49  27.72  27.75  26.91
  25.90  27.35  26.66  26.24  26.60  26.53  27.86  26.43  25.84  26.86  27.46  26.45  27.93  25.86  25.76  27.23  25.88  26.00  25.36  26.23  25.22  25.91  25.80  26.40  26.17  26.29  27.25  26.87  27.33  26.50  26.50  27.13  26.50  26.99  27.01  27.98  26.44  26.90  27.58  27.70  25.78  27.44  25.86  27.57  28.44  27.45  26.83  27.07  27.32  26.12  27.97  28.02  28.49  27.72  27.75  26.91
  25.90  27.35  26.66  26.24  26.60  26.53  27.86  26.43  25.84  26.86  27.46  26.45  27.93  25.86  25.76  27.23  25.88  26.00  25.36  26.23  25.22  25.91  25.80  26.40  26.17  26.29  27.25  26.87  27.33  26.50  26.50  27.13  26.50  26.99  27.01  27.98  26.44  26.90  27.58  27.70  25.78  27.44  25.86  27.57  28.44  27.45  26.83  27.07  27.32  26.12  27.97  28.02  28.49  27.72  27.75  26.91
  25.90  27.35  26.66  26.24  26.60  26.53  27.86  26.43  25.84  26.86  27.46  26.45  27.93  25.86  25.76  27.23  25.88  26.00  25.36  26.23  25.22  25.91  25.80  26.40  26.17  26.29  27.25  26.87  27.33  26.50  26.50  27.13  26.50  26.99  27.01  27.98  26.44  26.90  27.58  27.70  25.78  27.44  25.86  27.57  28.44  27.45  26.83  27.07  27.32  26.12  27.97  28.02  28.49  27.72  27.75  26.91
  25.90  27.35  26.66  26.24  26.60  26.53  27.86  26.43  25.84  26.86  27.46  26.45  27.93  25.86  25.76  27.23  25.88  26.00  25.36  26.23  25.22  25.91  25.80  26.40  26.17  26.29  27.25  26.87  27.33  26.50  26.50  27.13  26.50  26.99  27.01  27.98  26.44  26.90  27.58  27.70  25.78  27.44  25.86  27.57  28.44  27.45  26.83  27.07  27.32  26.12  27.97  28.02  28.49  27.72  27.75  26.91
  25.90  27.35  26.66  26.24  26.60  26.53  27.86  26.43  25.84  26.86  27.46  26.45  27.93  25.86  25.76  27.23  25.88  26.00  25.36  26.23  25.22  25.91  25.80  26.40  26.17  26.29  27.25  26.87  27.33  26.50  26.50  27.13  26.50  26.99  27.01  27.98  26.44  26.90  27.58  27.70  25.78  27.44  25.86  27.57  28.44  27.45  26.83  27.07  27.32  26.12  27.97  28.02  28.49  27.72  27.75  26.91
  25.90  27.35  26.66  26.24  26.60  26.53  27.86  26.43  25.84  26.86  27.46  26.45  27.93  25.86  25.76  27.23  25.88  26.00  25.36  26.23  25.22  25.91  25.80  26.40  26.17  26.29  27.25  26.87  27.33  26.50  26.50  27.13  26.50  26.99  27.01  27.98  26.44  26.90  27.58  27.70  25.78  27.44  25.86  27.57  28.44  27.45  26.83  27.07  27.32  26.12  27.97  28.02  28.49  27.72  27.75  26.91
