# Supplementary material for: Accounting for skill in trend, variability, and autocorrelation facilitates better multi-model projections: Application to the AMOC and temperature time series
Source: PLoS One. 2019 Apr 10;14(4):e0214535. doi: 10.1371/journal.pone.0214535 (PMC6457553; doi:10.1371/journal.pone.0214535)
Supplement: S2 File — (ZIP) [file pone.0214535.s002.zip › input/tasmaxhistoricalosse/M15_1950_2005_pp_JJA_tasmaxhistoricalosse_clim.txt]

  22.92  23.04  21.52  24.67  23.57  24.06  22.97  22.51  23.58  23.90  23.10  22.88  22.07  21.14  22.39  22.43  21.88  22.08  22.15  22.42  21.20  20.82  22.47  21.78  21.91  22.96  22.99  22.52  21.91  24.13  21.35  22.98  20.88  21.04  21.52  23.00  21.31  22.82  22.22  22.01  22.32  22.59  22.00  21.22  21.21  23.33  21.38  22.41  22.75  21.70  24.30  23.44  24.61  22.33  22.66  24.07
  22.92  23.04  21.52  24.67  23.57  24.06  22.97  22.51  23.58  23.90  23.10  22.88  22.07  21.14  22.39  22.43  21.88  22.08  22.15  22.42  21.20  20.82  22.47  21.78  21.91  22.96  22.99  22.52  21.91  24.13  21.35  22.98  20.88  21.04  21.52  23.00  21.31  22.82  22.22  22.01  22.32  22.59  22.00  21.22  21.21  23.33  21.38  22.41  22.75  21.70  24.30  23.44  24.61  22.33  22.66  24.07
  22.92  23.04  21.52  24.67  23.57  24.06  22.97  22.51  23.58  23.90  23.10  22.88  22.07  21.14  22.39  22.43  21.88  22.08  22.15  22.42  21.20  20.82  22.47  21.78  21.91  22.96  22.99  22.52  21.91  24.13  21.35  22.98  20.88  21.04  21.52  23.00  21.31  22.82  22.22  22.01  22.32  22.59  22.00  21.22  21.21  23.33  21.38  22.41  22.75  21.70  24.30  23.44  24.61  22.33  22.66  24.07
  22.92  23.04  21.52  24.67  23.57  24.06  22.97  22.51  23.58  23.90  23.10  22.88  22.07  21.14  22.39  22.43  21.88  22.08  22.15  22.42  21.20  20.82  22.47  21.78  21.91  22.96  22.99  22.52  21.91  24.13  21.35  22.98  20.88  21.04  21.52  23.00  21.31  22.82  22.22  22.01  22.32  22.59  22.00  21.22  21.21  23.33  21.38  22.41  22.75  21.70  24.30  23.44  24.61  22.33  22.66  24.07
  22.92  23.04  21.52  24.67  23.57  24.06  22.97  22.51  23.58  23.90  23.10  22.88  22.07  21.14  22.39  22.43  21.88  22.08  22.15  22.42  21.20  20.82  22.47  21.78  21.91  22.96  22.99  22.52  21.91  24.13  21.35  22.98  20.88  21.04  21.52  23.00  21.31  22.82  22.22  22.01  22.32  22.59  22.00  21.22  21.21  23.33  21.38  22.41  22.75  21.70  24.30  23.44  24.61  22.33  22.66  24.07
  22.92  23.04  21.52  24.67  23.57  24.06  22.97  22.51  23.58  23.90  23.10  22.88  22.07  21.14  22.39  22.43  21.88  22.08  22.15  22.42  21.20  20.82  22.47  21.78  21.91  22.96  22.99  22.52  21.91  24.13  21.35  22.98  20.88  21.04  21.52  23.00  21.31  22.82  22.22  22.01  22.32  22.59  22.00  21.22  21.21  23.33  21.38  22.41  22.75  21.70  24.30  23.44  24.61  22.33  22.66  24.07
  22.92  23.04  21.52  24.67  23.57  24.06  22.97  22.51  23.58  23.90  23.10  22.88  22.07  21.14  22.39  22.43  21.88  22.08  22.15  22.42  21.20  20.82  22.47  21.78  21.91  22.96  22.99  22.52  21.91  24.13  21.35  22.98  20.88  21.04  21.52  23.00  21.31  22.82  22.22  22.01  22.32  22.59  22.00  21.22  21.21  23.33  21.38  22.41  22.75  21.70  24.30  23.44  24.61  22.33  22.66  24.07
  22.92  23.04  21.52  24.67  23.57  24.06  22.97  22.51  23.58  23.90  23.10  22.88  22.07  21.14  22.39  22.43  21.88  22.08  22.15  22.42  21.20  20.82  22.47  21.78  21.91  22.96  22.99  22.52  21.91  24.13  21.35  22.98  20.88  21.04  21.52  23.00  21.31  22.82  22.22  22.01  22.32  22.59  22.00  21.22  21.21  23.33  21.38  22.41  22.75  21.70  24.30  23.44  24.61  22.33  22.66  24.07
  22.92  23.04  21.52  24.67  23.57  24.06  22.97  22.51  23.58  23.90  23.10  22.88  22.07  21.14  22.39  22.43  21.88  22.08  22.15  22.42  21.20  20.82  22.47  21.78  21.91  22.96  22.99  22.52  21.91  24.13  21.35  22.98  20.88  21.04  21.52  23.00  21.31  22.82  22.22  22.01  22.32  22.59  22.00  21.22  21.21  23.33  21.38  22.41  22.75  21.70  24.30  23.44  24.61  22.33  22.66  24.07
  22.92  23.04  21.52  24.67  23.57  24.06  22.97  22.51  23.58  23.90  23.10  22.88  22.07  21.14  22.39  22.43  21.88  22.08  22.15  22.42  21.20  20.82  22.47  21.78  21.91  22.96  22.99  22.52  21.91  24.13  21.35  22.98  20.88  21.04  21.52  23.00  21.31  22.82  22.22  22.01  22.32  22.59  22.00  21.22  21.21  23.33  21.38  22.41  22.75  21.70  24.30  23.44  24.61  22.33  22.66  24.07
  22.92  23.04  21.52  24.67  23.57  24.06  22.97  22.51  23.58  23.90  23.10  22.88  22.07  21.14  22.39  22.43  21.88  22.08  22.15  22.42  21.20  20.82  22.47  21.78  21.91  22.96  22.99  22.52  21.91  24.13  21.35  22.98  20.88  21.04  21.52  23.00  21.31  22.82  22.22  22.01  22.32  22.59  22.00  21.22  21.21  23.33  21.38  22.41  22.75  21.70  24.30  23.44  24.61  22.33  22.66  24.07
  22.92  23.04  21.52  24.67  23.57  24.06  22.97  22.51  23.58  23.90  23.10  22.88  22.07  21.14  22.39  22.43  21.88  22.08  22.15  22.42  21.20  20.82  22.47  21.78  21.91  22.96  22.99  22.52  21.91  24.13  21.35  22.98  20.88  21.04  21.52  23.00  21.31  22.82  22.22  22.01  22.32  22.59  22.00  21.22  21.21  23.33  21.38  22.41  22.75  21.70  24.30  23.44  24.61  22.33  22.66  24.07
  22.92  23.04  21.52  24.67  23.57  24.06  22.97  22.51  23.58  23.90  23.10  22.88  22.07  21.14  22.39  22.43  21.88  22.08  22.15  22.42  21.20  20.82  22.47  21.78  21.91  22.96  22.99  22.52  21.91  24.13  21.35  22.98  20.88  21.04  21.52  23.00  21.31  22.82  22.22  22.01  22.32  22.59  22.00  21.22  21.21  23.33  21.38  22.41  22.75  21.70  24.30  23.44  24.61  22.33  22.66  24.07
  22.92  23.04  21.52  24.67  23.57  24.06  22.97  22.51  23.58  23.90  23.10  22.88  22.07  21.14  22.39  22.43  21.88  22.08  22.15  22.42  21.20  20.82  22.47  21.78  21.91  22.96  22.99  22.52  21.91  24.13  21.35  22.98  20.88  21.04  21.52  23.00  21.31  22.82  22.22  22.01  22.32  22.59  22.00  21.22  21.21  23.33  21.38  22.41  22.75  21.70  24.30  23.44  24.61  22.33  22.66  24.07
  22.92  23.04  21.52  24.67  23.57  24.06  22.97  22.51  23.58  23.90  23.10  22.88  22.07  21.14  22.39  22.43  21.88  22.08  22.15  22.42  21.20  20.82  22.47  21.78  21.91  22.96  22.99  22.52  21.91  24.13  21.35  22.98  20.88  21.04  21.52  23.00  21.31  22.82  22.22  22.01  22.32  22.59  22.00  21.22  21.21  23.33  21.38  22.41  22.75  21.70  24.30  23.44  24.61  22.33  22.66  24.07
  22.92  23.04  21.52  24.67  23.57  24.06  22.97  22.51  23.58  23.90  23.10  22.88  22.07  21.14  22.39  22.43  21.88  22.08  22.15  22.42  21.20  20.82  22.47  21.78  21.91  22.96  22.99  22.52  21.91  24.13  21.35  22.98  20.88  21.04  21.52  23.00  21.31  22.82  22.22  22.01  22.32  22.59  22.00  21.22  21.21  23.33  21.38  22.41  22.75  21.70  24.30  23.44  24.61  22.33  22.66  24.07
  22.92  23.04  21.52  24.67  23.57  24.06  22.97  22.51  23.58  23.90  23.10  22.88  22.07  21.14  22.39  22.43  21.88  22.08  22.15  22.42  21.20  20.82  22.47  21.78  21.91  22.96  22.99  22.52  21.91  24.13  21.35  22.98  20.88  21.04  21.52  23.00  21.31  22.82  22.22  22.01  22.32  22.59  22.00  21.22  21.21  23.33  21.38  22.41  22.75  21.70  24.30  23.44  24.61  22.33  22.66  24.07
  22.92  23.04  21.52  24.67  23.57  24.06  22.97  22.51  23.58  23.90  23.10  22.88  22.07  21.14  22.39  22.43  21.88  22.08  22.15  22.42  21.20  20.82  22.47  21.78  21.91  22.96  22.99  22.52  21.91  24.13  21.35  22.98  20.88  21.04  21.52  23.00  21.31  22.82  22.22  22.01  22.32  22.59  22.00  21.22  21.21  23.33  21.38  22.41  22.75  21.70  24.30  23.44  24.61  22.33  22.66  24.07
  22.92  23.04  21.52  24.67  23.57  24.06  22.97  22.51  23.58  23.90  23.10  22.88  22.07  21.14  22.39  22.43  21.88  22.08  22.15  22.42  21.20  20.82  22.47  21.78  21.91  22.96  22.99  22.52  21.91  24.13  21.35  22.98  20.88  21.04  21.52  23.00  21.31  22.82  22.22  22.01  22.32  22.59  22.00  21.22  21.21  23.33  21.38  22.41  22.75  21.70  24.30  23.44  24.61  22.33  22.66  24.07
  22.92  23.04  21.52  24.67  23.57  24.06  22.97  22.51  23.58  23.90  23.10  22.88  22.07  21.14  22.39  22.43  21.88  22.08  22.15  22.42  21.20  20.82  22.47  21.78  21.91  22.96  22.99  22.52  21.91  24.13  21.35  22.98  20.88  21.04  21.52  23.00  21.31  22.82  22.22  22.01  22.32  22.59  22.00  21.22  21.21  23.33  21.38  22.41  22.75  21.70  24.30  23.44  24.61  22.33  22.66  24.07
  22.92  23.04  21.52  24.67  23.57  24.06  22.97  22.51  23.58  23.90  23.10  22.88  22.07  21.14  22.39  22.43  21.88  22.08  22.15  22.42  21.20  20.82  22.47  21.78  21.91  22.96  22.99  22.52  21.91  24.13  21.35  22.98  20.88  21.04  21.52  23.00  21.31  22.82  22.22  22.01  22.32  22.59  22.00  21.22  21.21  23.33  21.38  22.41  22.75  21.70  24.30  23.44  24.61  22.33  22.66  24.07
  22.92  23.04  21.52  24.67  23.57  24.06  22.97  22.51  23.58  23.90  23.10  22.88  22.07  21.14  22.39  22.43  21.88  22.08  22.15  22.42  21.20  20.82  22.47  21.78  21.91  22.96  22.99  22.52  21.91  24.13  21.35  22.98  20.88  21.04  21.52  23.00  21.31  22.82  22.22  22.01  22.32  22.59  22.00  21.22  21.21  23.33  21.38  22.41  22.75  21.70  24.30  23.44  24.61  22.33  22.66  24.07
  22.92  23.04  21.52  24.67  23.57  24.06  22.97  22.51  23.58  23.90  23.10  22.88  22.07  21.14  22.39  22.43  21.88  22.08  22.15  22.42  21.20  20.82  22.47  21.78  21.91  22.96  22.99  22.52  21.91  24.13  21.35  22.98  20.88  21.04  21.52  23.00  21.31  22.82  22.22  22.01  22.32  22.59  22.00  21.22  21.21  23.33  21.38  22.41  22.75  21.70  24.30  23.44  24.61  22.33  22.66  24.07
  22.92  23.04  21.52  24.67  23.57  24.06  22.97  22.51  23.58  23.90  23.10  22.88  22.07  21.14  22.39  22.43  21.88  22.08  22.15  22.42  21.20  20.82  22.47  21.78  21.91  22.96  22.99  22.52  21.91  24.13  21.35  22.98  20.88  21.04  21.52  23.00  21.31  22.82  22.22  22.01  22.32  22.59  22.00  21.22  21.21  23.33  21.38  22.41  22.75  21.70  24.30  23.44  24.61  22.33  22.66  24.07
  22.92  23.04  21.52  24.67  23.57  24.06  22.97  22.51  23.58  23.90  23.10  22.88  22.07  21.14  22.39  22.43  21.88  22.08  22.15  22.42  21.20  20.82  22.47  21.78  21.91  22.96  22.99  22.52  21.91  24.13  21.35  22.98  20.88  21.04  21.52  23.00  21.31  22.82  22.22  22.01  22.32  22.59  22.00  21.22  21.21  23.33  21.38  22.41  22.75  21.70  24.30  23.44  24.61  22.33  22.66  24.07
  22.92  23.04  21.52  24.67  23.57  24.06  22.97  22.51  23.58  23.90  23.10  22.88  22.07  21.14  22.39  22.43  21.88  22.08  22.15  22.42  21.20  20.82  22.47  21.78  21.91  22.96  22.99  22.52  21.91  24.13  21.35  22.98  20.88  21.04  21.52  23.00  21.31  22.82  22.22  22.01  22.32  22.59  22.00  21.22  21.21  23.33  21.38  22.41  22.75  21.70  24.30  23.44  24.61  22.33  22.66  24.07
  22.92  23.04  21.52  24.67  23.57  24.06  22.97  22.51  23.58  23.90  23.10  22.88  22.07  21.14  22.39  22.43  21.88  22.08  22.15  22.42  21.20  20.82  22.47  21.78  21.91  22.96  22.99  22.52  21.91  24.13  21.35  22.98  20.88  21.04  21.52  23.00  21.31  22.82  22.22  22.01  22.32  22.59  22.00  21.22  21.21  23.33  21.38  22.41  22.75  21.70  24.30  23.44  24.61  22.33  22.66  24.07
  22.92  23.04  21.52  24.67  23.57  24.06  22.97  22.51  23.58  23.90  23.10  22.88  22.07  21.14  22.39  22.43  21.88  22.08  22.15  22.42  21.20  20.82  22.47  21.78  21.91  22.96  22.99  22.52  21.91  24.13  21.35  22.98  20.88  21.04  21.52  23.00  21.31  22.82  22.22  22.01  22.32  22.59  22.00  21.22  21.21  23.33  21.38  22.41  22.75  21.70  24.30  23.44  24.61  22.33  22.66  24.07
  22.92  23.04  21.52  24.67  23.57  24.06  22.97  22.51  23.58  23.90  23.10  22.88  22.07  21.14  22.39  22.43  21.88  22.08  22.15  22.42  21.20  20.82  22.47  21.78  21.91  22.96  22.99  22.52  21.91  24.13  21.35  22.98  20.88  21.04  21.52  23.00  21.31  22.82  22.22  22.01  22.32  22.59  22.00  21.22  21.21  23.33  21.38  22.41  22.75  21.70  24.30  23.44  24.61  22.33  22.66  24.07
