# Supplementary material for: Accounting for skill in trend, variability, and autocorrelation facilitates better multi-model projections: Application to the AMOC and temperature time series
Source: PLoS One. 2019 Apr 10;14(4):e0214535. doi: 10.1371/journal.pone.0214535 (PMC6457553; doi:10.1371/journal.pone.0214535)
Supplement: S2 File — (ZIP) [file pone.0214535.s002.zip › input/tasmaxhistoricalosse/M27_1950_2005_pp_JJA_tasmaxhistoricalosse_clim.txt]

  24.07  24.51  23.66  24.54  25.36  24.66  25.90  25.11  25.04  25.58  25.24  26.60  21.77  24.92  25.12  25.93  24.58  24.14  26.17  25.98  24.11  25.82  24.51  24.19  26.12  23.75  25.02  25.73  25.71  26.39  24.22  25.58  24.87  25.61  23.29  24.71  23.54  25.66  24.74  24.01  24.53  25.18  24.82  23.87  26.98  24.93  25.22  24.67  26.13  24.89  24.75  25.97  26.07  26.85  26.07  24.65
  24.07  24.51  23.66  24.54  25.36  24.66  25.90  25.11  25.04  25.58  25.24  26.60  21.77  24.92  25.12  25.93  24.58  24.14  26.17  25.98  24.11  25.82  24.51  24.19  26.12  23.75  25.02  25.73  25.71  26.39  24.22  25.58  24.87  25.61  23.29  24.71  23.54  25.66  24.74  24.01  24.53  25.18  24.82  23.87  26.98  24.93  25.22  24.67  26.13  24.89  24.75  25.97  26.07  26.85  26.07  24.65
  24.07  24.51  23.66  24.54  25.36  24.66  25.90  25.11  25.04  25.58  25.24  26.60  21.77  24.92  25.12  25.93  24.58  24.14  26.17  25.98  24.11  25.82  24.51  24.19  26.12  23.75  25.02  25.73  25.71  26.39  24.22  25.58  24.87  25.61  23.29  24.71  23.54  25.66  24.74  24.01  24.53  25.18  24.82  23.87  26.98  24.93  25.22  24.67  26.13  24.89  24.75  25.97  26.07  26.85  26.07  24.65
  24.07  24.51  23.66  24.54  25.36  24.66  25.90  25.11  25.04  25.58  25.24  26.60  21.77  24.92  25.12  25.93  24.58  24.14  26.17  25.98  24.11  25.82  24.51  24.19  26.12  23.75  25.02  25.73  25.71  26.39  24.22  25.58  24.87  25.61  23.29  24.71  23.54  25.66  24.74  24.01  24.53  25.18  24.82  23.87  26.98  24.93  25.22  24.67  26.13  24.89  24.75  25.97  26.07  26.85  26.07  24.65
  24.07  24.51  23.66  24.54  25.36  24.66  25.90  25.11  25.04  25.58  25.24  26.60  21.77  24.92  25.12  25.93  24.58  24.14  26.17  25.98  24.11  25.82  24.51  24.19  26.12  23.75  25.02  25.73  25.71  26.39  24.22  25.58  24.87  25.61  23.29  24.71  23.54  25.66  24.74  24.01  24.53  25.18  24.82  23.87  26.98  24.93  25.22  24.67  26.13  24.89  24.75  25.97  26.07  26.85  26.07  24.65
  24.07  24.51  23.66  24.54  25.36  24.66  25.90  25.11  25.04  25.58  25.24  26.60  21.77  24.92  25.12  25.93  24.58  24.14  26.17  25.98  24.11  25.82  24.51  24.19  26.12  23.75  25.02  25.73  25.71  26.39  24.22  25.58  24.87  25.61  23.29  24.71  23.54  25.66  24.74  24.01  24.53  25.18  24.82  23.87  26.98  24.93  25.22  24.67  26.13  24.89  24.75  25.97  26.07  26.85  26.07  24.65
  24.07  24.51  23.66  24.54  25.36  24.66  25.90  25.11  25.04  25.58  25.24  26.60  21.77  24.92  25.12  25.93  24.58  24.14  26.17  25.98  24.11  25.82  24.51  24.19  26.12  23.75  25.02  25.73  25.71  26.39  24.22  25.58  24.87  25.61  23.29  24.71  23.54  25.66  24.74  24.01  24.53  25.18  24.82  23.87  26.98  24.93  25.22  24.67  26.13  24.89  24.75  25.97  26.07  26.85  26.07  24.65
  24.07  24.51  23.66  24.54  25.36  24.66  25.90  25.11  25.04  25.58  25.24  26.60  21.77  24.92  25.12  25.93  24.58  24.14  26.17  25.98  24.11  25.82  24.51  24.19  26.12  23.75  25.02  25.73  25.71  26.39  24.22  25.58  24.87  25.61  23.29  24.71  23.54  25.66  24.74  24.01  24.53  25.18  24.82  23.87  26.98  24.93  25.22  24.67  26.13  24.89  24.75  25.97  26.07  26.85  26.07  24.65
  24.07  24.51  23.66  24.54  25.36  24.66  25.90  25.11  25.04  25.58  25.24  26.60  21.77  24.92  25.12  25.93  24.58  24.14  26.17  25.98  24.11  25.82  24.51  24.19  26.12  23.75  25.02  25.73  25.71  26.39  24.22  25.58  24.87  25.61  23.29  24.71  23.54  25.66  24.74  24.01  24.53  25.18  24.82  23.87  26.98  24.93  25.22  24.67  26.13  24.89  24.75  25.97  26.07  26.85  26.07  24.65
  24.07  24.51  23.66  24.54  25.36  24.66  25.90  25.11  25.04  25.58  25.24  26.60  21.77  24.92  25.12  25.93  24.58  24.14  26.17  25.98  24.11  25.82  24.51  24.19  26.12  23.75  25.02  25.73  25.71  26.39  24.22  25.58  24.87  25.61  23.29  24.71  23.54  25.66  24.74  24.01  24.53  25.18  24.82  23.87  26.98  24.93  25.22  24.67  26.13  24.89  24.75  25.97  26.07  26.85  26.07  24.65
  24.07  24.51  23.66  24.54  25.36  24.66  25.90  25.11  25.04  25.58  25.24  26.60  21.77  24.92  25.12  25.93  24.58  24.14  26.17  25.98  24.11  25.82  24.51  24.19  26.12  23.75  25.02  25.73  25.71  26.39  24.22  25.58  24.87  25.61  23.29  24.71  23.54  25.66  24.74  24.01  24.53  25.18  24.82  23.87  26.98  24.93  25.22  24.67  26.13  24.89  24.75  25.97  26.07  26.85  26.07  24.65
  24.07  24.51  23.66  24.54  25.36  24.66  25.90  25.11  25.04  25.58  25.24  26.60  21.77  24.92  25.12  25.93  24.58  24.14  26.17  25.98  24.11  25.82  24.51  24.19  26.12  23.75  25.02  25.73  25.71  26.39  24.22  25.58  24.87  25.61  23.29  24.71  23.54  25.66  24.74  24.01  24.53  25.18  24.82  23.87  26.98  24.93  25.22  24.67  26.13  24.89  24.75  25.97  26.07  26.85  26.07  24.65
  24.07  24.51  23.66  24.54  25.36  24.66  25.90  25.11  25.04  25.58  25.24  26.60  21.77  24.92  25.12  25.93  24.58  24.14  26.17  25.98  24.11  25.82  24.51  24.19  26.12  23.75  25.02  25.73  25.71  26.39  24.22  25.58  24.87  25.61  23.29  24.71  23.54  25.66  24.74  24.01  24.53  25.18  24.82  23.87  26.98  24.93  25.22  24.67  26.13  24.89  24.75  25.97  26.07  26.85  26.07  24.65
  24.07  24.51  23.66  24.54  25.36  24.66  25.90  25.11  25.04  25.58  25.24  26.60  21.77  24.92  25.12  25.93  24.58  24.14  26.17  25.98  24.11  25.82  24.51  24.19  26.12  23.75  25.02  25.73  25.71  26.39  24.22  25.58  24.87  25.61  23.29  24.71  23.54  25.66  24.74  24.01  24.53  25.18  24.82  23.87  26.98  24.93  25.22  24.67  26.13  24.89  24.75  25.97  26.07  26.85  26.07  24.65
  24.07  24.51  23.66  24.54  25.36  24.66  25.90  25.11  25.04  25.58  25.24  26.60  21.77  24.92  25.12  25.93  24.58  24.14  26.17  25.98  24.11  25.82  24.51  24.19  26.12  23.75  25.02  25.73  25.71  26.39  24.22  25.58  24.87  25.61  23.29  24.71  23.54  25.66  24.74  24.01  24.53  25.18  24.82  23.87  26.98  24.93  25.22  24.67  26.13  24.89  24.75  25.97  26.07  26.85  26.07  24.65
  24.07  24.51  23.66  24.54  25.36  24.66  25.90  25.11  25.04  25.58  25.24  26.60  21.77  24.92  25.12  25.93  24.58  24.14  26.17  25.98  24.11  25.82  24.51  24.19  26.12  23.75  25.02  25.73  25.71  26.39  24.22  25.58  24.87  25.61  23.29  24.71  23.54  25.66  24.74  24.01  24.53  25.18  24.82  23.87  26.98  24.93  25.22  24.67  26.13  24.89  24.75  25.97  26.07  26.85  26.07  24.65
  24.07  24.51  23.66  24.54  25.36  24.66  25.90  25.11  25.04  25.58  25.24  26.60  21.77  24.92  25.12  25.93  24.58  24.14  26.17  25.98  24.11  25.82  24.51  24.19  26.12  23.75  25.02  25.73  25.71  26.39  24.22  25.58  24.87  25.61  23.29  24.71  23.54  25.66  24.74  24.01  24.53  25.18  24.82  23.87  26.98  24.93  25.22  24.67  26.13  24.89  24.75  25.97  26.07  26.85  26.07  24.65
  24.07  24.51  23.66  24.54  25.36  24.66  25.90  25.11  25.04  25.58  25.24  26.60  21.77  24.92  25.12  25.93  24.58  24.14  26.17  25.98  24.11  25.82  24.51  24.19  26.12  23.75  25.02  25.73  25.71  26.39  24.22  25.58  24.87  25.61  23.29  24.71  23.54  25.66  24.74  24.01  24.53  25.18  24.82  23.87  26.98  24.93  25.22  24.67  26.13  24.89  24.75  25.97  26.07  26.85  26.07  24.65
  24.07  24.51  23.66  24.54  25.36  24.66  25.90  25.11  25.04  25.58  25.24  26.60  21.77  24.92  25.12  25.93  24.58  24.14  26.17  25.98  24.11  25.82  24.51  24.19  26.12  23.75  25.02  25.73  25.71  26.39  24.22  25.58  24.87  25.61  23.29  24.71  23.54  25.66  24.74  24.01  24.53  25.18  24.82  23.87  26.98  24.93  25.22  24.67  26.13  24.89  24.75  25.97  26.07  26.85  26.07  24.65
  24.07  24.51  23.66  24.54  25.36  24.66  25.90  25.11  25.04  25.58  25.24  26.60  21.77  24.92  25.12  25.93  24.58  24.14  26.17  25.98  24.11  25.82  24.51  24.19  26.12  23.75  25.02  25.73  25.71  26.39  24.22  25.58  24.87  25.61  23.29  24.71  23.54  25.66  24.74  24.01  24.53  25.18  24.82  23.87  26.98  24.93  25.22  24.67  26.13  24.89  24.75  25.97  26.07  26.85  26.07  24.65
  24.07  24.51  23.66  24.54  25.36  24.66  25.90  25.11  25.04  25.58  25.24  26.60  21.77  24.92  25.12  25.93  24.58  24.14  26.17  25.98  24.11  25.82  24.51  24.19  26.12  23.75  25.02  25.73  25.71  26.39  24.22  25.58  24.87  25.61  23.29  24.71  23.54  25.66  24.74  24.01  24.53  25.18  24.82  23.87  26.98  24.93  25.22  24.67  26.13  24.89  24.75  25.97  26.07  26.85  26.07  24.65
  24.07  24.51  23.66  24.54  25.36  24.66  25.90  25.11  25.04  25.58  25.24  26.60  21.77  24.92  25.12  25.93  24.58  24.14  26.17  25.98  24.11  25.82  24.51  24.19  26.12  23.75  25.02  25.73  25.71  26.39  24.22  25.58  24.87  25.61  23.29  24.71  23.54  25.66  24.74  24.01  24.53  25.18  24.82  23.87  26.98  24.93  25.22  24.67  26.13  24.89  24.75  25.97  26.07  26.85  26.07  24.65
  24.07  24.51  23.66  24.54  25.36  24.66  25.90  25.11  25.04  25.58  25.24  26.60  21.77  24.92  25.12  25.93  24.58  24.14  26.17  25.98  24.11  25.82  24.51  24.19  26.12  23.75  25.02  25.73  25.71  26.39  24.22  25.58  24.87  25.61  23.29  24.71  23.54  25.66  24.74  24.01  24.53  25.18  24.82  23.87  26.98  24.93  25.22  24.67  26.13  24.89  24.75  25.97  26.07  26.85  26.07  24.65
  24.07  24.51  23.66  24.54  25.36  24.66  25.90  25.11  25.04  25.58  25.24  26.60  21.77  24.92  25.12  25.93  24.58  24.14  26.17  25.98  24.11  25.82  24.51  24.19  26.12  23.75  25.02  25.73  25.71  26.39  24.22  25.58  24.87  25.61  23.29  24.71  23.54  25.66  24.74  24.01  24.53  25.18  24.82  23.87  26.98  24.93  25.22  24.67  26.13  24.89  24.75  25.97  26.07  26.85  26.07  24.65
  24.07  24.51  23.66  24.54  25.36  24.66  25.90  25.11  25.04  25.58  25.24  26.60  21.77  24.92  25.12  25.93  24.58  24.14  26.17  25.98  24.11  25.82  24.51  24.19  26.12  23.75  25.02  25.73  25.71  26.39  24.22  25.58  24.87  25.61  23.29  24.71  23.54  25.66  24.74  24.01  24.53  25.18  24.82  23.87  26.98  24.93  25.22  24.67  26.13  24.89  24.75  25.97  26.07  26.85  26.07  24.65
  24.07  24.51  23.66  24.54  25.36  24.66  25.90  25.11  25.04  25.58  25.24  26.60  21.77  24.92  25.12  25.93  24.58  24.14  26.17  25.98  24.11  25.82  24.51  24.19  26.12  23.75  25.02  25.73  25.71  26.39  24.22  25.58  24.87  25.61  23.29  24.71  23.54  25.66  24.74  24.01  24.53  25.18  24.82  23.87  26.98  24.93  25.22  24.67  26.13  24.89  24.75  25.97  26.07  26.85  26.07  24.65
  24.07  24.51  23.66  24.54  25.36  24.66  25.90  25.11  25.04  25.58  25.24  26.60  21.77  24.92  25.12  25.93  24.58  24.14  26.17  25.98  24.11  25.82  24.51  24.19  26.12  23.75  25.02  25.73  25.71  26.39  24.22  25.58  24.87  25.61  23.29  24.71  23.54  25.66  24.74  24.01  24.53  25.18  24.82  23.87  26.98  24.93  25.22  24.67  26.13  24.89  24.75  25.97  26.07  26.85  26.07  24.65
  24.07  24.51  23.66  24.54  25.36  24.66  25.90  25.11  25.04  25.58  25.24  26.60  21.77  24.92  25.12  25.93  24.58  24.14  26.17  25.98  24.11  25.82  24.51  24.19  26.12  23.75  25.02  25.73  25.71  26.39  24.22  25.58  24.87  25.61  23.29  24.71  23.54  25.66  24.74  24.01  24.53  25.18  24.82  23.87  26.98  24.93  25.22  24.67  26.13  24.89  24.75  25.97  26.07  26.85  26.07  24.65
  24.07  24.51  23.66  24.54  25.36  24.66  25.90  25.11  25.04  25.58  25.24  26.60  21.77  24.92  25.12  25.93  24.58  24.14  26.17  25.98  24.11  25.82  24.51  24.19  26.12  23.75  25.02  25.73  25.71  26.39  24.22  25.58  24.87  25.61  23.29  24.71  23.54  25.66  24.74  24.01  24.53  25.18  24.82  23.87  26.98  24.93  25.22  24.67  26.13  24.89  24.75  25.97  26.07  26.85  26.07  24.65
