# Supplementary material for: Accounting for skill in trend, variability, and autocorrelation facilitates better multi-model projections: Application to the AMOC and temperature time series
Source: PLoS One. 2019 Apr 10;14(4):e0214535. doi: 10.1371/journal.pone.0214535 (PMC6457553; doi:10.1371/journal.pone.0214535)
Supplement: S2 File — (ZIP) [file pone.0214535.s002.zip › input/tasmaxhistoricalosse/M1_1973_2005_pp_JJA_tasmaxhistoricalosse_clim.txt]

  22.42  23.01  22.00  21.27  21.54  20.35  21.43  21.45  24.05  20.87  21.37  21.56  20.90  22.17  22.08  21.51  23.92  21.35  21.78  20.83  21.77  21.03  23.07  21.89  22.05  22.88  21.20  21.64  23.41  21.85  22.02  21.43  20.69
  22.42  23.01  22.00  21.27  21.54  20.35  21.43  21.45  24.05  20.87  21.37  21.56  20.90  22.17  22.08  21.51  23.92  21.35  21.78  20.83  21.77  21.03  23.07  21.89  22.05  22.88  21.20  21.64  23.41  21.85  22.02  21.43  20.69
  22.42  23.01  22.00  21.27  21.54  20.35  21.43  21.45  24.05  20.87  21.37  21.56  20.90  22.17  22.08  21.51  23.92  21.35  21.78  20.83  21.77  21.03  23.07  21.89  22.05  22.88  21.20  21.64  23.41  21.85  22.02  21.43  20.69
  22.42  23.01  22.00  21.27  21.54  20.35  21.43  21.45  24.05  20.87  21.37  21.56  20.90  22.17  22.08  21.51  23.92  21.35  21.78  20.83  21.77  21.03  23.07  21.89  22.05  22.88  21.20  21.64  23.41  21.85  22.02  21.43  20.69
  22.42  23.01  22.00  21.27  21.54  20.35  21.43  21.45  24.05  20.87  21.37  21.56  20.90  22.17  22.08  21.51  23.92  21.35  21.78  20.83  21.77  21.03  23.07  21.89  22.05  22.88  21.20  21.64  23.41  21.85  22.02  21.43  20.69
  22.42  23.01  22.00  21.27  21.54  20.35  21.43  21.45  24.05  20.87  21.37  21.56  20.90  22.17  22.08  21.51  23.92  21.35  21.78  20.83  21.77  21.03  23.07  21.89  22.05  22.88  21.20  21.64  23.41  21.85  22.02  21.43  20.69
  22.42  23.01  22.00  21.27  21.54  20.35  21.43  21.45  24.05  20.87  21.37  21.56  20.90  22.17  22.08  21.51  23.92  21.35  21.78  20.83  21.77  21.03  23.07  21.89  22.05  22.88  21.20  21.64  23.41  21.85  22.02  21.43  20.69
  22.42  23.01  22.00  21.27  21.54  20.35  21.43  21.45  24.05  20.87  21.37  21.56  20.90  22.17  22.08  21.51  23.92  21.35  21.78  20.83  21.77  21.03  23.07  21.89  22.05  22.88  21.20  21.64  23.41  21.85  22.02  21.43  20.69
  22.42  23.01  22.00  21.27  21.54  20.35  21.43  21.45  24.05  20.87  21.37  21.56  20.90  22.17  22.08  21.51  23.92  21.35  21.78  20.83  21.77  21.03  23.07  21.89  22.05  22.88  21.20  21.64  23.41  21.85  22.02  21.43  20.69
  22.42  23.01  22.00  21.27  21.54  20.35  21.43  21.45  24.05  20.87  21.37  21.56  20.90  22.17  22.08  21.51  23.92  21.35  21.78  20.83  21.77  21.03  23.07  21.89  22.05  22.88  21.20  21.64  23.41  21.85  22.02  21.43  20.69
  22.42  23.01  22.00  21.27  21.54  20.35  21.43  21.45  24.05  20.87  21.37  21.56  20.90  22.17  22.08  21.51  23.92  21.35  21.78  20.83  21.77  21.03  23.07  21.89  22.05  22.88  21.20  21.64  23.41  21.85  22.02  21.43  20.69
  22.42  23.01  22.00  21.27  21.54  20.35  21.43  21.45  24.05  20.87  21.37  21.56  20.90  22.17  22.08  21.51  23.92  21.35  21.78  20.83  21.77  21.03  23.07  21.89  22.05  22.88  21.20  21.64  23.41  21.85  22.02  21.43  20.69
  22.42  23.01  22.00  21.27  21.54  20.35  21.43  21.45  24.05  20.87  21.37  21.56  20.90  22.17  22.08  21.51  23.92  21.35  21.78  20.83  21.77  21.03  23.07  21.89  22.05  22.88  21.20  21.64  23.41  21.85  22.02  21.43  20.69
  22.42  23.01  22.00  21.27  21.54  20.35  21.43  21.45  24.05  20.87  21.37  21.56  20.90  22.17  22.08  21.51  23.92  21.35  21.78  20.83  21.77  21.03  23.07  21.89  22.05  22.88  21.20  21.64  23.41  21.85  22.02  21.43  20.69
  22.42  23.01  22.00  21.27  21.54  20.35  21.43  21.45  24.05  20.87  21.37  21.56  20.90  22.17  22.08  21.51  23.92  21.35  21.78  20.83  21.77  21.03  23.07  21.89  22.05  22.88  21.20  21.64  23.41  21.85  22.02  21.43  20.69
  22.42  23.01  22.00  21.27  21.54  20.35  21.43  21.45  24.05  20.87  21.37  21.56  20.90  22.17  22.08  21.51  23.92  21.35  21.78  20.83  21.77  21.03  23.07  21.89  22.05  22.88  21.20  21.64  23.41  21.85  22.02  21.43  20.69
  22.42  23.01  22.00  21.27  21.54  20.35  21.43  21.45  24.05  20.87  21.37  21.56  20.90  22.17  22.08  21.51  23.92  21.35  21.78  20.83  21.77  21.03  23.07  21.89  22.05  22.88  21.20  21.64  23.41  21.85  22.02  21.43  20.69
  22.42  23.01  22.00  21.27  21.54  20.35  21.43  21.45  24.05  20.87  21.37  21.56  20.90  22.17  22.08  21.51  23.92  21.35  21.78  20.83  21.77  21.03  23.07  21.89  22.05  22.88  21.20  21.64  23.41  21.85  22.02  21.43  20.69
  22.42  23.01  22.00  21.27  21.54  20.35  21.43  21.45  24.05  20.87  21.37  21.56  20.90  22.17  22.08  21.51  23.92  21.35  21.78  20.83  21.77  21.03  23.07  21.89  22.05  22.88  21.20  21.64  23.41  21.85  22.02  21.43  20.69
  22.42  23.01  22.00  21.27  21.54  20.35  21.43  21.45  24.05  20.87  21.37  21.56  20.90  22.17  22.08  21.51  23.92  21.35  21.78  20.83  21.77  21.03  23.07  21.89  22.05  22.88  21.20  21.64  23.41  21.85  22.02  21.43  20.69
  22.42  23.01  22.00  21.27  21.54  20.35  21.43  21.45  24.05  20.87  21.37  21.56  20.90  22.17  22.08  21.51  23.92  21.35  21.78  20.83  21.77  21.03  23.07  21.89  22.05  22.88  21.20  21.64  23.41  21.85  22.02  21.43  20.69
  22.42  23.01  22.00  21.27  21.54  20.35  21.43  21.45  24.05  20.87  21.37  21.56  20.90  22.17  22.08  21.51  23.92  21.35  21.78  20.83  21.77  21.03  23.07  21.89  22.05  22.88  21.20  21.64  23.41  21.85  22.02  21.43  20.69
  22.42  23.01  22.00  21.27  21.54  20.35  21.43  21.45  24.05  20.87  21.37  21.56  20.90  22.17  22.08  21.51  23.92  21.35  21.78  20.83  21.77  21.03  23.07  21.89  22.05  22.88  21.20  21.64  23.41  21.85  22.02  21.43  20.69
  22.42  23.01  22.00  21.27  21.54  20.35  21.43  21.45  24.05  20.87  21.37  21.56  20.90  22.17  22.08  21.51  23.92  21.35  21.78  20.83  21.77  21.03  23.07  21.89  22.05  22.88  21.20  21.64  23.41  21.85  22.02  21.43  20.69
  22.42  23.01  22.00  21.27  21.54  20.35  21.43  21.45  24.05  20.87  21.37  21.56  20.90  22.17  22.08  21.51  23.92  21.35  21.78  20.83  21.77  21.03  23.07  21.89  22.05  22.88  21.20  21.64  23.41  21.85  22.02  21.43  20.69
  22.42  23.01  22.00  21.27  21.54  20.35  21.43  21.45  24.05  20.87  21.37  21.56  20.90  22.17  22.08  21.51  23.92  21.35  21.78  20.83  21.77  21.03  23.07  21.89  22.05  22.88  21.20  21.64  23.41  21.85  22.02  21.43  20.69
  22.42  23.01  22.00  21.27  21.54  20.35  21.43  21.45  24.05  20.87  21.37  21.56  20.90  22.17  22.08  21.51  23.92  21.35  21.78  20.83  21.77  21.03  23.07  21.89  22.05  22.88  21.20  21.64  23.41  21.85  22.02  21.43  20.69
  22.42  23.01  22.00  21.27  21.54  20.35  21.43  21.45  24.05  20.87  21.37  21.56  20.90  22.17  22.08  21.51  23.92  21.35  21.78  20.83  21.77  21.03  23.07  21.89  22.05  22.88  21.20  21.64  23.41  21.85  22.02  21.43  20.69
  22.42  23.01  22.00  21.27  21.54  20.35  21.43  21.45  24.05  20.87  21.37  21.56  20.90  22.17  22.08  21.51  23.92  21.35  21.78  20.83  21.77  21.03  23.07  21.89  22.05  22.88  21.20  21.64  23.41  21.85  22.02  21.43  20.69
