# Supplementary material for: Accounting for skill in trend, variability, and autocorrelation facilitates better multi-model projections: Application to the AMOC and temperature time series
Source: PLoS One. 2019 Apr 10;14(4):e0214535. doi: 10.1371/journal.pone.0214535 (PMC6457553; doi:10.1371/journal.pone.0214535)
Supplement: S2 File — (ZIP) [file pone.0214535.s002.zip › input/tasmaxhistoricalosse/M7_1950_2005_pp_JJA_tasmaxhistoricalosse_clim.txt]

  25.82  26.03  26.40  26.23  26.79  26.38  26.31  26.07  25.74  25.65  25.99  25.21  25.39  25.46  25.18  25.22  26.54  25.44  25.29  25.59  24.36  25.76  25.63  25.78  27.07  25.70  25.65  26.10  25.27  25.67  25.73  26.50  26.13  25.88  25.82  25.42  25.16  27.00  26.06  25.71  25.84  26.35  24.56  25.62  26.01  25.69  26.27  26.66  26.54  27.58  27.33  26.53  26.81  27.60  26.69  26.63
  25.82  26.03  26.40  26.23  26.79  26.38  26.31  26.07  25.74  25.65  25.99  25.21  25.39  25.46  25.18  25.22  26.54  25.44  25.29  25.59  24.36  25.76  25.63  25.78  27.07  25.70  25.65  26.10  25.27  25.67  25.73  26.50  26.13  25.88  25.82  25.42  25.16  27.00  26.06  25.71  25.84  26.35  24.56  25.62  26.01  25.69  26.27  26.66  26.54  27.58  27.33  26.53  26.81  27.60  26.69  26.63
  25.82  26.03  26.40  26.23  26.79  26.38  26.31  26.07  25.74  25.65  25.99  25.21  25.39  25.46  25.18  25.22  26.54  25.44  25.29  25.59  24.36  25.76  25.63  25.78  27.07  25.70  25.65  26.10  25.27  25.67  25.73  26.50  26.13  25.88  25.82  25.42  25.16  27.00  26.06  25.71  25.84  26.35  24.56  25.62  26.01  25.69  26.27  26.66  26.54  27.58  27.33  26.53  26.81  27.60  26.69  26.63
  25.82  26.03  26.40  26.23  26.79  26.38  26.31  26.07  25.74  25.65  25.99  25.21  25.39  25.46  25.18  25.22  26.54  25.44  25.29  25.59  24.36  25.76  25.63  25.78  27.07  25.70  25.65  26.10  25.27  25.67  25.73  26.50  26.13  25.88  25.82  25.42  25.16  27.00  26.06  25.71  25.84  26.35  24.56  25.62  26.01  25.69  26.27  26.66  26.54  27.58  27.33  26.53  26.81  27.60  26.69  26.63
  25.82  26.03  26.40  26.23  26.79  26.38  26.31  26.07  25.74  25.65  25.99  25.21  25.39  25.46  25.18  25.22  26.54  25.44  25.29  25.59  24.36  25.76  25.63  25.78  27.07  25.70  25.65  26.10  25.27  25.67  25.73  26.50  26.13  25.88  25.82  25.42  25.16  27.00  26.06  25.71  25.84  26.35  24.56  25.62  26.01  25.69  26.27  26.66  26.54  27.58  27.33  26.53  26.81  27.60  26.69  26.63
  25.82  26.03  26.40  26.23  26.79  26.38  26.31  26.07  25.74  25.65  25.99  25.21  25.39  25.46  25.18  25.22  26.54  25.44  25.29  25.59  24.36  25.76  25.63  25.78  27.07  25.70  25.65  26.10  25.27  25.67  25.73  26.50  26.13  25.88  25.82  25.42  25.16  27.00  26.06  25.71  25.84  26.35  24.56  25.62  26.01  25.69  26.27  26.66  26.54  27.58  27.33  26.53  26.81  27.60  26.69  26.63
  25.82  26.03  26.40  26.23  26.79  26.38  26.31  26.07  25.74  25.65  25.99  25.21  25.39  25.46  25.18  25.22  26.54  25.44  25.29  25.59  24.36  25.76  25.63  25.78  27.07  25.70  25.65  26.10  25.27  25.67  25.73  26.50  26.13  25.88  25.82  25.42  25.16  27.00  26.06  25.71  25.84  26.35  24.56  25.62  26.01  25.69  26.27  26.66  26.54  27.58  27.33  26.53  26.81  27.60  26.69  26.63
  25.82  26.03  26.40  26.23  26.79  26.38  26.31  26.07  25.74  25.65  25.99  25.21  25.39  25.46  25.18  25.22  26.54  25.44  25.29  25.59  24.36  25.76  25.63  25.78  27.07  25.70  25.65  26.10  25.27  25.67  25.73  26.50  26.13  25.88  25.82  25.42  25.16  27.00  26.06  25.71  25.84  26.35  24.56  25.62  26.01  25.69  26.27  26.66  26.54  27.58  27.33  26.53  26.81  27.60  26.69  26.63
  25.82  26.03  26.40  26.23  26.79  26.38  26.31  26.07  25.74  25.65  25.99  25.21  25.39  25.46  25.18  25.22  26.54  25.44  25.29  25.59  24.36  25.76  25.63  25.78  27.07  25.70  25.65  26.10  25.27  25.67  25.73  26.50  26.13  25.88  25.82  25.42  25.16  27.00  26.06  25.71  25.84  26.35  24.56  25.62  26.01  25.69  26.27  26.66  26.54  27.58  27.33  26.53  26.81  27.60  26.69  26.63
  25.82  26.03  26.40  26.23  26.79  26.38  26.31  26.07  25.74  25.65  25.99  25.21  25.39  25.46  25.18  25.22  26.54  25.44  25.29  25.59  24.36  25.76  25.63  25.78  27.07  25.70  25.65  26.10  25.27  25.67  25.73  26.50  26.13  25.88  25.82  25.42  25.16  27.00  26.06  25.71  25.84  26.35  24.56  25.62  26.01  25.69  26.27  26.66  26.54  27.58  27.33  26.53  26.81  27.60  26.69  26.63
  25.82  26.03  26.40  26.23  26.79  26.38  26.31  26.07  25.74  25.65  25.99  25.21  25.39  25.46  25.18  25.22  26.54  25.44  25.29  25.59  24.36  25.76  25.63  25.78  27.07  25.70  25.65  26.10  25.27  25.67  25.73  26.50  26.13  25.88  25.82  25.42  25.16  27.00  26.06  25.71  25.84  26.35  24.56  25.62  26.01  25.69  26.27  26.66  26.54  27.58  27.33  26.53  26.81  27.60  26.69  26.63
  25.82  26.03  26.40  26.23  26.79  26.38  26.31  26.07  25.74  25.65  25.99  25.21  25.39  25.46  25.18  25.22  26.54  25.44  25.29  25.59  24.36  25.76  25.63  25.78  27.07  25.70  25.65  26.10  25.27  25.67  25.73  26.50  26.13  25.88  25.82  25.42  25.16  27.00  26.06  25.71  25.84  26.35  24.56  25.62  26.01  25.69  26.27  26.66  26.54  27.58  27.33  26.53  26.81  27.60  26.69  26.63
  25.82  26.03  26.40  26.23  26.79  26.38  26.31  26.07  25.74  25.65  25.99  25.21  25.39  25.46  25.18  25.22  26.54  25.44  25.29  25.59  24.36  25.76  25.63  25.78  27.07  25.70  25.65  26.10  25.27  25.67  25.73  26.50  26.13  25.88  25.82  25.42  25.16  27.00  26.06  25.71  25.84  26.35  24.56  25.62  26.01  25.69  26.27  26.66  26.54  27.58  27.33  26.53  26.81  27.60  26.69  26.63
  25.82  26.03  26.40  26.23  26.79  26.38  26.31  26.07  25.74  25.65  25.99  25.21  25.39  25.46  25.18  25.22  26.54  25.44  25.29  25.59  24.36  25.76  25.63  25.78  27.07  25.70  25.65  26.10  25.27  25.67  25.73  26.50  26.13  25.88  25.82  25.42  25.16  27.00  26.06  25.71  25.84  26.35  24.56  25.62  26.01  25.69  26.27  26.66  26.54  27.58  27.33  26.53  26.81  27.60  26.69  26.63
  25.82  26.03  26.40  26.23  26.79  26.38  26.31  26.07  25.74  25.65  25.99  25.21  25.39  25.46  25.18  25.22  26.54  25.44  25.29  25.59  24.36  25.76  25.63  25.78  27.07  25.70  25.65  26.10  25.27  25.67  25.73  26.50  26.13  25.88  25.82  25.42  25.16  27.00  26.06  25.71  25.84  26.35  24.56  25.62  26.01  25.69  26.27  26.66  26.54  27.58  27.33  26.53  26.81  27.60  26.69  26.63
  25.82  26.03  26.40  26.23  26.79  26.38  26.31  26.07  25.74  25.65  25.99  25.21  25.39  25.46  25.18  25.22  26.54  25.44  25.29  25.59  24.36  25.76  25.63  25.78  27.07  25.70  25.65  26.10  25.27  25.67  25.73  26.50  26.13  25.88  25.82  25.42  25.16  27.00  26.06  25.71  25.84  26.35  24.56  25.62  26.01  25.69  26.27  26.66  26.54  27.58  27.33  26.53  26.81  27.60  26.69  26.63
  25.82  26.03  26.40  26.23  26.79  26.38  26.31  26.07  25.74  25.65  25.99  25.21  25.39  25.46  25.18  25.22  26.54  25.44  25.29  25.59  24.36  25.76  25.63  25.78  27.07  25.70  25.65  26.10  25.27  25.67  25.73  26.50  26.13  25.88  25.82  25.42  25.16  27.00  26.06  25.71  25.84  26.35  24.56  25.62  26.01  25.69  26.27  26.66  26.54  27.58  27.33  26.53  26.81  27.60  26.69  26.63
  25.82  26.03  26.40  26.23  26.79  26.38  26.31  26.07  25.74  25.65  25.99  25.21  25.39  25.46  25.18  25.22  26.54  25.44  25.29  25.59  24.36  25.76  25.63  25.78  27.07  25.70  25.65  26.10  25.27  25.67  25.73  26.50  26.13  25.88  25.82  25.42  25.16  27.00  26.06  25.71  25.84  26.35  24.56  25.62  26.01  25.69  26.27  26.66  26.54  27.58  27.33  26.53  26.81  27.60  26.69  26.63
  25.82  26.03  26.40  26.23  26.79  26.38  26.31  26.07  25.74  25.65  25.99  25.21  25.39  25.46  25.18  25.22  26.54  25.44  25.29  25.59  24.36  25.76  25.63  25.78  27.07  25.70  25.65  26.10  25.27  25.67  25.73  26.50  26.13  25.88  25.82  25.42  25.16  27.00  26.06  25.71  25.84  26.35  24.56  25.62  26.01  25.69  26.27  26.66  26.54  27.58  27.33  26.53  26.81  27.60  26.69  26.63
  25.82  26.03  26.40  26.23  26.79  26.38  26.31  26.07  25.74  25.65  25.99  25.21  25.39  25.46  25.18  25.22  26.54  25.44  25.29  25.59  24.36  25.76  25.63  25.78  27.07  25.70  25.65  26.10  25.27  25.67  25.73  26.50  26.13  25.88  25.82  25.42  25.16  27.00  26.06  25.71  25.84  26.35  24.56  25.62  26.01  25.69  26.27  26.66  26.54  27.58  27.33  26.53  26.81  27.60  26.69  26.63
  25.82  26.03  26.40  26.23  26.79  26.38  26.31  26.07  25.74  25.65  25.99  25.21  25.39  25.46  25.18  25.22  26.54  25.44  25.29  25.59  24.36  25.76  25.63  25.78  27.07  25.70  25.65  26.10  25.27  25.67  25.73  26.50  26.13  25.88  25.82  25.42  25.16  27.00  26.06  25.71  25.84  26.35  24.56  25.62  26.01  25.69  26.27  26.66  26.54  27.58  27.33  26.53  26.81  27.60  26.69  26.63
  25.82  26.03  26.40  26.23  26.79  26.38  26.31  26.07  25.74  25.65  25.99  25.21  25.39  25.46  25.18  25.22  26.54  25.44  25.29  25.59  24.36  25.76  25.63  25.78  27.07  25.70  25.65  26.10  25.27  25.67  25.73  26.50  26.13  25.88  25.82  25.42  25.16  27.00  26.06  25.71  25.84  26.35  24.56  25.62  26.01  25.69  26.27  26.66  26.54  27.58  27.33  26.53  26.81  27.60  26.69  26.63
  25.82  26.03  26.40  26.23  26.79  26.38  26.31  26.07  25.74  25.65  25.99  25.21  25.39  25.46  25.18  25.22  26.54  25.44  25.29  25.59  24.36  25.76  25.63  25.78  27.07  25.70  25.65  26.10  25.27  25.67  25.73  26.50  26.13  25.88  25.82  25.42  25.16  27.00  26.06  25.71  25.84  26.35  24.56  25.62  26.01  25.69  26.27  26.66  26.54  27.58  27.33  26.53  26.81  27.60  26.69  26.63
  25.82  26.03  26.40  26.23  26.79  26.38  26.31  26.07  25.74  25.65  25.99  25.21  25.39  25.46  25.18  25.22  26.54  25.44  25.29  25.59  24.36  25.76  25.63  25.78  27.07  25.70  25.65  26.10  25.27  25.67  25.73  26.50  26.13  25.88  25.82  25.42  25.16  27.00  26.06  25.71  25.84  26.35  24.56  25.62  26.01  25.69  26.27  26.66  26.54  27.58  27.33  26.53  26.81  27.60  26.69  26.63
  25.82  26.03  26.40  26.23  26.79  26.38  26.31  26.07  25.74  25.65  25.99  25.21  25.39  25.46  25.18  25.22  26.54  25.44  25.29  25.59  24.36  25.76  25.63  25.78  27.07  25.70  25.65  26.10  25.27  25.67  25.73  26.50  26.13  25.88  25.82  25.42  25.16  27.00  26.06  25.71  25.84  26.35  24.56  25.62  26.01  25.69  26.27  26.66  26.54  27.58  27.33  26.53  26.81  27.60  26.69  26.63
  25.82  26.03  26.40  26.23  26.79  26.38  26.31  26.07  25.74  25.65  25.99  25.21  25.39  25.46  25.18  25.22  26.54  25.44  25.29  25.59  24.36  25.76  25.63  25.78  27.07  25.70  25.65  26.10  25.27  25.67  25.73  26.50  26.13  25.88  25.82  25.42  25.16  27.00  26.06  25.71  25.84  26.35  24.56  25.62  26.01  25.69  26.27  26.66  26.54  27.58  27.33  26.53  26.81  27.60  26.69  26.63
  25.82  26.03  26.40  26.23  26.79  26.38  26.31  26.07  25.74  25.65  25.99  25.21  25.39  25.46  25.18  25.22  26.54  25.44  25.29  25.59  24.36  25.76  25.63  25.78  27.07  25.70  25.65  26.10  25.27  25.67  25.73  26.50  26.13  25.88  25.82  25.42  25.16  27.00  26.06  25.71  25.84  26.35  24.56  25.62  26.01  25.69  26.27  26.66  26.54  27.58  27.33  26.53  26.81  27.60  26.69  26.63
  25.82  26.03  26.40  26.23  26.79  26.38  26.31  26.07  25.74  25.65  25.99  25.21  25.39  25.46  25.18  25.22  26.54  25.44  25.29  25.59  24.36  25.76  25.63  25.78  27.07  25.70  25.65  26.10  25.27  25.67  25.73  26.50  26.13  25.88  25.82  25.42  25.16  27.00  26.06  25.71  25.84  26.35  24.56  25.62  26.01  25.69  26.27  26.66  26.54  27.58  27.33  26.53  26.81  27.60  26.69  26.63
  25.82  26.03  26.40  26.23  26.79  26.38  26.31  26.07  25.74  25.65  25.99  25.21  25.39  25.46  25.18  25.22  26.54  25.44  25.29  25.59  24.36  25.76  25.63  25.78  27.07  25.70  25.65  26.10  25.27  25.67  25.73  26.50  26.13  25.88  25.82  25.42  25.16  27.00  26.06  25.71  25.84  26.35  24.56  25.62  26.01  25.69  26.27  26.66  26.54  27.58  27.33  26.53  26.81  27.60  26.69  26.63
