# Supplementary material for: Accounting for skill in trend, variability, and autocorrelation facilitates better multi-model projections: Application to the AMOC and temperature time series
Source: PLoS One. 2019 Apr 10;14(4):e0214535. doi: 10.1371/journal.pone.0214535 (PMC6457553; doi:10.1371/journal.pone.0214535)
Supplement: S2 File — (ZIP) [file pone.0214535.s002.zip › input/tasmaxhistoricalosse/M17_1950_2005_pp_JJA_tasmaxhistoricalosse_clim.txt]

  22.86  22.28  22.82  23.69  22.04  23.90  23.36  22.39  23.18  22.64  22.94  21.70  21.10  22.46  22.54  22.68  23.61  22.38  21.89  24.38  23.30  23.75  23.42  22.69  24.22  23.55  23.86  23.75  22.64  23.08  23.74  24.63  23.10  21.82  23.41  24.05  21.85  23.59  23.98  23.63  23.59  24.25  21.87  22.10  22.60  22.27  22.83  23.98  23.98  22.73  24.15  22.72  22.62  24.07  23.92  23.63
  22.86  22.28  22.82  23.69  22.04  23.90  23.36  22.39  23.18  22.64  22.94  21.70  21.10  22.46  22.54  22.68  23.61  22.38  21.89  24.38  23.30  23.75  23.42  22.69  24.22  23.55  23.86  23.75  22.64  23.08  23.74  24.63  23.10  21.82  23.41  24.05  21.85  23.59  23.98  23.63  23.59  24.25  21.87  22.10  22.60  22.27  22.83  23.98  23.98  22.73  24.15  22.72  22.62  24.07  23.92  23.63
  22.86  22.28  22.82  23.69  22.04  23.90  23.36  22.39  23.18  22.64  22.94  21.70  21.10  22.46  22.54  22.68  23.61  22.38  21.89  24.38  23.30  23.75  23.42  22.69  24.22  23.55  23.86  23.75  22.64  23.08  23.74  24.63  23.10  21.82  23.41  24.05  21.85  23.59  23.98  23.63  23.59  24.25  21.87  22.10  22.60  22.27  22.83  23.98  23.98  22.73  24.15  22.72  22.62  24.07  23.92  23.63
  22.86  22.28  22.82  23.69  22.04  23.90  23.36  22.39  23.18  22.64  22.94  21.70  21.10  22.46  22.54  22.68  23.61  22.38  21.89  24.38  23.30  23.75  23.42  22.69  24.22  23.55  23.86  23.75  22.64  23.08  23.74  24.63  23.10  21.82  23.41  24.05  21.85  23.59  23.98  23.63  23.59  24.25  21.87  22.10  22.60  22.27  22.83  23.98  23.98  22.73  24.15  22.72  22.62  24.07  23.92  23.63
  22.86  22.28  22.82  23.69  22.04  23.90  23.36  22.39  23.18  22.64  22.94  21.70  21.10  22.46  22.54  22.68  23.61  22.38  21.89  24.38  23.30  23.75  23.42  22.69  24.22  23.55  23.86  23.75  22.64  23.08  23.74  24.63  23.10  21.82  23.41  24.05  21.85  23.59  23.98  23.63  23.59  24.25  21.87  22.10  22.60  22.27  22.83  23.98  23.98  22.73  24.15  22.72  22.62  24.07  23.92  23.63
  22.86  22.28  22.82  23.69  22.04  23.90  23.36  22.39  23.18  22.64  22.94  21.70  21.10  22.46  22.54  22.68  23.61  22.38  21.89  24.38  23.30  23.75  23.42  22.69  24.22  23.55  23.86  23.75  22.64  23.08  23.74  24.63  23.10  21.82  23.41  24.05  21.85  23.59  23.98  23.63  23.59  24.25  21.87  22.10  22.60  22.27  22.83  23.98  23.98  22.73  24.15  22.72  22.62  24.07  23.92  23.63
  22.86  22.28  22.82  23.69  22.04  23.90  23.36  22.39  23.18  22.64  22.94  21.70  21.10  22.46  22.54  22.68  23.61  22.38  21.89  24.38  23.30  23.75  23.42  22.69  24.22  23.55  23.86  23.75  22.64  23.08  23.74  24.63  23.10  21.82  23.41  24.05  21.85  23.59  23.98  23.63  23.59  24.25  21.87  22.10  22.60  22.27  22.83  23.98  23.98  22.73  24.15  22.72  22.62  24.07  23.92  23.63
  22.86  22.28  22.82  23.69  22.04  23.90  23.36  22.39  23.18  22.64  22.94  21.70  21.10  22.46  22.54  22.68  23.61  22.38  21.89  24.38  23.30  23.75  23.42  22.69  24.22  23.55  23.86  23.75  22.64  23.08  23.74  24.63  23.10  21.82  23.41  24.05  21.85  23.59  23.98  23.63  23.59  24.25  21.87  22.10  22.60  22.27  22.83  23.98  23.98  22.73  24.15  22.72  22.62  24.07  23.92  23.63
  22.86  22.28  22.82  23.69  22.04  23.90  23.36  22.39  23.18  22.64  22.94  21.70  21.10  22.46  22.54  22.68  23.61  22.38  21.89  24.38  23.30  23.75  23.42  22.69  24.22  23.55  23.86  23.75  22.64  23.08  23.74  24.63  23.10  21.82  23.41  24.05  21.85  23.59  23.98  23.63  23.59  24.25  21.87  22.10  22.60  22.27  22.83  23.98  23.98  22.73  24.15  22.72  22.62  24.07  23.92  23.63
  22.86  22.28  22.82  23.69  22.04  23.90  23.36  22.39  23.18  22.64  22.94  21.70  21.10  22.46  22.54  22.68  23.61  22.38  21.89  24.38  23.30  23.75  23.42  22.69  24.22  23.55  23.86  23.75  22.64  23.08  23.74  24.63  23.10  21.82  23.41  24.05  21.85  23.59  23.98  23.63  23.59  24.25  21.87  22.10  22.60  22.27  22.83  23.98  23.98  22.73  24.15  22.72  22.62  24.07  23.92  23.63
  22.86  22.28  22.82  23.69  22.04  23.90  23.36  22.39  23.18  22.64  22.94  21.70  21.10  22.46  22.54  22.68  23.61  22.38  21.89  24.38  23.30  23.75  23.42  22.69  24.22  23.55  23.86  23.75  22.64  23.08  23.74  24.63  23.10  21.82  23.41  24.05  21.85  23.59  23.98  23.63  23.59  24.25  21.87  22.10  22.60  22.27  22.83  23.98  23.98  22.73  24.15  22.72  22.62  24.07  23.92  23.63
  22.86  22.28  22.82  23.69  22.04  23.90  23.36  22.39  23.18  22.64  22.94  21.70  21.10  22.46  22.54  22.68  23.61  22.38  21.89  24.38  23.30  23.75  23.42  22.69  24.22  23.55  23.86  23.75  22.64  23.08  23.74  24.63  23.10  21.82  23.41  24.05  21.85  23.59  23.98  23.63  23.59  24.25  21.87  22.10  22.60  22.27  22.83  23.98  23.98  22.73  24.15  22.72  22.62  24.07  23.92  23.63
  22.86  22.28  22.82  23.69  22.04  23.90  23.36  22.39  23.18  22.64  22.94  21.70  21.10  22.46  22.54  22.68  23.61  22.38  21.89  24.38  23.30  23.75  23.42  22.69  24.22  23.55  23.86  23.75  22.64  23.08  23.74  24.63  23.10  21.82  23.41  24.05  21.85  23.59  23.98  23.63  23.59  24.25  21.87  22.10  22.60  22.27  22.83  23.98  23.98  22.73  24.15  22.72  22.62  24.07  23.92  23.63
  22.86  22.28  22.82  23.69  22.04  23.90  23.36  22.39  23.18  22.64  22.94  21.70  21.10  22.46  22.54  22.68  23.61  22.38  21.89  24.38  23.30  23.75  23.42  22.69  24.22  23.55  23.86  23.75  22.64  23.08  23.74  24.63  23.10  21.82  23.41  24.05  21.85  23.59  23.98  23.63  23.59  24.25  21.87  22.10  22.60  22.27  22.83  23.98  23.98  22.73  24.15  22.72  22.62  24.07  23.92  23.63
  22.86  22.28  22.82  23.69  22.04  23.90  23.36  22.39  23.18  22.64  22.94  21.70  21.10  22.46  22.54  22.68  23.61  22.38  21.89  24.38  23.30  23.75  23.42  22.69  24.22  23.55  23.86  23.75  22.64  23.08  23.74  24.63  23.10  21.82  23.41  24.05  21.85  23.59  23.98  23.63  23.59  24.25  21.87  22.10  22.60  22.27  22.83  23.98  23.98  22.73  24.15  22.72  22.62  24.07  23.92  23.63
  22.86  22.28  22.82  23.69  22.04  23.90  23.36  22.39  23.18  22.64  22.94  21.70  21.10  22.46  22.54  22.68  23.61  22.38  21.89  24.38  23.30  23.75  23.42  22.69  24.22  23.55  23.86  23.75  22.64  23.08  23.74  24.63  23.10  21.82  23.41  24.05  21.85  23.59  23.98  23.63  23.59  24.25  21.87  22.10  22.60  22.27  22.83  23.98  23.98  22.73  24.15  22.72  22.62  24.07  23.92  23.63
  22.86  22.28  22.82  23.69  22.04  23.90  23.36  22.39  23.18  22.64  22.94  21.70  21.10  22.46  22.54  22.68  23.61  22.38  21.89  24.38  23.30  23.75  23.42  22.69  24.22  23.55  23.86  23.75  22.64  23.08  23.74  24.63  23.10  21.82  23.41  24.05  21.85  23.59  23.98  23.63  23.59  24.25  21.87  22.10  22.60  22.27  22.83  23.98  23.98  22.73  24.15  22.72  22.62  24.07  23.92  23.63
  22.86  22.28  22.82  23.69  22.04  23.90  23.36  22.39  23.18  22.64  22.94  21.70  21.10  22.46  22.54  22.68  23.61  22.38  21.89  24.38  23.30  23.75  23.42  22.69  24.22  23.55  23.86  23.75  22.64  23.08  23.74  24.63  23.10  21.82  23.41  24.05  21.85  23.59  23.98  23.63  23.59  24.25  21.87  22.10  22.60  22.27  22.83  23.98  23.98  22.73  24.15  22.72  22.62  24.07  23.92  23.63
  22.86  22.28  22.82  23.69  22.04  23.90  23.36  22.39  23.18  22.64  22.94  21.70  21.10  22.46  22.54  22.68  23.61  22.38  21.89  24.38  23.30  23.75  23.42  22.69  24.22  23.55  23.86  23.75  22.64  23.08  23.74  24.63  23.10  21.82  23.41  24.05  21.85  23.59  23.98  23.63  23.59  24.25  21.87  22.10  22.60  22.27  22.83  23.98  23.98  22.73  24.15  22.72  22.62  24.07  23.92  23.63
  22.86  22.28  22.82  23.69  22.04  23.90  23.36  22.39  23.18  22.64  22.94  21.70  21.10  22.46  22.54  22.68  23.61  22.38  21.89  24.38  23.30  23.75  23.42  22.69  24.22  23.55  23.86  23.75  22.64  23.08  23.74  24.63  23.10  21.82  23.41  24.05  21.85  23.59  23.98  23.63  23.59  24.25  21.87  22.10  22.60  22.27  22.83  23.98  23.98  22.73  24.15  22.72  22.62  24.07  23.92  23.63
  22.86  22.28  22.82  23.69  22.04  23.90  23.36  22.39  23.18  22.64  22.94  21.70  21.10  22.46  22.54  22.68  23.61  22.38  21.89  24.38  23.30  23.75  23.42  22.69  24.22  23.55  23.86  23.75  22.64  23.08  23.74  24.63  23.10  21.82  23.41  24.05  21.85  23.59  23.98  23.63  23.59  24.25  21.87  22.10  22.60  22.27  22.83  23.98  23.98  22.73  24.15  22.72  22.62  24.07  23.92  23.63
  22.86  22.28  22.82  23.69  22.04  23.90  23.36  22.39  23.18  22.64  22.94  21.70  21.10  22.46  22.54  22.68  23.61  22.38  21.89  24.38  23.30  23.75  23.42  22.69  24.22  23.55  23.86  23.75  22.64  23.08  23.74  24.63  23.10  21.82  23.41  24.05  21.85  23.59  23.98  23.63  23.59  24.25  21.87  22.10  22.60  22.27  22.83  23.98  23.98  22.73  24.15  22.72  22.62  24.07  23.92  23.63
  22.86  22.28  22.82  23.69  22.04  23.90  23.36  22.39  23.18  22.64  22.94  21.70  21.10  22.46  22.54  22.68  23.61  22.38  21.89  24.38  23.30  23.75  23.42  22.69  24.22  23.55  23.86  23.75  22.64  23.08  23.74  24.63  23.10  21.82  23.41  24.05  21.85  23.59  23.98  23.63  23.59  24.25  21.87  22.10  22.60  22.27  22.83  23.98  23.98  22.73  24.15  22.72  22.62  24.07  23.92  23.63
  22.86  22.28  22.82  23.69  22.04  23.90  23.36  22.39  23.18  22.64  22.94  21.70  21.10  22.46  22.54  22.68  23.61  22.38  21.89  24.38  23.30  23.75  23.42  22.69  24.22  23.55  23.86  23.75  22.64  23.08  23.74  24.63  23.10  21.82  23.41  24.05  21.85  23.59  23.98  23.63  23.59  24.25  21.87  22.10  22.60  22.27  22.83  23.98  23.98  22.73  24.15  22.72  22.62  24.07  23.92  23.63
  22.86  22.28  22.82  23.69  22.04  23.90  23.36  22.39  23.18  22.64  22.94  21.70  21.10  22.46  22.54  22.68  23.61  22.38  21.89  24.38  23.30  23.75  23.42  22.69  24.22  23.55  23.86  23.75  22.64  23.08  23.74  24.63  23.10  21.82  23.41  24.05  21.85  23.59  23.98  23.63  23.59  24.25  21.87  22.10  22.60  22.27  22.83  23.98  23.98  22.73  24.15  22.72  22.62  24.07  23.92  23.63
  22.86  22.28  22.82  23.69  22.04  23.90  23.36  22.39  23.18  22.64  22.94  21.70  21.10  22.46  22.54  22.68  23.61  22.38  21.89  24.38  23.30  23.75  23.42  22.69  24.22  23.55  23.86  23.75  22.64  23.08  23.74  24.63  23.10  21.82  23.41  24.05  21.85  23.59  23.98  23.63  23.59  24.25  21.87  22.10  22.60  22.27  22.83  23.98  23.98  22.73  24.15  22.72  22.62  24.07  23.92  23.63
  22.86  22.28  22.82  23.69  22.04  23.90  23.36  22.39  23.18  22.64  22.94  21.70  21.10  22.46  22.54  22.68  23.61  22.38  21.89  24.38  23.30  23.75  23.42  22.69  24.22  23.55  23.86  23.75  22.64  23.08  23.74  24.63  23.10  21.82  23.41  24.05  21.85  23.59  23.98  23.63  23.59  24.25  21.87  22.10  22.60  22.27  22.83  23.98  23.98  22.73  24.15  22.72  22.62  24.07  23.92  23.63
  22.86  22.28  22.82  23.69  22.04  23.90  23.36  22.39  23.18  22.64  22.94  21.70  21.10  22.46  22.54  22.68  23.61  22.38  21.89  24.38  23.30  23.75  23.42  22.69  24.22  23.55  23.86  23.75  22.64  23.08  23.74  24.63  23.10  21.82  23.41  24.05  21.85  23.59  23.98  23.63  23.59  24.25  21.87  22.10  22.60  22.27  22.83  23.98  23.98  22.73  24.15  22.72  22.62  24.07  23.92  23.63
  22.86  22.28  22.82  23.69  22.04  23.90  23.36  22.39  23.18  22.64  22.94  21.70  21.10  22.46  22.54  22.68  23.61  22.38  21.89  24.38  23.30  23.75  23.42  22.69  24.22  23.55  23.86  23.75  22.64  23.08  23.74  24.63  23.10  21.82  23.41  24.05  21.85  23.59  23.98  23.63  23.59  24.25  21.87  22.10  22.60  22.27  22.83  23.98  23.98  22.73  24.15  22.72  22.62  24.07  23.92  23.63
