# Supplementary material for: Accounting for skill in trend, variability, and autocorrelation facilitates better multi-model projections: Application to the AMOC and temperature time series
Source: PLoS One. 2019 Apr 10;14(4):e0214535. doi: 10.1371/journal.pone.0214535 (PMC6457553; doi:10.1371/journal.pone.0214535)
Supplement: S2 File — (ZIP) [file pone.0214535.s002.zip › input/tasmaxhistoricalosse/M25_1950_2005_pp_JJA_tasmaxhistoricalosse_clim.txt]

  28.85  28.67  27.37  29.09  27.88  28.08  28.84  29.74  28.84  27.87  28.65  28.29  27.73  30.13  29.50  28.17  28.33  26.81  28.31  28.70  27.92  27.21  30.14  26.87  28.82  26.52  27.93  27.77  28.09  29.11  30.20  29.74  28.21  28.58  27.82  30.16  28.93  28.25  28.66  27.34  26.55  29.48  27.13  27.63  27.57  30.34  29.57  27.93  29.51  28.94  27.57  29.99  30.24  28.82  28.57  27.68
  28.85  28.67  27.37  29.09  27.88  28.08  28.84  29.74  28.84  27.87  28.65  28.29  27.73  30.13  29.50  28.17  28.33  26.81  28.31  28.70  27.92  27.21  30.14  26.87  28.82  26.52  27.93  27.77  28.09  29.11  30.20  29.74  28.21  28.58  27.82  30.16  28.93  28.25  28.66  27.34  26.55  29.48  27.13  27.63  27.57  30.34  29.57  27.93  29.51  28.94  27.57  29.99  30.24  28.82  28.57  27.68
  28.85  28.67  27.37  29.09  27.88  28.08  28.84  29.74  28.84  27.87  28.65  28.29  27.73  30.13  29.50  28.17  28.33  26.81  28.31  28.70  27.92  27.21  30.14  26.87  28.82  26.52  27.93  27.77  28.09  29.11  30.20  29.74  28.21  28.58  27.82  30.16  28.93  28.25  28.66  27.34  26.55  29.48  27.13  27.63  27.57  30.34  29.57  27.93  29.51  28.94  27.57  29.99  30.24  28.82  28.57  27.68
  28.85  28.67  27.37  29.09  27.88  28.08  28.84  29.74  28.84  27.87  28.65  28.29  27.73  30.13  29.50  28.17  28.33  26.81  28.31  28.70  27.92  27.21  30.14  26.87  28.82  26.52  27.93  27.77  28.09  29.11  30.20  29.74  28.21  28.58  27.82  30.16  28.93  28.25  28.66  27.34  26.55  29.48  27.13  27.63  27.57  30.34  29.57  27.93  29.51  28.94  27.57  29.99  30.24  28.82  28.57  27.68
  28.85  28.67  27.37  29.09  27.88  28.08  28.84  29.74  28.84  27.87  28.65  28.29  27.73  30.13  29.50  28.17  28.33  26.81  28.31  28.70  27.92  27.21  30.14  26.87  28.82  26.52  27.93  27.77  28.09  29.11  30.20  29.74  28.21  28.58  27.82  30.16  28.93  28.25  28.66  27.34  26.55  29.48  27.13  27.63  27.57  30.34  29.57  27.93  29.51  28.94  27.57  29.99  30.24  28.82  28.57  27.68
  28.85  28.67  27.37  29.09  27.88  28.08  28.84  29.74  28.84  27.87  28.65  28.29  27.73  30.13  29.50  28.17  28.33  26.81  28.31  28.70  27.92  27.21  30.14  26.87  28.82  26.52  27.93  27.77  28.09  29.11  30.20  29.74  28.21  28.58  27.82  30.16  28.93  28.25  28.66  27.34  26.55  29.48  27.13  27.63  27.57  30.34  29.57  27.93  29.51  28.94  27.57  29.99  30.24  28.82  28.57  27.68
  28.85  28.67  27.37  29.09  27.88  28.08  28.84  29.74  28.84  27.87  28.65  28.29  27.73  30.13  29.50  28.17  28.33  26.81  28.31  28.70  27.92  27.21  30.14  26.87  28.82  26.52  27.93  27.77  28.09  29.11  30.20  29.74  28.21  28.58  27.82  30.16  28.93  28.25  28.66  27.34  26.55  29.48  27.13  27.63  27.57  30.34  29.57  27.93  29.51  28.94  27.57  29.99  30.24  28.82  28.57  27.68
  28.85  28.67  27.37  29.09  27.88  28.08  28.84  29.74  28.84  27.87  28.65  28.29  27.73  30.13  29.50  28.17  28.33  26.81  28.31  28.70  27.92  27.21  30.14  26.87  28.82  26.52  27.93  27.77  28.09  29.11  30.20  29.74  28.21  28.58  27.82  30.16  28.93  28.25  28.66  27.34  26.55  29.48  27.13  27.63  27.57  30.34  29.57  27.93  29.51  28.94  27.57  29.99  30.24  28.82  28.57  27.68
  28.85  28.67  27.37  29.09  27.88  28.08  28.84  29.74  28.84  27.87  28.65  28.29  27.73  30.13  29.50  28.17  28.33  26.81  28.31  28.70  27.92  27.21  30.14  26.87  28.82  26.52  27.93  27.77  28.09  29.11  30.20  29.74  28.21  28.58  27.82  30.16  28.93  28.25  28.66  27.34  26.55  29.48  27.13  27.63  27.57  30.34  29.57  27.93  29.51  28.94  27.57  29.99  30.24  28.82  28.57  27.68
  28.85  28.67  27.37  29.09  27.88  28.08  28.84  29.74  28.84  27.87  28.65  28.29  27.73  30.13  29.50  28.17  28.33  26.81  28.31  28.70  27.92  27.21  30.14  26.87  28.82  26.52  27.93  27.77  28.09  29.11  30.20  29.74  28.21  28.58  27.82  30.16  28.93  28.25  28.66  27.34  26.55  29.48  27.13  27.63  27.57  30.34  29.57  27.93  29.51  28.94  27.57  29.99  30.24  28.82  28.57  27.68
  28.85  28.67  27.37  29.09  27.88  28.08  28.84  29.74  28.84  27.87  28.65  28.29  27.73  30.13  29.50  28.17  28.33  26.81  28.31  28.70  27.92  27.21  30.14  26.87  28.82  26.52  27.93  27.77  28.09  29.11  30.20  29.74  28.21  28.58  27.82  30.16  28.93  28.25  28.66  27.34  26.55  29.48  27.13  27.63  27.57  30.34  29.57  27.93  29.51  28.94  27.57  29.99  30.24  28.82  28.57  27.68
  28.85  28.67  27.37  29.09  27.88  28.08  28.84  29.74  28.84  27.87  28.65  28.29  27.73  30.13  29.50  28.17  28.33  26.81  28.31  28.70  27.92  27.21  30.14  26.87  28.82  26.52  27.93  27.77  28.09  29.11  30.20  29.74  28.21  28.58  27.82  30.16  28.93  28.25  28.66  27.34  26.55  29.48  27.13  27.63  27.57  30.34  29.57  27.93  29.51  28.94  27.57  29.99  30.24  28.82  28.57  27.68
  28.85  28.67  27.37  29.09  27.88  28.08  28.84  29.74  28.84  27.87  28.65  28.29  27.73  30.13  29.50  28.17  28.33  26.81  28.31  28.70  27.92  27.21  30.14  26.87  28.82  26.52  27.93  27.77  28.09  29.11  30.20  29.74  28.21  28.58  27.82  30.16  28.93  28.25  28.66  27.34  26.55  29.48  27.13  27.63  27.57  30.34  29.57  27.93  29.51  28.94  27.57  29.99  30.24  28.82  28.57  27.68
  28.85  28.67  27.37  29.09  27.88  28.08  28.84  29.74  28.84  27.87  28.65  28.29  27.73  30.13  29.50  28.17  28.33  26.81  28.31  28.70  27.92  27.21  30.14  26.87  28.82  26.52  27.93  27.77  28.09  29.11  30.20  29.74  28.21  28.58  27.82  30.16  28.93  28.25  28.66  27.34  26.55  29.48  27.13  27.63  27.57  30.34  29.57  27.93  29.51  28.94  27.57  29.99  30.24  28.82  28.57  27.68
  28.85  28.67  27.37  29.09  27.88  28.08  28.84  29.74  28.84  27.87  28.65  28.29  27.73  30.13  29.50  28.17  28.33  26.81  28.31  28.70  27.92  27.21  30.14  26.87  28.82  26.52  27.93  27.77  28.09  29.11  30.20  29.74  28.21  28.58  27.82  30.16  28.93  28.25  28.66  27.34  26.55  29.48  27.13  27.63  27.57  30.34  29.57  27.93  29.51  28.94  27.57  29.99  30.24  28.82  28.57  27.68
  28.85  28.67  27.37  29.09  27.88  28.08  28.84  29.74  28.84  27.87  28.65  28.29  27.73  30.13  29.50  28.17  28.33  26.81  28.31  28.70  27.92  27.21  30.14  26.87  28.82  26.52  27.93  27.77  28.09  29.11  30.20  29.74  28.21  28.58  27.82  30.16  28.93  28.25  28.66  27.34  26.55  29.48  27.13  27.63  27.57  30.34  29.57  27.93  29.51  28.94  27.57  29.99  30.24  28.82  28.57  27.68
  28.85  28.67  27.37  29.09  27.88  28.08  28.84  29.74  28.84  27.87  28.65  28.29  27.73  30.13  29.50  28.17  28.33  26.81  28.31  28.70  27.92  27.21  30.14  26.87  28.82  26.52  27.93  27.77  28.09  29.11  30.20  29.74  28.21  28.58  27.82  30.16  28.93  28.25  28.66  27.34  26.55  29.48  27.13  27.63  27.57  30.34  29.57  27.93  29.51  28.94  27.57  29.99  30.24  28.82  28.57  27.68
  28.85  28.67  27.37  29.09  27.88  28.08  28.84  29.74  28.84  27.87  28.65  28.29  27.73  30.13  29.50  28.17  28.33  26.81  28.31  28.70  27.92  27.21  30.14  26.87  28.82  26.52  27.93  27.77  28.09  29.11  30.20  29.74  28.21  28.58  27.82  30.16  28.93  28.25  28.66  27.34  26.55  29.48  27.13  27.63  27.57  30.34  29.57  27.93  29.51  28.94  27.57  29.99  30.24  28.82  28.57  27.68
  28.85  28.67  27.37  29.09  27.88  28.08  28.84  29.74  28.84  27.87  28.65  28.29  27.73  30.13  29.50  28.17  28.33  26.81  28.31  28.70  27.92  27.21  30.14  26.87  28.82  26.52  27.93  27.77  28.09  29.11  30.20  29.74  28.21  28.58  27.82  30.16  28.93  28.25  28.66  27.34  26.55  29.48  27.13  27.63  27.57  30.34  29.57  27.93  29.51  28.94  27.57  29.99  30.24  28.82  28.57  27.68
  28.85  28.67  27.37  29.09  27.88  28.08  28.84  29.74  28.84  27.87  28.65  28.29  27.73  30.13  29.50  28.17  28.33  26.81  28.31  28.70  27.92  27.21  30.14  26.87  28.82  26.52  27.93  27.77  28.09  29.11  30.20  29.74  28.21  28.58  27.82  30.16  28.93  28.25  28.66  27.34  26.55  29.48  27.13  27.63  27.57  30.34  29.57  27.93  29.51  28.94  27.57  29.99  30.24  28.82  28.57  27.68
  28.85  28.67  27.37  29.09  27.88  28.08  28.84  29.74  28.84  27.87  28.65  28.29  27.73  30.13  29.50  28.17  28.33  26.81  28.31  28.70  27.92  27.21  30.14  26.87  28.82  26.52  27.93  27.77  28.09  29.11  30.20  29.74  28.21  28.58  27.82  30.16  28.93  28.25  28.66  27.34  26.55  29.48  27.13  27.63  27.57  30.34  29.57  27.93  29.51  28.94  27.57  29.99  30.24  28.82  28.57  27.68
  28.85  28.67  27.37  29.09  27.88  28.08  28.84  29.74  28.84  27.87  28.65  28.29  27.73  30.13  29.50  28.17  28.33  26.81  28.31  28.70  27.92  27.21  30.14  26.87  28.82  26.52  27.93  27.77  28.09  29.11  30.20  29.74  28.21  28.58  27.82  30.16  28.93  28.25  28.66  27.34  26.55  29.48  27.13  27.63  27.57  30.34  29.57  27.93  29.51  28.94  27.57  29.99  30.24  28.82  28.57  27.68
  28.85  28.67  27.37  29.09  27.88  28.08  28.84  29.74  28.84  27.87  28.65  28.29  27.73  30.13  29.50  28.17  28.33  26.81  28.31  28.70  27.92  27.21  30.14  26.87  28.82  26.52  27.93  27.77  28.09  29.11  30.20  29.74  28.21  28.58  27.82  30.16  28.93  28.25  28.66  27.34  26.55  29.48  27.13  27.63  27.57  30.34  29.57  27.93  29.51  28.94  27.57  29.99  30.24  28.82  28.57  27.68
  28.85  28.67  27.37  29.09  27.88  28.08  28.84  29.74  28.84  27.87  28.65  28.29  27.73  30.13  29.50  28.17  28.33  26.81  28.31  28.70  27.92  27.21  30.14  26.87  28.82  26.52  27.93  27.77  28.09  29.11  30.20  29.74  28.21  28.58  27.82  30.16  28.93  28.25  28.66  27.34  26.55  29.48  27.13  27.63  27.57  30.34  29.57  27.93  29.51  28.94  27.57  29.99  30.24  28.82  28.57  27.68
  28.85  28.67  27.37  29.09  27.88  28.08  28.84  29.74  28.84  27.87  28.65  28.29  27.73  30.13  29.50  28.17  28.33  26.81  28.31  28.70  27.92  27.21  30.14  26.87  28.82  26.52  27.93  27.77  28.09  29.11  30.20  29.74  28.21  28.58  27.82  30.16  28.93  28.25  28.66  27.34  26.55  29.48  27.13  27.63  27.57  30.34  29.57  27.93  29.51  28.94  27.57  29.99  30.24  28.82  28.57  27.68
  28.85  28.67  27.37  29.09  27.88  28.08  28.84  29.74  28.84  27.87  28.65  28.29  27.73  30.13  29.50  28.17  28.33  26.81  28.31  28.70  27.92  27.21  30.14  26.87  28.82  26.52  27.93  27.77  28.09  29.11  30.20  29.74  28.21  28.58  27.82  30.16  28.93  28.25  28.66  27.34  26.55  29.48  27.13  27.63  27.57  30.34  29.57  27.93  29.51  28.94  27.57  29.99  30.24  28.82  28.57  27.68
  28.85  28.67  27.37  29.09  27.88  28.08  28.84  29.74  28.84  27.87  28.65  28.29  27.73  30.13  29.50  28.17  28.33  26.81  28.31  28.70  27.92  27.21  30.14  26.87  28.82  26.52  27.93  27.77  28.09  29.11  30.20  29.74  28.21  28.58  27.82  30.16  28.93  28.25  28.66  27.34  26.55  29.48  27.13  27.63  27.57  30.34  29.57  27.93  29.51  28.94  27.57  29.99  30.24  28.82  28.57  27.68
  28.85  28.67  27.37  29.09  27.88  28.08  28.84  29.74  28.84  27.87  28.65  28.29  27.73  30.13  29.50  28.17  28.33  26.81  28.31  28.70  27.92  27.21  30.14  26.87  28.82  26.52  27.93  27.77  28.09  29.11  30.20  29.74  28.21  28.58  27.82  30.16  28.93  28.25  28.66  27.34  26.55  29.48  27.13  27.63  27.57  30.34  29.57  27.93  29.51  28.94  27.57  29.99  30.24  28.82  28.57  27.68
  28.85  28.67  27.37  29.09  27.88  28.08  28.84  29.74  28.84  27.87  28.65  28.29  27.73  30.13  29.50  28.17  28.33  26.81  28.31  28.70  27.92  27.21  30.14  26.87  28.82  26.52  27.93  27.77  28.09  29.11  30.20  29.74  28.21  28.58  27.82  30.16  28.93  28.25  28.66  27.34  26.55  29.48  27.13  27.63  27.57  30.34  29.57  27.93  29.51  28.94  27.57  29.99  30.24  28.82  28.57  27.68
