# Supplementary material for: Accounting for skill in trend, variability, and autocorrelation facilitates better multi-model projections: Application to the AMOC and temperature time series
Source: PLoS One. 2019 Apr 10;14(4):e0214535. doi: 10.1371/journal.pone.0214535 (PMC6457553; doi:10.1371/journal.pone.0214535)
Supplement: S2 File — (ZIP) [file pone.0214535.s002.zip › input/tasmaxhistoricalosse/M23_1973_2005_pp_JJA_tasmaxhistoricalosse_clim.txt]

  26.66  27.16  28.35  26.98  27.26  29.30  28.42  28.81  28.87  28.87  26.88  29.84  28.26  25.93  27.45  28.15  27.89  27.19  26.19  28.46  27.35  30.25  27.90  28.43  27.59  28.04  28.91  27.97  28.01  28.63  28.43  27.49  28.38
  26.66  27.16  28.35  26.98  27.26  29.30  28.42  28.81  28.87  28.87  26.88  29.84  28.26  25.93  27.45  28.15  27.89  27.19  26.19  28.46  27.35  30.25  27.90  28.43  27.59  28.04  28.91  27.97  28.01  28.63  28.43  27.49  28.38
  26.66  27.16  28.35  26.98  27.26  29.30  28.42  28.81  28.87  28.87  26.88  29.84  28.26  25.93  27.45  28.15  27.89  27.19  26.19  28.46  27.35  30.25  27.90  28.43  27.59  28.04  28.91  27.97  28.01  28.63  28.43  27.49  28.38
  26.66  27.16  28.35  26.98  27.26  29.30  28.42  28.81  28.87  28.87  26.88  29.84  28.26  25.93  27.45  28.15  27.89  27.19  26.19  28.46  27.35  30.25  27.90  28.43  27.59  28.04  28.91  27.97  28.01  28.63  28.43  27.49  28.38
  26.66  27.16  28.35  26.98  27.26  29.30  28.42  28.81  28.87  28.87  26.88  29.84  28.26  25.93  27.45  28.15  27.89  27.19  26.19  28.46  27.35  30.25  27.90  28.43  27.59  28.04  28.91  27.97  28.01  28.63  28.43  27.49  28.38
  26.66  27.16  28.35  26.98  27.26  29.30  28.42  28.81  28.87  28.87  26.88  29.84  28.26  25.93  27.45  28.15  27.89  27.19  26.19  28.46  27.35  30.25  27.90  28.43  27.59  28.04  28.91  27.97  28.01  28.63  28.43  27.49  28.38
  26.66  27.16  28.35  26.98  27.26  29.30  28.42  28.81  28.87  28.87  26.88  29.84  28.26  25.93  27.45  28.15  27.89  27.19  26.19  28.46  27.35  30.25  27.90  28.43  27.59  28.04  28.91  27.97  28.01  28.63  28.43  27.49  28.38
  26.66  27.16  28.35  26.98  27.26  29.30  28.42  28.81  28.87  28.87  26.88  29.84  28.26  25.93  27.45  28.15  27.89  27.19  26.19  28.46  27.35  30.25  27.90  28.43  27.59  28.04  28.91  27.97  28.01  28.63  28.43  27.49  28.38
  26.66  27.16  28.35  26.98  27.26  29.30  28.42  28.81  28.87  28.87  26.88  29.84  28.26  25.93  27.45  28.15  27.89  27.19  26.19  28.46  27.35  30.25  27.90  28.43  27.59  28.04  28.91  27.97  28.01  28.63  28.43  27.49  28.38
  26.66  27.16  28.35  26.98  27.26  29.30  28.42  28.81  28.87  28.87  26.88  29.84  28.26  25.93  27.45  28.15  27.89  27.19  26.19  28.46  27.35  30.25  27.90  28.43  27.59  28.04  28.91  27.97  28.01  28.63  28.43  27.49  28.38
  26.66  27.16  28.35  26.98  27.26  29.30  28.42  28.81  28.87  28.87  26.88  29.84  28.26  25.93  27.45  28.15  27.89  27.19  26.19  28.46  27.35  30.25  27.90  28.43  27.59  28.04  28.91  27.97  28.01  28.63  28.43  27.49  28.38
  26.66  27.16  28.35  26.98  27.26  29.30  28.42  28.81  28.87  28.87  26.88  29.84  28.26  25.93  27.45  28.15  27.89  27.19  26.19  28.46  27.35  30.25  27.90  28.43  27.59  28.04  28.91  27.97  28.01  28.63  28.43  27.49  28.38
  26.66  27.16  28.35  26.98  27.26  29.30  28.42  28.81  28.87  28.87  26.88  29.84  28.26  25.93  27.45  28.15  27.89  27.19  26.19  28.46  27.35  30.25  27.90  28.43  27.59  28.04  28.91  27.97  28.01  28.63  28.43  27.49  28.38
  26.66  27.16  28.35  26.98  27.26  29.30  28.42  28.81  28.87  28.87  26.88  29.84  28.26  25.93  27.45  28.15  27.89  27.19  26.19  28.46  27.35  30.25  27.90  28.43  27.59  28.04  28.91  27.97  28.01  28.63  28.43  27.49  28.38
  26.66  27.16  28.35  26.98  27.26  29.30  28.42  28.81  28.87  28.87  26.88  29.84  28.26  25.93  27.45  28.15  27.89  27.19  26.19  28.46  27.35  30.25  27.90  28.43  27.59  28.04  28.91  27.97  28.01  28.63  28.43  27.49  28.38
  26.66  27.16  28.35  26.98  27.26  29.30  28.42  28.81  28.87  28.87  26.88  29.84  28.26  25.93  27.45  28.15  27.89  27.19  26.19  28.46  27.35  30.25  27.90  28.43  27.59  28.04  28.91  27.97  28.01  28.63  28.43  27.49  28.38
  26.66  27.16  28.35  26.98  27.26  29.30  28.42  28.81  28.87  28.87  26.88  29.84  28.26  25.93  27.45  28.15  27.89  27.19  26.19  28.46  27.35  30.25  27.90  28.43  27.59  28.04  28.91  27.97  28.01  28.63  28.43  27.49  28.38
  26.66  27.16  28.35  26.98  27.26  29.30  28.42  28.81  28.87  28.87  26.88  29.84  28.26  25.93  27.45  28.15  27.89  27.19  26.19  28.46  27.35  30.25  27.90  28.43  27.59  28.04  28.91  27.97  28.01  28.63  28.43  27.49  28.38
  26.66  27.16  28.35  26.98  27.26  29.30  28.42  28.81  28.87  28.87  26.88  29.84  28.26  25.93  27.45  28.15  27.89  27.19  26.19  28.46  27.35  30.25  27.90  28.43  27.59  28.04  28.91  27.97  28.01  28.63  28.43  27.49  28.38
  26.66  27.16  28.35  26.98  27.26  29.30  28.42  28.81  28.87  28.87  26.88  29.84  28.26  25.93  27.45  28.15  27.89  27.19  26.19  28.46  27.35  30.25  27.90  28.43  27.59  28.04  28.91  27.97  28.01  28.63  28.43  27.49  28.38
  26.66  27.16  28.35  26.98  27.26  29.30  28.42  28.81  28.87  28.87  26.88  29.84  28.26  25.93  27.45  28.15  27.89  27.19  26.19  28.46  27.35  30.25  27.90  28.43  27.59  28.04  28.91  27.97  28.01  28.63  28.43  27.49  28.38
  26.66  27.16  28.35  26.98  27.26  29.30  28.42  28.81  28.87  28.87  26.88  29.84  28.26  25.93  27.45  28.15  27.89  27.19  26.19  28.46  27.35  30.25  27.90  28.43  27.59  28.04  28.91  27.97  28.01  28.63  28.43  27.49  28.38
  26.66  27.16  28.35  26.98  27.26  29.30  28.42  28.81  28.87  28.87  26.88  29.84  28.26  25.93  27.45  28.15  27.89  27.19  26.19  28.46  27.35  30.25  27.90  28.43  27.59  28.04  28.91  27.97  28.01  28.63  28.43  27.49  28.38
  26.66  27.16  28.35  26.98  27.26  29.30  28.42  28.81  28.87  28.87  26.88  29.84  28.26  25.93  27.45  28.15  27.89  27.19  26.19  28.46  27.35  30.25  27.90  28.43  27.59  28.04  28.91  27.97  28.01  28.63  28.43  27.49  28.38
  26.66  27.16  28.35  26.98  27.26  29.30  28.42  28.81  28.87  28.87  26.88  29.84  28.26  25.93  27.45  28.15  27.89  27.19  26.19  28.46  27.35  30.25  27.90  28.43  27.59  28.04  28.91  27.97  28.01  28.63  28.43  27.49  28.38
  26.66  27.16  28.35  26.98  27.26  29.30  28.42  28.81  28.87  28.87  26.88  29.84  28.26  25.93  27.45  28.15  27.89  27.19  26.19  28.46  27.35  30.25  27.90  28.43  27.59  28.04  28.91  27.97  28.01  28.63  28.43  27.49  28.38
  26.66  27.16  28.35  26.98  27.26  29.30  28.42  28.81  28.87  28.87  26.88  29.84  28.26  25.93  27.45  28.15  27.89  27.19  26.19  28.46  27.35  30.25  27.90  28.43  27.59  28.04  28.91  27.97  28.01  28.63  28.43  27.49  28.38
  26.66  27.16  28.35  26.98  27.26  29.30  28.42  28.81  28.87  28.87  26.88  29.84  28.26  25.93  27.45  28.15  27.89  27.19  26.19  28.46  27.35  30.25  27.90  28.43  27.59  28.04  28.91  27.97  28.01  28.63  28.43  27.49  28.38
  26.66  27.16  28.35  26.98  27.26  29.30  28.42  28.81  28.87  28.87  26.88  29.84  28.26  25.93  27.45  28.15  27.89  27.19  26.19  28.46  27.35  30.25  27.90  28.43  27.59  28.04  28.91  27.97  28.01  28.63  28.43  27.49  28.38
