# Supplementary material for: Accounting for skill in trend, variability, and autocorrelation facilitates better multi-model projections: Application to the AMOC and temperature time series
Source: PLoS One. 2019 Apr 10;14(4):e0214535. doi: 10.1371/journal.pone.0214535 (PMC6457553; doi:10.1371/journal.pone.0214535)
Supplement: S2 File — (ZIP) [file pone.0214535.s002.zip › input/tasmaxhistoricalosse/mnames.txt]

1 ACCESS1-0
2 ACCESS1-3
3 BCC-CSM1-1
4 BCC-CSM1-1-m
5 BNU-ESM
6 CanESM2
7 CCSM4
8 CESM1-BGC
9 CMCC-CM
10 CMCC-CMS
11 CNRM-CM5
12 CSIRO-Mk3-6-0
13 EC-EARTH
14 FGOALS-g2
15 GFDL-CM3
16 GFDL-ESM2M
17 GFDL-ESM2G
18 HadGEM2-CC
19 HadGEM2-ES
20 INMCM4-0
21 IPSL-CM5A-MR
22 IPSL-CM5B-LR
23 MIROC-ESM
24 MIROC5
25 MIROC-ESM-CHEM
26 MPI-ESM-LR
27 MPI-ESM-MR
28 MRI-CGCM3
29 NorESM1-M
