# Supplementary material for: Accounting for skill in trend, variability, and autocorrelation facilitates better multi-model projections: Application to the AMOC and temperature time series
Source: PLoS One. 2019 Apr 10;14(4):e0214535. doi: 10.1371/journal.pone.0214535 (PMC6457553; doi:10.1371/journal.pone.0214535)
Supplement: S2 File — (ZIP) [file pone.0214535.s002.zip › input/tasmaxhistoricalosse/M12_1950_2005_pp_JJA_tasmaxhistoricalosse_clim.txt]

  25.44  26.17  25.19  23.74  24.11  28.19  23.94  24.02  23.91  24.18  25.32  24.42  25.45  22.72  23.55  24.44  26.28  25.96  24.93  22.86  23.31  26.83  24.61  24.41  24.84  23.86  26.38  24.32  23.28  25.18  24.30  25.63  25.55  25.13  26.42  27.26  25.04  24.22  26.70  25.94  25.26  24.97  23.95  26.16  27.49  25.06  24.66  25.34  24.36  26.80  26.65  23.92  25.41  27.04  23.98  25.54
  25.44  26.17  25.19  23.74  24.11  28.19  23.94  24.02  23.91  24.18  25.32  24.42  25.45  22.72  23.55  24.44  26.28  25.96  24.93  22.86  23.31  26.83  24.61  24.41  24.84  23.86  26.38  24.32  23.28  25.18  24.30  25.63  25.55  25.13  26.42  27.26  25.04  24.22  26.70  25.94  25.26  24.97  23.95  26.16  27.49  25.06  24.66  25.34  24.36  26.80  26.65  23.92  25.41  27.04  23.98  25.54
  25.44  26.17  25.19  23.74  24.11  28.19  23.94  24.02  23.91  24.18  25.32  24.42  25.45  22.72  23.55  24.44  26.28  25.96  24.93  22.86  23.31  26.83  24.61  24.41  24.84  23.86  26.38  24.32  23.28  25.18  24.30  25.63  25.55  25.13  26.42  27.26  25.04  24.22  26.70  25.94  25.26  24.97  23.95  26.16  27.49  25.06  24.66  25.34  24.36  26.80  26.65  23.92  25.41  27.04  23.98  25.54
  25.44  26.17  25.19  23.74  24.11  28.19  23.94  24.02  23.91  24.18  25.32  24.42  25.45  22.72  23.55  24.44  26.28  25.96  24.93  22.86  23.31  26.83  24.61  24.41  24.84  23.86  26.38  24.32  23.28  25.18  24.30  25.63  25.55  25.13  26.42  27.26  25.04  24.22  26.70  25.94  25.26  24.97  23.95  26.16  27.49  25.06  24.66  25.34  24.36  26.80  26.65  23.92  25.41  27.04  23.98  25.54
  25.44  26.17  25.19  23.74  24.11  28.19  23.94  24.02  23.91  24.18  25.32  24.42  25.45  22.72  23.55  24.44  26.28  25.96  24.93  22.86  23.31  26.83  24.61  24.41  24.84  23.86  26.38  24.32  23.28  25.18  24.30  25.63  25.55  25.13  26.42  27.26  25.04  24.22  26.70  25.94  25.26  24.97  23.95  26.16  27.49  25.06  24.66  25.34  24.36  26.80  26.65  23.92  25.41  27.04  23.98  25.54
  25.44  26.17  25.19  23.74  24.11  28.19  23.94  24.02  23.91  24.18  25.32  24.42  25.45  22.72  23.55  24.44  26.28  25.96  24.93  22.86  23.31  26.83  24.61  24.41  24.84  23.86  26.38  24.32  23.28  25.18  24.30  25.63  25.55  25.13  26.42  27.26  25.04  24.22  26.70  25.94  25.26  24.97  23.95  26.16  27.49  25.06  24.66  25.34  24.36  26.80  26.65  23.92  25.41  27.04  23.98  25.54
  25.44  26.17  25.19  23.74  24.11  28.19  23.94  24.02  23.91  24.18  25.32  24.42  25.45  22.72  23.55  24.44  26.28  25.96  24.93  22.86  23.31  26.83  24.61  24.41  24.84  23.86  26.38  24.32  23.28  25.18  24.30  25.63  25.55  25.13  26.42  27.26  25.04  24.22  26.70  25.94  25.26  24.97  23.95  26.16  27.49  25.06  24.66  25.34  24.36  26.80  26.65  23.92  25.41  27.04  23.98  25.54
  25.44  26.17  25.19  23.74  24.11  28.19  23.94  24.02  23.91  24.18  25.32  24.42  25.45  22.72  23.55  24.44  26.28  25.96  24.93  22.86  23.31  26.83  24.61  24.41  24.84  23.86  26.38  24.32  23.28  25.18  24.30  25.63  25.55  25.13  26.42  27.26  25.04  24.22  26.70  25.94  25.26  24.97  23.95  26.16  27.49  25.06  24.66  25.34  24.36  26.80  26.65  23.92  25.41  27.04  23.98  25.54
  25.44  26.17  25.19  23.74  24.11  28.19  23.94  24.02  23.91  24.18  25.32  24.42  25.45  22.72  23.55  24.44  26.28  25.96  24.93  22.86  23.31  26.83  24.61  24.41  24.84  23.86  26.38  24.32  23.28  25.18  24.30  25.63  25.55  25.13  26.42  27.26  25.04  24.22  26.70  25.94  25.26  24.97  23.95  26.16  27.49  25.06  24.66  25.34  24.36  26.80  26.65  23.92  25.41  27.04  23.98  25.54
  25.44  26.17  25.19  23.74  24.11  28.19  23.94  24.02  23.91  24.18  25.32  24.42  25.45  22.72  23.55  24.44  26.28  25.96  24.93  22.86  23.31  26.83  24.61  24.41  24.84  23.86  26.38  24.32  23.28  25.18  24.30  25.63  25.55  25.13  26.42  27.26  25.04  24.22  26.70  25.94  25.26  24.97  23.95  26.16  27.49  25.06  24.66  25.34  24.36  26.80  26.65  23.92  25.41  27.04  23.98  25.54
  25.44  26.17  25.19  23.74  24.11  28.19  23.94  24.02  23.91  24.18  25.32  24.42  25.45  22.72  23.55  24.44  26.28  25.96  24.93  22.86  23.31  26.83  24.61  24.41  24.84  23.86  26.38  24.32  23.28  25.18  24.30  25.63  25.55  25.13  26.42  27.26  25.04  24.22  26.70  25.94  25.26  24.97  23.95  26.16  27.49  25.06  24.66  25.34  24.36  26.80  26.65  23.92  25.41  27.04  23.98  25.54
  25.44  26.17  25.19  23.74  24.11  28.19  23.94  24.02  23.91  24.18  25.32  24.42  25.45  22.72  23.55  24.44  26.28  25.96  24.93  22.86  23.31  26.83  24.61  24.41  24.84  23.86  26.38  24.32  23.28  25.18  24.30  25.63  25.55  25.13  26.42  27.26  25.04  24.22  26.70  25.94  25.26  24.97  23.95  26.16  27.49  25.06  24.66  25.34  24.36  26.80  26.65  23.92  25.41  27.04  23.98  25.54
  25.44  26.17  25.19  23.74  24.11  28.19  23.94  24.02  23.91  24.18  25.32  24.42  25.45  22.72  23.55  24.44  26.28  25.96  24.93  22.86  23.31  26.83  24.61  24.41  24.84  23.86  26.38  24.32  23.28  25.18  24.30  25.63  25.55  25.13  26.42  27.26  25.04  24.22  26.70  25.94  25.26  24.97  23.95  26.16  27.49  25.06  24.66  25.34  24.36  26.80  26.65  23.92  25.41  27.04  23.98  25.54
  25.44  26.17  25.19  23.74  24.11  28.19  23.94  24.02  23.91  24.18  25.32  24.42  25.45  22.72  23.55  24.44  26.28  25.96  24.93  22.86  23.31  26.83  24.61  24.41  24.84  23.86  26.38  24.32  23.28  25.18  24.30  25.63  25.55  25.13  26.42  27.26  25.04  24.22  26.70  25.94  25.26  24.97  23.95  26.16  27.49  25.06  24.66  25.34  24.36  26.80  26.65  23.92  25.41  27.04  23.98  25.54
  25.44  26.17  25.19  23.74  24.11  28.19  23.94  24.02  23.91  24.18  25.32  24.42  25.45  22.72  23.55  24.44  26.28  25.96  24.93  22.86  23.31  26.83  24.61  24.41  24.84  23.86  26.38  24.32  23.28  25.18  24.30  25.63  25.55  25.13  26.42  27.26  25.04  24.22  26.70  25.94  25.26  24.97  23.95  26.16  27.49  25.06  24.66  25.34  24.36  26.80  26.65  23.92  25.41  27.04  23.98  25.54
  25.44  26.17  25.19  23.74  24.11  28.19  23.94  24.02  23.91  24.18  25.32  24.42  25.45  22.72  23.55  24.44  26.28  25.96  24.93  22.86  23.31  26.83  24.61  24.41  24.84  23.86  26.38  24.32  23.28  25.18  24.30  25.63  25.55  25.13  26.42  27.26  25.04  24.22  26.70  25.94  25.26  24.97  23.95  26.16  27.49  25.06  24.66  25.34  24.36  26.80  26.65  23.92  25.41  27.04  23.98  25.54
  25.44  26.17  25.19  23.74  24.11  28.19  23.94  24.02  23.91  24.18  25.32  24.42  25.45  22.72  23.55  24.44  26.28  25.96  24.93  22.86  23.31  26.83  24.61  24.41  24.84  23.86  26.38  24.32  23.28  25.18  24.30  25.63  25.55  25.13  26.42  27.26  25.04  24.22  26.70  25.94  25.26  24.97  23.95  26.16  27.49  25.06  24.66  25.34  24.36  26.80  26.65  23.92  25.41  27.04  23.98  25.54
  25.44  26.17  25.19  23.74  24.11  28.19  23.94  24.02  23.91  24.18  25.32  24.42  25.45  22.72  23.55  24.44  26.28  25.96  24.93  22.86  23.31  26.83  24.61  24.41  24.84  23.86  26.38  24.32  23.28  25.18  24.30  25.63  25.55  25.13  26.42  27.26  25.04  24.22  26.70  25.94  25.26  24.97  23.95  26.16  27.49  25.06  24.66  25.34  24.36  26.80  26.65  23.92  25.41  27.04  23.98  25.54
  25.44  26.17  25.19  23.74  24.11  28.19  23.94  24.02  23.91  24.18  25.32  24.42  25.45  22.72  23.55  24.44  26.28  25.96  24.93  22.86  23.31  26.83  24.61  24.41  24.84  23.86  26.38  24.32  23.28  25.18  24.30  25.63  25.55  25.13  26.42  27.26  25.04  24.22  26.70  25.94  25.26  24.97  23.95  26.16  27.49  25.06  24.66  25.34  24.36  26.80  26.65  23.92  25.41  27.04  23.98  25.54
  25.44  26.17  25.19  23.74  24.11  28.19  23.94  24.02  23.91  24.18  25.32  24.42  25.45  22.72  23.55  24.44  26.28  25.96  24.93  22.86  23.31  26.83  24.61  24.41  24.84  23.86  26.38  24.32  23.28  25.18  24.30  25.63  25.55  25.13  26.42  27.26  25.04  24.22  26.70  25.94  25.26  24.97  23.95  26.16  27.49  25.06  24.66  25.34  24.36  26.80  26.65  23.92  25.41  27.04  23.98  25.54
  25.44  26.17  25.19  23.74  24.11  28.19  23.94  24.02  23.91  24.18  25.32  24.42  25.45  22.72  23.55  24.44  26.28  25.96  24.93  22.86  23.31  26.83  24.61  24.41  24.84  23.86  26.38  24.32  23.28  25.18  24.30  25.63  25.55  25.13  26.42  27.26  25.04  24.22  26.70  25.94  25.26  24.97  23.95  26.16  27.49  25.06  24.66  25.34  24.36  26.80  26.65  23.92  25.41  27.04  23.98  25.54
  25.44  26.17  25.19  23.74  24.11  28.19  23.94  24.02  23.91  24.18  25.32  24.42  25.45  22.72  23.55  24.44  26.28  25.96  24.93  22.86  23.31  26.83  24.61  24.41  24.84  23.86  26.38  24.32  23.28  25.18  24.30  25.63  25.55  25.13  26.42  27.26  25.04  24.22  26.70  25.94  25.26  24.97  23.95  26.16  27.49  25.06  24.66  25.34  24.36  26.80  26.65  23.92  25.41  27.04  23.98  25.54
  25.44  26.17  25.19  23.74  24.11  28.19  23.94  24.02  23.91  24.18  25.32  24.42  25.45  22.72  23.55  24.44  26.28  25.96  24.93  22.86  23.31  26.83  24.61  24.41  24.84  23.86  26.38  24.32  23.28  25.18  24.30  25.63  25.55  25.13  26.42  27.26  25.04  24.22  26.70  25.94  25.26  24.97  23.95  26.16  27.49  25.06  24.66  25.34  24.36  26.80  26.65  23.92  25.41  27.04  23.98  25.54
  25.44  26.17  25.19  23.74  24.11  28.19  23.94  24.02  23.91  24.18  25.32  24.42  25.45  22.72  23.55  24.44  26.28  25.96  24.93  22.86  23.31  26.83  24.61  24.41  24.84  23.86  26.38  24.32  23.28  25.18  24.30  25.63  25.55  25.13  26.42  27.26  25.04  24.22  26.70  25.94  25.26  24.97  23.95  26.16  27.49  25.06  24.66  25.34  24.36  26.80  26.65  23.92  25.41  27.04  23.98  25.54
  25.44  26.17  25.19  23.74  24.11  28.19  23.94  24.02  23.91  24.18  25.32  24.42  25.45  22.72  23.55  24.44  26.28  25.96  24.93  22.86  23.31  26.83  24.61  24.41  24.84  23.86  26.38  24.32  23.28  25.18  24.30  25.63  25.55  25.13  26.42  27.26  25.04  24.22  26.70  25.94  25.26  24.97  23.95  26.16  27.49  25.06  24.66  25.34  24.36  26.80  26.65  23.92  25.41  27.04  23.98  25.54
  25.44  26.17  25.19  23.74  24.11  28.19  23.94  24.02  23.91  24.18  25.32  24.42  25.45  22.72  23.55  24.44  26.28  25.96  24.93  22.86  23.31  26.83  24.61  24.41  24.84  23.86  26.38  24.32  23.28  25.18  24.30  25.63  25.55  25.13  26.42  27.26  25.04  24.22  26.70  25.94  25.26  24.97  23.95  26.16  27.49  25.06  24.66  25.34  24.36  26.80  26.65  23.92  25.41  27.04  23.98  25.54
  25.44  26.17  25.19  23.74  24.11  28.19  23.94  24.02  23.91  24.18  25.32  24.42  25.45  22.72  23.55  24.44  26.28  25.96  24.93  22.86  23.31  26.83  24.61  24.41  24.84  23.86  26.38  24.32  23.28  25.18  24.30  25.63  25.55  25.13  26.42  27.26  25.04  24.22  26.70  25.94  25.26  24.97  23.95  26.16  27.49  25.06  24.66  25.34  24.36  26.80  26.65  23.92  25.41  27.04  23.98  25.54
  25.44  26.17  25.19  23.74  24.11  28.19  23.94  24.02  23.91  24.18  25.32  24.42  25.45  22.72  23.55  24.44  26.28  25.96  24.93  22.86  23.31  26.83  24.61  24.41  24.84  23.86  26.38  24.32  23.28  25.18  24.30  25.63  25.55  25.13  26.42  27.26  25.04  24.22  26.70  25.94  25.26  24.97  23.95  26.16  27.49  25.06  24.66  25.34  24.36  26.80  26.65  23.92  25.41  27.04  23.98  25.54
  25.44  26.17  25.19  23.74  24.11  28.19  23.94  24.02  23.91  24.18  25.32  24.42  25.45  22.72  23.55  24.44  26.28  25.96  24.93  22.86  23.31  26.83  24.61  24.41  24.84  23.86  26.38  24.32  23.28  25.18  24.30  25.63  25.55  25.13  26.42  27.26  25.04  24.22  26.70  25.94  25.26  24.97  23.95  26.16  27.49  25.06  24.66  25.34  24.36  26.80  26.65  23.92  25.41  27.04  23.98  25.54
