# Supplementary material for: Accounting for skill in trend, variability, and autocorrelation facilitates better multi-model projections: Application to the AMOC and temperature time series
Source: PLoS One. 2019 Apr 10;14(4):e0214535. doi: 10.1371/journal.pone.0214535 (PMC6457553; doi:10.1371/journal.pone.0214535)
Supplement: S2 File — (ZIP) [file pone.0214535.s002.zip › input/tasmaxhistoricalosse/M14_1973_2005_pp_JJA_tasmaxhistoricalosse_clim.txt]

  23.28  23.65  24.19  24.33  25.47  24.33  26.53  25.52  24.99  24.25  24.49  24.89  24.58  24.21  23.77  25.30  24.53  23.82  23.81  26.98  22.51  25.19  24.38  24.17  25.04  24.42  24.91  25.45  26.37  25.74  25.76  24.75  25.37
  23.28  23.65  24.19  24.33  25.47  24.33  26.53  25.52  24.99  24.25  24.49  24.89  24.58  24.21  23.77  25.30  24.53  23.82  23.81  26.98  22.51  25.19  24.38  24.17  25.04  24.42  24.91  25.45  26.37  25.74  25.76  24.75  25.37
  23.28  23.65  24.19  24.33  25.47  24.33  26.53  25.52  24.99  24.25  24.49  24.89  24.58  24.21  23.77  25.30  24.53  23.82  23.81  26.98  22.51  25.19  24.38  24.17  25.04  24.42  24.91  25.45  26.37  25.74  25.76  24.75  25.37
  23.28  23.65  24.19  24.33  25.47  24.33  26.53  25.52  24.99  24.25  24.49  24.89  24.58  24.21  23.77  25.30  24.53  23.82  23.81  26.98  22.51  25.19  24.38  24.17  25.04  24.42  24.91  25.45  26.37  25.74  25.76  24.75  25.37
  23.28  23.65  24.19  24.33  25.47  24.33  26.53  25.52  24.99  24.25  24.49  24.89  24.58  24.21  23.77  25.30  24.53  23.82  23.81  26.98  22.51  25.19  24.38  24.17  25.04  24.42  24.91  25.45  26.37  25.74  25.76  24.75  25.37
  23.28  23.65  24.19  24.33  25.47  24.33  26.53  25.52  24.99  24.25  24.49  24.89  24.58  24.21  23.77  25.30  24.53  23.82  23.81  26.98  22.51  25.19  24.38  24.17  25.04  24.42  24.91  25.45  26.37  25.74  25.76  24.75  25.37
  23.28  23.65  24.19  24.33  25.47  24.33  26.53  25.52  24.99  24.25  24.49  24.89  24.58  24.21  23.77  25.30  24.53  23.82  23.81  26.98  22.51  25.19  24.38  24.17  25.04  24.42  24.91  25.45  26.37  25.74  25.76  24.75  25.37
  23.28  23.65  24.19  24.33  25.47  24.33  26.53  25.52  24.99  24.25  24.49  24.89  24.58  24.21  23.77  25.30  24.53  23.82  23.81  26.98  22.51  25.19  24.38  24.17  25.04  24.42  24.91  25.45  26.37  25.74  25.76  24.75  25.37
  23.28  23.65  24.19  24.33  25.47  24.33  26.53  25.52  24.99  24.25  24.49  24.89  24.58  24.21  23.77  25.30  24.53  23.82  23.81  26.98  22.51  25.19  24.38  24.17  25.04  24.42  24.91  25.45  26.37  25.74  25.76  24.75  25.37
  23.28  23.65  24.19  24.33  25.47  24.33  26.53  25.52  24.99  24.25  24.49  24.89  24.58  24.21  23.77  25.30  24.53  23.82  23.81  26.98  22.51  25.19  24.38  24.17  25.04  24.42  24.91  25.45  26.37  25.74  25.76  24.75  25.37
  23.28  23.65  24.19  24.33  25.47  24.33  26.53  25.52  24.99  24.25  24.49  24.89  24.58  24.21  23.77  25.30  24.53  23.82  23.81  26.98  22.51  25.19  24.38  24.17  25.04  24.42  24.91  25.45  26.37  25.74  25.76  24.75  25.37
  23.28  23.65  24.19  24.33  25.47  24.33  26.53  25.52  24.99  24.25  24.49  24.89  24.58  24.21  23.77  25.30  24.53  23.82  23.81  26.98  22.51  25.19  24.38  24.17  25.04  24.42  24.91  25.45  26.37  25.74  25.76  24.75  25.37
  23.28  23.65  24.19  24.33  25.47  24.33  26.53  25.52  24.99  24.25  24.49  24.89  24.58  24.21  23.77  25.30  24.53  23.82  23.81  26.98  22.51  25.19  24.38  24.17  25.04  24.42  24.91  25.45  26.37  25.74  25.76  24.75  25.37
  23.28  23.65  24.19  24.33  25.47  24.33  26.53  25.52  24.99  24.25  24.49  24.89  24.58  24.21  23.77  25.30  24.53  23.82  23.81  26.98  22.51  25.19  24.38  24.17  25.04  24.42  24.91  25.45  26.37  25.74  25.76  24.75  25.37
  23.28  23.65  24.19  24.33  25.47  24.33  26.53  25.52  24.99  24.25  24.49  24.89  24.58  24.21  23.77  25.30  24.53  23.82  23.81  26.98  22.51  25.19  24.38  24.17  25.04  24.42  24.91  25.45  26.37  25.74  25.76  24.75  25.37
  23.28  23.65  24.19  24.33  25.47  24.33  26.53  25.52  24.99  24.25  24.49  24.89  24.58  24.21  23.77  25.30  24.53  23.82  23.81  26.98  22.51  25.19  24.38  24.17  25.04  24.42  24.91  25.45  26.37  25.74  25.76  24.75  25.37
  23.28  23.65  24.19  24.33  25.47  24.33  26.53  25.52  24.99  24.25  24.49  24.89  24.58  24.21  23.77  25.30  24.53  23.82  23.81  26.98  22.51  25.19  24.38  24.17  25.04  24.42  24.91  25.45  26.37  25.74  25.76  24.75  25.37
  23.28  23.65  24.19  24.33  25.47  24.33  26.53  25.52  24.99  24.25  24.49  24.89  24.58  24.21  23.77  25.30  24.53  23.82  23.81  26.98  22.51  25.19  24.38  24.17  25.04  24.42  24.91  25.45  26.37  25.74  25.76  24.75  25.37
  23.28  23.65  24.19  24.33  25.47  24.33  26.53  25.52  24.99  24.25  24.49  24.89  24.58  24.21  23.77  25.30  24.53  23.82  23.81  26.98  22.51  25.19  24.38  24.17  25.04  24.42  24.91  25.45  26.37  25.74  25.76  24.75  25.37
  23.28  23.65  24.19  24.33  25.47  24.33  26.53  25.52  24.99  24.25  24.49  24.89  24.58  24.21  23.77  25.30  24.53  23.82  23.81  26.98  22.51  25.19  24.38  24.17  25.04  24.42  24.91  25.45  26.37  25.74  25.76  24.75  25.37
  23.28  23.65  24.19  24.33  25.47  24.33  26.53  25.52  24.99  24.25  24.49  24.89  24.58  24.21  23.77  25.30  24.53  23.82  23.81  26.98  22.51  25.19  24.38  24.17  25.04  24.42  24.91  25.45  26.37  25.74  25.76  24.75  25.37
  23.28  23.65  24.19  24.33  25.47  24.33  26.53  25.52  24.99  24.25  24.49  24.89  24.58  24.21  23.77  25.30  24.53  23.82  23.81  26.98  22.51  25.19  24.38  24.17  25.04  24.42  24.91  25.45  26.37  25.74  25.76  24.75  25.37
  23.28  23.65  24.19  24.33  25.47  24.33  26.53  25.52  24.99  24.25  24.49  24.89  24.58  24.21  23.77  25.30  24.53  23.82  23.81  26.98  22.51  25.19  24.38  24.17  25.04  24.42  24.91  25.45  26.37  25.74  25.76  24.75  25.37
  23.28  23.65  24.19  24.33  25.47  24.33  26.53  25.52  24.99  24.25  24.49  24.89  24.58  24.21  23.77  25.30  24.53  23.82  23.81  26.98  22.51  25.19  24.38  24.17  25.04  24.42  24.91  25.45  26.37  25.74  25.76  24.75  25.37
  23.28  23.65  24.19  24.33  25.47  24.33  26.53  25.52  24.99  24.25  24.49  24.89  24.58  24.21  23.77  25.30  24.53  23.82  23.81  26.98  22.51  25.19  24.38  24.17  25.04  24.42  24.91  25.45  26.37  25.74  25.76  24.75  25.37
  23.28  23.65  24.19  24.33  25.47  24.33  26.53  25.52  24.99  24.25  24.49  24.89  24.58  24.21  23.77  25.30  24.53  23.82  23.81  26.98  22.51  25.19  24.38  24.17  25.04  24.42  24.91  25.45  26.37  25.74  25.76  24.75  25.37
  23.28  23.65  24.19  24.33  25.47  24.33  26.53  25.52  24.99  24.25  24.49  24.89  24.58  24.21  23.77  25.30  24.53  23.82  23.81  26.98  22.51  25.19  24.38  24.17  25.04  24.42  24.91  25.45  26.37  25.74  25.76  24.75  25.37
  23.28  23.65  24.19  24.33  25.47  24.33  26.53  25.52  24.99  24.25  24.49  24.89  24.58  24.21  23.77  25.30  24.53  23.82  23.81  26.98  22.51  25.19  24.38  24.17  25.04  24.42  24.91  25.45  26.37  25.74  25.76  24.75  25.37
  23.28  23.65  24.19  24.33  25.47  24.33  26.53  25.52  24.99  24.25  24.49  24.89  24.58  24.21  23.77  25.30  24.53  23.82  23.81  26.98  22.51  25.19  24.38  24.17  25.04  24.42  24.91  25.45  26.37  25.74  25.76  24.75  25.37
