# Supplementary material for: Accounting for skill in trend, variability, and autocorrelation facilitates better multi-model projections: Application to the AMOC and temperature time series
Source: PLoS One. 2019 Apr 10;14(4):e0214535. doi: 10.1371/journal.pone.0214535 (PMC6457553; doi:10.1371/journal.pone.0214535)
Supplement: S2 File — (ZIP) [file pone.0214535.s002.zip › input/tasmaxhistoricalosse/M26_1973_2005_pp_JJA_tasmaxhistoricalosse_clim.txt]

  24.95  27.08  25.56  27.42  25.44  26.95  25.87  25.65  26.04  26.04  26.71  27.28  27.20  25.93  26.74  25.38  25.18  25.16  27.27  25.65  26.85  26.30  26.17  26.63  27.54  25.74  26.54  26.36  27.79  25.32  25.97  26.96  27.67
  24.95  27.08  25.56  27.42  25.44  26.95  25.87  25.65  26.04  26.04  26.71  27.28  27.20  25.93  26.74  25.38  25.18  25.16  27.27  25.65  26.85  26.30  26.17  26.63  27.54  25.74  26.54  26.36  27.79  25.32  25.97  26.96  27.67
  24.95  27.08  25.56  27.42  25.44  26.95  25.87  25.65  26.04  26.04  26.71  27.28  27.20  25.93  26.74  25.38  25.18  25.16  27.27  25.65  26.85  26.30  26.17  26.63  27.54  25.74  26.54  26.36  27.79  25.32  25.97  26.96  27.67
  24.95  27.08  25.56  27.42  25.44  26.95  25.87  25.65  26.04  26.04  26.71  27.28  27.20  25.93  26.74  25.38  25.18  25.16  27.27  25.65  26.85  26.30  26.17  26.63  27.54  25.74  26.54  26.36  27.79  25.32  25.97  26.96  27.67
  24.95  27.08  25.56  27.42  25.44  26.95  25.87  25.65  26.04  26.04  26.71  27.28  27.20  25.93  26.74  25.38  25.18  25.16  27.27  25.65  26.85  26.30  26.17  26.63  27.54  25.74  26.54  26.36  27.79  25.32  25.97  26.96  27.67
  24.95  27.08  25.56  27.42  25.44  26.95  25.87  25.65  26.04  26.04  26.71  27.28  27.20  25.93  26.74  25.38  25.18  25.16  27.27  25.65  26.85  26.30  26.17  26.63  27.54  25.74  26.54  26.36  27.79  25.32  25.97  26.96  27.67
  24.95  27.08  25.56  27.42  25.44  26.95  25.87  25.65  26.04  26.04  26.71  27.28  27.20  25.93  26.74  25.38  25.18  25.16  27.27  25.65  26.85  26.30  26.17  26.63  27.54  25.74  26.54  26.36  27.79  25.32  25.97  26.96  27.67
  24.95  27.08  25.56  27.42  25.44  26.95  25.87  25.65  26.04  26.04  26.71  27.28  27.20  25.93  26.74  25.38  25.18  25.16  27.27  25.65  26.85  26.30  26.17  26.63  27.54  25.74  26.54  26.36  27.79  25.32  25.97  26.96  27.67
  24.95  27.08  25.56  27.42  25.44  26.95  25.87  25.65  26.04  26.04  26.71  27.28  27.20  25.93  26.74  25.38  25.18  25.16  27.27  25.65  26.85  26.30  26.17  26.63  27.54  25.74  26.54  26.36  27.79  25.32  25.97  26.96  27.67
  24.95  27.08  25.56  27.42  25.44  26.95  25.87  25.65  26.04  26.04  26.71  27.28  27.20  25.93  26.74  25.38  25.18  25.16  27.27  25.65  26.85  26.30  26.17  26.63  27.54  25.74  26.54  26.36  27.79  25.32  25.97  26.96  27.67
  24.95  27.08  25.56  27.42  25.44  26.95  25.87  25.65  26.04  26.04  26.71  27.28  27.20  25.93  26.74  25.38  25.18  25.16  27.27  25.65  26.85  26.30  26.17  26.63  27.54  25.74  26.54  26.36  27.79  25.32  25.97  26.96  27.67
  24.95  27.08  25.56  27.42  25.44  26.95  25.87  25.65  26.04  26.04  26.71  27.28  27.20  25.93  26.74  25.38  25.18  25.16  27.27  25.65  26.85  26.30  26.17  26.63  27.54  25.74  26.54  26.36  27.79  25.32  25.97  26.96  27.67
  24.95  27.08  25.56  27.42  25.44  26.95  25.87  25.65  26.04  26.04  26.71  27.28  27.20  25.93  26.74  25.38  25.18  25.16  27.27  25.65  26.85  26.30  26.17  26.63  27.54  25.74  26.54  26.36  27.79  25.32  25.97  26.96  27.67
  24.95  27.08  25.56  27.42  25.44  26.95  25.87  25.65  26.04  26.04  26.71  27.28  27.20  25.93  26.74  25.38  25.18  25.16  27.27  25.65  26.85  26.30  26.17  26.63  27.54  25.74  26.54  26.36  27.79  25.32  25.97  26.96  27.67
  24.95  27.08  25.56  27.42  25.44  26.95  25.87  25.65  26.04  26.04  26.71  27.28  27.20  25.93  26.74  25.38  25.18  25.16  27.27  25.65  26.85  26.30  26.17  26.63  27.54  25.74  26.54  26.36  27.79  25.32  25.97  26.96  27.67
  24.95  27.08  25.56  27.42  25.44  26.95  25.87  25.65  26.04  26.04  26.71  27.28  27.20  25.93  26.74  25.38  25.18  25.16  27.27  25.65  26.85  26.30  26.17  26.63  27.54  25.74  26.54  26.36  27.79  25.32  25.97  26.96  27.67
  24.95  27.08  25.56  27.42  25.44  26.95  25.87  25.65  26.04  26.04  26.71  27.28  27.20  25.93  26.74  25.38  25.18  25.16  27.27  25.65  26.85  26.30  26.17  26.63  27.54  25.74  26.54  26.36  27.79  25.32  25.97  26.96  27.67
  24.95  27.08  25.56  27.42  25.44  26.95  25.87  25.65  26.04  26.04  26.71  27.28  27.20  25.93  26.74  25.38  25.18  25.16  27.27  25.65  26.85  26.30  26.17  26.63  27.54  25.74  26.54  26.36  27.79  25.32  25.97  26.96  27.67
  24.95  27.08  25.56  27.42  25.44  26.95  25.87  25.65  26.04  26.04  26.71  27.28  27.20  25.93  26.74  25.38  25.18  25.16  27.27  25.65  26.85  26.30  26.17  26.63  27.54  25.74  26.54  26.36  27.79  25.32  25.97  26.96  27.67
  24.95  27.08  25.56  27.42  25.44  26.95  25.87  25.65  26.04  26.04  26.71  27.28  27.20  25.93  26.74  25.38  25.18  25.16  27.27  25.65  26.85  26.30  26.17  26.63  27.54  25.74  26.54  26.36  27.79  25.32  25.97  26.96  27.67
  24.95  27.08  25.56  27.42  25.44  26.95  25.87  25.65  26.04  26.04  26.71  27.28  27.20  25.93  26.74  25.38  25.18  25.16  27.27  25.65  26.85  26.30  26.17  26.63  27.54  25.74  26.54  26.36  27.79  25.32  25.97  26.96  27.67
  24.95  27.08  25.56  27.42  25.44  26.95  25.87  25.65  26.04  26.04  26.71  27.28  27.20  25.93  26.74  25.38  25.18  25.16  27.27  25.65  26.85  26.30  26.17  26.63  27.54  25.74  26.54  26.36  27.79  25.32  25.97  26.96  27.67
  24.95  27.08  25.56  27.42  25.44  26.95  25.87  25.65  26.04  26.04  26.71  27.28  27.20  25.93  26.74  25.38  25.18  25.16  27.27  25.65  26.85  26.30  26.17  26.63  27.54  25.74  26.54  26.36  27.79  25.32  25.97  26.96  27.67
  24.95  27.08  25.56  27.42  25.44  26.95  25.87  25.65  26.04  26.04  26.71  27.28  27.20  25.93  26.74  25.38  25.18  25.16  27.27  25.65  26.85  26.30  26.17  26.63  27.54  25.74  26.54  26.36  27.79  25.32  25.97  26.96  27.67
  24.95  27.08  25.56  27.42  25.44  26.95  25.87  25.65  26.04  26.04  26.71  27.28  27.20  25.93  26.74  25.38  25.18  25.16  27.27  25.65  26.85  26.30  26.17  26.63  27.54  25.74  26.54  26.36  27.79  25.32  25.97  26.96  27.67
  24.95  27.08  25.56  27.42  25.44  26.95  25.87  25.65  26.04  26.04  26.71  27.28  27.20  25.93  26.74  25.38  25.18  25.16  27.27  25.65  26.85  26.30  26.17  26.63  27.54  25.74  26.54  26.36  27.79  25.32  25.97  26.96  27.67
  24.95  27.08  25.56  27.42  25.44  26.95  25.87  25.65  26.04  26.04  26.71  27.28  27.20  25.93  26.74  25.38  25.18  25.16  27.27  25.65  26.85  26.30  26.17  26.63  27.54  25.74  26.54  26.36  27.79  25.32  25.97  26.96  27.67
  24.95  27.08  25.56  27.42  25.44  26.95  25.87  25.65  26.04  26.04  26.71  27.28  27.20  25.93  26.74  25.38  25.18  25.16  27.27  25.65  26.85  26.30  26.17  26.63  27.54  25.74  26.54  26.36  27.79  25.32  25.97  26.96  27.67
  24.95  27.08  25.56  27.42  25.44  26.95  25.87  25.65  26.04  26.04  26.71  27.28  27.20  25.93  26.74  25.38  25.18  25.16  27.27  25.65  26.85  26.30  26.17  26.63  27.54  25.74  26.54  26.36  27.79  25.32  25.97  26.96  27.67
