# Supplementary material for: Accounting for skill in trend, variability, and autocorrelation facilitates better multi-model projections: Application to the AMOC and temperature time series
Source: PLoS One. 2019 Apr 10;14(4):e0214535. doi: 10.1371/journal.pone.0214535 (PMC6457553; doi:10.1371/journal.pone.0214535)
Supplement: S2 File — (ZIP) [file pone.0214535.s002.zip › input/tasmaxhistoricalosse/M20_1950_2005_pp_JJA_tasmaxhistoricalosse_clim.txt]

  24.65  24.45  24.98  24.24  24.52  25.18  24.83  25.77  25.29  24.85  25.31  25.16  24.86  25.02  24.67  24.36  24.77  25.47  24.52  24.36  24.62  24.99  25.42  25.67  24.92  25.93  25.37  25.15  24.67  25.30  25.40  24.40  24.32  24.60  24.08  24.89  24.82  24.70  25.30  24.48  25.96  24.79  25.23  25.06  25.85  24.98  25.90  25.48  25.20  23.77  25.34  26.54  24.55  25.20  25.62  25.36
  24.65  24.45  24.98  24.24  24.52  25.18  24.83  25.77  25.29  24.85  25.31  25.16  24.86  25.02  24.67  24.36  24.77  25.47  24.52  24.36  24.62  24.99  25.42  25.67  24.92  25.93  25.37  25.15  24.67  25.30  25.40  24.40  24.32  24.60  24.08  24.89  24.82  24.70  25.30  24.48  25.96  24.79  25.23  25.06  25.85  24.98  25.90  25.48  25.20  23.77  25.34  26.54  24.55  25.20  25.62  25.36
  24.65  24.45  24.98  24.24  24.52  25.18  24.83  25.77  25.29  24.85  25.31  25.16  24.86  25.02  24.67  24.36  24.77  25.47  24.52  24.36  24.62  24.99  25.42  25.67  24.92  25.93  25.37  25.15  24.67  25.30  25.40  24.40  24.32  24.60  24.08  24.89  24.82  24.70  25.30  24.48  25.96  24.79  25.23  25.06  25.85  24.98  25.90  25.48  25.20  23.77  25.34  26.54  24.55  25.20  25.62  25.36
  24.65  24.45  24.98  24.24  24.52  25.18  24.83  25.77  25.29  24.85  25.31  25.16  24.86  25.02  24.67  24.36  24.77  25.47  24.52  24.36  24.62  24.99  25.42  25.67  24.92  25.93  25.37  25.15  24.67  25.30  25.40  24.40  24.32  24.60  24.08  24.89  24.82  24.70  25.30  24.48  25.96  24.79  25.23  25.06  25.85  24.98  25.90  25.48  25.20  23.77  25.34  26.54  24.55  25.20  25.62  25.36
  24.65  24.45  24.98  24.24  24.52  25.18  24.83  25.77  25.29  24.85  25.31  25.16  24.86  25.02  24.67  24.36  24.77  25.47  24.52  24.36  24.62  24.99  25.42  25.67  24.92  25.93  25.37  25.15  24.67  25.30  25.40  24.40  24.32  24.60  24.08  24.89  24.82  24.70  25.30  24.48  25.96  24.79  25.23  25.06  25.85  24.98  25.90  25.48  25.20  23.77  25.34  26.54  24.55  25.20  25.62  25.36
  24.65  24.45  24.98  24.24  24.52  25.18  24.83  25.77  25.29  24.85  25.31  25.16  24.86  25.02  24.67  24.36  24.77  25.47  24.52  24.36  24.62  24.99  25.42  25.67  24.92  25.93  25.37  25.15  24.67  25.30  25.40  24.40  24.32  24.60  24.08  24.89  24.82  24.70  25.30  24.48  25.96  24.79  25.23  25.06  25.85  24.98  25.90  25.48  25.20  23.77  25.34  26.54  24.55  25.20  25.62  25.36
  24.65  24.45  24.98  24.24  24.52  25.18  24.83  25.77  25.29  24.85  25.31  25.16  24.86  25.02  24.67  24.36  24.77  25.47  24.52  24.36  24.62  24.99  25.42  25.67  24.92  25.93  25.37  25.15  24.67  25.30  25.40  24.40  24.32  24.60  24.08  24.89  24.82  24.70  25.30  24.48  25.96  24.79  25.23  25.06  25.85  24.98  25.90  25.48  25.20  23.77  25.34  26.54  24.55  25.20  25.62  25.36
  24.65  24.45  24.98  24.24  24.52  25.18  24.83  25.77  25.29  24.85  25.31  25.16  24.86  25.02  24.67  24.36  24.77  25.47  24.52  24.36  24.62  24.99  25.42  25.67  24.92  25.93  25.37  25.15  24.67  25.30  25.40  24.40  24.32  24.60  24.08  24.89  24.82  24.70  25.30  24.48  25.96  24.79  25.23  25.06  25.85  24.98  25.90  25.48  25.20  23.77  25.34  26.54  24.55  25.20  25.62  25.36
  24.65  24.45  24.98  24.24  24.52  25.18  24.83  25.77  25.29  24.85  25.31  25.16  24.86  25.02  24.67  24.36  24.77  25.47  24.52  24.36  24.62  24.99  25.42  25.67  24.92  25.93  25.37  25.15  24.67  25.30  25.40  24.40  24.32  24.60  24.08  24.89  24.82  24.70  25.30  24.48  25.96  24.79  25.23  25.06  25.85  24.98  25.90  25.48  25.20  23.77  25.34  26.54  24.55  25.20  25.62  25.36
  24.65  24.45  24.98  24.24  24.52  25.18  24.83  25.77  25.29  24.85  25.31  25.16  24.86  25.02  24.67  24.36  24.77  25.47  24.52  24.36  24.62  24.99  25.42  25.67  24.92  25.93  25.37  25.15  24.67  25.30  25.40  24.40  24.32  24.60  24.08  24.89  24.82  24.70  25.30  24.48  25.96  24.79  25.23  25.06  25.85  24.98  25.90  25.48  25.20  23.77  25.34  26.54  24.55  25.20  25.62  25.36
  24.65  24.45  24.98  24.24  24.52  25.18  24.83  25.77  25.29  24.85  25.31  25.16  24.86  25.02  24.67  24.36  24.77  25.47  24.52  24.36  24.62  24.99  25.42  25.67  24.92  25.93  25.37  25.15  24.67  25.30  25.40  24.40  24.32  24.60  24.08  24.89  24.82  24.70  25.30  24.48  25.96  24.79  25.23  25.06  25.85  24.98  25.90  25.48  25.20  23.77  25.34  26.54  24.55  25.20  25.62  25.36
  24.65  24.45  24.98  24.24  24.52  25.18  24.83  25.77  25.29  24.85  25.31  25.16  24.86  25.02  24.67  24.36  24.77  25.47  24.52  24.36  24.62  24.99  25.42  25.67  24.92  25.93  25.37  25.15  24.67  25.30  25.40  24.40  24.32  24.60  24.08  24.89  24.82  24.70  25.30  24.48  25.96  24.79  25.23  25.06  25.85  24.98  25.90  25.48  25.20  23.77  25.34  26.54  24.55  25.20  25.62  25.36
  24.65  24.45  24.98  24.24  24.52  25.18  24.83  25.77  25.29  24.85  25.31  25.16  24.86  25.02  24.67  24.36  24.77  25.47  24.52  24.36  24.62  24.99  25.42  25.67  24.92  25.93  25.37  25.15  24.67  25.30  25.40  24.40  24.32  24.60  24.08  24.89  24.82  24.70  25.30  24.48  25.96  24.79  25.23  25.06  25.85  24.98  25.90  25.48  25.20  23.77  25.34  26.54  24.55  25.20  25.62  25.36
  24.65  24.45  24.98  24.24  24.52  25.18  24.83  25.77  25.29  24.85  25.31  25.16  24.86  25.02  24.67  24.36  24.77  25.47  24.52  24.36  24.62  24.99  25.42  25.67  24.92  25.93  25.37  25.15  24.67  25.30  25.40  24.40  24.32  24.60  24.08  24.89  24.82  24.70  25.30  24.48  25.96  24.79  25.23  25.06  25.85  24.98  25.90  25.48  25.20  23.77  25.34  26.54  24.55  25.20  25.62  25.36
  24.65  24.45  24.98  24.24  24.52  25.18  24.83  25.77  25.29  24.85  25.31  25.16  24.86  25.02  24.67  24.36  24.77  25.47  24.52  24.36  24.62  24.99  25.42  25.67  24.92  25.93  25.37  25.15  24.67  25.30  25.40  24.40  24.32  24.60  24.08  24.89  24.82  24.70  25.30  24.48  25.96  24.79  25.23  25.06  25.85  24.98  25.90  25.48  25.20  23.77  25.34  26.54  24.55  25.20  25.62  25.36
  24.65  24.45  24.98  24.24  24.52  25.18  24.83  25.77  25.29  24.85  25.31  25.16  24.86  25.02  24.67  24.36  24.77  25.47  24.52  24.36  24.62  24.99  25.42  25.67  24.92  25.93  25.37  25.15  24.67  25.30  25.40  24.40  24.32  24.60  24.08  24.89  24.82  24.70  25.30  24.48  25.96  24.79  25.23  25.06  25.85  24.98  25.90  25.48  25.20  23.77  25.34  26.54  24.55  25.20  25.62  25.36
  24.65  24.45  24.98  24.24  24.52  25.18  24.83  25.77  25.29  24.85  25.31  25.16  24.86  25.02  24.67  24.36  24.77  25.47  24.52  24.36  24.62  24.99  25.42  25.67  24.92  25.93  25.37  25.15  24.67  25.30  25.40  24.40  24.32  24.60  24.08  24.89  24.82  24.70  25.30  24.48  25.96  24.79  25.23  25.06  25.85  24.98  25.90  25.48  25.20  23.77  25.34  26.54  24.55  25.20  25.62  25.36
  24.65  24.45  24.98  24.24  24.52  25.18  24.83  25.77  25.29  24.85  25.31  25.16  24.86  25.02  24.67  24.36  24.77  25.47  24.52  24.36  24.62  24.99  25.42  25.67  24.92  25.93  25.37  25.15  24.67  25.30  25.40  24.40  24.32  24.60  24.08  24.89  24.82  24.70  25.30  24.48  25.96  24.79  25.23  25.06  25.85  24.98  25.90  25.48  25.20  23.77  25.34  26.54  24.55  25.20  25.62  25.36
  24.65  24.45  24.98  24.24  24.52  25.18  24.83  25.77  25.29  24.85  25.31  25.16  24.86  25.02  24.67  24.36  24.77  25.47  24.52  24.36  24.62  24.99  25.42  25.67  24.92  25.93  25.37  25.15  24.67  25.30  25.40  24.40  24.32  24.60  24.08  24.89  24.82  24.70  25.30  24.48  25.96  24.79  25.23  25.06  25.85  24.98  25.90  25.48  25.20  23.77  25.34  26.54  24.55  25.20  25.62  25.36
  24.65  24.45  24.98  24.24  24.52  25.18  24.83  25.77  25.29  24.85  25.31  25.16  24.86  25.02  24.67  24.36  24.77  25.47  24.52  24.36  24.62  24.99  25.42  25.67  24.92  25.93  25.37  25.15  24.67  25.30  25.40  24.40  24.32  24.60  24.08  24.89  24.82  24.70  25.30  24.48  25.96  24.79  25.23  25.06  25.85  24.98  25.90  25.48  25.20  23.77  25.34  26.54  24.55  25.20  25.62  25.36
  24.65  24.45  24.98  24.24  24.52  25.18  24.83  25.77  25.29  24.85  25.31  25.16  24.86  25.02  24.67  24.36  24.77  25.47  24.52  24.36  24.62  24.99  25.42  25.67  24.92  25.93  25.37  25.15  24.67  25.30  25.40  24.40  24.32  24.60  24.08  24.89  24.82  24.70  25.30  24.48  25.96  24.79  25.23  25.06  25.85  24.98  25.90  25.48  25.20  23.77  25.34  26.54  24.55  25.20  25.62  25.36
  24.65  24.45  24.98  24.24  24.52  25.18  24.83  25.77  25.29  24.85  25.31  25.16  24.86  25.02  24.67  24.36  24.77  25.47  24.52  24.36  24.62  24.99  25.42  25.67  24.92  25.93  25.37  25.15  24.67  25.30  25.40  24.40  24.32  24.60  24.08  24.89  24.82  24.70  25.30  24.48  25.96  24.79  25.23  25.06  25.85  24.98  25.90  25.48  25.20  23.77  25.34  26.54  24.55  25.20  25.62  25.36
  24.65  24.45  24.98  24.24  24.52  25.18  24.83  25.77  25.29  24.85  25.31  25.16  24.86  25.02  24.67  24.36  24.77  25.47  24.52  24.36  24.62  24.99  25.42  25.67  24.92  25.93  25.37  25.15  24.67  25.30  25.40  24.40  24.32  24.60  24.08  24.89  24.82  24.70  25.30  24.48  25.96  24.79  25.23  25.06  25.85  24.98  25.90  25.48  25.20  23.77  25.34  26.54  24.55  25.20  25.62  25.36
  24.65  24.45  24.98  24.24  24.52  25.18  24.83  25.77  25.29  24.85  25.31  25.16  24.86  25.02  24.67  24.36  24.77  25.47  24.52  24.36  24.62  24.99  25.42  25.67  24.92  25.93  25.37  25.15  24.67  25.30  25.40  24.40  24.32  24.60  24.08  24.89  24.82  24.70  25.30  24.48  25.96  24.79  25.23  25.06  25.85  24.98  25.90  25.48  25.20  23.77  25.34  26.54  24.55  25.20  25.62  25.36
  24.65  24.45  24.98  24.24  24.52  25.18  24.83  25.77  25.29  24.85  25.31  25.16  24.86  25.02  24.67  24.36  24.77  25.47  24.52  24.36  24.62  24.99  25.42  25.67  24.92  25.93  25.37  25.15  24.67  25.30  25.40  24.40  24.32  24.60  24.08  24.89  24.82  24.70  25.30  24.48  25.96  24.79  25.23  25.06  25.85  24.98  25.90  25.48  25.20  23.77  25.34  26.54  24.55  25.20  25.62  25.36
  24.65  24.45  24.98  24.24  24.52  25.18  24.83  25.77  25.29  24.85  25.31  25.16  24.86  25.02  24.67  24.36  24.77  25.47  24.52  24.36  24.62  24.99  25.42  25.67  24.92  25.93  25.37  25.15  24.67  25.30  25.40  24.40  24.32  24.60  24.08  24.89  24.82  24.70  25.30  24.48  25.96  24.79  25.23  25.06  25.85  24.98  25.90  25.48  25.20  23.77  25.34  26.54  24.55  25.20  25.62  25.36
  24.65  24.45  24.98  24.24  24.52  25.18  24.83  25.77  25.29  24.85  25.31  25.16  24.86  25.02  24.67  24.36  24.77  25.47  24.52  24.36  24.62  24.99  25.42  25.67  24.92  25.93  25.37  25.15  24.67  25.30  25.40  24.40  24.32  24.60  24.08  24.89  24.82  24.70  25.30  24.48  25.96  24.79  25.23  25.06  25.85  24.98  25.90  25.48  25.20  23.77  25.34  26.54  24.55  25.20  25.62  25.36
  24.65  24.45  24.98  24.24  24.52  25.18  24.83  25.77  25.29  24.85  25.31  25.16  24.86  25.02  24.67  24.36  24.77  25.47  24.52  24.36  24.62  24.99  25.42  25.67  24.92  25.93  25.37  25.15  24.67  25.30  25.40  24.40  24.32  24.60  24.08  24.89  24.82  24.70  25.30  24.48  25.96  24.79  25.23  25.06  25.85  24.98  25.90  25.48  25.20  23.77  25.34  26.54  24.55  25.20  25.62  25.36
  24.65  24.45  24.98  24.24  24.52  25.18  24.83  25.77  25.29  24.85  25.31  25.16  24.86  25.02  24.67  24.36  24.77  25.47  24.52  24.36  24.62  24.99  25.42  25.67  24.92  25.93  25.37  25.15  24.67  25.30  25.40  24.40  24.32  24.60  24.08  24.89  24.82  24.70  25.30  24.48  25.96  24.79  25.23  25.06  25.85  24.98  25.90  25.48  25.20  23.77  25.34  26.54  24.55  25.20  25.62  25.36
