# Supplementary material for: Accounting for skill in trend, variability, and autocorrelation facilitates better multi-model projections: Application to the AMOC and temperature time series
Source: PLoS One. 2019 Apr 10;14(4):e0214535. doi: 10.1371/journal.pone.0214535 (PMC6457553; doi:10.1371/journal.pone.0214535)
Supplement: S2 File — (ZIP) [file pone.0214535.s002.zip › input/toshistoricalEastSeaosse/M2_1941_2000_pp_JFM_toshistoricalEastSeaosse_clim.txt]

   5.45   6.41   6.38   5.47   4.02   4.44   5.76   5.40   5.64   4.62   5.17   4.90   5.83   5.12   5.92   5.39   5.68   5.82   5.65   5.00   6.03   6.68   4.91   4.50   4.52   4.26   4.65   4.91   5.68   5.31   5.95   6.44   6.50   5.33   5.95   6.14   6.12   5.48   5.74   6.57   5.87   6.15   5.66   6.10   6.02   4.86   5.11   5.78   6.68   6.60   5.59   5.25   4.70   4.39   5.24   5.15   6.39   6.48   6.12   6.13
   5.45   6.41   6.38   5.47   4.02   4.44   5.76   5.40   5.64   4.62   5.17   4.90   5.83   5.12   5.92   5.39   5.68   5.82   5.65   5.00   6.03   6.68   4.91   4.50   4.52   4.26   4.65   4.91   5.68   5.31   5.95   6.44   6.50   5.33   5.95   6.14   6.12   5.48   5.74   6.57   5.87   6.15   5.66   6.10   6.02   4.86   5.11   5.78   6.68   6.60   5.59   5.25   4.70   4.39   5.24   5.15   6.39   6.48   6.12   6.13
   5.45   6.41   6.38   5.47   4.02   4.44   5.76   5.40   5.64   4.62   5.17   4.90   5.83   5.12   5.92   5.39   5.68   5.82   5.65   5.00   6.03   6.68   4.91   4.50   4.52   4.26   4.65   4.91   5.68   5.31   5.95   6.44   6.50   5.33   5.95   6.14   6.12   5.48   5.74   6.57   5.87   6.15   5.66   6.10   6.02   4.86   5.11   5.78   6.68   6.60   5.59   5.25   4.70   4.39   5.24   5.15   6.39   6.48   6.12   6.13
   5.45   6.41   6.38   5.47   4.02   4.44   5.76   5.40   5.64   4.62   5.17   4.90   5.83   5.12   5.92   5.39   5.68   5.82   5.65   5.00   6.03   6.68   4.91   4.50   4.52   4.26   4.65   4.91   5.68   5.31   5.95   6.44   6.50   5.33   5.95   6.14   6.12   5.48   5.74   6.57   5.87   6.15   5.66   6.10   6.02   4.86   5.11   5.78   6.68   6.60   5.59   5.25   4.70   4.39   5.24   5.15   6.39   6.48   6.12   6.13
   5.45   6.41   6.38   5.47   4.02   4.44   5.76   5.40   5.64   4.62   5.17   4.90   5.83   5.12   5.92   5.39   5.68   5.82   5.65   5.00   6.03   6.68   4.91   4.50   4.52   4.26   4.65   4.91   5.68   5.31   5.95   6.44   6.50   5.33   5.95   6.14   6.12   5.48   5.74   6.57   5.87   6.15   5.66   6.10   6.02   4.86   5.11   5.78   6.68   6.60   5.59   5.25   4.70   4.39   5.24   5.15   6.39   6.48   6.12   6.13
   5.45   6.41   6.38   5.47   4.02   4.44   5.76   5.40   5.64   4.62   5.17   4.90   5.83   5.12   5.92   5.39   5.68   5.82   5.65   5.00   6.03   6.68   4.91   4.50   4.52   4.26   4.65   4.91   5.68   5.31   5.95   6.44   6.50   5.33   5.95   6.14   6.12   5.48   5.74   6.57   5.87   6.15   5.66   6.10   6.02   4.86   5.11   5.78   6.68   6.60   5.59   5.25   4.70   4.39   5.24   5.15   6.39   6.48   6.12   6.13
   5.45   6.41   6.38   5.47   4.02   4.44   5.76   5.40   5.64   4.62   5.17   4.90   5.83   5.12   5.92   5.39   5.68   5.82   5.65   5.00   6.03   6.68   4.91   4.50   4.52   4.26   4.65   4.91   5.68   5.31   5.95   6.44   6.50   5.33   5.95   6.14   6.12   5.48   5.74   6.57   5.87   6.15   5.66   6.10   6.02   4.86   5.11   5.78   6.68   6.60   5.59   5.25   4.70   4.39   5.24   5.15   6.39   6.48   6.12   6.13
   5.45   6.41   6.38   5.47   4.02   4.44   5.76   5.40   5.64   4.62   5.17   4.90   5.83   5.12   5.92   5.39   5.68   5.82   5.65   5.00   6.03   6.68   4.91   4.50   4.52   4.26   4.65   4.91   5.68   5.31   5.95   6.44   6.50   5.33   5.95   6.14   6.12   5.48   5.74   6.57   5.87   6.15   5.66   6.10   6.02   4.86   5.11   5.78   6.68   6.60   5.59   5.25   4.70   4.39   5.24   5.15   6.39   6.48   6.12   6.13
   5.45   6.41   6.38   5.47   4.02   4.44   5.76   5.40   5.64   4.62   5.17   4.90   5.83   5.12   5.92   5.39   5.68   5.82   5.65   5.00   6.03   6.68   4.91   4.50   4.52   4.26   4.65   4.91   5.68   5.31   5.95   6.44   6.50   5.33   5.95   6.14   6.12   5.48   5.74   6.57   5.87   6.15   5.66   6.10   6.02   4.86   5.11   5.78   6.68   6.60   5.59   5.25   4.70   4.39   5.24   5.15   6.39   6.48   6.12   6.13
   5.45   6.41   6.38   5.47   4.02   4.44   5.76   5.40   5.64   4.62   5.17   4.90   5.83   5.12   5.92   5.39   5.68   5.82   5.65   5.00   6.03   6.68   4.91   4.50   4.52   4.26   4.65   4.91   5.68   5.31   5.95   6.44   6.50   5.33   5.95   6.14   6.12   5.48   5.74   6.57   5.87   6.15   5.66   6.10   6.02   4.86   5.11   5.78   6.68   6.60   5.59   5.25   4.70   4.39   5.24   5.15   6.39   6.48   6.12   6.13
   5.45   6.41   6.38   5.47   4.02   4.44   5.76   5.40   5.64   4.62   5.17   4.90   5.83   5.12   5.92   5.39   5.68   5.82   5.65   5.00   6.03   6.68   4.91   4.50   4.52   4.26   4.65   4.91   5.68   5.31   5.95   6.44   6.50   5.33   5.95   6.14   6.12   5.48   5.74   6.57   5.87   6.15   5.66   6.10   6.02   4.86   5.11   5.78   6.68   6.60   5.59   5.25   4.70   4.39   5.24   5.15   6.39   6.48   6.12   6.13
   5.45   6.41   6.38   5.47   4.02   4.44   5.76   5.40   5.64   4.62   5.17   4.90   5.83   5.12   5.92   5.39   5.68   5.82   5.65   5.00   6.03   6.68   4.91   4.50   4.52   4.26   4.65   4.91   5.68   5.31   5.95   6.44   6.50   5.33   5.95   6.14   6.12   5.48   5.74   6.57   5.87   6.15   5.66   6.10   6.02   4.86   5.11   5.78   6.68   6.60   5.59   5.25   4.70   4.39   5.24   5.15   6.39   6.48   6.12   6.13
   5.45   6.41   6.38   5.47   4.02   4.44   5.76   5.40   5.64   4.62   5.17   4.90   5.83   5.12   5.92   5.39   5.68   5.82   5.65   5.00   6.03   6.68   4.91   4.50   4.52   4.26   4.65   4.91   5.68   5.31   5.95   6.44   6.50   5.33   5.95   6.14   6.12   5.48   5.74   6.57   5.87   6.15   5.66   6.10   6.02   4.86   5.11   5.78   6.68   6.60   5.59   5.25   4.70   4.39   5.24   5.15   6.39   6.48   6.12   6.13
   5.45   6.41   6.38   5.47   4.02   4.44   5.76   5.40   5.64   4.62   5.17   4.90   5.83   5.12   5.92   5.39   5.68   5.82   5.65   5.00   6.03   6.68   4.91   4.50   4.52   4.26   4.65   4.91   5.68   5.31   5.95   6.44   6.50   5.33   5.95   6.14   6.12   5.48   5.74   6.57   5.87   6.15   5.66   6.10   6.02   4.86   5.11   5.78   6.68   6.60   5.59   5.25   4.70   4.39   5.24   5.15   6.39   6.48   6.12   6.13
   5.45   6.41   6.38   5.47   4.02   4.44   5.76   5.40   5.64   4.62   5.17   4.90   5.83   5.12   5.92   5.39   5.68   5.82   5.65   5.00   6.03   6.68   4.91   4.50   4.52   4.26   4.65   4.91   5.68   5.31   5.95   6.44   6.50   5.33   5.95   6.14   6.12   5.48   5.74   6.57   5.87   6.15   5.66   6.10   6.02   4.86   5.11   5.78   6.68   6.60   5.59   5.25   4.70   4.39   5.24   5.15   6.39   6.48   6.12   6.13
   5.45   6.41   6.38   5.47   4.02   4.44   5.76   5.40   5.64   4.62   5.17   4.90   5.83   5.12   5.92   5.39   5.68   5.82   5.65   5.00   6.03   6.68   4.91   4.50   4.52   4.26   4.65   4.91   5.68   5.31   5.95   6.44   6.50   5.33   5.95   6.14   6.12   5.48   5.74   6.57   5.87   6.15   5.66   6.10   6.02   4.86   5.11   5.78   6.68   6.60   5.59   5.25   4.70   4.39   5.24   5.15   6.39   6.48   6.12   6.13
   5.45   6.41   6.38   5.47   4.02   4.44   5.76   5.40   5.64   4.62   5.17   4.90   5.83   5.12   5.92   5.39   5.68   5.82   5.65   5.00   6.03   6.68   4.91   4.50   4.52   4.26   4.65   4.91   5.68   5.31   5.95   6.44   6.50   5.33   5.95   6.14   6.12   5.48   5.74   6.57   5.87   6.15   5.66   6.10   6.02   4.86   5.11   5.78   6.68   6.60   5.59   5.25   4.70   4.39   5.24   5.15   6.39   6.48   6.12   6.13
   5.45   6.41   6.38   5.47   4.02   4.44   5.76   5.40   5.64   4.62   5.17   4.90   5.83   5.12   5.92   5.39   5.68   5.82   5.65   5.00   6.03   6.68   4.91   4.50   4.52   4.26   4.65   4.91   5.68   5.31   5.95   6.44   6.50   5.33   5.95   6.14   6.12   5.48   5.74   6.57   5.87   6.15   5.66   6.10   6.02   4.86   5.11   5.78   6.68   6.60   5.59   5.25   4.70   4.39   5.24   5.15   6.39   6.48   6.12   6.13
   5.45   6.41   6.38   5.47   4.02   4.44   5.76   5.40   5.64   4.62   5.17   4.90   5.83   5.12   5.92   5.39   5.68   5.82   5.65   5.00   6.03   6.68   4.91   4.50   4.52   4.26   4.65   4.91   5.68   5.31   5.95   6.44   6.50   5.33   5.95   6.14   6.12   5.48   5.74   6.57   5.87   6.15   5.66   6.10   6.02   4.86   5.11   5.78   6.68   6.60   5.59   5.25   4.70   4.39   5.24   5.15   6.39   6.48   6.12   6.13
   5.45   6.41   6.38   5.47   4.02   4.44   5.76   5.40   5.64   4.62   5.17   4.90   5.83   5.12   5.92   5.39   5.68   5.82   5.65   5.00   6.03   6.68   4.91   4.50   4.52   4.26   4.65   4.91   5.68   5.31   5.95   6.44   6.50   5.33   5.95   6.14   6.12   5.48   5.74   6.57   5.87   6.15   5.66   6.10   6.02   4.86   5.11   5.78   6.68   6.60   5.59   5.25   4.70   4.39   5.24   5.15   6.39   6.48   6.12   6.13
   5.45   6.41   6.38   5.47   4.02   4.44   5.76   5.40   5.64   4.62   5.17   4.90   5.83   5.12   5.92   5.39   5.68   5.82   5.65   5.00   6.03   6.68   4.91   4.50   4.52   4.26   4.65   4.91   5.68   5.31   5.95   6.44   6.50   5.33   5.95   6.14   6.12   5.48   5.74   6.57   5.87   6.15   5.66   6.10   6.02   4.86   5.11   5.78   6.68   6.60   5.59   5.25   4.70   4.39   5.24   5.15   6.39   6.48   6.12   6.13
   5.45   6.41   6.38   5.47   4.02   4.44   5.76   5.40   5.64   4.62   5.17   4.90   5.83   5.12   5.92   5.39   5.68   5.82   5.65   5.00   6.03   6.68   4.91   4.50   4.52   4.26   4.65   4.91   5.68   5.31   5.95   6.44   6.50   5.33   5.95   6.14   6.12   5.48   5.74   6.57   5.87   6.15   5.66   6.10   6.02   4.86   5.11   5.78   6.68   6.60   5.59   5.25   4.70   4.39   5.24   5.15   6.39   6.48   6.12   6.13
   5.45   6.41   6.38   5.47   4.02   4.44   5.76   5.40   5.64   4.62   5.17   4.90   5.83   5.12   5.92   5.39   5.68   5.82   5.65   5.00   6.03   6.68   4.91   4.50   4.52   4.26   4.65   4.91   5.68   5.31   5.95   6.44   6.50   5.33   5.95   6.14   6.12   5.48   5.74   6.57   5.87   6.15   5.66   6.10   6.02   4.86   5.11   5.78   6.68   6.60   5.59   5.25   4.70   4.39   5.24   5.15   6.39   6.48   6.12   6.13
   5.45   6.41   6.38   5.47   4.02   4.44   5.76   5.40   5.64   4.62   5.17   4.90   5.83   5.12   5.92   5.39   5.68   5.82   5.65   5.00   6.03   6.68   4.91   4.50   4.52   4.26   4.65   4.91   5.68   5.31   5.95   6.44   6.50   5.33   5.95   6.14   6.12   5.48   5.74   6.57   5.87   6.15   5.66   6.10   6.02   4.86   5.11   5.78   6.68   6.60   5.59   5.25   4.70   4.39   5.24   5.15   6.39   6.48   6.12   6.13
   5.45   6.41   6.38   5.47   4.02   4.44   5.76   5.40   5.64   4.62   5.17   4.90   5.83   5.12   5.92   5.39   5.68   5.82   5.65   5.00   6.03   6.68   4.91   4.50   4.52   4.26   4.65   4.91   5.68   5.31   5.95   6.44   6.50   5.33   5.95   6.14   6.12   5.48   5.74   6.57   5.87   6.15   5.66   6.10   6.02   4.86   5.11   5.78   6.68   6.60   5.59   5.25   4.70   4.39   5.24   5.15   6.39   6.48   6.12   6.13
   5.45   6.41   6.38   5.47   4.02   4.44   5.76   5.40   5.64   4.62   5.17   4.90   5.83   5.12   5.92   5.39   5.68   5.82   5.65   5.00   6.03   6.68   4.91   4.50   4.52   4.26   4.65   4.91   5.68   5.31   5.95   6.44   6.50   5.33   5.95   6.14   6.12   5.48   5.74   6.57   5.87   6.15   5.66   6.10   6.02   4.86   5.11   5.78   6.68   6.60   5.59   5.25   4.70   4.39   5.24   5.15   6.39   6.48   6.12   6.13
