# Supplementary material for: Accounting for skill in trend, variability, and autocorrelation facilitates better multi-model projections: Application to the AMOC and temperature time series
Source: PLoS One. 2019 Apr 10;14(4):e0214535. doi: 10.1371/journal.pone.0214535 (PMC6457553; doi:10.1371/journal.pone.0214535)
Supplement: S2 File — (ZIP) [file pone.0214535.s002.zip › input/toshistoricalEastSeaosse/M16_1941_2000_pp_JFM_toshistoricalEastSeaosse_clim.txt]

  11.14  11.85  11.87  11.48  10.82  11.36  11.03  11.60  12.04  12.11  11.71  12.25  11.33  12.32  11.84  11.14  11.41  11.22  11.42  12.05  10.92  11.44  12.40  11.90  12.65  12.24  10.97  11.04  10.67  10.69  10.63  10.61  10.98  11.40  11.41  10.96  11.43  11.54  11.59  10.79  10.74  11.04  10.79  10.28  11.11  10.55  10.95  11.19  10.68  11.56  11.64  11.30  12.04  11.16  10.79  11.40  10.17  11.24  10.62  11.34
  11.14  11.85  11.87  11.48  10.82  11.36  11.03  11.60  12.04  12.11  11.71  12.25  11.33  12.32  11.84  11.14  11.41  11.22  11.42  12.05  10.92  11.44  12.40  11.90  12.65  12.24  10.97  11.04  10.67  10.69  10.63  10.61  10.98  11.40  11.41  10.96  11.43  11.54  11.59  10.79  10.74  11.04  10.79  10.28  11.11  10.55  10.95  11.19  10.68  11.56  11.64  11.30  12.04  11.16  10.79  11.40  10.17  11.24  10.62  11.34
  11.14  11.85  11.87  11.48  10.82  11.36  11.03  11.60  12.04  12.11  11.71  12.25  11.33  12.32  11.84  11.14  11.41  11.22  11.42  12.05  10.92  11.44  12.40  11.90  12.65  12.24  10.97  11.04  10.67  10.69  10.63  10.61  10.98  11.40  11.41  10.96  11.43  11.54  11.59  10.79  10.74  11.04  10.79  10.28  11.11  10.55  10.95  11.19  10.68  11.56  11.64  11.30  12.04  11.16  10.79  11.40  10.17  11.24  10.62  11.34
  11.14  11.85  11.87  11.48  10.82  11.36  11.03  11.60  12.04  12.11  11.71  12.25  11.33  12.32  11.84  11.14  11.41  11.22  11.42  12.05  10.92  11.44  12.40  11.90  12.65  12.24  10.97  11.04  10.67  10.69  10.63  10.61  10.98  11.40  11.41  10.96  11.43  11.54  11.59  10.79  10.74  11.04  10.79  10.28  11.11  10.55  10.95  11.19  10.68  11.56  11.64  11.30  12.04  11.16  10.79  11.40  10.17  11.24  10.62  11.34
  11.14  11.85  11.87  11.48  10.82  11.36  11.03  11.60  12.04  12.11  11.71  12.25  11.33  12.32  11.84  11.14  11.41  11.22  11.42  12.05  10.92  11.44  12.40  11.90  12.65  12.24  10.97  11.04  10.67  10.69  10.63  10.61  10.98  11.40  11.41  10.96  11.43  11.54  11.59  10.79  10.74  11.04  10.79  10.28  11.11  10.55  10.95  11.19  10.68  11.56  11.64  11.30  12.04  11.16  10.79  11.40  10.17  11.24  10.62  11.34
  11.14  11.85  11.87  11.48  10.82  11.36  11.03  11.60  12.04  12.11  11.71  12.25  11.33  12.32  11.84  11.14  11.41  11.22  11.42  12.05  10.92  11.44  12.40  11.90  12.65  12.24  10.97  11.04  10.67  10.69  10.63  10.61  10.98  11.40  11.41  10.96  11.43  11.54  11.59  10.79  10.74  11.04  10.79  10.28  11.11  10.55  10.95  11.19  10.68  11.56  11.64  11.30  12.04  11.16  10.79  11.40  10.17  11.24  10.62  11.34
  11.14  11.85  11.87  11.48  10.82  11.36  11.03  11.60  12.04  12.11  11.71  12.25  11.33  12.32  11.84  11.14  11.41  11.22  11.42  12.05  10.92  11.44  12.40  11.90  12.65  12.24  10.97  11.04  10.67  10.69  10.63  10.61  10.98  11.40  11.41  10.96  11.43  11.54  11.59  10.79  10.74  11.04  10.79  10.28  11.11  10.55  10.95  11.19  10.68  11.56  11.64  11.30  12.04  11.16  10.79  11.40  10.17  11.24  10.62  11.34
  11.14  11.85  11.87  11.48  10.82  11.36  11.03  11.60  12.04  12.11  11.71  12.25  11.33  12.32  11.84  11.14  11.41  11.22  11.42  12.05  10.92  11.44  12.40  11.90  12.65  12.24  10.97  11.04  10.67  10.69  10.63  10.61  10.98  11.40  11.41  10.96  11.43  11.54  11.59  10.79  10.74  11.04  10.79  10.28  11.11  10.55  10.95  11.19  10.68  11.56  11.64  11.30  12.04  11.16  10.79  11.40  10.17  11.24  10.62  11.34
  11.14  11.85  11.87  11.48  10.82  11.36  11.03  11.60  12.04  12.11  11.71  12.25  11.33  12.32  11.84  11.14  11.41  11.22  11.42  12.05  10.92  11.44  12.40  11.90  12.65  12.24  10.97  11.04  10.67  10.69  10.63  10.61  10.98  11.40  11.41  10.96  11.43  11.54  11.59  10.79  10.74  11.04  10.79  10.28  11.11  10.55  10.95  11.19  10.68  11.56  11.64  11.30  12.04  11.16  10.79  11.40  10.17  11.24  10.62  11.34
  11.14  11.85  11.87  11.48  10.82  11.36  11.03  11.60  12.04  12.11  11.71  12.25  11.33  12.32  11.84  11.14  11.41  11.22  11.42  12.05  10.92  11.44  12.40  11.90  12.65  12.24  10.97  11.04  10.67  10.69  10.63  10.61  10.98  11.40  11.41  10.96  11.43  11.54  11.59  10.79  10.74  11.04  10.79  10.28  11.11  10.55  10.95  11.19  10.68  11.56  11.64  11.30  12.04  11.16  10.79  11.40  10.17  11.24  10.62  11.34
  11.14  11.85  11.87  11.48  10.82  11.36  11.03  11.60  12.04  12.11  11.71  12.25  11.33  12.32  11.84  11.14  11.41  11.22  11.42  12.05  10.92  11.44  12.40  11.90  12.65  12.24  10.97  11.04  10.67  10.69  10.63  10.61  10.98  11.40  11.41  10.96  11.43  11.54  11.59  10.79  10.74  11.04  10.79  10.28  11.11  10.55  10.95  11.19  10.68  11.56  11.64  11.30  12.04  11.16  10.79  11.40  10.17  11.24  10.62  11.34
  11.14  11.85  11.87  11.48  10.82  11.36  11.03  11.60  12.04  12.11  11.71  12.25  11.33  12.32  11.84  11.14  11.41  11.22  11.42  12.05  10.92  11.44  12.40  11.90  12.65  12.24  10.97  11.04  10.67  10.69  10.63  10.61  10.98  11.40  11.41  10.96  11.43  11.54  11.59  10.79  10.74  11.04  10.79  10.28  11.11  10.55  10.95  11.19  10.68  11.56  11.64  11.30  12.04  11.16  10.79  11.40  10.17  11.24  10.62  11.34
  11.14  11.85  11.87  11.48  10.82  11.36  11.03  11.60  12.04  12.11  11.71  12.25  11.33  12.32  11.84  11.14  11.41  11.22  11.42  12.05  10.92  11.44  12.40  11.90  12.65  12.24  10.97  11.04  10.67  10.69  10.63  10.61  10.98  11.40  11.41  10.96  11.43  11.54  11.59  10.79  10.74  11.04  10.79  10.28  11.11  10.55  10.95  11.19  10.68  11.56  11.64  11.30  12.04  11.16  10.79  11.40  10.17  11.24  10.62  11.34
  11.14  11.85  11.87  11.48  10.82  11.36  11.03  11.60  12.04  12.11  11.71  12.25  11.33  12.32  11.84  11.14  11.41  11.22  11.42  12.05  10.92  11.44  12.40  11.90  12.65  12.24  10.97  11.04  10.67  10.69  10.63  10.61  10.98  11.40  11.41  10.96  11.43  11.54  11.59  10.79  10.74  11.04  10.79  10.28  11.11  10.55  10.95  11.19  10.68  11.56  11.64  11.30  12.04  11.16  10.79  11.40  10.17  11.24  10.62  11.34
  11.14  11.85  11.87  11.48  10.82  11.36  11.03  11.60  12.04  12.11  11.71  12.25  11.33  12.32  11.84  11.14  11.41  11.22  11.42  12.05  10.92  11.44  12.40  11.90  12.65  12.24  10.97  11.04  10.67  10.69  10.63  10.61  10.98  11.40  11.41  10.96  11.43  11.54  11.59  10.79  10.74  11.04  10.79  10.28  11.11  10.55  10.95  11.19  10.68  11.56  11.64  11.30  12.04  11.16  10.79  11.40  10.17  11.24  10.62  11.34
  11.14  11.85  11.87  11.48  10.82  11.36  11.03  11.60  12.04  12.11  11.71  12.25  11.33  12.32  11.84  11.14  11.41  11.22  11.42  12.05  10.92  11.44  12.40  11.90  12.65  12.24  10.97  11.04  10.67  10.69  10.63  10.61  10.98  11.40  11.41  10.96  11.43  11.54  11.59  10.79  10.74  11.04  10.79  10.28  11.11  10.55  10.95  11.19  10.68  11.56  11.64  11.30  12.04  11.16  10.79  11.40  10.17  11.24  10.62  11.34
  11.14  11.85  11.87  11.48  10.82  11.36  11.03  11.60  12.04  12.11  11.71  12.25  11.33  12.32  11.84  11.14  11.41  11.22  11.42  12.05  10.92  11.44  12.40  11.90  12.65  12.24  10.97  11.04  10.67  10.69  10.63  10.61  10.98  11.40  11.41  10.96  11.43  11.54  11.59  10.79  10.74  11.04  10.79  10.28  11.11  10.55  10.95  11.19  10.68  11.56  11.64  11.30  12.04  11.16  10.79  11.40  10.17  11.24  10.62  11.34
  11.14  11.85  11.87  11.48  10.82  11.36  11.03  11.60  12.04  12.11  11.71  12.25  11.33  12.32  11.84  11.14  11.41  11.22  11.42  12.05  10.92  11.44  12.40  11.90  12.65  12.24  10.97  11.04  10.67  10.69  10.63  10.61  10.98  11.40  11.41  10.96  11.43  11.54  11.59  10.79  10.74  11.04  10.79  10.28  11.11  10.55  10.95  11.19  10.68  11.56  11.64  11.30  12.04  11.16  10.79  11.40  10.17  11.24  10.62  11.34
  11.14  11.85  11.87  11.48  10.82  11.36  11.03  11.60  12.04  12.11  11.71  12.25  11.33  12.32  11.84  11.14  11.41  11.22  11.42  12.05  10.92  11.44  12.40  11.90  12.65  12.24  10.97  11.04  10.67  10.69  10.63  10.61  10.98  11.40  11.41  10.96  11.43  11.54  11.59  10.79  10.74  11.04  10.79  10.28  11.11  10.55  10.95  11.19  10.68  11.56  11.64  11.30  12.04  11.16  10.79  11.40  10.17  11.24  10.62  11.34
  11.14  11.85  11.87  11.48  10.82  11.36  11.03  11.60  12.04  12.11  11.71  12.25  11.33  12.32  11.84  11.14  11.41  11.22  11.42  12.05  10.92  11.44  12.40  11.90  12.65  12.24  10.97  11.04  10.67  10.69  10.63  10.61  10.98  11.40  11.41  10.96  11.43  11.54  11.59  10.79  10.74  11.04  10.79  10.28  11.11  10.55  10.95  11.19  10.68  11.56  11.64  11.30  12.04  11.16  10.79  11.40  10.17  11.24  10.62  11.34
  11.14  11.85  11.87  11.48  10.82  11.36  11.03  11.60  12.04  12.11  11.71  12.25  11.33  12.32  11.84  11.14  11.41  11.22  11.42  12.05  10.92  11.44  12.40  11.90  12.65  12.24  10.97  11.04  10.67  10.69  10.63  10.61  10.98  11.40  11.41  10.96  11.43  11.54  11.59  10.79  10.74  11.04  10.79  10.28  11.11  10.55  10.95  11.19  10.68  11.56  11.64  11.30  12.04  11.16  10.79  11.40  10.17  11.24  10.62  11.34
  11.14  11.85  11.87  11.48  10.82  11.36  11.03  11.60  12.04  12.11  11.71  12.25  11.33  12.32  11.84  11.14  11.41  11.22  11.42  12.05  10.92  11.44  12.40  11.90  12.65  12.24  10.97  11.04  10.67  10.69  10.63  10.61  10.98  11.40  11.41  10.96  11.43  11.54  11.59  10.79  10.74  11.04  10.79  10.28  11.11  10.55  10.95  11.19  10.68  11.56  11.64  11.30  12.04  11.16  10.79  11.40  10.17  11.24  10.62  11.34
  11.14  11.85  11.87  11.48  10.82  11.36  11.03  11.60  12.04  12.11  11.71  12.25  11.33  12.32  11.84  11.14  11.41  11.22  11.42  12.05  10.92  11.44  12.40  11.90  12.65  12.24  10.97  11.04  10.67  10.69  10.63  10.61  10.98  11.40  11.41  10.96  11.43  11.54  11.59  10.79  10.74  11.04  10.79  10.28  11.11  10.55  10.95  11.19  10.68  11.56  11.64  11.30  12.04  11.16  10.79  11.40  10.17  11.24  10.62  11.34
  11.14  11.85  11.87  11.48  10.82  11.36  11.03  11.60  12.04  12.11  11.71  12.25  11.33  12.32  11.84  11.14  11.41  11.22  11.42  12.05  10.92  11.44  12.40  11.90  12.65  12.24  10.97  11.04  10.67  10.69  10.63  10.61  10.98  11.40  11.41  10.96  11.43  11.54  11.59  10.79  10.74  11.04  10.79  10.28  11.11  10.55  10.95  11.19  10.68  11.56  11.64  11.30  12.04  11.16  10.79  11.40  10.17  11.24  10.62  11.34
  11.14  11.85  11.87  11.48  10.82  11.36  11.03  11.60  12.04  12.11  11.71  12.25  11.33  12.32  11.84  11.14  11.41  11.22  11.42  12.05  10.92  11.44  12.40  11.90  12.65  12.24  10.97  11.04  10.67  10.69  10.63  10.61  10.98  11.40  11.41  10.96  11.43  11.54  11.59  10.79  10.74  11.04  10.79  10.28  11.11  10.55  10.95  11.19  10.68  11.56  11.64  11.30  12.04  11.16  10.79  11.40  10.17  11.24  10.62  11.34
  11.14  11.85  11.87  11.48  10.82  11.36  11.03  11.60  12.04  12.11  11.71  12.25  11.33  12.32  11.84  11.14  11.41  11.22  11.42  12.05  10.92  11.44  12.40  11.90  12.65  12.24  10.97  11.04  10.67  10.69  10.63  10.61  10.98  11.40  11.41  10.96  11.43  11.54  11.59  10.79  10.74  11.04  10.79  10.28  11.11  10.55  10.95  11.19  10.68  11.56  11.64  11.30  12.04  11.16  10.79  11.40  10.17  11.24  10.62  11.34
