# Supplementary material for: Accounting for skill in trend, variability, and autocorrelation facilitates better multi-model projections: Application to the AMOC and temperature time series
Source: PLoS One. 2019 Apr 10;14(4):e0214535. doi: 10.1371/journal.pone.0214535 (PMC6457553; doi:10.1371/journal.pone.0214535)
Supplement: S2 File — (ZIP) [file pone.0214535.s002.zip › input/toshistoricalEastSeaosse/M24_1941_2000_pp_JFM_toshistoricalEastSeaosse_clim.txt]

   7.75   7.99   8.19   7.85   8.35   7.96   7.45   7.66   7.62   8.22   7.49   7.66   7.20   7.38   7.79   8.29   8.36   8.01   8.13   8.11   7.70   7.61   7.84   7.19   7.43   7.88   7.85   7.84   7.01   6.62   7.18   7.43   7.28   7.08   7.67   8.20   7.39   7.65   7.89   7.79   7.30   8.00   7.56   7.21   7.34   7.39   7.85   7.99   7.36   6.98   7.39   7.60   7.56   7.58   7.67   7.70   7.63   7.69   7.95   6.96
   7.75   7.99   8.19   7.85   8.35   7.96   7.45   7.66   7.62   8.22   7.49   7.66   7.20   7.38   7.79   8.29   8.36   8.01   8.13   8.11   7.70   7.61   7.84   7.19   7.43   7.88   7.85   7.84   7.01   6.62   7.18   7.43   7.28   7.08   7.67   8.20   7.39   7.65   7.89   7.79   7.30   8.00   7.56   7.21   7.34   7.39   7.85   7.99   7.36   6.98   7.39   7.60   7.56   7.58   7.67   7.70   7.63   7.69   7.95   6.96
   7.75   7.99   8.19   7.85   8.35   7.96   7.45   7.66   7.62   8.22   7.49   7.66   7.20   7.38   7.79   8.29   8.36   8.01   8.13   8.11   7.70   7.61   7.84   7.19   7.43   7.88   7.85   7.84   7.01   6.62   7.18   7.43   7.28   7.08   7.67   8.20   7.39   7.65   7.89   7.79   7.30   8.00   7.56   7.21   7.34   7.39   7.85   7.99   7.36   6.98   7.39   7.60   7.56   7.58   7.67   7.70   7.63   7.69   7.95   6.96
   7.75   7.99   8.19   7.85   8.35   7.96   7.45   7.66   7.62   8.22   7.49   7.66   7.20   7.38   7.79   8.29   8.36   8.01   8.13   8.11   7.70   7.61   7.84   7.19   7.43   7.88   7.85   7.84   7.01   6.62   7.18   7.43   7.28   7.08   7.67   8.20   7.39   7.65   7.89   7.79   7.30   8.00   7.56   7.21   7.34   7.39   7.85   7.99   7.36   6.98   7.39   7.60   7.56   7.58   7.67   7.70   7.63   7.69   7.95   6.96
   7.75   7.99   8.19   7.85   8.35   7.96   7.45   7.66   7.62   8.22   7.49   7.66   7.20   7.38   7.79   8.29   8.36   8.01   8.13   8.11   7.70   7.61   7.84   7.19   7.43   7.88   7.85   7.84   7.01   6.62   7.18   7.43   7.28   7.08   7.67   8.20   7.39   7.65   7.89   7.79   7.30   8.00   7.56   7.21   7.34   7.39   7.85   7.99   7.36   6.98   7.39   7.60   7.56   7.58   7.67   7.70   7.63   7.69   7.95   6.96
   7.75   7.99   8.19   7.85   8.35   7.96   7.45   7.66   7.62   8.22   7.49   7.66   7.20   7.38   7.79   8.29   8.36   8.01   8.13   8.11   7.70   7.61   7.84   7.19   7.43   7.88   7.85   7.84   7.01   6.62   7.18   7.43   7.28   7.08   7.67   8.20   7.39   7.65   7.89   7.79   7.30   8.00   7.56   7.21   7.34   7.39   7.85   7.99   7.36   6.98   7.39   7.60   7.56   7.58   7.67   7.70   7.63   7.69   7.95   6.96
   7.75   7.99   8.19   7.85   8.35   7.96   7.45   7.66   7.62   8.22   7.49   7.66   7.20   7.38   7.79   8.29   8.36   8.01   8.13   8.11   7.70   7.61   7.84   7.19   7.43   7.88   7.85   7.84   7.01   6.62   7.18   7.43   7.28   7.08   7.67   8.20   7.39   7.65   7.89   7.79   7.30   8.00   7.56   7.21   7.34   7.39   7.85   7.99   7.36   6.98   7.39   7.60   7.56   7.58   7.67   7.70   7.63   7.69   7.95   6.96
   7.75   7.99   8.19   7.85   8.35   7.96   7.45   7.66   7.62   8.22   7.49   7.66   7.20   7.38   7.79   8.29   8.36   8.01   8.13   8.11   7.70   7.61   7.84   7.19   7.43   7.88   7.85   7.84   7.01   6.62   7.18   7.43   7.28   7.08   7.67   8.20   7.39   7.65   7.89   7.79   7.30   8.00   7.56   7.21   7.34   7.39   7.85   7.99   7.36   6.98   7.39   7.60   7.56   7.58   7.67   7.70   7.63   7.69   7.95   6.96
   7.75   7.99   8.19   7.85   8.35   7.96   7.45   7.66   7.62   8.22   7.49   7.66   7.20   7.38   7.79   8.29   8.36   8.01   8.13   8.11   7.70   7.61   7.84   7.19   7.43   7.88   7.85   7.84   7.01   6.62   7.18   7.43   7.28   7.08   7.67   8.20   7.39   7.65   7.89   7.79   7.30   8.00   7.56   7.21   7.34   7.39   7.85   7.99   7.36   6.98   7.39   7.60   7.56   7.58   7.67   7.70   7.63   7.69   7.95   6.96
   7.75   7.99   8.19   7.85   8.35   7.96   7.45   7.66   7.62   8.22   7.49   7.66   7.20   7.38   7.79   8.29   8.36   8.01   8.13   8.11   7.70   7.61   7.84   7.19   7.43   7.88   7.85   7.84   7.01   6.62   7.18   7.43   7.28   7.08   7.67   8.20   7.39   7.65   7.89   7.79   7.30   8.00   7.56   7.21   7.34   7.39   7.85   7.99   7.36   6.98   7.39   7.60   7.56   7.58   7.67   7.70   7.63   7.69   7.95   6.96
   7.75   7.99   8.19   7.85   8.35   7.96   7.45   7.66   7.62   8.22   7.49   7.66   7.20   7.38   7.79   8.29   8.36   8.01   8.13   8.11   7.70   7.61   7.84   7.19   7.43   7.88   7.85   7.84   7.01   6.62   7.18   7.43   7.28   7.08   7.67   8.20   7.39   7.65   7.89   7.79   7.30   8.00   7.56   7.21   7.34   7.39   7.85   7.99   7.36   6.98   7.39   7.60   7.56   7.58   7.67   7.70   7.63   7.69   7.95   6.96
   7.75   7.99   8.19   7.85   8.35   7.96   7.45   7.66   7.62   8.22   7.49   7.66   7.20   7.38   7.79   8.29   8.36   8.01   8.13   8.11   7.70   7.61   7.84   7.19   7.43   7.88   7.85   7.84   7.01   6.62   7.18   7.43   7.28   7.08   7.67   8.20   7.39   7.65   7.89   7.79   7.30   8.00   7.56   7.21   7.34   7.39   7.85   7.99   7.36   6.98   7.39   7.60   7.56   7.58   7.67   7.70   7.63   7.69   7.95   6.96
   7.75   7.99   8.19   7.85   8.35   7.96   7.45   7.66   7.62   8.22   7.49   7.66   7.20   7.38   7.79   8.29   8.36   8.01   8.13   8.11   7.70   7.61   7.84   7.19   7.43   7.88   7.85   7.84   7.01   6.62   7.18   7.43   7.28   7.08   7.67   8.20   7.39   7.65   7.89   7.79   7.30   8.00   7.56   7.21   7.34   7.39   7.85   7.99   7.36   6.98   7.39   7.60   7.56   7.58   7.67   7.70   7.63   7.69   7.95   6.96
   7.75   7.99   8.19   7.85   8.35   7.96   7.45   7.66   7.62   8.22   7.49   7.66   7.20   7.38   7.79   8.29   8.36   8.01   8.13   8.11   7.70   7.61   7.84   7.19   7.43   7.88   7.85   7.84   7.01   6.62   7.18   7.43   7.28   7.08   7.67   8.20   7.39   7.65   7.89   7.79   7.30   8.00   7.56   7.21   7.34   7.39   7.85   7.99   7.36   6.98   7.39   7.60   7.56   7.58   7.67   7.70   7.63   7.69   7.95   6.96
   7.75   7.99   8.19   7.85   8.35   7.96   7.45   7.66   7.62   8.22   7.49   7.66   7.20   7.38   7.79   8.29   8.36   8.01   8.13   8.11   7.70   7.61   7.84   7.19   7.43   7.88   7.85   7.84   7.01   6.62   7.18   7.43   7.28   7.08   7.67   8.20   7.39   7.65   7.89   7.79   7.30   8.00   7.56   7.21   7.34   7.39   7.85   7.99   7.36   6.98   7.39   7.60   7.56   7.58   7.67   7.70   7.63   7.69   7.95   6.96
   7.75   7.99   8.19   7.85   8.35   7.96   7.45   7.66   7.62   8.22   7.49   7.66   7.20   7.38   7.79   8.29   8.36   8.01   8.13   8.11   7.70   7.61   7.84   7.19   7.43   7.88   7.85   7.84   7.01   6.62   7.18   7.43   7.28   7.08   7.67   8.20   7.39   7.65   7.89   7.79   7.30   8.00   7.56   7.21   7.34   7.39   7.85   7.99   7.36   6.98   7.39   7.60   7.56   7.58   7.67   7.70   7.63   7.69   7.95   6.96
   7.75   7.99   8.19   7.85   8.35   7.96   7.45   7.66   7.62   8.22   7.49   7.66   7.20   7.38   7.79   8.29   8.36   8.01   8.13   8.11   7.70   7.61   7.84   7.19   7.43   7.88   7.85   7.84   7.01   6.62   7.18   7.43   7.28   7.08   7.67   8.20   7.39   7.65   7.89   7.79   7.30   8.00   7.56   7.21   7.34   7.39   7.85   7.99   7.36   6.98   7.39   7.60   7.56   7.58   7.67   7.70   7.63   7.69   7.95   6.96
   7.75   7.99   8.19   7.85   8.35   7.96   7.45   7.66   7.62   8.22   7.49   7.66   7.20   7.38   7.79   8.29   8.36   8.01   8.13   8.11   7.70   7.61   7.84   7.19   7.43   7.88   7.85   7.84   7.01   6.62   7.18   7.43   7.28   7.08   7.67   8.20   7.39   7.65   7.89   7.79   7.30   8.00   7.56   7.21   7.34   7.39   7.85   7.99   7.36   6.98   7.39   7.60   7.56   7.58   7.67   7.70   7.63   7.69   7.95   6.96
   7.75   7.99   8.19   7.85   8.35   7.96   7.45   7.66   7.62   8.22   7.49   7.66   7.20   7.38   7.79   8.29   8.36   8.01   8.13   8.11   7.70   7.61   7.84   7.19   7.43   7.88   7.85   7.84   7.01   6.62   7.18   7.43   7.28   7.08   7.67   8.20   7.39   7.65   7.89   7.79   7.30   8.00   7.56   7.21   7.34   7.39   7.85   7.99   7.36   6.98   7.39   7.60   7.56   7.58   7.67   7.70   7.63   7.69   7.95   6.96
   7.75   7.99   8.19   7.85   8.35   7.96   7.45   7.66   7.62   8.22   7.49   7.66   7.20   7.38   7.79   8.29   8.36   8.01   8.13   8.11   7.70   7.61   7.84   7.19   7.43   7.88   7.85   7.84   7.01   6.62   7.18   7.43   7.28   7.08   7.67   8.20   7.39   7.65   7.89   7.79   7.30   8.00   7.56   7.21   7.34   7.39   7.85   7.99   7.36   6.98   7.39   7.60   7.56   7.58   7.67   7.70   7.63   7.69   7.95   6.96
   7.75   7.99   8.19   7.85   8.35   7.96   7.45   7.66   7.62   8.22   7.49   7.66   7.20   7.38   7.79   8.29   8.36   8.01   8.13   8.11   7.70   7.61   7.84   7.19   7.43   7.88   7.85   7.84   7.01   6.62   7.18   7.43   7.28   7.08   7.67   8.20   7.39   7.65   7.89   7.79   7.30   8.00   7.56   7.21   7.34   7.39   7.85   7.99   7.36   6.98   7.39   7.60   7.56   7.58   7.67   7.70   7.63   7.69   7.95   6.96
   7.75   7.99   8.19   7.85   8.35   7.96   7.45   7.66   7.62   8.22   7.49   7.66   7.20   7.38   7.79   8.29   8.36   8.01   8.13   8.11   7.70   7.61   7.84   7.19   7.43   7.88   7.85   7.84   7.01   6.62   7.18   7.43   7.28   7.08   7.67   8.20   7.39   7.65   7.89   7.79   7.30   8.00   7.56   7.21   7.34   7.39   7.85   7.99   7.36   6.98   7.39   7.60   7.56   7.58   7.67   7.70   7.63   7.69   7.95   6.96
   7.75   7.99   8.19   7.85   8.35   7.96   7.45   7.66   7.62   8.22   7.49   7.66   7.20   7.38   7.79   8.29   8.36   8.01   8.13   8.11   7.70   7.61   7.84   7.19   7.43   7.88   7.85   7.84   7.01   6.62   7.18   7.43   7.28   7.08   7.67   8.20   7.39   7.65   7.89   7.79   7.30   8.00   7.56   7.21   7.34   7.39   7.85   7.99   7.36   6.98   7.39   7.60   7.56   7.58   7.67   7.70   7.63   7.69   7.95   6.96
   7.75   7.99   8.19   7.85   8.35   7.96   7.45   7.66   7.62   8.22   7.49   7.66   7.20   7.38   7.79   8.29   8.36   8.01   8.13   8.11   7.70   7.61   7.84   7.19   7.43   7.88   7.85   7.84   7.01   6.62   7.18   7.43   7.28   7.08   7.67   8.20   7.39   7.65   7.89   7.79   7.30   8.00   7.56   7.21   7.34   7.39   7.85   7.99   7.36   6.98   7.39   7.60   7.56   7.58   7.67   7.70   7.63   7.69   7.95   6.96
   7.75   7.99   8.19   7.85   8.35   7.96   7.45   7.66   7.62   8.22   7.49   7.66   7.20   7.38   7.79   8.29   8.36   8.01   8.13   8.11   7.70   7.61   7.84   7.19   7.43   7.88   7.85   7.84   7.01   6.62   7.18   7.43   7.28   7.08   7.67   8.20   7.39   7.65   7.89   7.79   7.30   8.00   7.56   7.21   7.34   7.39   7.85   7.99   7.36   6.98   7.39   7.60   7.56   7.58   7.67   7.70   7.63   7.69   7.95   6.96
   7.75   7.99   8.19   7.85   8.35   7.96   7.45   7.66   7.62   8.22   7.49   7.66   7.20   7.38   7.79   8.29   8.36   8.01   8.13   8.11   7.70   7.61   7.84   7.19   7.43   7.88   7.85   7.84   7.01   6.62   7.18   7.43   7.28   7.08   7.67   8.20   7.39   7.65   7.89   7.79   7.30   8.00   7.56   7.21   7.34   7.39   7.85   7.99   7.36   6.98   7.39   7.60   7.56   7.58   7.67   7.70   7.63   7.69   7.95   6.96
