# Supplementary material for: Accounting for skill in trend, variability, and autocorrelation facilitates better multi-model projections: Application to the AMOC and temperature time series
Source: PLoS One. 2019 Apr 10;14(4):e0214535. doi: 10.1371/journal.pone.0214535 (PMC6457553; doi:10.1371/journal.pone.0214535)
Supplement: S2 File — (ZIP) [file pone.0214535.s002.zip › input/toshistoricalEastSeaosse/M15_1941_2000_pp_JFM_toshistoricalEastSeaosse_clim.txt]

   5.53   5.69   5.69   5.95   6.60   5.97   6.20   5.88   6.25   5.86   5.69   5.91   6.16   6.21   5.90   5.91   5.82   5.83   5.94   6.25   5.56   5.40   4.33   4.69   5.79   4.91   4.73   5.41   5.25   5.22   6.40   5.62   5.66   5.51   5.23   5.72   6.12   5.32   6.32   6.88   6.78   6.44   5.91   6.46   6.54   6.95   7.33   6.52   6.27   6.44   6.09   6.04   6.49   5.97   6.53   5.91   5.68   6.28   6.36   6.39
   5.53   5.69   5.69   5.95   6.60   5.97   6.20   5.88   6.25   5.86   5.69   5.91   6.16   6.21   5.90   5.91   5.82   5.83   5.94   6.25   5.56   5.40   4.33   4.69   5.79   4.91   4.73   5.41   5.25   5.22   6.40   5.62   5.66   5.51   5.23   5.72   6.12   5.32   6.32   6.88   6.78   6.44   5.91   6.46   6.54   6.95   7.33   6.52   6.27   6.44   6.09   6.04   6.49   5.97   6.53   5.91   5.68   6.28   6.36   6.39
   5.53   5.69   5.69   5.95   6.60   5.97   6.20   5.88   6.25   5.86   5.69   5.91   6.16   6.21   5.90   5.91   5.82   5.83   5.94   6.25   5.56   5.40   4.33   4.69   5.79   4.91   4.73   5.41   5.25   5.22   6.40   5.62   5.66   5.51   5.23   5.72   6.12   5.32   6.32   6.88   6.78   6.44   5.91   6.46   6.54   6.95   7.33   6.52   6.27   6.44   6.09   6.04   6.49   5.97   6.53   5.91   5.68   6.28   6.36   6.39
   5.53   5.69   5.69   5.95   6.60   5.97   6.20   5.88   6.25   5.86   5.69   5.91   6.16   6.21   5.90   5.91   5.82   5.83   5.94   6.25   5.56   5.40   4.33   4.69   5.79   4.91   4.73   5.41   5.25   5.22   6.40   5.62   5.66   5.51   5.23   5.72   6.12   5.32   6.32   6.88   6.78   6.44   5.91   6.46   6.54   6.95   7.33   6.52   6.27   6.44   6.09   6.04   6.49   5.97   6.53   5.91   5.68   6.28   6.36   6.39
   5.53   5.69   5.69   5.95   6.60   5.97   6.20   5.88   6.25   5.86   5.69   5.91   6.16   6.21   5.90   5.91   5.82   5.83   5.94   6.25   5.56   5.40   4.33   4.69   5.79   4.91   4.73   5.41   5.25   5.22   6.40   5.62   5.66   5.51   5.23   5.72   6.12   5.32   6.32   6.88   6.78   6.44   5.91   6.46   6.54   6.95   7.33   6.52   6.27   6.44   6.09   6.04   6.49   5.97   6.53   5.91   5.68   6.28   6.36   6.39
   5.53   5.69   5.69   5.95   6.60   5.97   6.20   5.88   6.25   5.86   5.69   5.91   6.16   6.21   5.90   5.91   5.82   5.83   5.94   6.25   5.56   5.40   4.33   4.69   5.79   4.91   4.73   5.41   5.25   5.22   6.40   5.62   5.66   5.51   5.23   5.72   6.12   5.32   6.32   6.88   6.78   6.44   5.91   6.46   6.54   6.95   7.33   6.52   6.27   6.44   6.09   6.04   6.49   5.97   6.53   5.91   5.68   6.28   6.36   6.39
   5.53   5.69   5.69   5.95   6.60   5.97   6.20   5.88   6.25   5.86   5.69   5.91   6.16   6.21   5.90   5.91   5.82   5.83   5.94   6.25   5.56   5.40   4.33   4.69   5.79   4.91   4.73   5.41   5.25   5.22   6.40   5.62   5.66   5.51   5.23   5.72   6.12   5.32   6.32   6.88   6.78   6.44   5.91   6.46   6.54   6.95   7.33   6.52   6.27   6.44   6.09   6.04   6.49   5.97   6.53   5.91   5.68   6.28   6.36   6.39
   5.53   5.69   5.69   5.95   6.60   5.97   6.20   5.88   6.25   5.86   5.69   5.91   6.16   6.21   5.90   5.91   5.82   5.83   5.94   6.25   5.56   5.40   4.33   4.69   5.79   4.91   4.73   5.41   5.25   5.22   6.40   5.62   5.66   5.51   5.23   5.72   6.12   5.32   6.32   6.88   6.78   6.44   5.91   6.46   6.54   6.95   7.33   6.52   6.27   6.44   6.09   6.04   6.49   5.97   6.53   5.91   5.68   6.28   6.36   6.39
   5.53   5.69   5.69   5.95   6.60   5.97   6.20   5.88   6.25   5.86   5.69   5.91   6.16   6.21   5.90   5.91   5.82   5.83   5.94   6.25   5.56   5.40   4.33   4.69   5.79   4.91   4.73   5.41   5.25   5.22   6.40   5.62   5.66   5.51   5.23   5.72   6.12   5.32   6.32   6.88   6.78   6.44   5.91   6.46   6.54   6.95   7.33   6.52   6.27   6.44   6.09   6.04   6.49   5.97   6.53   5.91   5.68   6.28   6.36   6.39
   5.53   5.69   5.69   5.95   6.60   5.97   6.20   5.88   6.25   5.86   5.69   5.91   6.16   6.21   5.90   5.91   5.82   5.83   5.94   6.25   5.56   5.40   4.33   4.69   5.79   4.91   4.73   5.41   5.25   5.22   6.40   5.62   5.66   5.51   5.23   5.72   6.12   5.32   6.32   6.88   6.78   6.44   5.91   6.46   6.54   6.95   7.33   6.52   6.27   6.44   6.09   6.04   6.49   5.97   6.53   5.91   5.68   6.28   6.36   6.39
   5.53   5.69   5.69   5.95   6.60   5.97   6.20   5.88   6.25   5.86   5.69   5.91   6.16   6.21   5.90   5.91   5.82   5.83   5.94   6.25   5.56   5.40   4.33   4.69   5.79   4.91   4.73   5.41   5.25   5.22   6.40   5.62   5.66   5.51   5.23   5.72   6.12   5.32   6.32   6.88   6.78   6.44   5.91   6.46   6.54   6.95   7.33   6.52   6.27   6.44   6.09   6.04   6.49   5.97   6.53   5.91   5.68   6.28   6.36   6.39
   5.53   5.69   5.69   5.95   6.60   5.97   6.20   5.88   6.25   5.86   5.69   5.91   6.16   6.21   5.90   5.91   5.82   5.83   5.94   6.25   5.56   5.40   4.33   4.69   5.79   4.91   4.73   5.41   5.25   5.22   6.40   5.62   5.66   5.51   5.23   5.72   6.12   5.32   6.32   6.88   6.78   6.44   5.91   6.46   6.54   6.95   7.33   6.52   6.27   6.44   6.09   6.04   6.49   5.97   6.53   5.91   5.68   6.28   6.36   6.39
   5.53   5.69   5.69   5.95   6.60   5.97   6.20   5.88   6.25   5.86   5.69   5.91   6.16   6.21   5.90   5.91   5.82   5.83   5.94   6.25   5.56   5.40   4.33   4.69   5.79   4.91   4.73   5.41   5.25   5.22   6.40   5.62   5.66   5.51   5.23   5.72   6.12   5.32   6.32   6.88   6.78   6.44   5.91   6.46   6.54   6.95   7.33   6.52   6.27   6.44   6.09   6.04   6.49   5.97   6.53   5.91   5.68   6.28   6.36   6.39
   5.53   5.69   5.69   5.95   6.60   5.97   6.20   5.88   6.25   5.86   5.69   5.91   6.16   6.21   5.90   5.91   5.82   5.83   5.94   6.25   5.56   5.40   4.33   4.69   5.79   4.91   4.73   5.41   5.25   5.22   6.40   5.62   5.66   5.51   5.23   5.72   6.12   5.32   6.32   6.88   6.78   6.44   5.91   6.46   6.54   6.95   7.33   6.52   6.27   6.44   6.09   6.04   6.49   5.97   6.53   5.91   5.68   6.28   6.36   6.39
   5.53   5.69   5.69   5.95   6.60   5.97   6.20   5.88   6.25   5.86   5.69   5.91   6.16   6.21   5.90   5.91   5.82   5.83   5.94   6.25   5.56   5.40   4.33   4.69   5.79   4.91   4.73   5.41   5.25   5.22   6.40   5.62   5.66   5.51   5.23   5.72   6.12   5.32   6.32   6.88   6.78   6.44   5.91   6.46   6.54   6.95   7.33   6.52   6.27   6.44   6.09   6.04   6.49   5.97   6.53   5.91   5.68   6.28   6.36   6.39
   5.53   5.69   5.69   5.95   6.60   5.97   6.20   5.88   6.25   5.86   5.69   5.91   6.16   6.21   5.90   5.91   5.82   5.83   5.94   6.25   5.56   5.40   4.33   4.69   5.79   4.91   4.73   5.41   5.25   5.22   6.40   5.62   5.66   5.51   5.23   5.72   6.12   5.32   6.32   6.88   6.78   6.44   5.91   6.46   6.54   6.95   7.33   6.52   6.27   6.44   6.09   6.04   6.49   5.97   6.53   5.91   5.68   6.28   6.36   6.39
   5.53   5.69   5.69   5.95   6.60   5.97   6.20   5.88   6.25   5.86   5.69   5.91   6.16   6.21   5.90   5.91   5.82   5.83   5.94   6.25   5.56   5.40   4.33   4.69   5.79   4.91   4.73   5.41   5.25   5.22   6.40   5.62   5.66   5.51   5.23   5.72   6.12   5.32   6.32   6.88   6.78   6.44   5.91   6.46   6.54   6.95   7.33   6.52   6.27   6.44   6.09   6.04   6.49   5.97   6.53   5.91   5.68   6.28   6.36   6.39
   5.53   5.69   5.69   5.95   6.60   5.97   6.20   5.88   6.25   5.86   5.69   5.91   6.16   6.21   5.90   5.91   5.82   5.83   5.94   6.25   5.56   5.40   4.33   4.69   5.79   4.91   4.73   5.41   5.25   5.22   6.40   5.62   5.66   5.51   5.23   5.72   6.12   5.32   6.32   6.88   6.78   6.44   5.91   6.46   6.54   6.95   7.33   6.52   6.27   6.44   6.09   6.04   6.49   5.97   6.53   5.91   5.68   6.28   6.36   6.39
   5.53   5.69   5.69   5.95   6.60   5.97   6.20   5.88   6.25   5.86   5.69   5.91   6.16   6.21   5.90   5.91   5.82   5.83   5.94   6.25   5.56   5.40   4.33   4.69   5.79   4.91   4.73   5.41   5.25   5.22   6.40   5.62   5.66   5.51   5.23   5.72   6.12   5.32   6.32   6.88   6.78   6.44   5.91   6.46   6.54   6.95   7.33   6.52   6.27   6.44   6.09   6.04   6.49   5.97   6.53   5.91   5.68   6.28   6.36   6.39
   5.53   5.69   5.69   5.95   6.60   5.97   6.20   5.88   6.25   5.86   5.69   5.91   6.16   6.21   5.90   5.91   5.82   5.83   5.94   6.25   5.56   5.40   4.33   4.69   5.79   4.91   4.73   5.41   5.25   5.22   6.40   5.62   5.66   5.51   5.23   5.72   6.12   5.32   6.32   6.88   6.78   6.44   5.91   6.46   6.54   6.95   7.33   6.52   6.27   6.44   6.09   6.04   6.49   5.97   6.53   5.91   5.68   6.28   6.36   6.39
   5.53   5.69   5.69   5.95   6.60   5.97   6.20   5.88   6.25   5.86   5.69   5.91   6.16   6.21   5.90   5.91   5.82   5.83   5.94   6.25   5.56   5.40   4.33   4.69   5.79   4.91   4.73   5.41   5.25   5.22   6.40   5.62   5.66   5.51   5.23   5.72   6.12   5.32   6.32   6.88   6.78   6.44   5.91   6.46   6.54   6.95   7.33   6.52   6.27   6.44   6.09   6.04   6.49   5.97   6.53   5.91   5.68   6.28   6.36   6.39
   5.53   5.69   5.69   5.95   6.60   5.97   6.20   5.88   6.25   5.86   5.69   5.91   6.16   6.21   5.90   5.91   5.82   5.83   5.94   6.25   5.56   5.40   4.33   4.69   5.79   4.91   4.73   5.41   5.25   5.22   6.40   5.62   5.66   5.51   5.23   5.72   6.12   5.32   6.32   6.88   6.78   6.44   5.91   6.46   6.54   6.95   7.33   6.52   6.27   6.44   6.09   6.04   6.49   5.97   6.53   5.91   5.68   6.28   6.36   6.39
   5.53   5.69   5.69   5.95   6.60   5.97   6.20   5.88   6.25   5.86   5.69   5.91   6.16   6.21   5.90   5.91   5.82   5.83   5.94   6.25   5.56   5.40   4.33   4.69   5.79   4.91   4.73   5.41   5.25   5.22   6.40   5.62   5.66   5.51   5.23   5.72   6.12   5.32   6.32   6.88   6.78   6.44   5.91   6.46   6.54   6.95   7.33   6.52   6.27   6.44   6.09   6.04   6.49   5.97   6.53   5.91   5.68   6.28   6.36   6.39
   5.53   5.69   5.69   5.95   6.60   5.97   6.20   5.88   6.25   5.86   5.69   5.91   6.16   6.21   5.90   5.91   5.82   5.83   5.94   6.25   5.56   5.40   4.33   4.69   5.79   4.91   4.73   5.41   5.25   5.22   6.40   5.62   5.66   5.51   5.23   5.72   6.12   5.32   6.32   6.88   6.78   6.44   5.91   6.46   6.54   6.95   7.33   6.52   6.27   6.44   6.09   6.04   6.49   5.97   6.53   5.91   5.68   6.28   6.36   6.39
   5.53   5.69   5.69   5.95   6.60   5.97   6.20   5.88   6.25   5.86   5.69   5.91   6.16   6.21   5.90   5.91   5.82   5.83   5.94   6.25   5.56   5.40   4.33   4.69   5.79   4.91   4.73   5.41   5.25   5.22   6.40   5.62   5.66   5.51   5.23   5.72   6.12   5.32   6.32   6.88   6.78   6.44   5.91   6.46   6.54   6.95   7.33   6.52   6.27   6.44   6.09   6.04   6.49   5.97   6.53   5.91   5.68   6.28   6.36   6.39
   5.53   5.69   5.69   5.95   6.60   5.97   6.20   5.88   6.25   5.86   5.69   5.91   6.16   6.21   5.90   5.91   5.82   5.83   5.94   6.25   5.56   5.40   4.33   4.69   5.79   4.91   4.73   5.41   5.25   5.22   6.40   5.62   5.66   5.51   5.23   5.72   6.12   5.32   6.32   6.88   6.78   6.44   5.91   6.46   6.54   6.95   7.33   6.52   6.27   6.44   6.09   6.04   6.49   5.97   6.53   5.91   5.68   6.28   6.36   6.39
