# Supplementary material for: Accounting for skill in trend, variability, and autocorrelation facilitates better multi-model projections: Application to the AMOC and temperature time series
Source: PLoS One. 2019 Apr 10;14(4):e0214535. doi: 10.1371/journal.pone.0214535 (PMC6457553; doi:10.1371/journal.pone.0214535)
Supplement: S2 File — (ZIP) [file pone.0214535.s002.zip › input/toshistoricalEastSeaosse/M1_1941_2000_pp_JFM_toshistoricalEastSeaosse_clim.txt]

   5.16   5.69   5.56   5.84   5.63   5.11   4.77   5.40   5.09   5.19   4.81   4.91   5.02   4.49   4.35   4.44   4.62   4.49   3.89   4.56   5.21   5.25   5.08   4.66   4.58   5.48   5.69   4.93   4.80   4.48   4.80   5.47   5.35   4.86   4.86   4.56   4.89   5.37   5.38   5.26   4.77   5.15   4.94   4.37   4.53   4.17   5.02   5.46   5.65   4.98   5.44   5.06   4.90   4.86   5.11   5.21   5.18   5.62   5.47   5.33
   5.16   5.69   5.56   5.84   5.63   5.11   4.77   5.40   5.09   5.19   4.81   4.91   5.02   4.49   4.35   4.44   4.62   4.49   3.89   4.56   5.21   5.25   5.08   4.66   4.58   5.48   5.69   4.93   4.80   4.48   4.80   5.47   5.35   4.86   4.86   4.56   4.89   5.37   5.38   5.26   4.77   5.15   4.94   4.37   4.53   4.17   5.02   5.46   5.65   4.98   5.44   5.06   4.90   4.86   5.11   5.21   5.18   5.62   5.47   5.33
   5.16   5.69   5.56   5.84   5.63   5.11   4.77   5.40   5.09   5.19   4.81   4.91   5.02   4.49   4.35   4.44   4.62   4.49   3.89   4.56   5.21   5.25   5.08   4.66   4.58   5.48   5.69   4.93   4.80   4.48   4.80   5.47   5.35   4.86   4.86   4.56   4.89   5.37   5.38   5.26   4.77   5.15   4.94   4.37   4.53   4.17   5.02   5.46   5.65   4.98   5.44   5.06   4.90   4.86   5.11   5.21   5.18   5.62   5.47   5.33
   5.16   5.69   5.56   5.84   5.63   5.11   4.77   5.40   5.09   5.19   4.81   4.91   5.02   4.49   4.35   4.44   4.62   4.49   3.89   4.56   5.21   5.25   5.08   4.66   4.58   5.48   5.69   4.93   4.80   4.48   4.80   5.47   5.35   4.86   4.86   4.56   4.89   5.37   5.38   5.26   4.77   5.15   4.94   4.37   4.53   4.17   5.02   5.46   5.65   4.98   5.44   5.06   4.90   4.86   5.11   5.21   5.18   5.62   5.47   5.33
   5.16   5.69   5.56   5.84   5.63   5.11   4.77   5.40   5.09   5.19   4.81   4.91   5.02   4.49   4.35   4.44   4.62   4.49   3.89   4.56   5.21   5.25   5.08   4.66   4.58   5.48   5.69   4.93   4.80   4.48   4.80   5.47   5.35   4.86   4.86   4.56   4.89   5.37   5.38   5.26   4.77   5.15   4.94   4.37   4.53   4.17   5.02   5.46   5.65   4.98   5.44   5.06   4.90   4.86   5.11   5.21   5.18   5.62   5.47   5.33
   5.16   5.69   5.56   5.84   5.63   5.11   4.77   5.40   5.09   5.19   4.81   4.91   5.02   4.49   4.35   4.44   4.62   4.49   3.89   4.56   5.21   5.25   5.08   4.66   4.58   5.48   5.69   4.93   4.80   4.48   4.80   5.47   5.35   4.86   4.86   4.56   4.89   5.37   5.38   5.26   4.77   5.15   4.94   4.37   4.53   4.17   5.02   5.46   5.65   4.98   5.44   5.06   4.90   4.86   5.11   5.21   5.18   5.62   5.47   5.33
   5.16   5.69   5.56   5.84   5.63   5.11   4.77   5.40   5.09   5.19   4.81   4.91   5.02   4.49   4.35   4.44   4.62   4.49   3.89   4.56   5.21   5.25   5.08   4.66   4.58   5.48   5.69   4.93   4.80   4.48   4.80   5.47   5.35   4.86   4.86   4.56   4.89   5.37   5.38   5.26   4.77   5.15   4.94   4.37   4.53   4.17   5.02   5.46   5.65   4.98   5.44   5.06   4.90   4.86   5.11   5.21   5.18   5.62   5.47   5.33
   5.16   5.69   5.56   5.84   5.63   5.11   4.77   5.40   5.09   5.19   4.81   4.91   5.02   4.49   4.35   4.44   4.62   4.49   3.89   4.56   5.21   5.25   5.08   4.66   4.58   5.48   5.69   4.93   4.80   4.48   4.80   5.47   5.35   4.86   4.86   4.56   4.89   5.37   5.38   5.26   4.77   5.15   4.94   4.37   4.53   4.17   5.02   5.46   5.65   4.98   5.44   5.06   4.90   4.86   5.11   5.21   5.18   5.62   5.47   5.33
   5.16   5.69   5.56   5.84   5.63   5.11   4.77   5.40   5.09   5.19   4.81   4.91   5.02   4.49   4.35   4.44   4.62   4.49   3.89   4.56   5.21   5.25   5.08   4.66   4.58   5.48   5.69   4.93   4.80   4.48   4.80   5.47   5.35   4.86   4.86   4.56   4.89   5.37   5.38   5.26   4.77   5.15   4.94   4.37   4.53   4.17   5.02   5.46   5.65   4.98   5.44   5.06   4.90   4.86   5.11   5.21   5.18   5.62   5.47   5.33
   5.16   5.69   5.56   5.84   5.63   5.11   4.77   5.40   5.09   5.19   4.81   4.91   5.02   4.49   4.35   4.44   4.62   4.49   3.89   4.56   5.21   5.25   5.08   4.66   4.58   5.48   5.69   4.93   4.80   4.48   4.80   5.47   5.35   4.86   4.86   4.56   4.89   5.37   5.38   5.26   4.77   5.15   4.94   4.37   4.53   4.17   5.02   5.46   5.65   4.98   5.44   5.06   4.90   4.86   5.11   5.21   5.18   5.62   5.47   5.33
   5.16   5.69   5.56   5.84   5.63   5.11   4.77   5.40   5.09   5.19   4.81   4.91   5.02   4.49   4.35   4.44   4.62   4.49   3.89   4.56   5.21   5.25   5.08   4.66   4.58   5.48   5.69   4.93   4.80   4.48   4.80   5.47   5.35   4.86   4.86   4.56   4.89   5.37   5.38   5.26   4.77   5.15   4.94   4.37   4.53   4.17   5.02   5.46   5.65   4.98   5.44   5.06   4.90   4.86   5.11   5.21   5.18   5.62   5.47   5.33
   5.16   5.69   5.56   5.84   5.63   5.11   4.77   5.40   5.09   5.19   4.81   4.91   5.02   4.49   4.35   4.44   4.62   4.49   3.89   4.56   5.21   5.25   5.08   4.66   4.58   5.48   5.69   4.93   4.80   4.48   4.80   5.47   5.35   4.86   4.86   4.56   4.89   5.37   5.38   5.26   4.77   5.15   4.94   4.37   4.53   4.17   5.02   5.46   5.65   4.98   5.44   5.06   4.90   4.86   5.11   5.21   5.18   5.62   5.47   5.33
   5.16   5.69   5.56   5.84   5.63   5.11   4.77   5.40   5.09   5.19   4.81   4.91   5.02   4.49   4.35   4.44   4.62   4.49   3.89   4.56   5.21   5.25   5.08   4.66   4.58   5.48   5.69   4.93   4.80   4.48   4.80   5.47   5.35   4.86   4.86   4.56   4.89   5.37   5.38   5.26   4.77   5.15   4.94   4.37   4.53   4.17   5.02   5.46   5.65   4.98   5.44   5.06   4.90   4.86   5.11   5.21   5.18   5.62   5.47   5.33
   5.16   5.69   5.56   5.84   5.63   5.11   4.77   5.40   5.09   5.19   4.81   4.91   5.02   4.49   4.35   4.44   4.62   4.49   3.89   4.56   5.21   5.25   5.08   4.66   4.58   5.48   5.69   4.93   4.80   4.48   4.80   5.47   5.35   4.86   4.86   4.56   4.89   5.37   5.38   5.26   4.77   5.15   4.94   4.37   4.53   4.17   5.02   5.46   5.65   4.98   5.44   5.06   4.90   4.86   5.11   5.21   5.18   5.62   5.47   5.33
   5.16   5.69   5.56   5.84   5.63   5.11   4.77   5.40   5.09   5.19   4.81   4.91   5.02   4.49   4.35   4.44   4.62   4.49   3.89   4.56   5.21   5.25   5.08   4.66   4.58   5.48   5.69   4.93   4.80   4.48   4.80   5.47   5.35   4.86   4.86   4.56   4.89   5.37   5.38   5.26   4.77   5.15   4.94   4.37   4.53   4.17   5.02   5.46   5.65   4.98   5.44   5.06   4.90   4.86   5.11   5.21   5.18   5.62   5.47   5.33
   5.16   5.69   5.56   5.84   5.63   5.11   4.77   5.40   5.09   5.19   4.81   4.91   5.02   4.49   4.35   4.44   4.62   4.49   3.89   4.56   5.21   5.25   5.08   4.66   4.58   5.48   5.69   4.93   4.80   4.48   4.80   5.47   5.35   4.86   4.86   4.56   4.89   5.37   5.38   5.26   4.77   5.15   4.94   4.37   4.53   4.17   5.02   5.46   5.65   4.98   5.44   5.06   4.90   4.86   5.11   5.21   5.18   5.62   5.47   5.33
   5.16   5.69   5.56   5.84   5.63   5.11   4.77   5.40   5.09   5.19   4.81   4.91   5.02   4.49   4.35   4.44   4.62   4.49   3.89   4.56   5.21   5.25   5.08   4.66   4.58   5.48   5.69   4.93   4.80   4.48   4.80   5.47   5.35   4.86   4.86   4.56   4.89   5.37   5.38   5.26   4.77   5.15   4.94   4.37   4.53   4.17   5.02   5.46   5.65   4.98   5.44   5.06   4.90   4.86   5.11   5.21   5.18   5.62   5.47   5.33
   5.16   5.69   5.56   5.84   5.63   5.11   4.77   5.40   5.09   5.19   4.81   4.91   5.02   4.49   4.35   4.44   4.62   4.49   3.89   4.56   5.21   5.25   5.08   4.66   4.58   5.48   5.69   4.93   4.80   4.48   4.80   5.47   5.35   4.86   4.86   4.56   4.89   5.37   5.38   5.26   4.77   5.15   4.94   4.37   4.53   4.17   5.02   5.46   5.65   4.98   5.44   5.06   4.90   4.86   5.11   5.21   5.18   5.62   5.47   5.33
   5.16   5.69   5.56   5.84   5.63   5.11   4.77   5.40   5.09   5.19   4.81   4.91   5.02   4.49   4.35   4.44   4.62   4.49   3.89   4.56   5.21   5.25   5.08   4.66   4.58   5.48   5.69   4.93   4.80   4.48   4.80   5.47   5.35   4.86   4.86   4.56   4.89   5.37   5.38   5.26   4.77   5.15   4.94   4.37   4.53   4.17   5.02   5.46   5.65   4.98   5.44   5.06   4.90   4.86   5.11   5.21   5.18   5.62   5.47   5.33
   5.16   5.69   5.56   5.84   5.63   5.11   4.77   5.40   5.09   5.19   4.81   4.91   5.02   4.49   4.35   4.44   4.62   4.49   3.89   4.56   5.21   5.25   5.08   4.66   4.58   5.48   5.69   4.93   4.80   4.48   4.80   5.47   5.35   4.86   4.86   4.56   4.89   5.37   5.38   5.26   4.77   5.15   4.94   4.37   4.53   4.17   5.02   5.46   5.65   4.98   5.44   5.06   4.90   4.86   5.11   5.21   5.18   5.62   5.47   5.33
   5.16   5.69   5.56   5.84   5.63   5.11   4.77   5.40   5.09   5.19   4.81   4.91   5.02   4.49   4.35   4.44   4.62   4.49   3.89   4.56   5.21   5.25   5.08   4.66   4.58   5.48   5.69   4.93   4.80   4.48   4.80   5.47   5.35   4.86   4.86   4.56   4.89   5.37   5.38   5.26   4.77   5.15   4.94   4.37   4.53   4.17   5.02   5.46   5.65   4.98   5.44   5.06   4.90   4.86   5.11   5.21   5.18   5.62   5.47   5.33
   5.16   5.69   5.56   5.84   5.63   5.11   4.77   5.40   5.09   5.19   4.81   4.91   5.02   4.49   4.35   4.44   4.62   4.49   3.89   4.56   5.21   5.25   5.08   4.66   4.58   5.48   5.69   4.93   4.80   4.48   4.80   5.47   5.35   4.86   4.86   4.56   4.89   5.37   5.38   5.26   4.77   5.15   4.94   4.37   4.53   4.17   5.02   5.46   5.65   4.98   5.44   5.06   4.90   4.86   5.11   5.21   5.18   5.62   5.47   5.33
   5.16   5.69   5.56   5.84   5.63   5.11   4.77   5.40   5.09   5.19   4.81   4.91   5.02   4.49   4.35   4.44   4.62   4.49   3.89   4.56   5.21   5.25   5.08   4.66   4.58   5.48   5.69   4.93   4.80   4.48   4.80   5.47   5.35   4.86   4.86   4.56   4.89   5.37   5.38   5.26   4.77   5.15   4.94   4.37   4.53   4.17   5.02   5.46   5.65   4.98   5.44   5.06   4.90   4.86   5.11   5.21   5.18   5.62   5.47   5.33
   5.16   5.69   5.56   5.84   5.63   5.11   4.77   5.40   5.09   5.19   4.81   4.91   5.02   4.49   4.35   4.44   4.62   4.49   3.89   4.56   5.21   5.25   5.08   4.66   4.58   5.48   5.69   4.93   4.80   4.48   4.80   5.47   5.35   4.86   4.86   4.56   4.89   5.37   5.38   5.26   4.77   5.15   4.94   4.37   4.53   4.17   5.02   5.46   5.65   4.98   5.44   5.06   4.90   4.86   5.11   5.21   5.18   5.62   5.47   5.33
   5.16   5.69   5.56   5.84   5.63   5.11   4.77   5.40   5.09   5.19   4.81   4.91   5.02   4.49   4.35   4.44   4.62   4.49   3.89   4.56   5.21   5.25   5.08   4.66   4.58   5.48   5.69   4.93   4.80   4.48   4.80   5.47   5.35   4.86   4.86   4.56   4.89   5.37   5.38   5.26   4.77   5.15   4.94   4.37   4.53   4.17   5.02   5.46   5.65   4.98   5.44   5.06   4.90   4.86   5.11   5.21   5.18   5.62   5.47   5.33
   5.16   5.69   5.56   5.84   5.63   5.11   4.77   5.40   5.09   5.19   4.81   4.91   5.02   4.49   4.35   4.44   4.62   4.49   3.89   4.56   5.21   5.25   5.08   4.66   4.58   5.48   5.69   4.93   4.80   4.48   4.80   5.47   5.35   4.86   4.86   4.56   4.89   5.37   5.38   5.26   4.77   5.15   4.94   4.37   4.53   4.17   5.02   5.46   5.65   4.98   5.44   5.06   4.90   4.86   5.11   5.21   5.18   5.62   5.47   5.33
