# Supplementary material for: Accounting for skill in trend, variability, and autocorrelation facilitates better multi-model projections: Application to the AMOC and temperature time series
Source: PLoS One. 2019 Apr 10;14(4):e0214535. doi: 10.1371/journal.pone.0214535 (PMC6457553; doi:10.1371/journal.pone.0214535)
Supplement: S2 File — (ZIP) [file pone.0214535.s002.zip › input/toshistoricalEastSeaosse/M8_1941_2000_pp_JFM_toshistoricalEastSeaosse_clim.txt]

   9.64   9.39   9.61   9.85   9.99  10.27  10.75  10.41  10.54  10.33   9.40   9.10   8.87   9.24   8.85   8.99   9.70   9.12   8.97   9.25   8.91   9.10   9.32   9.36   9.61   9.54   8.44   8.26   8.47   8.91   9.25   9.18   9.08   8.85   8.38   8.70   8.36   8.30   8.78   8.55   8.22   8.39   8.90   8.74   8.91   9.51   9.20   9.26   8.12   9.03   9.57   9.91   8.77   8.20   8.74   8.98   8.80   8.95   9.25   9.27
   9.64   9.39   9.61   9.85   9.99  10.27  10.75  10.41  10.54  10.33   9.40   9.10   8.87   9.24   8.85   8.99   9.70   9.12   8.97   9.25   8.91   9.10   9.32   9.36   9.61   9.54   8.44   8.26   8.47   8.91   9.25   9.18   9.08   8.85   8.38   8.70   8.36   8.30   8.78   8.55   8.22   8.39   8.90   8.74   8.91   9.51   9.20   9.26   8.12   9.03   9.57   9.91   8.77   8.20   8.74   8.98   8.80   8.95   9.25   9.27
   9.64   9.39   9.61   9.85   9.99  10.27  10.75  10.41  10.54  10.33   9.40   9.10   8.87   9.24   8.85   8.99   9.70   9.12   8.97   9.25   8.91   9.10   9.32   9.36   9.61   9.54   8.44   8.26   8.47   8.91   9.25   9.18   9.08   8.85   8.38   8.70   8.36   8.30   8.78   8.55   8.22   8.39   8.90   8.74   8.91   9.51   9.20   9.26   8.12   9.03   9.57   9.91   8.77   8.20   8.74   8.98   8.80   8.95   9.25   9.27
   9.64   9.39   9.61   9.85   9.99  10.27  10.75  10.41  10.54  10.33   9.40   9.10   8.87   9.24   8.85   8.99   9.70   9.12   8.97   9.25   8.91   9.10   9.32   9.36   9.61   9.54   8.44   8.26   8.47   8.91   9.25   9.18   9.08   8.85   8.38   8.70   8.36   8.30   8.78   8.55   8.22   8.39   8.90   8.74   8.91   9.51   9.20   9.26   8.12   9.03   9.57   9.91   8.77   8.20   8.74   8.98   8.80   8.95   9.25   9.27
   9.64   9.39   9.61   9.85   9.99  10.27  10.75  10.41  10.54  10.33   9.40   9.10   8.87   9.24   8.85   8.99   9.70   9.12   8.97   9.25   8.91   9.10   9.32   9.36   9.61   9.54   8.44   8.26   8.47   8.91   9.25   9.18   9.08   8.85   8.38   8.70   8.36   8.30   8.78   8.55   8.22   8.39   8.90   8.74   8.91   9.51   9.20   9.26   8.12   9.03   9.57   9.91   8.77   8.20   8.74   8.98   8.80   8.95   9.25   9.27
   9.64   9.39   9.61   9.85   9.99  10.27  10.75  10.41  10.54  10.33   9.40   9.10   8.87   9.24   8.85   8.99   9.70   9.12   8.97   9.25   8.91   9.10   9.32   9.36   9.61   9.54   8.44   8.26   8.47   8.91   9.25   9.18   9.08   8.85   8.38   8.70   8.36   8.30   8.78   8.55   8.22   8.39   8.90   8.74   8.91   9.51   9.20   9.26   8.12   9.03   9.57   9.91   8.77   8.20   8.74   8.98   8.80   8.95   9.25   9.27
   9.64   9.39   9.61   9.85   9.99  10.27  10.75  10.41  10.54  10.33   9.40   9.10   8.87   9.24   8.85   8.99   9.70   9.12   8.97   9.25   8.91   9.10   9.32   9.36   9.61   9.54   8.44   8.26   8.47   8.91   9.25   9.18   9.08   8.85   8.38   8.70   8.36   8.30   8.78   8.55   8.22   8.39   8.90   8.74   8.91   9.51   9.20   9.26   8.12   9.03   9.57   9.91   8.77   8.20   8.74   8.98   8.80   8.95   9.25   9.27
   9.64   9.39   9.61   9.85   9.99  10.27  10.75  10.41  10.54  10.33   9.40   9.10   8.87   9.24   8.85   8.99   9.70   9.12   8.97   9.25   8.91   9.10   9.32   9.36   9.61   9.54   8.44   8.26   8.47   8.91   9.25   9.18   9.08   8.85   8.38   8.70   8.36   8.30   8.78   8.55   8.22   8.39   8.90   8.74   8.91   9.51   9.20   9.26   8.12   9.03   9.57   9.91   8.77   8.20   8.74   8.98   8.80   8.95   9.25   9.27
   9.64   9.39   9.61   9.85   9.99  10.27  10.75  10.41  10.54  10.33   9.40   9.10   8.87   9.24   8.85   8.99   9.70   9.12   8.97   9.25   8.91   9.10   9.32   9.36   9.61   9.54   8.44   8.26   8.47   8.91   9.25   9.18   9.08   8.85   8.38   8.70   8.36   8.30   8.78   8.55   8.22   8.39   8.90   8.74   8.91   9.51   9.20   9.26   8.12   9.03   9.57   9.91   8.77   8.20   8.74   8.98   8.80   8.95   9.25   9.27
   9.64   9.39   9.61   9.85   9.99  10.27  10.75  10.41  10.54  10.33   9.40   9.10   8.87   9.24   8.85   8.99   9.70   9.12   8.97   9.25   8.91   9.10   9.32   9.36   9.61   9.54   8.44   8.26   8.47   8.91   9.25   9.18   9.08   8.85   8.38   8.70   8.36   8.30   8.78   8.55   8.22   8.39   8.90   8.74   8.91   9.51   9.20   9.26   8.12   9.03   9.57   9.91   8.77   8.20   8.74   8.98   8.80   8.95   9.25   9.27
   9.64   9.39   9.61   9.85   9.99  10.27  10.75  10.41  10.54  10.33   9.40   9.10   8.87   9.24   8.85   8.99   9.70   9.12   8.97   9.25   8.91   9.10   9.32   9.36   9.61   9.54   8.44   8.26   8.47   8.91   9.25   9.18   9.08   8.85   8.38   8.70   8.36   8.30   8.78   8.55   8.22   8.39   8.90   8.74   8.91   9.51   9.20   9.26   8.12   9.03   9.57   9.91   8.77   8.20   8.74   8.98   8.80   8.95   9.25   9.27
   9.64   9.39   9.61   9.85   9.99  10.27  10.75  10.41  10.54  10.33   9.40   9.10   8.87   9.24   8.85   8.99   9.70   9.12   8.97   9.25   8.91   9.10   9.32   9.36   9.61   9.54   8.44   8.26   8.47   8.91   9.25   9.18   9.08   8.85   8.38   8.70   8.36   8.30   8.78   8.55   8.22   8.39   8.90   8.74   8.91   9.51   9.20   9.26   8.12   9.03   9.57   9.91   8.77   8.20   8.74   8.98   8.80   8.95   9.25   9.27
   9.64   9.39   9.61   9.85   9.99  10.27  10.75  10.41  10.54  10.33   9.40   9.10   8.87   9.24   8.85   8.99   9.70   9.12   8.97   9.25   8.91   9.10   9.32   9.36   9.61   9.54   8.44   8.26   8.47   8.91   9.25   9.18   9.08   8.85   8.38   8.70   8.36   8.30   8.78   8.55   8.22   8.39   8.90   8.74   8.91   9.51   9.20   9.26   8.12   9.03   9.57   9.91   8.77   8.20   8.74   8.98   8.80   8.95   9.25   9.27
   9.64   9.39   9.61   9.85   9.99  10.27  10.75  10.41  10.54  10.33   9.40   9.10   8.87   9.24   8.85   8.99   9.70   9.12   8.97   9.25   8.91   9.10   9.32   9.36   9.61   9.54   8.44   8.26   8.47   8.91   9.25   9.18   9.08   8.85   8.38   8.70   8.36   8.30   8.78   8.55   8.22   8.39   8.90   8.74   8.91   9.51   9.20   9.26   8.12   9.03   9.57   9.91   8.77   8.20   8.74   8.98   8.80   8.95   9.25   9.27
   9.64   9.39   9.61   9.85   9.99  10.27  10.75  10.41  10.54  10.33   9.40   9.10   8.87   9.24   8.85   8.99   9.70   9.12   8.97   9.25   8.91   9.10   9.32   9.36   9.61   9.54   8.44   8.26   8.47   8.91   9.25   9.18   9.08   8.85   8.38   8.70   8.36   8.30   8.78   8.55   8.22   8.39   8.90   8.74   8.91   9.51   9.20   9.26   8.12   9.03   9.57   9.91   8.77   8.20   8.74   8.98   8.80   8.95   9.25   9.27
   9.64   9.39   9.61   9.85   9.99  10.27  10.75  10.41  10.54  10.33   9.40   9.10   8.87   9.24   8.85   8.99   9.70   9.12   8.97   9.25   8.91   9.10   9.32   9.36   9.61   9.54   8.44   8.26   8.47   8.91   9.25   9.18   9.08   8.85   8.38   8.70   8.36   8.30   8.78   8.55   8.22   8.39   8.90   8.74   8.91   9.51   9.20   9.26   8.12   9.03   9.57   9.91   8.77   8.20   8.74   8.98   8.80   8.95   9.25   9.27
   9.64   9.39   9.61   9.85   9.99  10.27  10.75  10.41  10.54  10.33   9.40   9.10   8.87   9.24   8.85   8.99   9.70   9.12   8.97   9.25   8.91   9.10   9.32   9.36   9.61   9.54   8.44   8.26   8.47   8.91   9.25   9.18   9.08   8.85   8.38   8.70   8.36   8.30   8.78   8.55   8.22   8.39   8.90   8.74   8.91   9.51   9.20   9.26   8.12   9.03   9.57   9.91   8.77   8.20   8.74   8.98   8.80   8.95   9.25   9.27
   9.64   9.39   9.61   9.85   9.99  10.27  10.75  10.41  10.54  10.33   9.40   9.10   8.87   9.24   8.85   8.99   9.70   9.12   8.97   9.25   8.91   9.10   9.32   9.36   9.61   9.54   8.44   8.26   8.47   8.91   9.25   9.18   9.08   8.85   8.38   8.70   8.36   8.30   8.78   8.55   8.22   8.39   8.90   8.74   8.91   9.51   9.20   9.26   8.12   9.03   9.57   9.91   8.77   8.20   8.74   8.98   8.80   8.95   9.25   9.27
   9.64   9.39   9.61   9.85   9.99  10.27  10.75  10.41  10.54  10.33   9.40   9.10   8.87   9.24   8.85   8.99   9.70   9.12   8.97   9.25   8.91   9.10   9.32   9.36   9.61   9.54   8.44   8.26   8.47   8.91   9.25   9.18   9.08   8.85   8.38   8.70   8.36   8.30   8.78   8.55   8.22   8.39   8.90   8.74   8.91   9.51   9.20   9.26   8.12   9.03   9.57   9.91   8.77   8.20   8.74   8.98   8.80   8.95   9.25   9.27
   9.64   9.39   9.61   9.85   9.99  10.27  10.75  10.41  10.54  10.33   9.40   9.10   8.87   9.24   8.85   8.99   9.70   9.12   8.97   9.25   8.91   9.10   9.32   9.36   9.61   9.54   8.44   8.26   8.47   8.91   9.25   9.18   9.08   8.85   8.38   8.70   8.36   8.30   8.78   8.55   8.22   8.39   8.90   8.74   8.91   9.51   9.20   9.26   8.12   9.03   9.57   9.91   8.77   8.20   8.74   8.98   8.80   8.95   9.25   9.27
   9.64   9.39   9.61   9.85   9.99  10.27  10.75  10.41  10.54  10.33   9.40   9.10   8.87   9.24   8.85   8.99   9.70   9.12   8.97   9.25   8.91   9.10   9.32   9.36   9.61   9.54   8.44   8.26   8.47   8.91   9.25   9.18   9.08   8.85   8.38   8.70   8.36   8.30   8.78   8.55   8.22   8.39   8.90   8.74   8.91   9.51   9.20   9.26   8.12   9.03   9.57   9.91   8.77   8.20   8.74   8.98   8.80   8.95   9.25   9.27
   9.64   9.39   9.61   9.85   9.99  10.27  10.75  10.41  10.54  10.33   9.40   9.10   8.87   9.24   8.85   8.99   9.70   9.12   8.97   9.25   8.91   9.10   9.32   9.36   9.61   9.54   8.44   8.26   8.47   8.91   9.25   9.18   9.08   8.85   8.38   8.70   8.36   8.30   8.78   8.55   8.22   8.39   8.90   8.74   8.91   9.51   9.20   9.26   8.12   9.03   9.57   9.91   8.77   8.20   8.74   8.98   8.80   8.95   9.25   9.27
   9.64   9.39   9.61   9.85   9.99  10.27  10.75  10.41  10.54  10.33   9.40   9.10   8.87   9.24   8.85   8.99   9.70   9.12   8.97   9.25   8.91   9.10   9.32   9.36   9.61   9.54   8.44   8.26   8.47   8.91   9.25   9.18   9.08   8.85   8.38   8.70   8.36   8.30   8.78   8.55   8.22   8.39   8.90   8.74   8.91   9.51   9.20   9.26   8.12   9.03   9.57   9.91   8.77   8.20   8.74   8.98   8.80   8.95   9.25   9.27
   9.64   9.39   9.61   9.85   9.99  10.27  10.75  10.41  10.54  10.33   9.40   9.10   8.87   9.24   8.85   8.99   9.70   9.12   8.97   9.25   8.91   9.10   9.32   9.36   9.61   9.54   8.44   8.26   8.47   8.91   9.25   9.18   9.08   8.85   8.38   8.70   8.36   8.30   8.78   8.55   8.22   8.39   8.90   8.74   8.91   9.51   9.20   9.26   8.12   9.03   9.57   9.91   8.77   8.20   8.74   8.98   8.80   8.95   9.25   9.27
   9.64   9.39   9.61   9.85   9.99  10.27  10.75  10.41  10.54  10.33   9.40   9.10   8.87   9.24   8.85   8.99   9.70   9.12   8.97   9.25   8.91   9.10   9.32   9.36   9.61   9.54   8.44   8.26   8.47   8.91   9.25   9.18   9.08   8.85   8.38   8.70   8.36   8.30   8.78   8.55   8.22   8.39   8.90   8.74   8.91   9.51   9.20   9.26   8.12   9.03   9.57   9.91   8.77   8.20   8.74   8.98   8.80   8.95   9.25   9.27
   9.64   9.39   9.61   9.85   9.99  10.27  10.75  10.41  10.54  10.33   9.40   9.10   8.87   9.24   8.85   8.99   9.70   9.12   8.97   9.25   8.91   9.10   9.32   9.36   9.61   9.54   8.44   8.26   8.47   8.91   9.25   9.18   9.08   8.85   8.38   8.70   8.36   8.30   8.78   8.55   8.22   8.39   8.90   8.74   8.91   9.51   9.20   9.26   8.12   9.03   9.57   9.91   8.77   8.20   8.74   8.98   8.80   8.95   9.25   9.27
