# Supplementary material for: Accounting for skill in trend, variability, and autocorrelation facilitates better multi-model projections: Application to the AMOC and temperature time series
Source: PLoS One. 2019 Apr 10;14(4):e0214535. doi: 10.1371/journal.pone.0214535 (PMC6457553; doi:10.1371/journal.pone.0214535)
Supplement: S2 File — (ZIP) [file pone.0214535.s002.zip › input/toshistoricalEastSeaosse/M23_1941_2000_pp_JFM_toshistoricalEastSeaosse_clim.txt]

  11.58  12.11  12.01  12.04  11.95  12.14  11.07  12.33  11.43  11.23  12.16  11.87  12.46  13.08  12.89  12.46  12.85  11.55  11.30  11.73  12.07  12.60  11.65  10.72  10.90  11.87  12.60  11.89  11.86  11.77  12.38  11.61  11.78  12.17  11.80  11.56  11.19  11.22  12.32  11.98  11.27  12.34  12.90  12.12  11.11  12.38  11.45  11.47  11.39  11.57  11.69  12.74  11.68  11.73  12.57  11.92  12.04  11.10  11.74  12.53
  11.58  12.11  12.01  12.04  11.95  12.14  11.07  12.33  11.43  11.23  12.16  11.87  12.46  13.08  12.89  12.46  12.85  11.55  11.30  11.73  12.07  12.60  11.65  10.72  10.90  11.87  12.60  11.89  11.86  11.77  12.38  11.61  11.78  12.17  11.80  11.56  11.19  11.22  12.32  11.98  11.27  12.34  12.90  12.12  11.11  12.38  11.45  11.47  11.39  11.57  11.69  12.74  11.68  11.73  12.57  11.92  12.04  11.10  11.74  12.53
  11.58  12.11  12.01  12.04  11.95  12.14  11.07  12.33  11.43  11.23  12.16  11.87  12.46  13.08  12.89  12.46  12.85  11.55  11.30  11.73  12.07  12.60  11.65  10.72  10.90  11.87  12.60  11.89  11.86  11.77  12.38  11.61  11.78  12.17  11.80  11.56  11.19  11.22  12.32  11.98  11.27  12.34  12.90  12.12  11.11  12.38  11.45  11.47  11.39  11.57  11.69  12.74  11.68  11.73  12.57  11.92  12.04  11.10  11.74  12.53
  11.58  12.11  12.01  12.04  11.95  12.14  11.07  12.33  11.43  11.23  12.16  11.87  12.46  13.08  12.89  12.46  12.85  11.55  11.30  11.73  12.07  12.60  11.65  10.72  10.90  11.87  12.60  11.89  11.86  11.77  12.38  11.61  11.78  12.17  11.80  11.56  11.19  11.22  12.32  11.98  11.27  12.34  12.90  12.12  11.11  12.38  11.45  11.47  11.39  11.57  11.69  12.74  11.68  11.73  12.57  11.92  12.04  11.10  11.74  12.53
  11.58  12.11  12.01  12.04  11.95  12.14  11.07  12.33  11.43  11.23  12.16  11.87  12.46  13.08  12.89  12.46  12.85  11.55  11.30  11.73  12.07  12.60  11.65  10.72  10.90  11.87  12.60  11.89  11.86  11.77  12.38  11.61  11.78  12.17  11.80  11.56  11.19  11.22  12.32  11.98  11.27  12.34  12.90  12.12  11.11  12.38  11.45  11.47  11.39  11.57  11.69  12.74  11.68  11.73  12.57  11.92  12.04  11.10  11.74  12.53
  11.58  12.11  12.01  12.04  11.95  12.14  11.07  12.33  11.43  11.23  12.16  11.87  12.46  13.08  12.89  12.46  12.85  11.55  11.30  11.73  12.07  12.60  11.65  10.72  10.90  11.87  12.60  11.89  11.86  11.77  12.38  11.61  11.78  12.17  11.80  11.56  11.19  11.22  12.32  11.98  11.27  12.34  12.90  12.12  11.11  12.38  11.45  11.47  11.39  11.57  11.69  12.74  11.68  11.73  12.57  11.92  12.04  11.10  11.74  12.53
  11.58  12.11  12.01  12.04  11.95  12.14  11.07  12.33  11.43  11.23  12.16  11.87  12.46  13.08  12.89  12.46  12.85  11.55  11.30  11.73  12.07  12.60  11.65  10.72  10.90  11.87  12.60  11.89  11.86  11.77  12.38  11.61  11.78  12.17  11.80  11.56  11.19  11.22  12.32  11.98  11.27  12.34  12.90  12.12  11.11  12.38  11.45  11.47  11.39  11.57  11.69  12.74  11.68  11.73  12.57  11.92  12.04  11.10  11.74  12.53
  11.58  12.11  12.01  12.04  11.95  12.14  11.07  12.33  11.43  11.23  12.16  11.87  12.46  13.08  12.89  12.46  12.85  11.55  11.30  11.73  12.07  12.60  11.65  10.72  10.90  11.87  12.60  11.89  11.86  11.77  12.38  11.61  11.78  12.17  11.80  11.56  11.19  11.22  12.32  11.98  11.27  12.34  12.90  12.12  11.11  12.38  11.45  11.47  11.39  11.57  11.69  12.74  11.68  11.73  12.57  11.92  12.04  11.10  11.74  12.53
  11.58  12.11  12.01  12.04  11.95  12.14  11.07  12.33  11.43  11.23  12.16  11.87  12.46  13.08  12.89  12.46  12.85  11.55  11.30  11.73  12.07  12.60  11.65  10.72  10.90  11.87  12.60  11.89  11.86  11.77  12.38  11.61  11.78  12.17  11.80  11.56  11.19  11.22  12.32  11.98  11.27  12.34  12.90  12.12  11.11  12.38  11.45  11.47  11.39  11.57  11.69  12.74  11.68  11.73  12.57  11.92  12.04  11.10  11.74  12.53
  11.58  12.11  12.01  12.04  11.95  12.14  11.07  12.33  11.43  11.23  12.16  11.87  12.46  13.08  12.89  12.46  12.85  11.55  11.30  11.73  12.07  12.60  11.65  10.72  10.90  11.87  12.60  11.89  11.86  11.77  12.38  11.61  11.78  12.17  11.80  11.56  11.19  11.22  12.32  11.98  11.27  12.34  12.90  12.12  11.11  12.38  11.45  11.47  11.39  11.57  11.69  12.74  11.68  11.73  12.57  11.92  12.04  11.10  11.74  12.53
  11.58  12.11  12.01  12.04  11.95  12.14  11.07  12.33  11.43  11.23  12.16  11.87  12.46  13.08  12.89  12.46  12.85  11.55  11.30  11.73  12.07  12.60  11.65  10.72  10.90  11.87  12.60  11.89  11.86  11.77  12.38  11.61  11.78  12.17  11.80  11.56  11.19  11.22  12.32  11.98  11.27  12.34  12.90  12.12  11.11  12.38  11.45  11.47  11.39  11.57  11.69  12.74  11.68  11.73  12.57  11.92  12.04  11.10  11.74  12.53
  11.58  12.11  12.01  12.04  11.95  12.14  11.07  12.33  11.43  11.23  12.16  11.87  12.46  13.08  12.89  12.46  12.85  11.55  11.30  11.73  12.07  12.60  11.65  10.72  10.90  11.87  12.60  11.89  11.86  11.77  12.38  11.61  11.78  12.17  11.80  11.56  11.19  11.22  12.32  11.98  11.27  12.34  12.90  12.12  11.11  12.38  11.45  11.47  11.39  11.57  11.69  12.74  11.68  11.73  12.57  11.92  12.04  11.10  11.74  12.53
  11.58  12.11  12.01  12.04  11.95  12.14  11.07  12.33  11.43  11.23  12.16  11.87  12.46  13.08  12.89  12.46  12.85  11.55  11.30  11.73  12.07  12.60  11.65  10.72  10.90  11.87  12.60  11.89  11.86  11.77  12.38  11.61  11.78  12.17  11.80  11.56  11.19  11.22  12.32  11.98  11.27  12.34  12.90  12.12  11.11  12.38  11.45  11.47  11.39  11.57  11.69  12.74  11.68  11.73  12.57  11.92  12.04  11.10  11.74  12.53
  11.58  12.11  12.01  12.04  11.95  12.14  11.07  12.33  11.43  11.23  12.16  11.87  12.46  13.08  12.89  12.46  12.85  11.55  11.30  11.73  12.07  12.60  11.65  10.72  10.90  11.87  12.60  11.89  11.86  11.77  12.38  11.61  11.78  12.17  11.80  11.56  11.19  11.22  12.32  11.98  11.27  12.34  12.90  12.12  11.11  12.38  11.45  11.47  11.39  11.57  11.69  12.74  11.68  11.73  12.57  11.92  12.04  11.10  11.74  12.53
  11.58  12.11  12.01  12.04  11.95  12.14  11.07  12.33  11.43  11.23  12.16  11.87  12.46  13.08  12.89  12.46  12.85  11.55  11.30  11.73  12.07  12.60  11.65  10.72  10.90  11.87  12.60  11.89  11.86  11.77  12.38  11.61  11.78  12.17  11.80  11.56  11.19  11.22  12.32  11.98  11.27  12.34  12.90  12.12  11.11  12.38  11.45  11.47  11.39  11.57  11.69  12.74  11.68  11.73  12.57  11.92  12.04  11.10  11.74  12.53
  11.58  12.11  12.01  12.04  11.95  12.14  11.07  12.33  11.43  11.23  12.16  11.87  12.46  13.08  12.89  12.46  12.85  11.55  11.30  11.73  12.07  12.60  11.65  10.72  10.90  11.87  12.60  11.89  11.86  11.77  12.38  11.61  11.78  12.17  11.80  11.56  11.19  11.22  12.32  11.98  11.27  12.34  12.90  12.12  11.11  12.38  11.45  11.47  11.39  11.57  11.69  12.74  11.68  11.73  12.57  11.92  12.04  11.10  11.74  12.53
  11.58  12.11  12.01  12.04  11.95  12.14  11.07  12.33  11.43  11.23  12.16  11.87  12.46  13.08  12.89  12.46  12.85  11.55  11.30  11.73  12.07  12.60  11.65  10.72  10.90  11.87  12.60  11.89  11.86  11.77  12.38  11.61  11.78  12.17  11.80  11.56  11.19  11.22  12.32  11.98  11.27  12.34  12.90  12.12  11.11  12.38  11.45  11.47  11.39  11.57  11.69  12.74  11.68  11.73  12.57  11.92  12.04  11.10  11.74  12.53
  11.58  12.11  12.01  12.04  11.95  12.14  11.07  12.33  11.43  11.23  12.16  11.87  12.46  13.08  12.89  12.46  12.85  11.55  11.30  11.73  12.07  12.60  11.65  10.72  10.90  11.87  12.60  11.89  11.86  11.77  12.38  11.61  11.78  12.17  11.80  11.56  11.19  11.22  12.32  11.98  11.27  12.34  12.90  12.12  11.11  12.38  11.45  11.47  11.39  11.57  11.69  12.74  11.68  11.73  12.57  11.92  12.04  11.10  11.74  12.53
  11.58  12.11  12.01  12.04  11.95  12.14  11.07  12.33  11.43  11.23  12.16  11.87  12.46  13.08  12.89  12.46  12.85  11.55  11.30  11.73  12.07  12.60  11.65  10.72  10.90  11.87  12.60  11.89  11.86  11.77  12.38  11.61  11.78  12.17  11.80  11.56  11.19  11.22  12.32  11.98  11.27  12.34  12.90  12.12  11.11  12.38  11.45  11.47  11.39  11.57  11.69  12.74  11.68  11.73  12.57  11.92  12.04  11.10  11.74  12.53
  11.58  12.11  12.01  12.04  11.95  12.14  11.07  12.33  11.43  11.23  12.16  11.87  12.46  13.08  12.89  12.46  12.85  11.55  11.30  11.73  12.07  12.60  11.65  10.72  10.90  11.87  12.60  11.89  11.86  11.77  12.38  11.61  11.78  12.17  11.80  11.56  11.19  11.22  12.32  11.98  11.27  12.34  12.90  12.12  11.11  12.38  11.45  11.47  11.39  11.57  11.69  12.74  11.68  11.73  12.57  11.92  12.04  11.10  11.74  12.53
  11.58  12.11  12.01  12.04  11.95  12.14  11.07  12.33  11.43  11.23  12.16  11.87  12.46  13.08  12.89  12.46  12.85  11.55  11.30  11.73  12.07  12.60  11.65  10.72  10.90  11.87  12.60  11.89  11.86  11.77  12.38  11.61  11.78  12.17  11.80  11.56  11.19  11.22  12.32  11.98  11.27  12.34  12.90  12.12  11.11  12.38  11.45  11.47  11.39  11.57  11.69  12.74  11.68  11.73  12.57  11.92  12.04  11.10  11.74  12.53
  11.58  12.11  12.01  12.04  11.95  12.14  11.07  12.33  11.43  11.23  12.16  11.87  12.46  13.08  12.89  12.46  12.85  11.55  11.30  11.73  12.07  12.60  11.65  10.72  10.90  11.87  12.60  11.89  11.86  11.77  12.38  11.61  11.78  12.17  11.80  11.56  11.19  11.22  12.32  11.98  11.27  12.34  12.90  12.12  11.11  12.38  11.45  11.47  11.39  11.57  11.69  12.74  11.68  11.73  12.57  11.92  12.04  11.10  11.74  12.53
  11.58  12.11  12.01  12.04  11.95  12.14  11.07  12.33  11.43  11.23  12.16  11.87  12.46  13.08  12.89  12.46  12.85  11.55  11.30  11.73  12.07  12.60  11.65  10.72  10.90  11.87  12.60  11.89  11.86  11.77  12.38  11.61  11.78  12.17  11.80  11.56  11.19  11.22  12.32  11.98  11.27  12.34  12.90  12.12  11.11  12.38  11.45  11.47  11.39  11.57  11.69  12.74  11.68  11.73  12.57  11.92  12.04  11.10  11.74  12.53
  11.58  12.11  12.01  12.04  11.95  12.14  11.07  12.33  11.43  11.23  12.16  11.87  12.46  13.08  12.89  12.46  12.85  11.55  11.30  11.73  12.07  12.60  11.65  10.72  10.90  11.87  12.60  11.89  11.86  11.77  12.38  11.61  11.78  12.17  11.80  11.56  11.19  11.22  12.32  11.98  11.27  12.34  12.90  12.12  11.11  12.38  11.45  11.47  11.39  11.57  11.69  12.74  11.68  11.73  12.57  11.92  12.04  11.10  11.74  12.53
  11.58  12.11  12.01  12.04  11.95  12.14  11.07  12.33  11.43  11.23  12.16  11.87  12.46  13.08  12.89  12.46  12.85  11.55  11.30  11.73  12.07  12.60  11.65  10.72  10.90  11.87  12.60  11.89  11.86  11.77  12.38  11.61  11.78  12.17  11.80  11.56  11.19  11.22  12.32  11.98  11.27  12.34  12.90  12.12  11.11  12.38  11.45  11.47  11.39  11.57  11.69  12.74  11.68  11.73  12.57  11.92  12.04  11.10  11.74  12.53
  11.58  12.11  12.01  12.04  11.95  12.14  11.07  12.33  11.43  11.23  12.16  11.87  12.46  13.08  12.89  12.46  12.85  11.55  11.30  11.73  12.07  12.60  11.65  10.72  10.90  11.87  12.60  11.89  11.86  11.77  12.38  11.61  11.78  12.17  11.80  11.56  11.19  11.22  12.32  11.98  11.27  12.34  12.90  12.12  11.11  12.38  11.45  11.47  11.39  11.57  11.69  12.74  11.68  11.73  12.57  11.92  12.04  11.10  11.74  12.53
