# Supplementary material for: Accounting for skill in trend, variability, and autocorrelation facilitates better multi-model projections: Application to the AMOC and temperature time series
Source: PLoS One. 2019 Apr 10;14(4):e0214535. doi: 10.1371/journal.pone.0214535 (PMC6457553; doi:10.1371/journal.pone.0214535)
Supplement: S2 File — (ZIP) [file pone.0214535.s002.zip › input/toshistoricalEastSeaosse/M12_1941_2000_pp_JFM_toshistoricalEastSeaosse_clim.txt]

  11.45  10.98  10.77  12.04  10.45  11.70  10.90  11.19   9.85  12.01  11.79  10.90  11.10  12.06  11.97  10.72  11.31  12.14  10.81  10.55  10.23   9.82  11.31  11.24  11.86  10.70  11.83  10.86  11.17  11.09  11.49  10.67  10.63  11.40  11.15  12.29  11.03  11.57  10.63  12.49  11.84  11.29  10.69  11.05  11.44  10.87  11.42  12.08  11.27  11.75  10.68  11.19  11.05  11.99  11.49  10.78  11.01  11.51  10.91  11.74
  11.45  10.98  10.77  12.04  10.45  11.70  10.90  11.19   9.85  12.01  11.79  10.90  11.10  12.06  11.97  10.72  11.31  12.14  10.81  10.55  10.23   9.82  11.31  11.24  11.86  10.70  11.83  10.86  11.17  11.09  11.49  10.67  10.63  11.40  11.15  12.29  11.03  11.57  10.63  12.49  11.84  11.29  10.69  11.05  11.44  10.87  11.42  12.08  11.27  11.75  10.68  11.19  11.05  11.99  11.49  10.78  11.01  11.51  10.91  11.74
  11.45  10.98  10.77  12.04  10.45  11.70  10.90  11.19   9.85  12.01  11.79  10.90  11.10  12.06  11.97  10.72  11.31  12.14  10.81  10.55  10.23   9.82  11.31  11.24  11.86  10.70  11.83  10.86  11.17  11.09  11.49  10.67  10.63  11.40  11.15  12.29  11.03  11.57  10.63  12.49  11.84  11.29  10.69  11.05  11.44  10.87  11.42  12.08  11.27  11.75  10.68  11.19  11.05  11.99  11.49  10.78  11.01  11.51  10.91  11.74
  11.45  10.98  10.77  12.04  10.45  11.70  10.90  11.19   9.85  12.01  11.79  10.90  11.10  12.06  11.97  10.72  11.31  12.14  10.81  10.55  10.23   9.82  11.31  11.24  11.86  10.70  11.83  10.86  11.17  11.09  11.49  10.67  10.63  11.40  11.15  12.29  11.03  11.57  10.63  12.49  11.84  11.29  10.69  11.05  11.44  10.87  11.42  12.08  11.27  11.75  10.68  11.19  11.05  11.99  11.49  10.78  11.01  11.51  10.91  11.74
  11.45  10.98  10.77  12.04  10.45  11.70  10.90  11.19   9.85  12.01  11.79  10.90  11.10  12.06  11.97  10.72  11.31  12.14  10.81  10.55  10.23   9.82  11.31  11.24  11.86  10.70  11.83  10.86  11.17  11.09  11.49  10.67  10.63  11.40  11.15  12.29  11.03  11.57  10.63  12.49  11.84  11.29  10.69  11.05  11.44  10.87  11.42  12.08  11.27  11.75  10.68  11.19  11.05  11.99  11.49  10.78  11.01  11.51  10.91  11.74
  11.45  10.98  10.77  12.04  10.45  11.70  10.90  11.19   9.85  12.01  11.79  10.90  11.10  12.06  11.97  10.72  11.31  12.14  10.81  10.55  10.23   9.82  11.31  11.24  11.86  10.70  11.83  10.86  11.17  11.09  11.49  10.67  10.63  11.40  11.15  12.29  11.03  11.57  10.63  12.49  11.84  11.29  10.69  11.05  11.44  10.87  11.42  12.08  11.27  11.75  10.68  11.19  11.05  11.99  11.49  10.78  11.01  11.51  10.91  11.74
  11.45  10.98  10.77  12.04  10.45  11.70  10.90  11.19   9.85  12.01  11.79  10.90  11.10  12.06  11.97  10.72  11.31  12.14  10.81  10.55  10.23   9.82  11.31  11.24  11.86  10.70  11.83  10.86  11.17  11.09  11.49  10.67  10.63  11.40  11.15  12.29  11.03  11.57  10.63  12.49  11.84  11.29  10.69  11.05  11.44  10.87  11.42  12.08  11.27  11.75  10.68  11.19  11.05  11.99  11.49  10.78  11.01  11.51  10.91  11.74
  11.45  10.98  10.77  12.04  10.45  11.70  10.90  11.19   9.85  12.01  11.79  10.90  11.10  12.06  11.97  10.72  11.31  12.14  10.81  10.55  10.23   9.82  11.31  11.24  11.86  10.70  11.83  10.86  11.17  11.09  11.49  10.67  10.63  11.40  11.15  12.29  11.03  11.57  10.63  12.49  11.84  11.29  10.69  11.05  11.44  10.87  11.42  12.08  11.27  11.75  10.68  11.19  11.05  11.99  11.49  10.78  11.01  11.51  10.91  11.74
  11.45  10.98  10.77  12.04  10.45  11.70  10.90  11.19   9.85  12.01  11.79  10.90  11.10  12.06  11.97  10.72  11.31  12.14  10.81  10.55  10.23   9.82  11.31  11.24  11.86  10.70  11.83  10.86  11.17  11.09  11.49  10.67  10.63  11.40  11.15  12.29  11.03  11.57  10.63  12.49  11.84  11.29  10.69  11.05  11.44  10.87  11.42  12.08  11.27  11.75  10.68  11.19  11.05  11.99  11.49  10.78  11.01  11.51  10.91  11.74
  11.45  10.98  10.77  12.04  10.45  11.70  10.90  11.19   9.85  12.01  11.79  10.90  11.10  12.06  11.97  10.72  11.31  12.14  10.81  10.55  10.23   9.82  11.31  11.24  11.86  10.70  11.83  10.86  11.17  11.09  11.49  10.67  10.63  11.40  11.15  12.29  11.03  11.57  10.63  12.49  11.84  11.29  10.69  11.05  11.44  10.87  11.42  12.08  11.27  11.75  10.68  11.19  11.05  11.99  11.49  10.78  11.01  11.51  10.91  11.74
  11.45  10.98  10.77  12.04  10.45  11.70  10.90  11.19   9.85  12.01  11.79  10.90  11.10  12.06  11.97  10.72  11.31  12.14  10.81  10.55  10.23   9.82  11.31  11.24  11.86  10.70  11.83  10.86  11.17  11.09  11.49  10.67  10.63  11.40  11.15  12.29  11.03  11.57  10.63  12.49  11.84  11.29  10.69  11.05  11.44  10.87  11.42  12.08  11.27  11.75  10.68  11.19  11.05  11.99  11.49  10.78  11.01  11.51  10.91  11.74
  11.45  10.98  10.77  12.04  10.45  11.70  10.90  11.19   9.85  12.01  11.79  10.90  11.10  12.06  11.97  10.72  11.31  12.14  10.81  10.55  10.23   9.82  11.31  11.24  11.86  10.70  11.83  10.86  11.17  11.09  11.49  10.67  10.63  11.40  11.15  12.29  11.03  11.57  10.63  12.49  11.84  11.29  10.69  11.05  11.44  10.87  11.42  12.08  11.27  11.75  10.68  11.19  11.05  11.99  11.49  10.78  11.01  11.51  10.91  11.74
  11.45  10.98  10.77  12.04  10.45  11.70  10.90  11.19   9.85  12.01  11.79  10.90  11.10  12.06  11.97  10.72  11.31  12.14  10.81  10.55  10.23   9.82  11.31  11.24  11.86  10.70  11.83  10.86  11.17  11.09  11.49  10.67  10.63  11.40  11.15  12.29  11.03  11.57  10.63  12.49  11.84  11.29  10.69  11.05  11.44  10.87  11.42  12.08  11.27  11.75  10.68  11.19  11.05  11.99  11.49  10.78  11.01  11.51  10.91  11.74
  11.45  10.98  10.77  12.04  10.45  11.70  10.90  11.19   9.85  12.01  11.79  10.90  11.10  12.06  11.97  10.72  11.31  12.14  10.81  10.55  10.23   9.82  11.31  11.24  11.86  10.70  11.83  10.86  11.17  11.09  11.49  10.67  10.63  11.40  11.15  12.29  11.03  11.57  10.63  12.49  11.84  11.29  10.69  11.05  11.44  10.87  11.42  12.08  11.27  11.75  10.68  11.19  11.05  11.99  11.49  10.78  11.01  11.51  10.91  11.74
  11.45  10.98  10.77  12.04  10.45  11.70  10.90  11.19   9.85  12.01  11.79  10.90  11.10  12.06  11.97  10.72  11.31  12.14  10.81  10.55  10.23   9.82  11.31  11.24  11.86  10.70  11.83  10.86  11.17  11.09  11.49  10.67  10.63  11.40  11.15  12.29  11.03  11.57  10.63  12.49  11.84  11.29  10.69  11.05  11.44  10.87  11.42  12.08  11.27  11.75  10.68  11.19  11.05  11.99  11.49  10.78  11.01  11.51  10.91  11.74
  11.45  10.98  10.77  12.04  10.45  11.70  10.90  11.19   9.85  12.01  11.79  10.90  11.10  12.06  11.97  10.72  11.31  12.14  10.81  10.55  10.23   9.82  11.31  11.24  11.86  10.70  11.83  10.86  11.17  11.09  11.49  10.67  10.63  11.40  11.15  12.29  11.03  11.57  10.63  12.49  11.84  11.29  10.69  11.05  11.44  10.87  11.42  12.08  11.27  11.75  10.68  11.19  11.05  11.99  11.49  10.78  11.01  11.51  10.91  11.74
  11.45  10.98  10.77  12.04  10.45  11.70  10.90  11.19   9.85  12.01  11.79  10.90  11.10  12.06  11.97  10.72  11.31  12.14  10.81  10.55  10.23   9.82  11.31  11.24  11.86  10.70  11.83  10.86  11.17  11.09  11.49  10.67  10.63  11.40  11.15  12.29  11.03  11.57  10.63  12.49  11.84  11.29  10.69  11.05  11.44  10.87  11.42  12.08  11.27  11.75  10.68  11.19  11.05  11.99  11.49  10.78  11.01  11.51  10.91  11.74
  11.45  10.98  10.77  12.04  10.45  11.70  10.90  11.19   9.85  12.01  11.79  10.90  11.10  12.06  11.97  10.72  11.31  12.14  10.81  10.55  10.23   9.82  11.31  11.24  11.86  10.70  11.83  10.86  11.17  11.09  11.49  10.67  10.63  11.40  11.15  12.29  11.03  11.57  10.63  12.49  11.84  11.29  10.69  11.05  11.44  10.87  11.42  12.08  11.27  11.75  10.68  11.19  11.05  11.99  11.49  10.78  11.01  11.51  10.91  11.74
  11.45  10.98  10.77  12.04  10.45  11.70  10.90  11.19   9.85  12.01  11.79  10.90  11.10  12.06  11.97  10.72  11.31  12.14  10.81  10.55  10.23   9.82  11.31  11.24  11.86  10.70  11.83  10.86  11.17  11.09  11.49  10.67  10.63  11.40  11.15  12.29  11.03  11.57  10.63  12.49  11.84  11.29  10.69  11.05  11.44  10.87  11.42  12.08  11.27  11.75  10.68  11.19  11.05  11.99  11.49  10.78  11.01  11.51  10.91  11.74
  11.45  10.98  10.77  12.04  10.45  11.70  10.90  11.19   9.85  12.01  11.79  10.90  11.10  12.06  11.97  10.72  11.31  12.14  10.81  10.55  10.23   9.82  11.31  11.24  11.86  10.70  11.83  10.86  11.17  11.09  11.49  10.67  10.63  11.40  11.15  12.29  11.03  11.57  10.63  12.49  11.84  11.29  10.69  11.05  11.44  10.87  11.42  12.08  11.27  11.75  10.68  11.19  11.05  11.99  11.49  10.78  11.01  11.51  10.91  11.74
  11.45  10.98  10.77  12.04  10.45  11.70  10.90  11.19   9.85  12.01  11.79  10.90  11.10  12.06  11.97  10.72  11.31  12.14  10.81  10.55  10.23   9.82  11.31  11.24  11.86  10.70  11.83  10.86  11.17  11.09  11.49  10.67  10.63  11.40  11.15  12.29  11.03  11.57  10.63  12.49  11.84  11.29  10.69  11.05  11.44  10.87  11.42  12.08  11.27  11.75  10.68  11.19  11.05  11.99  11.49  10.78  11.01  11.51  10.91  11.74
  11.45  10.98  10.77  12.04  10.45  11.70  10.90  11.19   9.85  12.01  11.79  10.90  11.10  12.06  11.97  10.72  11.31  12.14  10.81  10.55  10.23   9.82  11.31  11.24  11.86  10.70  11.83  10.86  11.17  11.09  11.49  10.67  10.63  11.40  11.15  12.29  11.03  11.57  10.63  12.49  11.84  11.29  10.69  11.05  11.44  10.87  11.42  12.08  11.27  11.75  10.68  11.19  11.05  11.99  11.49  10.78  11.01  11.51  10.91  11.74
  11.45  10.98  10.77  12.04  10.45  11.70  10.90  11.19   9.85  12.01  11.79  10.90  11.10  12.06  11.97  10.72  11.31  12.14  10.81  10.55  10.23   9.82  11.31  11.24  11.86  10.70  11.83  10.86  11.17  11.09  11.49  10.67  10.63  11.40  11.15  12.29  11.03  11.57  10.63  12.49  11.84  11.29  10.69  11.05  11.44  10.87  11.42  12.08  11.27  11.75  10.68  11.19  11.05  11.99  11.49  10.78  11.01  11.51  10.91  11.74
  11.45  10.98  10.77  12.04  10.45  11.70  10.90  11.19   9.85  12.01  11.79  10.90  11.10  12.06  11.97  10.72  11.31  12.14  10.81  10.55  10.23   9.82  11.31  11.24  11.86  10.70  11.83  10.86  11.17  11.09  11.49  10.67  10.63  11.40  11.15  12.29  11.03  11.57  10.63  12.49  11.84  11.29  10.69  11.05  11.44  10.87  11.42  12.08  11.27  11.75  10.68  11.19  11.05  11.99  11.49  10.78  11.01  11.51  10.91  11.74
  11.45  10.98  10.77  12.04  10.45  11.70  10.90  11.19   9.85  12.01  11.79  10.90  11.10  12.06  11.97  10.72  11.31  12.14  10.81  10.55  10.23   9.82  11.31  11.24  11.86  10.70  11.83  10.86  11.17  11.09  11.49  10.67  10.63  11.40  11.15  12.29  11.03  11.57  10.63  12.49  11.84  11.29  10.69  11.05  11.44  10.87  11.42  12.08  11.27  11.75  10.68  11.19  11.05  11.99  11.49  10.78  11.01  11.51  10.91  11.74
  11.45  10.98  10.77  12.04  10.45  11.70  10.90  11.19   9.85  12.01  11.79  10.90  11.10  12.06  11.97  10.72  11.31  12.14  10.81  10.55  10.23   9.82  11.31  11.24  11.86  10.70  11.83  10.86  11.17  11.09  11.49  10.67  10.63  11.40  11.15  12.29  11.03  11.57  10.63  12.49  11.84  11.29  10.69  11.05  11.44  10.87  11.42  12.08  11.27  11.75  10.68  11.19  11.05  11.99  11.49  10.78  11.01  11.51  10.91  11.74
