# Supplementary material for: Accounting for skill in trend, variability, and autocorrelation facilitates better multi-model projections: Application to the AMOC and temperature time series
Source: PLoS One. 2019 Apr 10;14(4):e0214535. doi: 10.1371/journal.pone.0214535 (PMC6457553; doi:10.1371/journal.pone.0214535)
Supplement: S2 File — (ZIP) [file pone.0214535.s002.zip › input/toshistoricalEastSeaosse/M6_1941_2000_pp_JFM_toshistoricalEastSeaosse_clim.txt]

   9.50  10.28   9.89  10.82  10.22   9.44  10.22   9.50   9.66   8.71   9.43   9.63   9.60   9.15   9.15  10.26  11.37  10.73   9.85  10.01   9.74   9.01   9.88   8.78   9.35   9.28  10.89  10.48   8.92   8.58  10.39   9.02  10.48  10.13  10.42   9.60   9.15   8.28   9.52   9.32  10.08   9.22   9.42  10.37   9.97   9.08   9.90  10.67   9.88   9.85   9.09   9.04   9.04  10.23   9.28   9.02   7.93   8.45   8.25  10.74
   9.50  10.28   9.89  10.82  10.22   9.44  10.22   9.50   9.66   8.71   9.43   9.63   9.60   9.15   9.15  10.26  11.37  10.73   9.85  10.01   9.74   9.01   9.88   8.78   9.35   9.28  10.89  10.48   8.92   8.58  10.39   9.02  10.48  10.13  10.42   9.60   9.15   8.28   9.52   9.32  10.08   9.22   9.42  10.37   9.97   9.08   9.90  10.67   9.88   9.85   9.09   9.04   9.04  10.23   9.28   9.02   7.93   8.45   8.25  10.74
   9.50  10.28   9.89  10.82  10.22   9.44  10.22   9.50   9.66   8.71   9.43   9.63   9.60   9.15   9.15  10.26  11.37  10.73   9.85  10.01   9.74   9.01   9.88   8.78   9.35   9.28  10.89  10.48   8.92   8.58  10.39   9.02  10.48  10.13  10.42   9.60   9.15   8.28   9.52   9.32  10.08   9.22   9.42  10.37   9.97   9.08   9.90  10.67   9.88   9.85   9.09   9.04   9.04  10.23   9.28   9.02   7.93   8.45   8.25  10.74
   9.50  10.28   9.89  10.82  10.22   9.44  10.22   9.50   9.66   8.71   9.43   9.63   9.60   9.15   9.15  10.26  11.37  10.73   9.85  10.01   9.74   9.01   9.88   8.78   9.35   9.28  10.89  10.48   8.92   8.58  10.39   9.02  10.48  10.13  10.42   9.60   9.15   8.28   9.52   9.32  10.08   9.22   9.42  10.37   9.97   9.08   9.90  10.67   9.88   9.85   9.09   9.04   9.04  10.23   9.28   9.02   7.93   8.45   8.25  10.74
   9.50  10.28   9.89  10.82  10.22   9.44  10.22   9.50   9.66   8.71   9.43   9.63   9.60   9.15   9.15  10.26  11.37  10.73   9.85  10.01   9.74   9.01   9.88   8.78   9.35   9.28  10.89  10.48   8.92   8.58  10.39   9.02  10.48  10.13  10.42   9.60   9.15   8.28   9.52   9.32  10.08   9.22   9.42  10.37   9.97   9.08   9.90  10.67   9.88   9.85   9.09   9.04   9.04  10.23   9.28   9.02   7.93   8.45   8.25  10.74
   9.50  10.28   9.89  10.82  10.22   9.44  10.22   9.50   9.66   8.71   9.43   9.63   9.60   9.15   9.15  10.26  11.37  10.73   9.85  10.01   9.74   9.01   9.88   8.78   9.35   9.28  10.89  10.48   8.92   8.58  10.39   9.02  10.48  10.13  10.42   9.60   9.15   8.28   9.52   9.32  10.08   9.22   9.42  10.37   9.97   9.08   9.90  10.67   9.88   9.85   9.09   9.04   9.04  10.23   9.28   9.02   7.93   8.45   8.25  10.74
   9.50  10.28   9.89  10.82  10.22   9.44  10.22   9.50   9.66   8.71   9.43   9.63   9.60   9.15   9.15  10.26  11.37  10.73   9.85  10.01   9.74   9.01   9.88   8.78   9.35   9.28  10.89  10.48   8.92   8.58  10.39   9.02  10.48  10.13  10.42   9.60   9.15   8.28   9.52   9.32  10.08   9.22   9.42  10.37   9.97   9.08   9.90  10.67   9.88   9.85   9.09   9.04   9.04  10.23   9.28   9.02   7.93   8.45   8.25  10.74
   9.50  10.28   9.89  10.82  10.22   9.44  10.22   9.50   9.66   8.71   9.43   9.63   9.60   9.15   9.15  10.26  11.37  10.73   9.85  10.01   9.74   9.01   9.88   8.78   9.35   9.28  10.89  10.48   8.92   8.58  10.39   9.02  10.48  10.13  10.42   9.60   9.15   8.28   9.52   9.32  10.08   9.22   9.42  10.37   9.97   9.08   9.90  10.67   9.88   9.85   9.09   9.04   9.04  10.23   9.28   9.02   7.93   8.45   8.25  10.74
   9.50  10.28   9.89  10.82  10.22   9.44  10.22   9.50   9.66   8.71   9.43   9.63   9.60   9.15   9.15  10.26  11.37  10.73   9.85  10.01   9.74   9.01   9.88   8.78   9.35   9.28  10.89  10.48   8.92   8.58  10.39   9.02  10.48  10.13  10.42   9.60   9.15   8.28   9.52   9.32  10.08   9.22   9.42  10.37   9.97   9.08   9.90  10.67   9.88   9.85   9.09   9.04   9.04  10.23   9.28   9.02   7.93   8.45   8.25  10.74
   9.50  10.28   9.89  10.82  10.22   9.44  10.22   9.50   9.66   8.71   9.43   9.63   9.60   9.15   9.15  10.26  11.37  10.73   9.85  10.01   9.74   9.01   9.88   8.78   9.35   9.28  10.89  10.48   8.92   8.58  10.39   9.02  10.48  10.13  10.42   9.60   9.15   8.28   9.52   9.32  10.08   9.22   9.42  10.37   9.97   9.08   9.90  10.67   9.88   9.85   9.09   9.04   9.04  10.23   9.28   9.02   7.93   8.45   8.25  10.74
   9.50  10.28   9.89  10.82  10.22   9.44  10.22   9.50   9.66   8.71   9.43   9.63   9.60   9.15   9.15  10.26  11.37  10.73   9.85  10.01   9.74   9.01   9.88   8.78   9.35   9.28  10.89  10.48   8.92   8.58  10.39   9.02  10.48  10.13  10.42   9.60   9.15   8.28   9.52   9.32  10.08   9.22   9.42  10.37   9.97   9.08   9.90  10.67   9.88   9.85   9.09   9.04   9.04  10.23   9.28   9.02   7.93   8.45   8.25  10.74
   9.50  10.28   9.89  10.82  10.22   9.44  10.22   9.50   9.66   8.71   9.43   9.63   9.60   9.15   9.15  10.26  11.37  10.73   9.85  10.01   9.74   9.01   9.88   8.78   9.35   9.28  10.89  10.48   8.92   8.58  10.39   9.02  10.48  10.13  10.42   9.60   9.15   8.28   9.52   9.32  10.08   9.22   9.42  10.37   9.97   9.08   9.90  10.67   9.88   9.85   9.09   9.04   9.04  10.23   9.28   9.02   7.93   8.45   8.25  10.74
   9.50  10.28   9.89  10.82  10.22   9.44  10.22   9.50   9.66   8.71   9.43   9.63   9.60   9.15   9.15  10.26  11.37  10.73   9.85  10.01   9.74   9.01   9.88   8.78   9.35   9.28  10.89  10.48   8.92   8.58  10.39   9.02  10.48  10.13  10.42   9.60   9.15   8.28   9.52   9.32  10.08   9.22   9.42  10.37   9.97   9.08   9.90  10.67   9.88   9.85   9.09   9.04   9.04  10.23   9.28   9.02   7.93   8.45   8.25  10.74
   9.50  10.28   9.89  10.82  10.22   9.44  10.22   9.50   9.66   8.71   9.43   9.63   9.60   9.15   9.15  10.26  11.37  10.73   9.85  10.01   9.74   9.01   9.88   8.78   9.35   9.28  10.89  10.48   8.92   8.58  10.39   9.02  10.48  10.13  10.42   9.60   9.15   8.28   9.52   9.32  10.08   9.22   9.42  10.37   9.97   9.08   9.90  10.67   9.88   9.85   9.09   9.04   9.04  10.23   9.28   9.02   7.93   8.45   8.25  10.74
   9.50  10.28   9.89  10.82  10.22   9.44  10.22   9.50   9.66   8.71   9.43   9.63   9.60   9.15   9.15  10.26  11.37  10.73   9.85  10.01   9.74   9.01   9.88   8.78   9.35   9.28  10.89  10.48   8.92   8.58  10.39   9.02  10.48  10.13  10.42   9.60   9.15   8.28   9.52   9.32  10.08   9.22   9.42  10.37   9.97   9.08   9.90  10.67   9.88   9.85   9.09   9.04   9.04  10.23   9.28   9.02   7.93   8.45   8.25  10.74
   9.50  10.28   9.89  10.82  10.22   9.44  10.22   9.50   9.66   8.71   9.43   9.63   9.60   9.15   9.15  10.26  11.37  10.73   9.85  10.01   9.74   9.01   9.88   8.78   9.35   9.28  10.89  10.48   8.92   8.58  10.39   9.02  10.48  10.13  10.42   9.60   9.15   8.28   9.52   9.32  10.08   9.22   9.42  10.37   9.97   9.08   9.90  10.67   9.88   9.85   9.09   9.04   9.04  10.23   9.28   9.02   7.93   8.45   8.25  10.74
   9.50  10.28   9.89  10.82  10.22   9.44  10.22   9.50   9.66   8.71   9.43   9.63   9.60   9.15   9.15  10.26  11.37  10.73   9.85  10.01   9.74   9.01   9.88   8.78   9.35   9.28  10.89  10.48   8.92   8.58  10.39   9.02  10.48  10.13  10.42   9.60   9.15   8.28   9.52   9.32  10.08   9.22   9.42  10.37   9.97   9.08   9.90  10.67   9.88   9.85   9.09   9.04   9.04  10.23   9.28   9.02   7.93   8.45   8.25  10.74
   9.50  10.28   9.89  10.82  10.22   9.44  10.22   9.50   9.66   8.71   9.43   9.63   9.60   9.15   9.15  10.26  11.37  10.73   9.85  10.01   9.74   9.01   9.88   8.78   9.35   9.28  10.89  10.48   8.92   8.58  10.39   9.02  10.48  10.13  10.42   9.60   9.15   8.28   9.52   9.32  10.08   9.22   9.42  10.37   9.97   9.08   9.90  10.67   9.88   9.85   9.09   9.04   9.04  10.23   9.28   9.02   7.93   8.45   8.25  10.74
   9.50  10.28   9.89  10.82  10.22   9.44  10.22   9.50   9.66   8.71   9.43   9.63   9.60   9.15   9.15  10.26  11.37  10.73   9.85  10.01   9.74   9.01   9.88   8.78   9.35   9.28  10.89  10.48   8.92   8.58  10.39   9.02  10.48  10.13  10.42   9.60   9.15   8.28   9.52   9.32  10.08   9.22   9.42  10.37   9.97   9.08   9.90  10.67   9.88   9.85   9.09   9.04   9.04  10.23   9.28   9.02   7.93   8.45   8.25  10.74
   9.50  10.28   9.89  10.82  10.22   9.44  10.22   9.50   9.66   8.71   9.43   9.63   9.60   9.15   9.15  10.26  11.37  10.73   9.85  10.01   9.74   9.01   9.88   8.78   9.35   9.28  10.89  10.48   8.92   8.58  10.39   9.02  10.48  10.13  10.42   9.60   9.15   8.28   9.52   9.32  10.08   9.22   9.42  10.37   9.97   9.08   9.90  10.67   9.88   9.85   9.09   9.04   9.04  10.23   9.28   9.02   7.93   8.45   8.25  10.74
   9.50  10.28   9.89  10.82  10.22   9.44  10.22   9.50   9.66   8.71   9.43   9.63   9.60   9.15   9.15  10.26  11.37  10.73   9.85  10.01   9.74   9.01   9.88   8.78   9.35   9.28  10.89  10.48   8.92   8.58  10.39   9.02  10.48  10.13  10.42   9.60   9.15   8.28   9.52   9.32  10.08   9.22   9.42  10.37   9.97   9.08   9.90  10.67   9.88   9.85   9.09   9.04   9.04  10.23   9.28   9.02   7.93   8.45   8.25  10.74
   9.50  10.28   9.89  10.82  10.22   9.44  10.22   9.50   9.66   8.71   9.43   9.63   9.60   9.15   9.15  10.26  11.37  10.73   9.85  10.01   9.74   9.01   9.88   8.78   9.35   9.28  10.89  10.48   8.92   8.58  10.39   9.02  10.48  10.13  10.42   9.60   9.15   8.28   9.52   9.32  10.08   9.22   9.42  10.37   9.97   9.08   9.90  10.67   9.88   9.85   9.09   9.04   9.04  10.23   9.28   9.02   7.93   8.45   8.25  10.74
   9.50  10.28   9.89  10.82  10.22   9.44  10.22   9.50   9.66   8.71   9.43   9.63   9.60   9.15   9.15  10.26  11.37  10.73   9.85  10.01   9.74   9.01   9.88   8.78   9.35   9.28  10.89  10.48   8.92   8.58  10.39   9.02  10.48  10.13  10.42   9.60   9.15   8.28   9.52   9.32  10.08   9.22   9.42  10.37   9.97   9.08   9.90  10.67   9.88   9.85   9.09   9.04   9.04  10.23   9.28   9.02   7.93   8.45   8.25  10.74
   9.50  10.28   9.89  10.82  10.22   9.44  10.22   9.50   9.66   8.71   9.43   9.63   9.60   9.15   9.15  10.26  11.37  10.73   9.85  10.01   9.74   9.01   9.88   8.78   9.35   9.28  10.89  10.48   8.92   8.58  10.39   9.02  10.48  10.13  10.42   9.60   9.15   8.28   9.52   9.32  10.08   9.22   9.42  10.37   9.97   9.08   9.90  10.67   9.88   9.85   9.09   9.04   9.04  10.23   9.28   9.02   7.93   8.45   8.25  10.74
   9.50  10.28   9.89  10.82  10.22   9.44  10.22   9.50   9.66   8.71   9.43   9.63   9.60   9.15   9.15  10.26  11.37  10.73   9.85  10.01   9.74   9.01   9.88   8.78   9.35   9.28  10.89  10.48   8.92   8.58  10.39   9.02  10.48  10.13  10.42   9.60   9.15   8.28   9.52   9.32  10.08   9.22   9.42  10.37   9.97   9.08   9.90  10.67   9.88   9.85   9.09   9.04   9.04  10.23   9.28   9.02   7.93   8.45   8.25  10.74
   9.50  10.28   9.89  10.82  10.22   9.44  10.22   9.50   9.66   8.71   9.43   9.63   9.60   9.15   9.15  10.26  11.37  10.73   9.85  10.01   9.74   9.01   9.88   8.78   9.35   9.28  10.89  10.48   8.92   8.58  10.39   9.02  10.48  10.13  10.42   9.60   9.15   8.28   9.52   9.32  10.08   9.22   9.42  10.37   9.97   9.08   9.90  10.67   9.88   9.85   9.09   9.04   9.04  10.23   9.28   9.02   7.93   8.45   8.25  10.74
