# Supplementary material for: Accounting for skill in trend, variability, and autocorrelation facilitates better multi-model projections: Application to the AMOC and temperature time series
Source: PLoS One. 2019 Apr 10;14(4):e0214535. doi: 10.1371/journal.pone.0214535 (PMC6457553; doi:10.1371/journal.pone.0214535)
Supplement: S2 File — (ZIP) [file pone.0214535.s002.zip › input/toshistoricalEastSeaosse/M5_1941_2000_pp_JFM_toshistoricalEastSeaosse_clim.txt]

  11.42  12.10  11.44  11.73  11.23  12.16  11.36  12.19  12.47  11.43  11.77  12.09  10.86  11.74  11.58  12.18  12.49  11.95  11.57  11.36  11.54  11.63  11.61  11.33  11.59  10.91  11.47  11.61  11.81  11.10  11.66  12.19  11.68  11.77  11.17  11.57  11.11  11.32  10.84  11.50  12.03  11.82  11.68  12.11  12.26  12.63  12.73  12.91  12.03  12.42  11.74  12.15  12.50  13.20  12.21  11.86  11.84  11.37  11.69  12.49
  11.42  12.10  11.44  11.73  11.23  12.16  11.36  12.19  12.47  11.43  11.77  12.09  10.86  11.74  11.58  12.18  12.49  11.95  11.57  11.36  11.54  11.63  11.61  11.33  11.59  10.91  11.47  11.61  11.81  11.10  11.66  12.19  11.68  11.77  11.17  11.57  11.11  11.32  10.84  11.50  12.03  11.82  11.68  12.11  12.26  12.63  12.73  12.91  12.03  12.42  11.74  12.15  12.50  13.20  12.21  11.86  11.84  11.37  11.69  12.49
  11.42  12.10  11.44  11.73  11.23  12.16  11.36  12.19  12.47  11.43  11.77  12.09  10.86  11.74  11.58  12.18  12.49  11.95  11.57  11.36  11.54  11.63  11.61  11.33  11.59  10.91  11.47  11.61  11.81  11.10  11.66  12.19  11.68  11.77  11.17  11.57  11.11  11.32  10.84  11.50  12.03  11.82  11.68  12.11  12.26  12.63  12.73  12.91  12.03  12.42  11.74  12.15  12.50  13.20  12.21  11.86  11.84  11.37  11.69  12.49
  11.42  12.10  11.44  11.73  11.23  12.16  11.36  12.19  12.47  11.43  11.77  12.09  10.86  11.74  11.58  12.18  12.49  11.95  11.57  11.36  11.54  11.63  11.61  11.33  11.59  10.91  11.47  11.61  11.81  11.10  11.66  12.19  11.68  11.77  11.17  11.57  11.11  11.32  10.84  11.50  12.03  11.82  11.68  12.11  12.26  12.63  12.73  12.91  12.03  12.42  11.74  12.15  12.50  13.20  12.21  11.86  11.84  11.37  11.69  12.49
  11.42  12.10  11.44  11.73  11.23  12.16  11.36  12.19  12.47  11.43  11.77  12.09  10.86  11.74  11.58  12.18  12.49  11.95  11.57  11.36  11.54  11.63  11.61  11.33  11.59  10.91  11.47  11.61  11.81  11.10  11.66  12.19  11.68  11.77  11.17  11.57  11.11  11.32  10.84  11.50  12.03  11.82  11.68  12.11  12.26  12.63  12.73  12.91  12.03  12.42  11.74  12.15  12.50  13.20  12.21  11.86  11.84  11.37  11.69  12.49
  11.42  12.10  11.44  11.73  11.23  12.16  11.36  12.19  12.47  11.43  11.77  12.09  10.86  11.74  11.58  12.18  12.49  11.95  11.57  11.36  11.54  11.63  11.61  11.33  11.59  10.91  11.47  11.61  11.81  11.10  11.66  12.19  11.68  11.77  11.17  11.57  11.11  11.32  10.84  11.50  12.03  11.82  11.68  12.11  12.26  12.63  12.73  12.91  12.03  12.42  11.74  12.15  12.50  13.20  12.21  11.86  11.84  11.37  11.69  12.49
  11.42  12.10  11.44  11.73  11.23  12.16  11.36  12.19  12.47  11.43  11.77  12.09  10.86  11.74  11.58  12.18  12.49  11.95  11.57  11.36  11.54  11.63  11.61  11.33  11.59  10.91  11.47  11.61  11.81  11.10  11.66  12.19  11.68  11.77  11.17  11.57  11.11  11.32  10.84  11.50  12.03  11.82  11.68  12.11  12.26  12.63  12.73  12.91  12.03  12.42  11.74  12.15  12.50  13.20  12.21  11.86  11.84  11.37  11.69  12.49
  11.42  12.10  11.44  11.73  11.23  12.16  11.36  12.19  12.47  11.43  11.77  12.09  10.86  11.74  11.58  12.18  12.49  11.95  11.57  11.36  11.54  11.63  11.61  11.33  11.59  10.91  11.47  11.61  11.81  11.10  11.66  12.19  11.68  11.77  11.17  11.57  11.11  11.32  10.84  11.50  12.03  11.82  11.68  12.11  12.26  12.63  12.73  12.91  12.03  12.42  11.74  12.15  12.50  13.20  12.21  11.86  11.84  11.37  11.69  12.49
  11.42  12.10  11.44  11.73  11.23  12.16  11.36  12.19  12.47  11.43  11.77  12.09  10.86  11.74  11.58  12.18  12.49  11.95  11.57  11.36  11.54  11.63  11.61  11.33  11.59  10.91  11.47  11.61  11.81  11.10  11.66  12.19  11.68  11.77  11.17  11.57  11.11  11.32  10.84  11.50  12.03  11.82  11.68  12.11  12.26  12.63  12.73  12.91  12.03  12.42  11.74  12.15  12.50  13.20  12.21  11.86  11.84  11.37  11.69  12.49
  11.42  12.10  11.44  11.73  11.23  12.16  11.36  12.19  12.47  11.43  11.77  12.09  10.86  11.74  11.58  12.18  12.49  11.95  11.57  11.36  11.54  11.63  11.61  11.33  11.59  10.91  11.47  11.61  11.81  11.10  11.66  12.19  11.68  11.77  11.17  11.57  11.11  11.32  10.84  11.50  12.03  11.82  11.68  12.11  12.26  12.63  12.73  12.91  12.03  12.42  11.74  12.15  12.50  13.20  12.21  11.86  11.84  11.37  11.69  12.49
  11.42  12.10  11.44  11.73  11.23  12.16  11.36  12.19  12.47  11.43  11.77  12.09  10.86  11.74  11.58  12.18  12.49  11.95  11.57  11.36  11.54  11.63  11.61  11.33  11.59  10.91  11.47  11.61  11.81  11.10  11.66  12.19  11.68  11.77  11.17  11.57  11.11  11.32  10.84  11.50  12.03  11.82  11.68  12.11  12.26  12.63  12.73  12.91  12.03  12.42  11.74  12.15  12.50  13.20  12.21  11.86  11.84  11.37  11.69  12.49
  11.42  12.10  11.44  11.73  11.23  12.16  11.36  12.19  12.47  11.43  11.77  12.09  10.86  11.74  11.58  12.18  12.49  11.95  11.57  11.36  11.54  11.63  11.61  11.33  11.59  10.91  11.47  11.61  11.81  11.10  11.66  12.19  11.68  11.77  11.17  11.57  11.11  11.32  10.84  11.50  12.03  11.82  11.68  12.11  12.26  12.63  12.73  12.91  12.03  12.42  11.74  12.15  12.50  13.20  12.21  11.86  11.84  11.37  11.69  12.49
  11.42  12.10  11.44  11.73  11.23  12.16  11.36  12.19  12.47  11.43  11.77  12.09  10.86  11.74  11.58  12.18  12.49  11.95  11.57  11.36  11.54  11.63  11.61  11.33  11.59  10.91  11.47  11.61  11.81  11.10  11.66  12.19  11.68  11.77  11.17  11.57  11.11  11.32  10.84  11.50  12.03  11.82  11.68  12.11  12.26  12.63  12.73  12.91  12.03  12.42  11.74  12.15  12.50  13.20  12.21  11.86  11.84  11.37  11.69  12.49
  11.42  12.10  11.44  11.73  11.23  12.16  11.36  12.19  12.47  11.43  11.77  12.09  10.86  11.74  11.58  12.18  12.49  11.95  11.57  11.36  11.54  11.63  11.61  11.33  11.59  10.91  11.47  11.61  11.81  11.10  11.66  12.19  11.68  11.77  11.17  11.57  11.11  11.32  10.84  11.50  12.03  11.82  11.68  12.11  12.26  12.63  12.73  12.91  12.03  12.42  11.74  12.15  12.50  13.20  12.21  11.86  11.84  11.37  11.69  12.49
  11.42  12.10  11.44  11.73  11.23  12.16  11.36  12.19  12.47  11.43  11.77  12.09  10.86  11.74  11.58  12.18  12.49  11.95  11.57  11.36  11.54  11.63  11.61  11.33  11.59  10.91  11.47  11.61  11.81  11.10  11.66  12.19  11.68  11.77  11.17  11.57  11.11  11.32  10.84  11.50  12.03  11.82  11.68  12.11  12.26  12.63  12.73  12.91  12.03  12.42  11.74  12.15  12.50  13.20  12.21  11.86  11.84  11.37  11.69  12.49
  11.42  12.10  11.44  11.73  11.23  12.16  11.36  12.19  12.47  11.43  11.77  12.09  10.86  11.74  11.58  12.18  12.49  11.95  11.57  11.36  11.54  11.63  11.61  11.33  11.59  10.91  11.47  11.61  11.81  11.10  11.66  12.19  11.68  11.77  11.17  11.57  11.11  11.32  10.84  11.50  12.03  11.82  11.68  12.11  12.26  12.63  12.73  12.91  12.03  12.42  11.74  12.15  12.50  13.20  12.21  11.86  11.84  11.37  11.69  12.49
  11.42  12.10  11.44  11.73  11.23  12.16  11.36  12.19  12.47  11.43  11.77  12.09  10.86  11.74  11.58  12.18  12.49  11.95  11.57  11.36  11.54  11.63  11.61  11.33  11.59  10.91  11.47  11.61  11.81  11.10  11.66  12.19  11.68  11.77  11.17  11.57  11.11  11.32  10.84  11.50  12.03  11.82  11.68  12.11  12.26  12.63  12.73  12.91  12.03  12.42  11.74  12.15  12.50  13.20  12.21  11.86  11.84  11.37  11.69  12.49
  11.42  12.10  11.44  11.73  11.23  12.16  11.36  12.19  12.47  11.43  11.77  12.09  10.86  11.74  11.58  12.18  12.49  11.95  11.57  11.36  11.54  11.63  11.61  11.33  11.59  10.91  11.47  11.61  11.81  11.10  11.66  12.19  11.68  11.77  11.17  11.57  11.11  11.32  10.84  11.50  12.03  11.82  11.68  12.11  12.26  12.63  12.73  12.91  12.03  12.42  11.74  12.15  12.50  13.20  12.21  11.86  11.84  11.37  11.69  12.49
  11.42  12.10  11.44  11.73  11.23  12.16  11.36  12.19  12.47  11.43  11.77  12.09  10.86  11.74  11.58  12.18  12.49  11.95  11.57  11.36  11.54  11.63  11.61  11.33  11.59  10.91  11.47  11.61  11.81  11.10  11.66  12.19  11.68  11.77  11.17  11.57  11.11  11.32  10.84  11.50  12.03  11.82  11.68  12.11  12.26  12.63  12.73  12.91  12.03  12.42  11.74  12.15  12.50  13.20  12.21  11.86  11.84  11.37  11.69  12.49
  11.42  12.10  11.44  11.73  11.23  12.16  11.36  12.19  12.47  11.43  11.77  12.09  10.86  11.74  11.58  12.18  12.49  11.95  11.57  11.36  11.54  11.63  11.61  11.33  11.59  10.91  11.47  11.61  11.81  11.10  11.66  12.19  11.68  11.77  11.17  11.57  11.11  11.32  10.84  11.50  12.03  11.82  11.68  12.11  12.26  12.63  12.73  12.91  12.03  12.42  11.74  12.15  12.50  13.20  12.21  11.86  11.84  11.37  11.69  12.49
  11.42  12.10  11.44  11.73  11.23  12.16  11.36  12.19  12.47  11.43  11.77  12.09  10.86  11.74  11.58  12.18  12.49  11.95  11.57  11.36  11.54  11.63  11.61  11.33  11.59  10.91  11.47  11.61  11.81  11.10  11.66  12.19  11.68  11.77  11.17  11.57  11.11  11.32  10.84  11.50  12.03  11.82  11.68  12.11  12.26  12.63  12.73  12.91  12.03  12.42  11.74  12.15  12.50  13.20  12.21  11.86  11.84  11.37  11.69  12.49
  11.42  12.10  11.44  11.73  11.23  12.16  11.36  12.19  12.47  11.43  11.77  12.09  10.86  11.74  11.58  12.18  12.49  11.95  11.57  11.36  11.54  11.63  11.61  11.33  11.59  10.91  11.47  11.61  11.81  11.10  11.66  12.19  11.68  11.77  11.17  11.57  11.11  11.32  10.84  11.50  12.03  11.82  11.68  12.11  12.26  12.63  12.73  12.91  12.03  12.42  11.74  12.15  12.50  13.20  12.21  11.86  11.84  11.37  11.69  12.49
  11.42  12.10  11.44  11.73  11.23  12.16  11.36  12.19  12.47  11.43  11.77  12.09  10.86  11.74  11.58  12.18  12.49  11.95  11.57  11.36  11.54  11.63  11.61  11.33  11.59  10.91  11.47  11.61  11.81  11.10  11.66  12.19  11.68  11.77  11.17  11.57  11.11  11.32  10.84  11.50  12.03  11.82  11.68  12.11  12.26  12.63  12.73  12.91  12.03  12.42  11.74  12.15  12.50  13.20  12.21  11.86  11.84  11.37  11.69  12.49
  11.42  12.10  11.44  11.73  11.23  12.16  11.36  12.19  12.47  11.43  11.77  12.09  10.86  11.74  11.58  12.18  12.49  11.95  11.57  11.36  11.54  11.63  11.61  11.33  11.59  10.91  11.47  11.61  11.81  11.10  11.66  12.19  11.68  11.77  11.17  11.57  11.11  11.32  10.84  11.50  12.03  11.82  11.68  12.11  12.26  12.63  12.73  12.91  12.03  12.42  11.74  12.15  12.50  13.20  12.21  11.86  11.84  11.37  11.69  12.49
  11.42  12.10  11.44  11.73  11.23  12.16  11.36  12.19  12.47  11.43  11.77  12.09  10.86  11.74  11.58  12.18  12.49  11.95  11.57  11.36  11.54  11.63  11.61  11.33  11.59  10.91  11.47  11.61  11.81  11.10  11.66  12.19  11.68  11.77  11.17  11.57  11.11  11.32  10.84  11.50  12.03  11.82  11.68  12.11  12.26  12.63  12.73  12.91  12.03  12.42  11.74  12.15  12.50  13.20  12.21  11.86  11.84  11.37  11.69  12.49
  11.42  12.10  11.44  11.73  11.23  12.16  11.36  12.19  12.47  11.43  11.77  12.09  10.86  11.74  11.58  12.18  12.49  11.95  11.57  11.36  11.54  11.63  11.61  11.33  11.59  10.91  11.47  11.61  11.81  11.10  11.66  12.19  11.68  11.77  11.17  11.57  11.11  11.32  10.84  11.50  12.03  11.82  11.68  12.11  12.26  12.63  12.73  12.91  12.03  12.42  11.74  12.15  12.50  13.20  12.21  11.86  11.84  11.37  11.69  12.49
