# Supplementary material for: Accounting for skill in trend, variability, and autocorrelation facilitates better multi-model projections: Application to the AMOC and temperature time series
Source: PLoS One. 2019 Apr 10;14(4):e0214535. doi: 10.1371/journal.pone.0214535 (PMC6457553; doi:10.1371/journal.pone.0214535)
Supplement: S2 File — (ZIP) [file pone.0214535.s002.zip › input/toshistoricalEastSeaosse/M11_1941_2000_pp_JFM_toshistoricalEastSeaosse_clim.txt]

  10.94  10.96  11.08  11.11  10.61  11.36  11.80  11.37  11.60  10.58  10.00   9.74  10.08  10.67  10.86  11.37  11.78  11.08  11.40  11.82  10.95  11.49  10.95  11.01  12.22  11.23  11.53  11.24  10.95  11.26  10.82  11.01  11.60  10.76  10.93  11.37  10.72  10.76  11.95  11.59  11.54  11.04  10.99  11.47  11.12  11.58  11.21  11.29  11.16  11.92  12.07  11.74  11.03  11.28  10.92  10.51  11.76  11.35  10.70  10.40
  10.94  10.96  11.08  11.11  10.61  11.36  11.80  11.37  11.60  10.58  10.00   9.74  10.08  10.67  10.86  11.37  11.78  11.08  11.40  11.82  10.95  11.49  10.95  11.01  12.22  11.23  11.53  11.24  10.95  11.26  10.82  11.01  11.60  10.76  10.93  11.37  10.72  10.76  11.95  11.59  11.54  11.04  10.99  11.47  11.12  11.58  11.21  11.29  11.16  11.92  12.07  11.74  11.03  11.28  10.92  10.51  11.76  11.35  10.70  10.40
  10.94  10.96  11.08  11.11  10.61  11.36  11.80  11.37  11.60  10.58  10.00   9.74  10.08  10.67  10.86  11.37  11.78  11.08  11.40  11.82  10.95  11.49  10.95  11.01  12.22  11.23  11.53  11.24  10.95  11.26  10.82  11.01  11.60  10.76  10.93  11.37  10.72  10.76  11.95  11.59  11.54  11.04  10.99  11.47  11.12  11.58  11.21  11.29  11.16  11.92  12.07  11.74  11.03  11.28  10.92  10.51  11.76  11.35  10.70  10.40
  10.94  10.96  11.08  11.11  10.61  11.36  11.80  11.37  11.60  10.58  10.00   9.74  10.08  10.67  10.86  11.37  11.78  11.08  11.40  11.82  10.95  11.49  10.95  11.01  12.22  11.23  11.53  11.24  10.95  11.26  10.82  11.01  11.60  10.76  10.93  11.37  10.72  10.76  11.95  11.59  11.54  11.04  10.99  11.47  11.12  11.58  11.21  11.29  11.16  11.92  12.07  11.74  11.03  11.28  10.92  10.51  11.76  11.35  10.70  10.40
  10.94  10.96  11.08  11.11  10.61  11.36  11.80  11.37  11.60  10.58  10.00   9.74  10.08  10.67  10.86  11.37  11.78  11.08  11.40  11.82  10.95  11.49  10.95  11.01  12.22  11.23  11.53  11.24  10.95  11.26  10.82  11.01  11.60  10.76  10.93  11.37  10.72  10.76  11.95  11.59  11.54  11.04  10.99  11.47  11.12  11.58  11.21  11.29  11.16  11.92  12.07  11.74  11.03  11.28  10.92  10.51  11.76  11.35  10.70  10.40
  10.94  10.96  11.08  11.11  10.61  11.36  11.80  11.37  11.60  10.58  10.00   9.74  10.08  10.67  10.86  11.37  11.78  11.08  11.40  11.82  10.95  11.49  10.95  11.01  12.22  11.23  11.53  11.24  10.95  11.26  10.82  11.01  11.60  10.76  10.93  11.37  10.72  10.76  11.95  11.59  11.54  11.04  10.99  11.47  11.12  11.58  11.21  11.29  11.16  11.92  12.07  11.74  11.03  11.28  10.92  10.51  11.76  11.35  10.70  10.40
  10.94  10.96  11.08  11.11  10.61  11.36  11.80  11.37  11.60  10.58  10.00   9.74  10.08  10.67  10.86  11.37  11.78  11.08  11.40  11.82  10.95  11.49  10.95  11.01  12.22  11.23  11.53  11.24  10.95  11.26  10.82  11.01  11.60  10.76  10.93  11.37  10.72  10.76  11.95  11.59  11.54  11.04  10.99  11.47  11.12  11.58  11.21  11.29  11.16  11.92  12.07  11.74  11.03  11.28  10.92  10.51  11.76  11.35  10.70  10.40
  10.94  10.96  11.08  11.11  10.61  11.36  11.80  11.37  11.60  10.58  10.00   9.74  10.08  10.67  10.86  11.37  11.78  11.08  11.40  11.82  10.95  11.49  10.95  11.01  12.22  11.23  11.53  11.24  10.95  11.26  10.82  11.01  11.60  10.76  10.93  11.37  10.72  10.76  11.95  11.59  11.54  11.04  10.99  11.47  11.12  11.58  11.21  11.29  11.16  11.92  12.07  11.74  11.03  11.28  10.92  10.51  11.76  11.35  10.70  10.40
  10.94  10.96  11.08  11.11  10.61  11.36  11.80  11.37  11.60  10.58  10.00   9.74  10.08  10.67  10.86  11.37  11.78  11.08  11.40  11.82  10.95  11.49  10.95  11.01  12.22  11.23  11.53  11.24  10.95  11.26  10.82  11.01  11.60  10.76  10.93  11.37  10.72  10.76  11.95  11.59  11.54  11.04  10.99  11.47  11.12  11.58  11.21  11.29  11.16  11.92  12.07  11.74  11.03  11.28  10.92  10.51  11.76  11.35  10.70  10.40
  10.94  10.96  11.08  11.11  10.61  11.36  11.80  11.37  11.60  10.58  10.00   9.74  10.08  10.67  10.86  11.37  11.78  11.08  11.40  11.82  10.95  11.49  10.95  11.01  12.22  11.23  11.53  11.24  10.95  11.26  10.82  11.01  11.60  10.76  10.93  11.37  10.72  10.76  11.95  11.59  11.54  11.04  10.99  11.47  11.12  11.58  11.21  11.29  11.16  11.92  12.07  11.74  11.03  11.28  10.92  10.51  11.76  11.35  10.70  10.40
  10.94  10.96  11.08  11.11  10.61  11.36  11.80  11.37  11.60  10.58  10.00   9.74  10.08  10.67  10.86  11.37  11.78  11.08  11.40  11.82  10.95  11.49  10.95  11.01  12.22  11.23  11.53  11.24  10.95  11.26  10.82  11.01  11.60  10.76  10.93  11.37  10.72  10.76  11.95  11.59  11.54  11.04  10.99  11.47  11.12  11.58  11.21  11.29  11.16  11.92  12.07  11.74  11.03  11.28  10.92  10.51  11.76  11.35  10.70  10.40
  10.94  10.96  11.08  11.11  10.61  11.36  11.80  11.37  11.60  10.58  10.00   9.74  10.08  10.67  10.86  11.37  11.78  11.08  11.40  11.82  10.95  11.49  10.95  11.01  12.22  11.23  11.53  11.24  10.95  11.26  10.82  11.01  11.60  10.76  10.93  11.37  10.72  10.76  11.95  11.59  11.54  11.04  10.99  11.47  11.12  11.58  11.21  11.29  11.16  11.92  12.07  11.74  11.03  11.28  10.92  10.51  11.76  11.35  10.70  10.40
  10.94  10.96  11.08  11.11  10.61  11.36  11.80  11.37  11.60  10.58  10.00   9.74  10.08  10.67  10.86  11.37  11.78  11.08  11.40  11.82  10.95  11.49  10.95  11.01  12.22  11.23  11.53  11.24  10.95  11.26  10.82  11.01  11.60  10.76  10.93  11.37  10.72  10.76  11.95  11.59  11.54  11.04  10.99  11.47  11.12  11.58  11.21  11.29  11.16  11.92  12.07  11.74  11.03  11.28  10.92  10.51  11.76  11.35  10.70  10.40
  10.94  10.96  11.08  11.11  10.61  11.36  11.80  11.37  11.60  10.58  10.00   9.74  10.08  10.67  10.86  11.37  11.78  11.08  11.40  11.82  10.95  11.49  10.95  11.01  12.22  11.23  11.53  11.24  10.95  11.26  10.82  11.01  11.60  10.76  10.93  11.37  10.72  10.76  11.95  11.59  11.54  11.04  10.99  11.47  11.12  11.58  11.21  11.29  11.16  11.92  12.07  11.74  11.03  11.28  10.92  10.51  11.76  11.35  10.70  10.40
  10.94  10.96  11.08  11.11  10.61  11.36  11.80  11.37  11.60  10.58  10.00   9.74  10.08  10.67  10.86  11.37  11.78  11.08  11.40  11.82  10.95  11.49  10.95  11.01  12.22  11.23  11.53  11.24  10.95  11.26  10.82  11.01  11.60  10.76  10.93  11.37  10.72  10.76  11.95  11.59  11.54  11.04  10.99  11.47  11.12  11.58  11.21  11.29  11.16  11.92  12.07  11.74  11.03  11.28  10.92  10.51  11.76  11.35  10.70  10.40
  10.94  10.96  11.08  11.11  10.61  11.36  11.80  11.37  11.60  10.58  10.00   9.74  10.08  10.67  10.86  11.37  11.78  11.08  11.40  11.82  10.95  11.49  10.95  11.01  12.22  11.23  11.53  11.24  10.95  11.26  10.82  11.01  11.60  10.76  10.93  11.37  10.72  10.76  11.95  11.59  11.54  11.04  10.99  11.47  11.12  11.58  11.21  11.29  11.16  11.92  12.07  11.74  11.03  11.28  10.92  10.51  11.76  11.35  10.70  10.40
  10.94  10.96  11.08  11.11  10.61  11.36  11.80  11.37  11.60  10.58  10.00   9.74  10.08  10.67  10.86  11.37  11.78  11.08  11.40  11.82  10.95  11.49  10.95  11.01  12.22  11.23  11.53  11.24  10.95  11.26  10.82  11.01  11.60  10.76  10.93  11.37  10.72  10.76  11.95  11.59  11.54  11.04  10.99  11.47  11.12  11.58  11.21  11.29  11.16  11.92  12.07  11.74  11.03  11.28  10.92  10.51  11.76  11.35  10.70  10.40
  10.94  10.96  11.08  11.11  10.61  11.36  11.80  11.37  11.60  10.58  10.00   9.74  10.08  10.67  10.86  11.37  11.78  11.08  11.40  11.82  10.95  11.49  10.95  11.01  12.22  11.23  11.53  11.24  10.95  11.26  10.82  11.01  11.60  10.76  10.93  11.37  10.72  10.76  11.95  11.59  11.54  11.04  10.99  11.47  11.12  11.58  11.21  11.29  11.16  11.92  12.07  11.74  11.03  11.28  10.92  10.51  11.76  11.35  10.70  10.40
  10.94  10.96  11.08  11.11  10.61  11.36  11.80  11.37  11.60  10.58  10.00   9.74  10.08  10.67  10.86  11.37  11.78  11.08  11.40  11.82  10.95  11.49  10.95  11.01  12.22  11.23  11.53  11.24  10.95  11.26  10.82  11.01  11.60  10.76  10.93  11.37  10.72  10.76  11.95  11.59  11.54  11.04  10.99  11.47  11.12  11.58  11.21  11.29  11.16  11.92  12.07  11.74  11.03  11.28  10.92  10.51  11.76  11.35  10.70  10.40
  10.94  10.96  11.08  11.11  10.61  11.36  11.80  11.37  11.60  10.58  10.00   9.74  10.08  10.67  10.86  11.37  11.78  11.08  11.40  11.82  10.95  11.49  10.95  11.01  12.22  11.23  11.53  11.24  10.95  11.26  10.82  11.01  11.60  10.76  10.93  11.37  10.72  10.76  11.95  11.59  11.54  11.04  10.99  11.47  11.12  11.58  11.21  11.29  11.16  11.92  12.07  11.74  11.03  11.28  10.92  10.51  11.76  11.35  10.70  10.40
  10.94  10.96  11.08  11.11  10.61  11.36  11.80  11.37  11.60  10.58  10.00   9.74  10.08  10.67  10.86  11.37  11.78  11.08  11.40  11.82  10.95  11.49  10.95  11.01  12.22  11.23  11.53  11.24  10.95  11.26  10.82  11.01  11.60  10.76  10.93  11.37  10.72  10.76  11.95  11.59  11.54  11.04  10.99  11.47  11.12  11.58  11.21  11.29  11.16  11.92  12.07  11.74  11.03  11.28  10.92  10.51  11.76  11.35  10.70  10.40
  10.94  10.96  11.08  11.11  10.61  11.36  11.80  11.37  11.60  10.58  10.00   9.74  10.08  10.67  10.86  11.37  11.78  11.08  11.40  11.82  10.95  11.49  10.95  11.01  12.22  11.23  11.53  11.24  10.95  11.26  10.82  11.01  11.60  10.76  10.93  11.37  10.72  10.76  11.95  11.59  11.54  11.04  10.99  11.47  11.12  11.58  11.21  11.29  11.16  11.92  12.07  11.74  11.03  11.28  10.92  10.51  11.76  11.35  10.70  10.40
  10.94  10.96  11.08  11.11  10.61  11.36  11.80  11.37  11.60  10.58  10.00   9.74  10.08  10.67  10.86  11.37  11.78  11.08  11.40  11.82  10.95  11.49  10.95  11.01  12.22  11.23  11.53  11.24  10.95  11.26  10.82  11.01  11.60  10.76  10.93  11.37  10.72  10.76  11.95  11.59  11.54  11.04  10.99  11.47  11.12  11.58  11.21  11.29  11.16  11.92  12.07  11.74  11.03  11.28  10.92  10.51  11.76  11.35  10.70  10.40
  10.94  10.96  11.08  11.11  10.61  11.36  11.80  11.37  11.60  10.58  10.00   9.74  10.08  10.67  10.86  11.37  11.78  11.08  11.40  11.82  10.95  11.49  10.95  11.01  12.22  11.23  11.53  11.24  10.95  11.26  10.82  11.01  11.60  10.76  10.93  11.37  10.72  10.76  11.95  11.59  11.54  11.04  10.99  11.47  11.12  11.58  11.21  11.29  11.16  11.92  12.07  11.74  11.03  11.28  10.92  10.51  11.76  11.35  10.70  10.40
  10.94  10.96  11.08  11.11  10.61  11.36  11.80  11.37  11.60  10.58  10.00   9.74  10.08  10.67  10.86  11.37  11.78  11.08  11.40  11.82  10.95  11.49  10.95  11.01  12.22  11.23  11.53  11.24  10.95  11.26  10.82  11.01  11.60  10.76  10.93  11.37  10.72  10.76  11.95  11.59  11.54  11.04  10.99  11.47  11.12  11.58  11.21  11.29  11.16  11.92  12.07  11.74  11.03  11.28  10.92  10.51  11.76  11.35  10.70  10.40
  10.94  10.96  11.08  11.11  10.61  11.36  11.80  11.37  11.60  10.58  10.00   9.74  10.08  10.67  10.86  11.37  11.78  11.08  11.40  11.82  10.95  11.49  10.95  11.01  12.22  11.23  11.53  11.24  10.95  11.26  10.82  11.01  11.60  10.76  10.93  11.37  10.72  10.76  11.95  11.59  11.54  11.04  10.99  11.47  11.12  11.58  11.21  11.29  11.16  11.92  12.07  11.74  11.03  11.28  10.92  10.51  11.76  11.35  10.70  10.40
