# Supplementary material for: Accounting for skill in trend, variability, and autocorrelation facilitates better multi-model projections: Application to the AMOC and temperature time series
Source: PLoS One. 2019 Apr 10;14(4):e0214535. doi: 10.1371/journal.pone.0214535 (PMC6457553; doi:10.1371/journal.pone.0214535)
Supplement: S2 File — (ZIP) [file pone.0214535.s002.zip › input/toshistoricalEastSeaosse/M20_1941_2000_pp_JFM_toshistoricalEastSeaosse_clim.txt]

   9.75   9.71   9.81   9.29   9.54   9.07   9.22   9.05   9.57   9.96  10.73   9.83  10.39   9.58   9.06   8.78   9.98   9.03   9.81   9.69   9.83   9.53   9.18   9.45   9.47   9.63  10.20   9.93   9.30   9.90  10.34  10.77  10.56  10.63   9.97  10.36   9.81  10.20   9.79  10.70  10.21   9.83   9.89   9.57   9.89   9.89  11.04  10.41  10.49  10.56  10.64  10.16  10.67  10.46  10.41   9.95  10.04  10.06   9.86  10.42
   9.75   9.71   9.81   9.29   9.54   9.07   9.22   9.05   9.57   9.96  10.73   9.83  10.39   9.58   9.06   8.78   9.98   9.03   9.81   9.69   9.83   9.53   9.18   9.45   9.47   9.63  10.20   9.93   9.30   9.90  10.34  10.77  10.56  10.63   9.97  10.36   9.81  10.20   9.79  10.70  10.21   9.83   9.89   9.57   9.89   9.89  11.04  10.41  10.49  10.56  10.64  10.16  10.67  10.46  10.41   9.95  10.04  10.06   9.86  10.42
   9.75   9.71   9.81   9.29   9.54   9.07   9.22   9.05   9.57   9.96  10.73   9.83  10.39   9.58   9.06   8.78   9.98   9.03   9.81   9.69   9.83   9.53   9.18   9.45   9.47   9.63  10.20   9.93   9.30   9.90  10.34  10.77  10.56  10.63   9.97  10.36   9.81  10.20   9.79  10.70  10.21   9.83   9.89   9.57   9.89   9.89  11.04  10.41  10.49  10.56  10.64  10.16  10.67  10.46  10.41   9.95  10.04  10.06   9.86  10.42
   9.75   9.71   9.81   9.29   9.54   9.07   9.22   9.05   9.57   9.96  10.73   9.83  10.39   9.58   9.06   8.78   9.98   9.03   9.81   9.69   9.83   9.53   9.18   9.45   9.47   9.63  10.20   9.93   9.30   9.90  10.34  10.77  10.56  10.63   9.97  10.36   9.81  10.20   9.79  10.70  10.21   9.83   9.89   9.57   9.89   9.89  11.04  10.41  10.49  10.56  10.64  10.16  10.67  10.46  10.41   9.95  10.04  10.06   9.86  10.42
   9.75   9.71   9.81   9.29   9.54   9.07   9.22   9.05   9.57   9.96  10.73   9.83  10.39   9.58   9.06   8.78   9.98   9.03   9.81   9.69   9.83   9.53   9.18   9.45   9.47   9.63  10.20   9.93   9.30   9.90  10.34  10.77  10.56  10.63   9.97  10.36   9.81  10.20   9.79  10.70  10.21   9.83   9.89   9.57   9.89   9.89  11.04  10.41  10.49  10.56  10.64  10.16  10.67  10.46  10.41   9.95  10.04  10.06   9.86  10.42
   9.75   9.71   9.81   9.29   9.54   9.07   9.22   9.05   9.57   9.96  10.73   9.83  10.39   9.58   9.06   8.78   9.98   9.03   9.81   9.69   9.83   9.53   9.18   9.45   9.47   9.63  10.20   9.93   9.30   9.90  10.34  10.77  10.56  10.63   9.97  10.36   9.81  10.20   9.79  10.70  10.21   9.83   9.89   9.57   9.89   9.89  11.04  10.41  10.49  10.56  10.64  10.16  10.67  10.46  10.41   9.95  10.04  10.06   9.86  10.42
   9.75   9.71   9.81   9.29   9.54   9.07   9.22   9.05   9.57   9.96  10.73   9.83  10.39   9.58   9.06   8.78   9.98   9.03   9.81   9.69   9.83   9.53   9.18   9.45   9.47   9.63  10.20   9.93   9.30   9.90  10.34  10.77  10.56  10.63   9.97  10.36   9.81  10.20   9.79  10.70  10.21   9.83   9.89   9.57   9.89   9.89  11.04  10.41  10.49  10.56  10.64  10.16  10.67  10.46  10.41   9.95  10.04  10.06   9.86  10.42
   9.75   9.71   9.81   9.29   9.54   9.07   9.22   9.05   9.57   9.96  10.73   9.83  10.39   9.58   9.06   8.78   9.98   9.03   9.81   9.69   9.83   9.53   9.18   9.45   9.47   9.63  10.20   9.93   9.30   9.90  10.34  10.77  10.56  10.63   9.97  10.36   9.81  10.20   9.79  10.70  10.21   9.83   9.89   9.57   9.89   9.89  11.04  10.41  10.49  10.56  10.64  10.16  10.67  10.46  10.41   9.95  10.04  10.06   9.86  10.42
   9.75   9.71   9.81   9.29   9.54   9.07   9.22   9.05   9.57   9.96  10.73   9.83  10.39   9.58   9.06   8.78   9.98   9.03   9.81   9.69   9.83   9.53   9.18   9.45   9.47   9.63  10.20   9.93   9.30   9.90  10.34  10.77  10.56  10.63   9.97  10.36   9.81  10.20   9.79  10.70  10.21   9.83   9.89   9.57   9.89   9.89  11.04  10.41  10.49  10.56  10.64  10.16  10.67  10.46  10.41   9.95  10.04  10.06   9.86  10.42
   9.75   9.71   9.81   9.29   9.54   9.07   9.22   9.05   9.57   9.96  10.73   9.83  10.39   9.58   9.06   8.78   9.98   9.03   9.81   9.69   9.83   9.53   9.18   9.45   9.47   9.63  10.20   9.93   9.30   9.90  10.34  10.77  10.56  10.63   9.97  10.36   9.81  10.20   9.79  10.70  10.21   9.83   9.89   9.57   9.89   9.89  11.04  10.41  10.49  10.56  10.64  10.16  10.67  10.46  10.41   9.95  10.04  10.06   9.86  10.42
   9.75   9.71   9.81   9.29   9.54   9.07   9.22   9.05   9.57   9.96  10.73   9.83  10.39   9.58   9.06   8.78   9.98   9.03   9.81   9.69   9.83   9.53   9.18   9.45   9.47   9.63  10.20   9.93   9.30   9.90  10.34  10.77  10.56  10.63   9.97  10.36   9.81  10.20   9.79  10.70  10.21   9.83   9.89   9.57   9.89   9.89  11.04  10.41  10.49  10.56  10.64  10.16  10.67  10.46  10.41   9.95  10.04  10.06   9.86  10.42
   9.75   9.71   9.81   9.29   9.54   9.07   9.22   9.05   9.57   9.96  10.73   9.83  10.39   9.58   9.06   8.78   9.98   9.03   9.81   9.69   9.83   9.53   9.18   9.45   9.47   9.63  10.20   9.93   9.30   9.90  10.34  10.77  10.56  10.63   9.97  10.36   9.81  10.20   9.79  10.70  10.21   9.83   9.89   9.57   9.89   9.89  11.04  10.41  10.49  10.56  10.64  10.16  10.67  10.46  10.41   9.95  10.04  10.06   9.86  10.42
   9.75   9.71   9.81   9.29   9.54   9.07   9.22   9.05   9.57   9.96  10.73   9.83  10.39   9.58   9.06   8.78   9.98   9.03   9.81   9.69   9.83   9.53   9.18   9.45   9.47   9.63  10.20   9.93   9.30   9.90  10.34  10.77  10.56  10.63   9.97  10.36   9.81  10.20   9.79  10.70  10.21   9.83   9.89   9.57   9.89   9.89  11.04  10.41  10.49  10.56  10.64  10.16  10.67  10.46  10.41   9.95  10.04  10.06   9.86  10.42
   9.75   9.71   9.81   9.29   9.54   9.07   9.22   9.05   9.57   9.96  10.73   9.83  10.39   9.58   9.06   8.78   9.98   9.03   9.81   9.69   9.83   9.53   9.18   9.45   9.47   9.63  10.20   9.93   9.30   9.90  10.34  10.77  10.56  10.63   9.97  10.36   9.81  10.20   9.79  10.70  10.21   9.83   9.89   9.57   9.89   9.89  11.04  10.41  10.49  10.56  10.64  10.16  10.67  10.46  10.41   9.95  10.04  10.06   9.86  10.42
   9.75   9.71   9.81   9.29   9.54   9.07   9.22   9.05   9.57   9.96  10.73   9.83  10.39   9.58   9.06   8.78   9.98   9.03   9.81   9.69   9.83   9.53   9.18   9.45   9.47   9.63  10.20   9.93   9.30   9.90  10.34  10.77  10.56  10.63   9.97  10.36   9.81  10.20   9.79  10.70  10.21   9.83   9.89   9.57   9.89   9.89  11.04  10.41  10.49  10.56  10.64  10.16  10.67  10.46  10.41   9.95  10.04  10.06   9.86  10.42
   9.75   9.71   9.81   9.29   9.54   9.07   9.22   9.05   9.57   9.96  10.73   9.83  10.39   9.58   9.06   8.78   9.98   9.03   9.81   9.69   9.83   9.53   9.18   9.45   9.47   9.63  10.20   9.93   9.30   9.90  10.34  10.77  10.56  10.63   9.97  10.36   9.81  10.20   9.79  10.70  10.21   9.83   9.89   9.57   9.89   9.89  11.04  10.41  10.49  10.56  10.64  10.16  10.67  10.46  10.41   9.95  10.04  10.06   9.86  10.42
   9.75   9.71   9.81   9.29   9.54   9.07   9.22   9.05   9.57   9.96  10.73   9.83  10.39   9.58   9.06   8.78   9.98   9.03   9.81   9.69   9.83   9.53   9.18   9.45   9.47   9.63  10.20   9.93   9.30   9.90  10.34  10.77  10.56  10.63   9.97  10.36   9.81  10.20   9.79  10.70  10.21   9.83   9.89   9.57   9.89   9.89  11.04  10.41  10.49  10.56  10.64  10.16  10.67  10.46  10.41   9.95  10.04  10.06   9.86  10.42
   9.75   9.71   9.81   9.29   9.54   9.07   9.22   9.05   9.57   9.96  10.73   9.83  10.39   9.58   9.06   8.78   9.98   9.03   9.81   9.69   9.83   9.53   9.18   9.45   9.47   9.63  10.20   9.93   9.30   9.90  10.34  10.77  10.56  10.63   9.97  10.36   9.81  10.20   9.79  10.70  10.21   9.83   9.89   9.57   9.89   9.89  11.04  10.41  10.49  10.56  10.64  10.16  10.67  10.46  10.41   9.95  10.04  10.06   9.86  10.42
   9.75   9.71   9.81   9.29   9.54   9.07   9.22   9.05   9.57   9.96  10.73   9.83  10.39   9.58   9.06   8.78   9.98   9.03   9.81   9.69   9.83   9.53   9.18   9.45   9.47   9.63  10.20   9.93   9.30   9.90  10.34  10.77  10.56  10.63   9.97  10.36   9.81  10.20   9.79  10.70  10.21   9.83   9.89   9.57   9.89   9.89  11.04  10.41  10.49  10.56  10.64  10.16  10.67  10.46  10.41   9.95  10.04  10.06   9.86  10.42
   9.75   9.71   9.81   9.29   9.54   9.07   9.22   9.05   9.57   9.96  10.73   9.83  10.39   9.58   9.06   8.78   9.98   9.03   9.81   9.69   9.83   9.53   9.18   9.45   9.47   9.63  10.20   9.93   9.30   9.90  10.34  10.77  10.56  10.63   9.97  10.36   9.81  10.20   9.79  10.70  10.21   9.83   9.89   9.57   9.89   9.89  11.04  10.41  10.49  10.56  10.64  10.16  10.67  10.46  10.41   9.95  10.04  10.06   9.86  10.42
   9.75   9.71   9.81   9.29   9.54   9.07   9.22   9.05   9.57   9.96  10.73   9.83  10.39   9.58   9.06   8.78   9.98   9.03   9.81   9.69   9.83   9.53   9.18   9.45   9.47   9.63  10.20   9.93   9.30   9.90  10.34  10.77  10.56  10.63   9.97  10.36   9.81  10.20   9.79  10.70  10.21   9.83   9.89   9.57   9.89   9.89  11.04  10.41  10.49  10.56  10.64  10.16  10.67  10.46  10.41   9.95  10.04  10.06   9.86  10.42
   9.75   9.71   9.81   9.29   9.54   9.07   9.22   9.05   9.57   9.96  10.73   9.83  10.39   9.58   9.06   8.78   9.98   9.03   9.81   9.69   9.83   9.53   9.18   9.45   9.47   9.63  10.20   9.93   9.30   9.90  10.34  10.77  10.56  10.63   9.97  10.36   9.81  10.20   9.79  10.70  10.21   9.83   9.89   9.57   9.89   9.89  11.04  10.41  10.49  10.56  10.64  10.16  10.67  10.46  10.41   9.95  10.04  10.06   9.86  10.42
   9.75   9.71   9.81   9.29   9.54   9.07   9.22   9.05   9.57   9.96  10.73   9.83  10.39   9.58   9.06   8.78   9.98   9.03   9.81   9.69   9.83   9.53   9.18   9.45   9.47   9.63  10.20   9.93   9.30   9.90  10.34  10.77  10.56  10.63   9.97  10.36   9.81  10.20   9.79  10.70  10.21   9.83   9.89   9.57   9.89   9.89  11.04  10.41  10.49  10.56  10.64  10.16  10.67  10.46  10.41   9.95  10.04  10.06   9.86  10.42
   9.75   9.71   9.81   9.29   9.54   9.07   9.22   9.05   9.57   9.96  10.73   9.83  10.39   9.58   9.06   8.78   9.98   9.03   9.81   9.69   9.83   9.53   9.18   9.45   9.47   9.63  10.20   9.93   9.30   9.90  10.34  10.77  10.56  10.63   9.97  10.36   9.81  10.20   9.79  10.70  10.21   9.83   9.89   9.57   9.89   9.89  11.04  10.41  10.49  10.56  10.64  10.16  10.67  10.46  10.41   9.95  10.04  10.06   9.86  10.42
   9.75   9.71   9.81   9.29   9.54   9.07   9.22   9.05   9.57   9.96  10.73   9.83  10.39   9.58   9.06   8.78   9.98   9.03   9.81   9.69   9.83   9.53   9.18   9.45   9.47   9.63  10.20   9.93   9.30   9.90  10.34  10.77  10.56  10.63   9.97  10.36   9.81  10.20   9.79  10.70  10.21   9.83   9.89   9.57   9.89   9.89  11.04  10.41  10.49  10.56  10.64  10.16  10.67  10.46  10.41   9.95  10.04  10.06   9.86  10.42
   9.75   9.71   9.81   9.29   9.54   9.07   9.22   9.05   9.57   9.96  10.73   9.83  10.39   9.58   9.06   8.78   9.98   9.03   9.81   9.69   9.83   9.53   9.18   9.45   9.47   9.63  10.20   9.93   9.30   9.90  10.34  10.77  10.56  10.63   9.97  10.36   9.81  10.20   9.79  10.70  10.21   9.83   9.89   9.57   9.89   9.89  11.04  10.41  10.49  10.56  10.64  10.16  10.67  10.46  10.41   9.95  10.04  10.06   9.86  10.42
