# Supplementary material for: Accounting for skill in trend, variability, and autocorrelation facilitates better multi-model projections: Application to the AMOC and temperature time series
Source: PLoS One. 2019 Apr 10;14(4):e0214535. doi: 10.1371/journal.pone.0214535 (PMC6457553; doi:10.1371/journal.pone.0214535)
Supplement: S2 File — (ZIP) [file pone.0214535.s002.zip › input/toshistoricalEastSeaosse/M18_1941_2000_pp_JFM_toshistoricalEastSeaosse_clim.txt]

   8.28   8.13   8.62   8.08   8.31   8.18   7.57   8.42   8.83   8.01   8.23   8.32   8.29   8.85   8.35   7.82   7.69   8.69   8.77   7.92   7.99   8.74   8.76   8.22   8.82   7.74   8.19   8.10   8.40   6.83   8.80   8.22   8.95   8.96   9.54   9.02   8.75   8.95   9.13   8.73   9.35   8.44   7.75   8.08   8.57   8.40   9.17   8.44   8.27   8.18   8.84  10.36   9.40   8.95   8.94   9.01   9.00   9.47   9.02   9.50
   8.28   8.13   8.62   8.08   8.31   8.18   7.57   8.42   8.83   8.01   8.23   8.32   8.29   8.85   8.35   7.82   7.69   8.69   8.77   7.92   7.99   8.74   8.76   8.22   8.82   7.74   8.19   8.10   8.40   6.83   8.80   8.22   8.95   8.96   9.54   9.02   8.75   8.95   9.13   8.73   9.35   8.44   7.75   8.08   8.57   8.40   9.17   8.44   8.27   8.18   8.84  10.36   9.40   8.95   8.94   9.01   9.00   9.47   9.02   9.50
   8.28   8.13   8.62   8.08   8.31   8.18   7.57   8.42   8.83   8.01   8.23   8.32   8.29   8.85   8.35   7.82   7.69   8.69   8.77   7.92   7.99   8.74   8.76   8.22   8.82   7.74   8.19   8.10   8.40   6.83   8.80   8.22   8.95   8.96   9.54   9.02   8.75   8.95   9.13   8.73   9.35   8.44   7.75   8.08   8.57   8.40   9.17   8.44   8.27   8.18   8.84  10.36   9.40   8.95   8.94   9.01   9.00   9.47   9.02   9.50
   8.28   8.13   8.62   8.08   8.31   8.18   7.57   8.42   8.83   8.01   8.23   8.32   8.29   8.85   8.35   7.82   7.69   8.69   8.77   7.92   7.99   8.74   8.76   8.22   8.82   7.74   8.19   8.10   8.40   6.83   8.80   8.22   8.95   8.96   9.54   9.02   8.75   8.95   9.13   8.73   9.35   8.44   7.75   8.08   8.57   8.40   9.17   8.44   8.27   8.18   8.84  10.36   9.40   8.95   8.94   9.01   9.00   9.47   9.02   9.50
   8.28   8.13   8.62   8.08   8.31   8.18   7.57   8.42   8.83   8.01   8.23   8.32   8.29   8.85   8.35   7.82   7.69   8.69   8.77   7.92   7.99   8.74   8.76   8.22   8.82   7.74   8.19   8.10   8.40   6.83   8.80   8.22   8.95   8.96   9.54   9.02   8.75   8.95   9.13   8.73   9.35   8.44   7.75   8.08   8.57   8.40   9.17   8.44   8.27   8.18   8.84  10.36   9.40   8.95   8.94   9.01   9.00   9.47   9.02   9.50
   8.28   8.13   8.62   8.08   8.31   8.18   7.57   8.42   8.83   8.01   8.23   8.32   8.29   8.85   8.35   7.82   7.69   8.69   8.77   7.92   7.99   8.74   8.76   8.22   8.82   7.74   8.19   8.10   8.40   6.83   8.80   8.22   8.95   8.96   9.54   9.02   8.75   8.95   9.13   8.73   9.35   8.44   7.75   8.08   8.57   8.40   9.17   8.44   8.27   8.18   8.84  10.36   9.40   8.95   8.94   9.01   9.00   9.47   9.02   9.50
   8.28   8.13   8.62   8.08   8.31   8.18   7.57   8.42   8.83   8.01   8.23   8.32   8.29   8.85   8.35   7.82   7.69   8.69   8.77   7.92   7.99   8.74   8.76   8.22   8.82   7.74   8.19   8.10   8.40   6.83   8.80   8.22   8.95   8.96   9.54   9.02   8.75   8.95   9.13   8.73   9.35   8.44   7.75   8.08   8.57   8.40   9.17   8.44   8.27   8.18   8.84  10.36   9.40   8.95   8.94   9.01   9.00   9.47   9.02   9.50
   8.28   8.13   8.62   8.08   8.31   8.18   7.57   8.42   8.83   8.01   8.23   8.32   8.29   8.85   8.35   7.82   7.69   8.69   8.77   7.92   7.99   8.74   8.76   8.22   8.82   7.74   8.19   8.10   8.40   6.83   8.80   8.22   8.95   8.96   9.54   9.02   8.75   8.95   9.13   8.73   9.35   8.44   7.75   8.08   8.57   8.40   9.17   8.44   8.27   8.18   8.84  10.36   9.40   8.95   8.94   9.01   9.00   9.47   9.02   9.50
   8.28   8.13   8.62   8.08   8.31   8.18   7.57   8.42   8.83   8.01   8.23   8.32   8.29   8.85   8.35   7.82   7.69   8.69   8.77   7.92   7.99   8.74   8.76   8.22   8.82   7.74   8.19   8.10   8.40   6.83   8.80   8.22   8.95   8.96   9.54   9.02   8.75   8.95   9.13   8.73   9.35   8.44   7.75   8.08   8.57   8.40   9.17   8.44   8.27   8.18   8.84  10.36   9.40   8.95   8.94   9.01   9.00   9.47   9.02   9.50
   8.28   8.13   8.62   8.08   8.31   8.18   7.57   8.42   8.83   8.01   8.23   8.32   8.29   8.85   8.35   7.82   7.69   8.69   8.77   7.92   7.99   8.74   8.76   8.22   8.82   7.74   8.19   8.10   8.40   6.83   8.80   8.22   8.95   8.96   9.54   9.02   8.75   8.95   9.13   8.73   9.35   8.44   7.75   8.08   8.57   8.40   9.17   8.44   8.27   8.18   8.84  10.36   9.40   8.95   8.94   9.01   9.00   9.47   9.02   9.50
   8.28   8.13   8.62   8.08   8.31   8.18   7.57   8.42   8.83   8.01   8.23   8.32   8.29   8.85   8.35   7.82   7.69   8.69   8.77   7.92   7.99   8.74   8.76   8.22   8.82   7.74   8.19   8.10   8.40   6.83   8.80   8.22   8.95   8.96   9.54   9.02   8.75   8.95   9.13   8.73   9.35   8.44   7.75   8.08   8.57   8.40   9.17   8.44   8.27   8.18   8.84  10.36   9.40   8.95   8.94   9.01   9.00   9.47   9.02   9.50
   8.28   8.13   8.62   8.08   8.31   8.18   7.57   8.42   8.83   8.01   8.23   8.32   8.29   8.85   8.35   7.82   7.69   8.69   8.77   7.92   7.99   8.74   8.76   8.22   8.82   7.74   8.19   8.10   8.40   6.83   8.80   8.22   8.95   8.96   9.54   9.02   8.75   8.95   9.13   8.73   9.35   8.44   7.75   8.08   8.57   8.40   9.17   8.44   8.27   8.18   8.84  10.36   9.40   8.95   8.94   9.01   9.00   9.47   9.02   9.50
   8.28   8.13   8.62   8.08   8.31   8.18   7.57   8.42   8.83   8.01   8.23   8.32   8.29   8.85   8.35   7.82   7.69   8.69   8.77   7.92   7.99   8.74   8.76   8.22   8.82   7.74   8.19   8.10   8.40   6.83   8.80   8.22   8.95   8.96   9.54   9.02   8.75   8.95   9.13   8.73   9.35   8.44   7.75   8.08   8.57   8.40   9.17   8.44   8.27   8.18   8.84  10.36   9.40   8.95   8.94   9.01   9.00   9.47   9.02   9.50
   8.28   8.13   8.62   8.08   8.31   8.18   7.57   8.42   8.83   8.01   8.23   8.32   8.29   8.85   8.35   7.82   7.69   8.69   8.77   7.92   7.99   8.74   8.76   8.22   8.82   7.74   8.19   8.10   8.40   6.83   8.80   8.22   8.95   8.96   9.54   9.02   8.75   8.95   9.13   8.73   9.35   8.44   7.75   8.08   8.57   8.40   9.17   8.44   8.27   8.18   8.84  10.36   9.40   8.95   8.94   9.01   9.00   9.47   9.02   9.50
   8.28   8.13   8.62   8.08   8.31   8.18   7.57   8.42   8.83   8.01   8.23   8.32   8.29   8.85   8.35   7.82   7.69   8.69   8.77   7.92   7.99   8.74   8.76   8.22   8.82   7.74   8.19   8.10   8.40   6.83   8.80   8.22   8.95   8.96   9.54   9.02   8.75   8.95   9.13   8.73   9.35   8.44   7.75   8.08   8.57   8.40   9.17   8.44   8.27   8.18   8.84  10.36   9.40   8.95   8.94   9.01   9.00   9.47   9.02   9.50
   8.28   8.13   8.62   8.08   8.31   8.18   7.57   8.42   8.83   8.01   8.23   8.32   8.29   8.85   8.35   7.82   7.69   8.69   8.77   7.92   7.99   8.74   8.76   8.22   8.82   7.74   8.19   8.10   8.40   6.83   8.80   8.22   8.95   8.96   9.54   9.02   8.75   8.95   9.13   8.73   9.35   8.44   7.75   8.08   8.57   8.40   9.17   8.44   8.27   8.18   8.84  10.36   9.40   8.95   8.94   9.01   9.00   9.47   9.02   9.50
   8.28   8.13   8.62   8.08   8.31   8.18   7.57   8.42   8.83   8.01   8.23   8.32   8.29   8.85   8.35   7.82   7.69   8.69   8.77   7.92   7.99   8.74   8.76   8.22   8.82   7.74   8.19   8.10   8.40   6.83   8.80   8.22   8.95   8.96   9.54   9.02   8.75   8.95   9.13   8.73   9.35   8.44   7.75   8.08   8.57   8.40   9.17   8.44   8.27   8.18   8.84  10.36   9.40   8.95   8.94   9.01   9.00   9.47   9.02   9.50
   8.28   8.13   8.62   8.08   8.31   8.18   7.57   8.42   8.83   8.01   8.23   8.32   8.29   8.85   8.35   7.82   7.69   8.69   8.77   7.92   7.99   8.74   8.76   8.22   8.82   7.74   8.19   8.10   8.40   6.83   8.80   8.22   8.95   8.96   9.54   9.02   8.75   8.95   9.13   8.73   9.35   8.44   7.75   8.08   8.57   8.40   9.17   8.44   8.27   8.18   8.84  10.36   9.40   8.95   8.94   9.01   9.00   9.47   9.02   9.50
   8.28   8.13   8.62   8.08   8.31   8.18   7.57   8.42   8.83   8.01   8.23   8.32   8.29   8.85   8.35   7.82   7.69   8.69   8.77   7.92   7.99   8.74   8.76   8.22   8.82   7.74   8.19   8.10   8.40   6.83   8.80   8.22   8.95   8.96   9.54   9.02   8.75   8.95   9.13   8.73   9.35   8.44   7.75   8.08   8.57   8.40   9.17   8.44   8.27   8.18   8.84  10.36   9.40   8.95   8.94   9.01   9.00   9.47   9.02   9.50
   8.28   8.13   8.62   8.08   8.31   8.18   7.57   8.42   8.83   8.01   8.23   8.32   8.29   8.85   8.35   7.82   7.69   8.69   8.77   7.92   7.99   8.74   8.76   8.22   8.82   7.74   8.19   8.10   8.40   6.83   8.80   8.22   8.95   8.96   9.54   9.02   8.75   8.95   9.13   8.73   9.35   8.44   7.75   8.08   8.57   8.40   9.17   8.44   8.27   8.18   8.84  10.36   9.40   8.95   8.94   9.01   9.00   9.47   9.02   9.50
   8.28   8.13   8.62   8.08   8.31   8.18   7.57   8.42   8.83   8.01   8.23   8.32   8.29   8.85   8.35   7.82   7.69   8.69   8.77   7.92   7.99   8.74   8.76   8.22   8.82   7.74   8.19   8.10   8.40   6.83   8.80   8.22   8.95   8.96   9.54   9.02   8.75   8.95   9.13   8.73   9.35   8.44   7.75   8.08   8.57   8.40   9.17   8.44   8.27   8.18   8.84  10.36   9.40   8.95   8.94   9.01   9.00   9.47   9.02   9.50
   8.28   8.13   8.62   8.08   8.31   8.18   7.57   8.42   8.83   8.01   8.23   8.32   8.29   8.85   8.35   7.82   7.69   8.69   8.77   7.92   7.99   8.74   8.76   8.22   8.82   7.74   8.19   8.10   8.40   6.83   8.80   8.22   8.95   8.96   9.54   9.02   8.75   8.95   9.13   8.73   9.35   8.44   7.75   8.08   8.57   8.40   9.17   8.44   8.27   8.18   8.84  10.36   9.40   8.95   8.94   9.01   9.00   9.47   9.02   9.50
   8.28   8.13   8.62   8.08   8.31   8.18   7.57   8.42   8.83   8.01   8.23   8.32   8.29   8.85   8.35   7.82   7.69   8.69   8.77   7.92   7.99   8.74   8.76   8.22   8.82   7.74   8.19   8.10   8.40   6.83   8.80   8.22   8.95   8.96   9.54   9.02   8.75   8.95   9.13   8.73   9.35   8.44   7.75   8.08   8.57   8.40   9.17   8.44   8.27   8.18   8.84  10.36   9.40   8.95   8.94   9.01   9.00   9.47   9.02   9.50
   8.28   8.13   8.62   8.08   8.31   8.18   7.57   8.42   8.83   8.01   8.23   8.32   8.29   8.85   8.35   7.82   7.69   8.69   8.77   7.92   7.99   8.74   8.76   8.22   8.82   7.74   8.19   8.10   8.40   6.83   8.80   8.22   8.95   8.96   9.54   9.02   8.75   8.95   9.13   8.73   9.35   8.44   7.75   8.08   8.57   8.40   9.17   8.44   8.27   8.18   8.84  10.36   9.40   8.95   8.94   9.01   9.00   9.47   9.02   9.50
   8.28   8.13   8.62   8.08   8.31   8.18   7.57   8.42   8.83   8.01   8.23   8.32   8.29   8.85   8.35   7.82   7.69   8.69   8.77   7.92   7.99   8.74   8.76   8.22   8.82   7.74   8.19   8.10   8.40   6.83   8.80   8.22   8.95   8.96   9.54   9.02   8.75   8.95   9.13   8.73   9.35   8.44   7.75   8.08   8.57   8.40   9.17   8.44   8.27   8.18   8.84  10.36   9.40   8.95   8.94   9.01   9.00   9.47   9.02   9.50
   8.28   8.13   8.62   8.08   8.31   8.18   7.57   8.42   8.83   8.01   8.23   8.32   8.29   8.85   8.35   7.82   7.69   8.69   8.77   7.92   7.99   8.74   8.76   8.22   8.82   7.74   8.19   8.10   8.40   6.83   8.80   8.22   8.95   8.96   9.54   9.02   8.75   8.95   9.13   8.73   9.35   8.44   7.75   8.08   8.57   8.40   9.17   8.44   8.27   8.18   8.84  10.36   9.40   8.95   8.94   9.01   9.00   9.47   9.02   9.50
