# Supplementary material for: Accounting for skill in trend, variability, and autocorrelation facilitates better multi-model projections: Application to the AMOC and temperature time series
Source: PLoS One. 2019 Apr 10;14(4):e0214535. doi: 10.1371/journal.pone.0214535 (PMC6457553; doi:10.1371/journal.pone.0214535)
Supplement: S2 File — (ZIP) [file pone.0214535.s002.zip › input/toshistoricalEastSeaosse/M26_1941_2000_pp_JFM_toshistoricalEastSeaosse_clim.txt]

   8.18   8.13   7.57   8.54   8.46   8.41   8.70   8.62   7.72   7.36   7.64   8.23   7.89   7.85   7.96   8.47   8.44   8.35   8.12   8.15   8.58   8.22   7.97   8.55   8.27   8.59   7.94   8.49   8.27   8.08   8.24   8.36   8.37   7.66   8.01   8.42   8.54   8.09   7.84   7.84   7.85   7.79   7.59   7.63   7.41   7.62   8.42   7.91   7.90   9.05   8.88   9.16   8.56   8.46   9.31   9.39   9.34   8.73   8.33   8.51
   8.18   8.13   7.57   8.54   8.46   8.41   8.70   8.62   7.72   7.36   7.64   8.23   7.89   7.85   7.96   8.47   8.44   8.35   8.12   8.15   8.58   8.22   7.97   8.55   8.27   8.59   7.94   8.49   8.27   8.08   8.24   8.36   8.37   7.66   8.01   8.42   8.54   8.09   7.84   7.84   7.85   7.79   7.59   7.63   7.41   7.62   8.42   7.91   7.90   9.05   8.88   9.16   8.56   8.46   9.31   9.39   9.34   8.73   8.33   8.51
   8.18   8.13   7.57   8.54   8.46   8.41   8.70   8.62   7.72   7.36   7.64   8.23   7.89   7.85   7.96   8.47   8.44   8.35   8.12   8.15   8.58   8.22   7.97   8.55   8.27   8.59   7.94   8.49   8.27   8.08   8.24   8.36   8.37   7.66   8.01   8.42   8.54   8.09   7.84   7.84   7.85   7.79   7.59   7.63   7.41   7.62   8.42   7.91   7.90   9.05   8.88   9.16   8.56   8.46   9.31   9.39   9.34   8.73   8.33   8.51
   8.18   8.13   7.57   8.54   8.46   8.41   8.70   8.62   7.72   7.36   7.64   8.23   7.89   7.85   7.96   8.47   8.44   8.35   8.12   8.15   8.58   8.22   7.97   8.55   8.27   8.59   7.94   8.49   8.27   8.08   8.24   8.36   8.37   7.66   8.01   8.42   8.54   8.09   7.84   7.84   7.85   7.79   7.59   7.63   7.41   7.62   8.42   7.91   7.90   9.05   8.88   9.16   8.56   8.46   9.31   9.39   9.34   8.73   8.33   8.51
   8.18   8.13   7.57   8.54   8.46   8.41   8.70   8.62   7.72   7.36   7.64   8.23   7.89   7.85   7.96   8.47   8.44   8.35   8.12   8.15   8.58   8.22   7.97   8.55   8.27   8.59   7.94   8.49   8.27   8.08   8.24   8.36   8.37   7.66   8.01   8.42   8.54   8.09   7.84   7.84   7.85   7.79   7.59   7.63   7.41   7.62   8.42   7.91   7.90   9.05   8.88   9.16   8.56   8.46   9.31   9.39   9.34   8.73   8.33   8.51
   8.18   8.13   7.57   8.54   8.46   8.41   8.70   8.62   7.72   7.36   7.64   8.23   7.89   7.85   7.96   8.47   8.44   8.35   8.12   8.15   8.58   8.22   7.97   8.55   8.27   8.59   7.94   8.49   8.27   8.08   8.24   8.36   8.37   7.66   8.01   8.42   8.54   8.09   7.84   7.84   7.85   7.79   7.59   7.63   7.41   7.62   8.42   7.91   7.90   9.05   8.88   9.16   8.56   8.46   9.31   9.39   9.34   8.73   8.33   8.51
   8.18   8.13   7.57   8.54   8.46   8.41   8.70   8.62   7.72   7.36   7.64   8.23   7.89   7.85   7.96   8.47   8.44   8.35   8.12   8.15   8.58   8.22   7.97   8.55   8.27   8.59   7.94   8.49   8.27   8.08   8.24   8.36   8.37   7.66   8.01   8.42   8.54   8.09   7.84   7.84   7.85   7.79   7.59   7.63   7.41   7.62   8.42   7.91   7.90   9.05   8.88   9.16   8.56   8.46   9.31   9.39   9.34   8.73   8.33   8.51
   8.18   8.13   7.57   8.54   8.46   8.41   8.70   8.62   7.72   7.36   7.64   8.23   7.89   7.85   7.96   8.47   8.44   8.35   8.12   8.15   8.58   8.22   7.97   8.55   8.27   8.59   7.94   8.49   8.27   8.08   8.24   8.36   8.37   7.66   8.01   8.42   8.54   8.09   7.84   7.84   7.85   7.79   7.59   7.63   7.41   7.62   8.42   7.91   7.90   9.05   8.88   9.16   8.56   8.46   9.31   9.39   9.34   8.73   8.33   8.51
   8.18   8.13   7.57   8.54   8.46   8.41   8.70   8.62   7.72   7.36   7.64   8.23   7.89   7.85   7.96   8.47   8.44   8.35   8.12   8.15   8.58   8.22   7.97   8.55   8.27   8.59   7.94   8.49   8.27   8.08   8.24   8.36   8.37   7.66   8.01   8.42   8.54   8.09   7.84   7.84   7.85   7.79   7.59   7.63   7.41   7.62   8.42   7.91   7.90   9.05   8.88   9.16   8.56   8.46   9.31   9.39   9.34   8.73   8.33   8.51
   8.18   8.13   7.57   8.54   8.46   8.41   8.70   8.62   7.72   7.36   7.64   8.23   7.89   7.85   7.96   8.47   8.44   8.35   8.12   8.15   8.58   8.22   7.97   8.55   8.27   8.59   7.94   8.49   8.27   8.08   8.24   8.36   8.37   7.66   8.01   8.42   8.54   8.09   7.84   7.84   7.85   7.79   7.59   7.63   7.41   7.62   8.42   7.91   7.90   9.05   8.88   9.16   8.56   8.46   9.31   9.39   9.34   8.73   8.33   8.51
   8.18   8.13   7.57   8.54   8.46   8.41   8.70   8.62   7.72   7.36   7.64   8.23   7.89   7.85   7.96   8.47   8.44   8.35   8.12   8.15   8.58   8.22   7.97   8.55   8.27   8.59   7.94   8.49   8.27   8.08   8.24   8.36   8.37   7.66   8.01   8.42   8.54   8.09   7.84   7.84   7.85   7.79   7.59   7.63   7.41   7.62   8.42   7.91   7.90   9.05   8.88   9.16   8.56   8.46   9.31   9.39   9.34   8.73   8.33   8.51
   8.18   8.13   7.57   8.54   8.46   8.41   8.70   8.62   7.72   7.36   7.64   8.23   7.89   7.85   7.96   8.47   8.44   8.35   8.12   8.15   8.58   8.22   7.97   8.55   8.27   8.59   7.94   8.49   8.27   8.08   8.24   8.36   8.37   7.66   8.01   8.42   8.54   8.09   7.84   7.84   7.85   7.79   7.59   7.63   7.41   7.62   8.42   7.91   7.90   9.05   8.88   9.16   8.56   8.46   9.31   9.39   9.34   8.73   8.33   8.51
   8.18   8.13   7.57   8.54   8.46   8.41   8.70   8.62   7.72   7.36   7.64   8.23   7.89   7.85   7.96   8.47   8.44   8.35   8.12   8.15   8.58   8.22   7.97   8.55   8.27   8.59   7.94   8.49   8.27   8.08   8.24   8.36   8.37   7.66   8.01   8.42   8.54   8.09   7.84   7.84   7.85   7.79   7.59   7.63   7.41   7.62   8.42   7.91   7.90   9.05   8.88   9.16   8.56   8.46   9.31   9.39   9.34   8.73   8.33   8.51
   8.18   8.13   7.57   8.54   8.46   8.41   8.70   8.62   7.72   7.36   7.64   8.23   7.89   7.85   7.96   8.47   8.44   8.35   8.12   8.15   8.58   8.22   7.97   8.55   8.27   8.59   7.94   8.49   8.27   8.08   8.24   8.36   8.37   7.66   8.01   8.42   8.54   8.09   7.84   7.84   7.85   7.79   7.59   7.63   7.41   7.62   8.42   7.91   7.90   9.05   8.88   9.16   8.56   8.46   9.31   9.39   9.34   8.73   8.33   8.51
   8.18   8.13   7.57   8.54   8.46   8.41   8.70   8.62   7.72   7.36   7.64   8.23   7.89   7.85   7.96   8.47   8.44   8.35   8.12   8.15   8.58   8.22   7.97   8.55   8.27   8.59   7.94   8.49   8.27   8.08   8.24   8.36   8.37   7.66   8.01   8.42   8.54   8.09   7.84   7.84   7.85   7.79   7.59   7.63   7.41   7.62   8.42   7.91   7.90   9.05   8.88   9.16   8.56   8.46   9.31   9.39   9.34   8.73   8.33   8.51
   8.18   8.13   7.57   8.54   8.46   8.41   8.70   8.62   7.72   7.36   7.64   8.23   7.89   7.85   7.96   8.47   8.44   8.35   8.12   8.15   8.58   8.22   7.97   8.55   8.27   8.59   7.94   8.49   8.27   8.08   8.24   8.36   8.37   7.66   8.01   8.42   8.54   8.09   7.84   7.84   7.85   7.79   7.59   7.63   7.41   7.62   8.42   7.91   7.90   9.05   8.88   9.16   8.56   8.46   9.31   9.39   9.34   8.73   8.33   8.51
   8.18   8.13   7.57   8.54   8.46   8.41   8.70   8.62   7.72   7.36   7.64   8.23   7.89   7.85   7.96   8.47   8.44   8.35   8.12   8.15   8.58   8.22   7.97   8.55   8.27   8.59   7.94   8.49   8.27   8.08   8.24   8.36   8.37   7.66   8.01   8.42   8.54   8.09   7.84   7.84   7.85   7.79   7.59   7.63   7.41   7.62   8.42   7.91   7.90   9.05   8.88   9.16   8.56   8.46   9.31   9.39   9.34   8.73   8.33   8.51
   8.18   8.13   7.57   8.54   8.46   8.41   8.70   8.62   7.72   7.36   7.64   8.23   7.89   7.85   7.96   8.47   8.44   8.35   8.12   8.15   8.58   8.22   7.97   8.55   8.27   8.59   7.94   8.49   8.27   8.08   8.24   8.36   8.37   7.66   8.01   8.42   8.54   8.09   7.84   7.84   7.85   7.79   7.59   7.63   7.41   7.62   8.42   7.91   7.90   9.05   8.88   9.16   8.56   8.46   9.31   9.39   9.34   8.73   8.33   8.51
   8.18   8.13   7.57   8.54   8.46   8.41   8.70   8.62   7.72   7.36   7.64   8.23   7.89   7.85   7.96   8.47   8.44   8.35   8.12   8.15   8.58   8.22   7.97   8.55   8.27   8.59   7.94   8.49   8.27   8.08   8.24   8.36   8.37   7.66   8.01   8.42   8.54   8.09   7.84   7.84   7.85   7.79   7.59   7.63   7.41   7.62   8.42   7.91   7.90   9.05   8.88   9.16   8.56   8.46   9.31   9.39   9.34   8.73   8.33   8.51
   8.18   8.13   7.57   8.54   8.46   8.41   8.70   8.62   7.72   7.36   7.64   8.23   7.89   7.85   7.96   8.47   8.44   8.35   8.12   8.15   8.58   8.22   7.97   8.55   8.27   8.59   7.94   8.49   8.27   8.08   8.24   8.36   8.37   7.66   8.01   8.42   8.54   8.09   7.84   7.84   7.85   7.79   7.59   7.63   7.41   7.62   8.42   7.91   7.90   9.05   8.88   9.16   8.56   8.46   9.31   9.39   9.34   8.73   8.33   8.51
   8.18   8.13   7.57   8.54   8.46   8.41   8.70   8.62   7.72   7.36   7.64   8.23   7.89   7.85   7.96   8.47   8.44   8.35   8.12   8.15   8.58   8.22   7.97   8.55   8.27   8.59   7.94   8.49   8.27   8.08   8.24   8.36   8.37   7.66   8.01   8.42   8.54   8.09   7.84   7.84   7.85   7.79   7.59   7.63   7.41   7.62   8.42   7.91   7.90   9.05   8.88   9.16   8.56   8.46   9.31   9.39   9.34   8.73   8.33   8.51
   8.18   8.13   7.57   8.54   8.46   8.41   8.70   8.62   7.72   7.36   7.64   8.23   7.89   7.85   7.96   8.47   8.44   8.35   8.12   8.15   8.58   8.22   7.97   8.55   8.27   8.59   7.94   8.49   8.27   8.08   8.24   8.36   8.37   7.66   8.01   8.42   8.54   8.09   7.84   7.84   7.85   7.79   7.59   7.63   7.41   7.62   8.42   7.91   7.90   9.05   8.88   9.16   8.56   8.46   9.31   9.39   9.34   8.73   8.33   8.51
   8.18   8.13   7.57   8.54   8.46   8.41   8.70   8.62   7.72   7.36   7.64   8.23   7.89   7.85   7.96   8.47   8.44   8.35   8.12   8.15   8.58   8.22   7.97   8.55   8.27   8.59   7.94   8.49   8.27   8.08   8.24   8.36   8.37   7.66   8.01   8.42   8.54   8.09   7.84   7.84   7.85   7.79   7.59   7.63   7.41   7.62   8.42   7.91   7.90   9.05   8.88   9.16   8.56   8.46   9.31   9.39   9.34   8.73   8.33   8.51
   8.18   8.13   7.57   8.54   8.46   8.41   8.70   8.62   7.72   7.36   7.64   8.23   7.89   7.85   7.96   8.47   8.44   8.35   8.12   8.15   8.58   8.22   7.97   8.55   8.27   8.59   7.94   8.49   8.27   8.08   8.24   8.36   8.37   7.66   8.01   8.42   8.54   8.09   7.84   7.84   7.85   7.79   7.59   7.63   7.41   7.62   8.42   7.91   7.90   9.05   8.88   9.16   8.56   8.46   9.31   9.39   9.34   8.73   8.33   8.51
   8.18   8.13   7.57   8.54   8.46   8.41   8.70   8.62   7.72   7.36   7.64   8.23   7.89   7.85   7.96   8.47   8.44   8.35   8.12   8.15   8.58   8.22   7.97   8.55   8.27   8.59   7.94   8.49   8.27   8.08   8.24   8.36   8.37   7.66   8.01   8.42   8.54   8.09   7.84   7.84   7.85   7.79   7.59   7.63   7.41   7.62   8.42   7.91   7.90   9.05   8.88   9.16   8.56   8.46   9.31   9.39   9.34   8.73   8.33   8.51
   8.18   8.13   7.57   8.54   8.46   8.41   8.70   8.62   7.72   7.36   7.64   8.23   7.89   7.85   7.96   8.47   8.44   8.35   8.12   8.15   8.58   8.22   7.97   8.55   8.27   8.59   7.94   8.49   8.27   8.08   8.24   8.36   8.37   7.66   8.01   8.42   8.54   8.09   7.84   7.84   7.85   7.79   7.59   7.63   7.41   7.62   8.42   7.91   7.90   9.05   8.88   9.16   8.56   8.46   9.31   9.39   9.34   8.73   8.33   8.51
