# Supplementary material for: Accounting for skill in trend, variability, and autocorrelation facilitates better multi-model projections: Application to the AMOC and temperature time series
Source: PLoS One. 2019 Apr 10;14(4):e0214535. doi: 10.1371/journal.pone.0214535 (PMC6457553; doi:10.1371/journal.pone.0214535)
Supplement: S2 File — (ZIP) [file pone.0214535.s002.zip › input/toshistoricalEastSeaosse/M3_1941_2000_pp_JFM_toshistoricalEastSeaosse_clim.txt]

  12.48  13.16  12.50  13.26  12.88  12.88  12.87  13.35  13.15  12.96  12.82  13.53  13.02  13.29  13.54  13.18  13.45  13.59  13.54  13.47  13.74  13.72  13.03  13.22  13.06  13.41  13.62  13.11  12.42  12.40  13.12  12.63  13.11  13.16  13.01  13.28  13.61  13.15  12.93  13.03  12.10  12.70  13.01  12.99  13.23  13.24  12.73  13.46  13.12  13.29  13.59  13.69  13.78  13.36  13.69  13.72  13.12  13.50  13.77  13.59
  12.48  13.16  12.50  13.26  12.88  12.88  12.87  13.35  13.15  12.96  12.82  13.53  13.02  13.29  13.54  13.18  13.45  13.59  13.54  13.47  13.74  13.72  13.03  13.22  13.06  13.41  13.62  13.11  12.42  12.40  13.12  12.63  13.11  13.16  13.01  13.28  13.61  13.15  12.93  13.03  12.10  12.70  13.01  12.99  13.23  13.24  12.73  13.46  13.12  13.29  13.59  13.69  13.78  13.36  13.69  13.72  13.12  13.50  13.77  13.59
  12.48  13.16  12.50  13.26  12.88  12.88  12.87  13.35  13.15  12.96  12.82  13.53  13.02  13.29  13.54  13.18  13.45  13.59  13.54  13.47  13.74  13.72  13.03  13.22  13.06  13.41  13.62  13.11  12.42  12.40  13.12  12.63  13.11  13.16  13.01  13.28  13.61  13.15  12.93  13.03  12.10  12.70  13.01  12.99  13.23  13.24  12.73  13.46  13.12  13.29  13.59  13.69  13.78  13.36  13.69  13.72  13.12  13.50  13.77  13.59
  12.48  13.16  12.50  13.26  12.88  12.88  12.87  13.35  13.15  12.96  12.82  13.53  13.02  13.29  13.54  13.18  13.45  13.59  13.54  13.47  13.74  13.72  13.03  13.22  13.06  13.41  13.62  13.11  12.42  12.40  13.12  12.63  13.11  13.16  13.01  13.28  13.61  13.15  12.93  13.03  12.10  12.70  13.01  12.99  13.23  13.24  12.73  13.46  13.12  13.29  13.59  13.69  13.78  13.36  13.69  13.72  13.12  13.50  13.77  13.59
  12.48  13.16  12.50  13.26  12.88  12.88  12.87  13.35  13.15  12.96  12.82  13.53  13.02  13.29  13.54  13.18  13.45  13.59  13.54  13.47  13.74  13.72  13.03  13.22  13.06  13.41  13.62  13.11  12.42  12.40  13.12  12.63  13.11  13.16  13.01  13.28  13.61  13.15  12.93  13.03  12.10  12.70  13.01  12.99  13.23  13.24  12.73  13.46  13.12  13.29  13.59  13.69  13.78  13.36  13.69  13.72  13.12  13.50  13.77  13.59
  12.48  13.16  12.50  13.26  12.88  12.88  12.87  13.35  13.15  12.96  12.82  13.53  13.02  13.29  13.54  13.18  13.45  13.59  13.54  13.47  13.74  13.72  13.03  13.22  13.06  13.41  13.62  13.11  12.42  12.40  13.12  12.63  13.11  13.16  13.01  13.28  13.61  13.15  12.93  13.03  12.10  12.70  13.01  12.99  13.23  13.24  12.73  13.46  13.12  13.29  13.59  13.69  13.78  13.36  13.69  13.72  13.12  13.50  13.77  13.59
  12.48  13.16  12.50  13.26  12.88  12.88  12.87  13.35  13.15  12.96  12.82  13.53  13.02  13.29  13.54  13.18  13.45  13.59  13.54  13.47  13.74  13.72  13.03  13.22  13.06  13.41  13.62  13.11  12.42  12.40  13.12  12.63  13.11  13.16  13.01  13.28  13.61  13.15  12.93  13.03  12.10  12.70  13.01  12.99  13.23  13.24  12.73  13.46  13.12  13.29  13.59  13.69  13.78  13.36  13.69  13.72  13.12  13.50  13.77  13.59
  12.48  13.16  12.50  13.26  12.88  12.88  12.87  13.35  13.15  12.96  12.82  13.53  13.02  13.29  13.54  13.18  13.45  13.59  13.54  13.47  13.74  13.72  13.03  13.22  13.06  13.41  13.62  13.11  12.42  12.40  13.12  12.63  13.11  13.16  13.01  13.28  13.61  13.15  12.93  13.03  12.10  12.70  13.01  12.99  13.23  13.24  12.73  13.46  13.12  13.29  13.59  13.69  13.78  13.36  13.69  13.72  13.12  13.50  13.77  13.59
  12.48  13.16  12.50  13.26  12.88  12.88  12.87  13.35  13.15  12.96  12.82  13.53  13.02  13.29  13.54  13.18  13.45  13.59  13.54  13.47  13.74  13.72  13.03  13.22  13.06  13.41  13.62  13.11  12.42  12.40  13.12  12.63  13.11  13.16  13.01  13.28  13.61  13.15  12.93  13.03  12.10  12.70  13.01  12.99  13.23  13.24  12.73  13.46  13.12  13.29  13.59  13.69  13.78  13.36  13.69  13.72  13.12  13.50  13.77  13.59
  12.48  13.16  12.50  13.26  12.88  12.88  12.87  13.35  13.15  12.96  12.82  13.53  13.02  13.29  13.54  13.18  13.45  13.59  13.54  13.47  13.74  13.72  13.03  13.22  13.06  13.41  13.62  13.11  12.42  12.40  13.12  12.63  13.11  13.16  13.01  13.28  13.61  13.15  12.93  13.03  12.10  12.70  13.01  12.99  13.23  13.24  12.73  13.46  13.12  13.29  13.59  13.69  13.78  13.36  13.69  13.72  13.12  13.50  13.77  13.59
  12.48  13.16  12.50  13.26  12.88  12.88  12.87  13.35  13.15  12.96  12.82  13.53  13.02  13.29  13.54  13.18  13.45  13.59  13.54  13.47  13.74  13.72  13.03  13.22  13.06  13.41  13.62  13.11  12.42  12.40  13.12  12.63  13.11  13.16  13.01  13.28  13.61  13.15  12.93  13.03  12.10  12.70  13.01  12.99  13.23  13.24  12.73  13.46  13.12  13.29  13.59  13.69  13.78  13.36  13.69  13.72  13.12  13.50  13.77  13.59
  12.48  13.16  12.50  13.26  12.88  12.88  12.87  13.35  13.15  12.96  12.82  13.53  13.02  13.29  13.54  13.18  13.45  13.59  13.54  13.47  13.74  13.72  13.03  13.22  13.06  13.41  13.62  13.11  12.42  12.40  13.12  12.63  13.11  13.16  13.01  13.28  13.61  13.15  12.93  13.03  12.10  12.70  13.01  12.99  13.23  13.24  12.73  13.46  13.12  13.29  13.59  13.69  13.78  13.36  13.69  13.72  13.12  13.50  13.77  13.59
  12.48  13.16  12.50  13.26  12.88  12.88  12.87  13.35  13.15  12.96  12.82  13.53  13.02  13.29  13.54  13.18  13.45  13.59  13.54  13.47  13.74  13.72  13.03  13.22  13.06  13.41  13.62  13.11  12.42  12.40  13.12  12.63  13.11  13.16  13.01  13.28  13.61  13.15  12.93  13.03  12.10  12.70  13.01  12.99  13.23  13.24  12.73  13.46  13.12  13.29  13.59  13.69  13.78  13.36  13.69  13.72  13.12  13.50  13.77  13.59
  12.48  13.16  12.50  13.26  12.88  12.88  12.87  13.35  13.15  12.96  12.82  13.53  13.02  13.29  13.54  13.18  13.45  13.59  13.54  13.47  13.74  13.72  13.03  13.22  13.06  13.41  13.62  13.11  12.42  12.40  13.12  12.63  13.11  13.16  13.01  13.28  13.61  13.15  12.93  13.03  12.10  12.70  13.01  12.99  13.23  13.24  12.73  13.46  13.12  13.29  13.59  13.69  13.78  13.36  13.69  13.72  13.12  13.50  13.77  13.59
  12.48  13.16  12.50  13.26  12.88  12.88  12.87  13.35  13.15  12.96  12.82  13.53  13.02  13.29  13.54  13.18  13.45  13.59  13.54  13.47  13.74  13.72  13.03  13.22  13.06  13.41  13.62  13.11  12.42  12.40  13.12  12.63  13.11  13.16  13.01  13.28  13.61  13.15  12.93  13.03  12.10  12.70  13.01  12.99  13.23  13.24  12.73  13.46  13.12  13.29  13.59  13.69  13.78  13.36  13.69  13.72  13.12  13.50  13.77  13.59
  12.48  13.16  12.50  13.26  12.88  12.88  12.87  13.35  13.15  12.96  12.82  13.53  13.02  13.29  13.54  13.18  13.45  13.59  13.54  13.47  13.74  13.72  13.03  13.22  13.06  13.41  13.62  13.11  12.42  12.40  13.12  12.63  13.11  13.16  13.01  13.28  13.61  13.15  12.93  13.03  12.10  12.70  13.01  12.99  13.23  13.24  12.73  13.46  13.12  13.29  13.59  13.69  13.78  13.36  13.69  13.72  13.12  13.50  13.77  13.59
  12.48  13.16  12.50  13.26  12.88  12.88  12.87  13.35  13.15  12.96  12.82  13.53  13.02  13.29  13.54  13.18  13.45  13.59  13.54  13.47  13.74  13.72  13.03  13.22  13.06  13.41  13.62  13.11  12.42  12.40  13.12  12.63  13.11  13.16  13.01  13.28  13.61  13.15  12.93  13.03  12.10  12.70  13.01  12.99  13.23  13.24  12.73  13.46  13.12  13.29  13.59  13.69  13.78  13.36  13.69  13.72  13.12  13.50  13.77  13.59
  12.48  13.16  12.50  13.26  12.88  12.88  12.87  13.35  13.15  12.96  12.82  13.53  13.02  13.29  13.54  13.18  13.45  13.59  13.54  13.47  13.74  13.72  13.03  13.22  13.06  13.41  13.62  13.11  12.42  12.40  13.12  12.63  13.11  13.16  13.01  13.28  13.61  13.15  12.93  13.03  12.10  12.70  13.01  12.99  13.23  13.24  12.73  13.46  13.12  13.29  13.59  13.69  13.78  13.36  13.69  13.72  13.12  13.50  13.77  13.59
  12.48  13.16  12.50  13.26  12.88  12.88  12.87  13.35  13.15  12.96  12.82  13.53  13.02  13.29  13.54  13.18  13.45  13.59  13.54  13.47  13.74  13.72  13.03  13.22  13.06  13.41  13.62  13.11  12.42  12.40  13.12  12.63  13.11  13.16  13.01  13.28  13.61  13.15  12.93  13.03  12.10  12.70  13.01  12.99  13.23  13.24  12.73  13.46  13.12  13.29  13.59  13.69  13.78  13.36  13.69  13.72  13.12  13.50  13.77  13.59
  12.48  13.16  12.50  13.26  12.88  12.88  12.87  13.35  13.15  12.96  12.82  13.53  13.02  13.29  13.54  13.18  13.45  13.59  13.54  13.47  13.74  13.72  13.03  13.22  13.06  13.41  13.62  13.11  12.42  12.40  13.12  12.63  13.11  13.16  13.01  13.28  13.61  13.15  12.93  13.03  12.10  12.70  13.01  12.99  13.23  13.24  12.73  13.46  13.12  13.29  13.59  13.69  13.78  13.36  13.69  13.72  13.12  13.50  13.77  13.59
  12.48  13.16  12.50  13.26  12.88  12.88  12.87  13.35  13.15  12.96  12.82  13.53  13.02  13.29  13.54  13.18  13.45  13.59  13.54  13.47  13.74  13.72  13.03  13.22  13.06  13.41  13.62  13.11  12.42  12.40  13.12  12.63  13.11  13.16  13.01  13.28  13.61  13.15  12.93  13.03  12.10  12.70  13.01  12.99  13.23  13.24  12.73  13.46  13.12  13.29  13.59  13.69  13.78  13.36  13.69  13.72  13.12  13.50  13.77  13.59
  12.48  13.16  12.50  13.26  12.88  12.88  12.87  13.35  13.15  12.96  12.82  13.53  13.02  13.29  13.54  13.18  13.45  13.59  13.54  13.47  13.74  13.72  13.03  13.22  13.06  13.41  13.62  13.11  12.42  12.40  13.12  12.63  13.11  13.16  13.01  13.28  13.61  13.15  12.93  13.03  12.10  12.70  13.01  12.99  13.23  13.24  12.73  13.46  13.12  13.29  13.59  13.69  13.78  13.36  13.69  13.72  13.12  13.50  13.77  13.59
  12.48  13.16  12.50  13.26  12.88  12.88  12.87  13.35  13.15  12.96  12.82  13.53  13.02  13.29  13.54  13.18  13.45  13.59  13.54  13.47  13.74  13.72  13.03  13.22  13.06  13.41  13.62  13.11  12.42  12.40  13.12  12.63  13.11  13.16  13.01  13.28  13.61  13.15  12.93  13.03  12.10  12.70  13.01  12.99  13.23  13.24  12.73  13.46  13.12  13.29  13.59  13.69  13.78  13.36  13.69  13.72  13.12  13.50  13.77  13.59
  12.48  13.16  12.50  13.26  12.88  12.88  12.87  13.35  13.15  12.96  12.82  13.53  13.02  13.29  13.54  13.18  13.45  13.59  13.54  13.47  13.74  13.72  13.03  13.22  13.06  13.41  13.62  13.11  12.42  12.40  13.12  12.63  13.11  13.16  13.01  13.28  13.61  13.15  12.93  13.03  12.10  12.70  13.01  12.99  13.23  13.24  12.73  13.46  13.12  13.29  13.59  13.69  13.78  13.36  13.69  13.72  13.12  13.50  13.77  13.59
  12.48  13.16  12.50  13.26  12.88  12.88  12.87  13.35  13.15  12.96  12.82  13.53  13.02  13.29  13.54  13.18  13.45  13.59  13.54  13.47  13.74  13.72  13.03  13.22  13.06  13.41  13.62  13.11  12.42  12.40  13.12  12.63  13.11  13.16  13.01  13.28  13.61  13.15  12.93  13.03  12.10  12.70  13.01  12.99  13.23  13.24  12.73  13.46  13.12  13.29  13.59  13.69  13.78  13.36  13.69  13.72  13.12  13.50  13.77  13.59
  12.48  13.16  12.50  13.26  12.88  12.88  12.87  13.35  13.15  12.96  12.82  13.53  13.02  13.29  13.54  13.18  13.45  13.59  13.54  13.47  13.74  13.72  13.03  13.22  13.06  13.41  13.62  13.11  12.42  12.40  13.12  12.63  13.11  13.16  13.01  13.28  13.61  13.15  12.93  13.03  12.10  12.70  13.01  12.99  13.23  13.24  12.73  13.46  13.12  13.29  13.59  13.69  13.78  13.36  13.69  13.72  13.12  13.50  13.77  13.59
