# Supplementary material for: Accounting for skill in trend, variability, and autocorrelation facilitates better multi-model projections: Application to the AMOC and temperature time series
Source: PLoS One. 2019 Apr 10;14(4):e0214535. doi: 10.1371/journal.pone.0214535 (PMC6457553; doi:10.1371/journal.pone.0214535)
Supplement: S2 File — (ZIP) [file pone.0214535.s002.zip › input/toshistoricalEastSeaosse/M17_1941_2000_pp_JFM_toshistoricalEastSeaosse_clim.txt]

  11.16  11.31  10.81  11.79  11.34  11.36  11.42  11.26  12.04  12.13  12.12  11.79  12.23  11.96  12.05  11.41  12.04  12.16  12.13  11.97  11.94  11.45  11.59  12.57  11.73  10.97  11.80  12.25  11.90  12.11  12.02  11.93  12.45  12.31  12.25  11.44  11.71  11.78  12.04  12.53  11.80  11.65  11.76  12.58  11.75  11.84  12.26  12.22  11.95  12.52  12.37  12.69  12.38  12.22  13.18  11.73  11.82  12.13  13.49  13.35
  11.16  11.31  10.81  11.79  11.34  11.36  11.42  11.26  12.04  12.13  12.12  11.79  12.23  11.96  12.05  11.41  12.04  12.16  12.13  11.97  11.94  11.45  11.59  12.57  11.73  10.97  11.80  12.25  11.90  12.11  12.02  11.93  12.45  12.31  12.25  11.44  11.71  11.78  12.04  12.53  11.80  11.65  11.76  12.58  11.75  11.84  12.26  12.22  11.95  12.52  12.37  12.69  12.38  12.22  13.18  11.73  11.82  12.13  13.49  13.35
  11.16  11.31  10.81  11.79  11.34  11.36  11.42  11.26  12.04  12.13  12.12  11.79  12.23  11.96  12.05  11.41  12.04  12.16  12.13  11.97  11.94  11.45  11.59  12.57  11.73  10.97  11.80  12.25  11.90  12.11  12.02  11.93  12.45  12.31  12.25  11.44  11.71  11.78  12.04  12.53  11.80  11.65  11.76  12.58  11.75  11.84  12.26  12.22  11.95  12.52  12.37  12.69  12.38  12.22  13.18  11.73  11.82  12.13  13.49  13.35
  11.16  11.31  10.81  11.79  11.34  11.36  11.42  11.26  12.04  12.13  12.12  11.79  12.23  11.96  12.05  11.41  12.04  12.16  12.13  11.97  11.94  11.45  11.59  12.57  11.73  10.97  11.80  12.25  11.90  12.11  12.02  11.93  12.45  12.31  12.25  11.44  11.71  11.78  12.04  12.53  11.80  11.65  11.76  12.58  11.75  11.84  12.26  12.22  11.95  12.52  12.37  12.69  12.38  12.22  13.18  11.73  11.82  12.13  13.49  13.35
  11.16  11.31  10.81  11.79  11.34  11.36  11.42  11.26  12.04  12.13  12.12  11.79  12.23  11.96  12.05  11.41  12.04  12.16  12.13  11.97  11.94  11.45  11.59  12.57  11.73  10.97  11.80  12.25  11.90  12.11  12.02  11.93  12.45  12.31  12.25  11.44  11.71  11.78  12.04  12.53  11.80  11.65  11.76  12.58  11.75  11.84  12.26  12.22  11.95  12.52  12.37  12.69  12.38  12.22  13.18  11.73  11.82  12.13  13.49  13.35
  11.16  11.31  10.81  11.79  11.34  11.36  11.42  11.26  12.04  12.13  12.12  11.79  12.23  11.96  12.05  11.41  12.04  12.16  12.13  11.97  11.94  11.45  11.59  12.57  11.73  10.97  11.80  12.25  11.90  12.11  12.02  11.93  12.45  12.31  12.25  11.44  11.71  11.78  12.04  12.53  11.80  11.65  11.76  12.58  11.75  11.84  12.26  12.22  11.95  12.52  12.37  12.69  12.38  12.22  13.18  11.73  11.82  12.13  13.49  13.35
  11.16  11.31  10.81  11.79  11.34  11.36  11.42  11.26  12.04  12.13  12.12  11.79  12.23  11.96  12.05  11.41  12.04  12.16  12.13  11.97  11.94  11.45  11.59  12.57  11.73  10.97  11.80  12.25  11.90  12.11  12.02  11.93  12.45  12.31  12.25  11.44  11.71  11.78  12.04  12.53  11.80  11.65  11.76  12.58  11.75  11.84  12.26  12.22  11.95  12.52  12.37  12.69  12.38  12.22  13.18  11.73  11.82  12.13  13.49  13.35
  11.16  11.31  10.81  11.79  11.34  11.36  11.42  11.26  12.04  12.13  12.12  11.79  12.23  11.96  12.05  11.41  12.04  12.16  12.13  11.97  11.94  11.45  11.59  12.57  11.73  10.97  11.80  12.25  11.90  12.11  12.02  11.93  12.45  12.31  12.25  11.44  11.71  11.78  12.04  12.53  11.80  11.65  11.76  12.58  11.75  11.84  12.26  12.22  11.95  12.52  12.37  12.69  12.38  12.22  13.18  11.73  11.82  12.13  13.49  13.35
  11.16  11.31  10.81  11.79  11.34  11.36  11.42  11.26  12.04  12.13  12.12  11.79  12.23  11.96  12.05  11.41  12.04  12.16  12.13  11.97  11.94  11.45  11.59  12.57  11.73  10.97  11.80  12.25  11.90  12.11  12.02  11.93  12.45  12.31  12.25  11.44  11.71  11.78  12.04  12.53  11.80  11.65  11.76  12.58  11.75  11.84  12.26  12.22  11.95  12.52  12.37  12.69  12.38  12.22  13.18  11.73  11.82  12.13  13.49  13.35
  11.16  11.31  10.81  11.79  11.34  11.36  11.42  11.26  12.04  12.13  12.12  11.79  12.23  11.96  12.05  11.41  12.04  12.16  12.13  11.97  11.94  11.45  11.59  12.57  11.73  10.97  11.80  12.25  11.90  12.11  12.02  11.93  12.45  12.31  12.25  11.44  11.71  11.78  12.04  12.53  11.80  11.65  11.76  12.58  11.75  11.84  12.26  12.22  11.95  12.52  12.37  12.69  12.38  12.22  13.18  11.73  11.82  12.13  13.49  13.35
  11.16  11.31  10.81  11.79  11.34  11.36  11.42  11.26  12.04  12.13  12.12  11.79  12.23  11.96  12.05  11.41  12.04  12.16  12.13  11.97  11.94  11.45  11.59  12.57  11.73  10.97  11.80  12.25  11.90  12.11  12.02  11.93  12.45  12.31  12.25  11.44  11.71  11.78  12.04  12.53  11.80  11.65  11.76  12.58  11.75  11.84  12.26  12.22  11.95  12.52  12.37  12.69  12.38  12.22  13.18  11.73  11.82  12.13  13.49  13.35
  11.16  11.31  10.81  11.79  11.34  11.36  11.42  11.26  12.04  12.13  12.12  11.79  12.23  11.96  12.05  11.41  12.04  12.16  12.13  11.97  11.94  11.45  11.59  12.57  11.73  10.97  11.80  12.25  11.90  12.11  12.02  11.93  12.45  12.31  12.25  11.44  11.71  11.78  12.04  12.53  11.80  11.65  11.76  12.58  11.75  11.84  12.26  12.22  11.95  12.52  12.37  12.69  12.38  12.22  13.18  11.73  11.82  12.13  13.49  13.35
  11.16  11.31  10.81  11.79  11.34  11.36  11.42  11.26  12.04  12.13  12.12  11.79  12.23  11.96  12.05  11.41  12.04  12.16  12.13  11.97  11.94  11.45  11.59  12.57  11.73  10.97  11.80  12.25  11.90  12.11  12.02  11.93  12.45  12.31  12.25  11.44  11.71  11.78  12.04  12.53  11.80  11.65  11.76  12.58  11.75  11.84  12.26  12.22  11.95  12.52  12.37  12.69  12.38  12.22  13.18  11.73  11.82  12.13  13.49  13.35
  11.16  11.31  10.81  11.79  11.34  11.36  11.42  11.26  12.04  12.13  12.12  11.79  12.23  11.96  12.05  11.41  12.04  12.16  12.13  11.97  11.94  11.45  11.59  12.57  11.73  10.97  11.80  12.25  11.90  12.11  12.02  11.93  12.45  12.31  12.25  11.44  11.71  11.78  12.04  12.53  11.80  11.65  11.76  12.58  11.75  11.84  12.26  12.22  11.95  12.52  12.37  12.69  12.38  12.22  13.18  11.73  11.82  12.13  13.49  13.35
  11.16  11.31  10.81  11.79  11.34  11.36  11.42  11.26  12.04  12.13  12.12  11.79  12.23  11.96  12.05  11.41  12.04  12.16  12.13  11.97  11.94  11.45  11.59  12.57  11.73  10.97  11.80  12.25  11.90  12.11  12.02  11.93  12.45  12.31  12.25  11.44  11.71  11.78  12.04  12.53  11.80  11.65  11.76  12.58  11.75  11.84  12.26  12.22  11.95  12.52  12.37  12.69  12.38  12.22  13.18  11.73  11.82  12.13  13.49  13.35
  11.16  11.31  10.81  11.79  11.34  11.36  11.42  11.26  12.04  12.13  12.12  11.79  12.23  11.96  12.05  11.41  12.04  12.16  12.13  11.97  11.94  11.45  11.59  12.57  11.73  10.97  11.80  12.25  11.90  12.11  12.02  11.93  12.45  12.31  12.25  11.44  11.71  11.78  12.04  12.53  11.80  11.65  11.76  12.58  11.75  11.84  12.26  12.22  11.95  12.52  12.37  12.69  12.38  12.22  13.18  11.73  11.82  12.13  13.49  13.35
  11.16  11.31  10.81  11.79  11.34  11.36  11.42  11.26  12.04  12.13  12.12  11.79  12.23  11.96  12.05  11.41  12.04  12.16  12.13  11.97  11.94  11.45  11.59  12.57  11.73  10.97  11.80  12.25  11.90  12.11  12.02  11.93  12.45  12.31  12.25  11.44  11.71  11.78  12.04  12.53  11.80  11.65  11.76  12.58  11.75  11.84  12.26  12.22  11.95  12.52  12.37  12.69  12.38  12.22  13.18  11.73  11.82  12.13  13.49  13.35
  11.16  11.31  10.81  11.79  11.34  11.36  11.42  11.26  12.04  12.13  12.12  11.79  12.23  11.96  12.05  11.41  12.04  12.16  12.13  11.97  11.94  11.45  11.59  12.57  11.73  10.97  11.80  12.25  11.90  12.11  12.02  11.93  12.45  12.31  12.25  11.44  11.71  11.78  12.04  12.53  11.80  11.65  11.76  12.58  11.75  11.84  12.26  12.22  11.95  12.52  12.37  12.69  12.38  12.22  13.18  11.73  11.82  12.13  13.49  13.35
  11.16  11.31  10.81  11.79  11.34  11.36  11.42  11.26  12.04  12.13  12.12  11.79  12.23  11.96  12.05  11.41  12.04  12.16  12.13  11.97  11.94  11.45  11.59  12.57  11.73  10.97  11.80  12.25  11.90  12.11  12.02  11.93  12.45  12.31  12.25  11.44  11.71  11.78  12.04  12.53  11.80  11.65  11.76  12.58  11.75  11.84  12.26  12.22  11.95  12.52  12.37  12.69  12.38  12.22  13.18  11.73  11.82  12.13  13.49  13.35
  11.16  11.31  10.81  11.79  11.34  11.36  11.42  11.26  12.04  12.13  12.12  11.79  12.23  11.96  12.05  11.41  12.04  12.16  12.13  11.97  11.94  11.45  11.59  12.57  11.73  10.97  11.80  12.25  11.90  12.11  12.02  11.93  12.45  12.31  12.25  11.44  11.71  11.78  12.04  12.53  11.80  11.65  11.76  12.58  11.75  11.84  12.26  12.22  11.95  12.52  12.37  12.69  12.38  12.22  13.18  11.73  11.82  12.13  13.49  13.35
  11.16  11.31  10.81  11.79  11.34  11.36  11.42  11.26  12.04  12.13  12.12  11.79  12.23  11.96  12.05  11.41  12.04  12.16  12.13  11.97  11.94  11.45  11.59  12.57  11.73  10.97  11.80  12.25  11.90  12.11  12.02  11.93  12.45  12.31  12.25  11.44  11.71  11.78  12.04  12.53  11.80  11.65  11.76  12.58  11.75  11.84  12.26  12.22  11.95  12.52  12.37  12.69  12.38  12.22  13.18  11.73  11.82  12.13  13.49  13.35
  11.16  11.31  10.81  11.79  11.34  11.36  11.42  11.26  12.04  12.13  12.12  11.79  12.23  11.96  12.05  11.41  12.04  12.16  12.13  11.97  11.94  11.45  11.59  12.57  11.73  10.97  11.80  12.25  11.90  12.11  12.02  11.93  12.45  12.31  12.25  11.44  11.71  11.78  12.04  12.53  11.80  11.65  11.76  12.58  11.75  11.84  12.26  12.22  11.95  12.52  12.37  12.69  12.38  12.22  13.18  11.73  11.82  12.13  13.49  13.35
  11.16  11.31  10.81  11.79  11.34  11.36  11.42  11.26  12.04  12.13  12.12  11.79  12.23  11.96  12.05  11.41  12.04  12.16  12.13  11.97  11.94  11.45  11.59  12.57  11.73  10.97  11.80  12.25  11.90  12.11  12.02  11.93  12.45  12.31  12.25  11.44  11.71  11.78  12.04  12.53  11.80  11.65  11.76  12.58  11.75  11.84  12.26  12.22  11.95  12.52  12.37  12.69  12.38  12.22  13.18  11.73  11.82  12.13  13.49  13.35
  11.16  11.31  10.81  11.79  11.34  11.36  11.42  11.26  12.04  12.13  12.12  11.79  12.23  11.96  12.05  11.41  12.04  12.16  12.13  11.97  11.94  11.45  11.59  12.57  11.73  10.97  11.80  12.25  11.90  12.11  12.02  11.93  12.45  12.31  12.25  11.44  11.71  11.78  12.04  12.53  11.80  11.65  11.76  12.58  11.75  11.84  12.26  12.22  11.95  12.52  12.37  12.69  12.38  12.22  13.18  11.73  11.82  12.13  13.49  13.35
  11.16  11.31  10.81  11.79  11.34  11.36  11.42  11.26  12.04  12.13  12.12  11.79  12.23  11.96  12.05  11.41  12.04  12.16  12.13  11.97  11.94  11.45  11.59  12.57  11.73  10.97  11.80  12.25  11.90  12.11  12.02  11.93  12.45  12.31  12.25  11.44  11.71  11.78  12.04  12.53  11.80  11.65  11.76  12.58  11.75  11.84  12.26  12.22  11.95  12.52  12.37  12.69  12.38  12.22  13.18  11.73  11.82  12.13  13.49  13.35
  11.16  11.31  10.81  11.79  11.34  11.36  11.42  11.26  12.04  12.13  12.12  11.79  12.23  11.96  12.05  11.41  12.04  12.16  12.13  11.97  11.94  11.45  11.59  12.57  11.73  10.97  11.80  12.25  11.90  12.11  12.02  11.93  12.45  12.31  12.25  11.44  11.71  11.78  12.04  12.53  11.80  11.65  11.76  12.58  11.75  11.84  12.26  12.22  11.95  12.52  12.37  12.69  12.38  12.22  13.18  11.73  11.82  12.13  13.49  13.35
