# Supplementary material for: Accounting for skill in trend, variability, and autocorrelation facilitates better multi-model projections: Application to the AMOC and temperature time series
Source: PLoS One. 2019 Apr 10;14(4):e0214535. doi: 10.1371/journal.pone.0214535 (PMC6457553; doi:10.1371/journal.pone.0214535)
Supplement: S2 File — (ZIP) [file pone.0214535.s002.zip › input/toshistoricalEastSeaosse/M14_1941_2000_pp_JFM_toshistoricalEastSeaosse_clim.txt]

   7.90   7.53   8.00   7.89   8.48   8.32   8.45   8.42   8.89   8.91   8.35   8.15   8.46   7.91   8.20   8.60   8.03   7.71   8.26   7.99   8.26   7.88   8.32   7.74   8.14   7.57   8.60   8.50   7.31   7.73   8.11   8.25   7.84   8.36   8.14   7.80   8.33   8.73   8.47   8.73   9.23   9.56   9.08   9.07   8.45   7.85   8.02   8.48   8.99   9.20   9.39   8.59   8.16   8.11   8.58   8.17   8.96   9.02   9.35   9.07
   7.90   7.53   8.00   7.89   8.48   8.32   8.45   8.42   8.89   8.91   8.35   8.15   8.46   7.91   8.20   8.60   8.03   7.71   8.26   7.99   8.26   7.88   8.32   7.74   8.14   7.57   8.60   8.50   7.31   7.73   8.11   8.25   7.84   8.36   8.14   7.80   8.33   8.73   8.47   8.73   9.23   9.56   9.08   9.07   8.45   7.85   8.02   8.48   8.99   9.20   9.39   8.59   8.16   8.11   8.58   8.17   8.96   9.02   9.35   9.07
   7.90   7.53   8.00   7.89   8.48   8.32   8.45   8.42   8.89   8.91   8.35   8.15   8.46   7.91   8.20   8.60   8.03   7.71   8.26   7.99   8.26   7.88   8.32   7.74   8.14   7.57   8.60   8.50   7.31   7.73   8.11   8.25   7.84   8.36   8.14   7.80   8.33   8.73   8.47   8.73   9.23   9.56   9.08   9.07   8.45   7.85   8.02   8.48   8.99   9.20   9.39   8.59   8.16   8.11   8.58   8.17   8.96   9.02   9.35   9.07
   7.90   7.53   8.00   7.89   8.48   8.32   8.45   8.42   8.89   8.91   8.35   8.15   8.46   7.91   8.20   8.60   8.03   7.71   8.26   7.99   8.26   7.88   8.32   7.74   8.14   7.57   8.60   8.50   7.31   7.73   8.11   8.25   7.84   8.36   8.14   7.80   8.33   8.73   8.47   8.73   9.23   9.56   9.08   9.07   8.45   7.85   8.02   8.48   8.99   9.20   9.39   8.59   8.16   8.11   8.58   8.17   8.96   9.02   9.35   9.07
   7.90   7.53   8.00   7.89   8.48   8.32   8.45   8.42   8.89   8.91   8.35   8.15   8.46   7.91   8.20   8.60   8.03   7.71   8.26   7.99   8.26   7.88   8.32   7.74   8.14   7.57   8.60   8.50   7.31   7.73   8.11   8.25   7.84   8.36   8.14   7.80   8.33   8.73   8.47   8.73   9.23   9.56   9.08   9.07   8.45   7.85   8.02   8.48   8.99   9.20   9.39   8.59   8.16   8.11   8.58   8.17   8.96   9.02   9.35   9.07
   7.90   7.53   8.00   7.89   8.48   8.32   8.45   8.42   8.89   8.91   8.35   8.15   8.46   7.91   8.20   8.60   8.03   7.71   8.26   7.99   8.26   7.88   8.32   7.74   8.14   7.57   8.60   8.50   7.31   7.73   8.11   8.25   7.84   8.36   8.14   7.80   8.33   8.73   8.47   8.73   9.23   9.56   9.08   9.07   8.45   7.85   8.02   8.48   8.99   9.20   9.39   8.59   8.16   8.11   8.58   8.17   8.96   9.02   9.35   9.07
   7.90   7.53   8.00   7.89   8.48   8.32   8.45   8.42   8.89   8.91   8.35   8.15   8.46   7.91   8.20   8.60   8.03   7.71   8.26   7.99   8.26   7.88   8.32   7.74   8.14   7.57   8.60   8.50   7.31   7.73   8.11   8.25   7.84   8.36   8.14   7.80   8.33   8.73   8.47   8.73   9.23   9.56   9.08   9.07   8.45   7.85   8.02   8.48   8.99   9.20   9.39   8.59   8.16   8.11   8.58   8.17   8.96   9.02   9.35   9.07
   7.90   7.53   8.00   7.89   8.48   8.32   8.45   8.42   8.89   8.91   8.35   8.15   8.46   7.91   8.20   8.60   8.03   7.71   8.26   7.99   8.26   7.88   8.32   7.74   8.14   7.57   8.60   8.50   7.31   7.73   8.11   8.25   7.84   8.36   8.14   7.80   8.33   8.73   8.47   8.73   9.23   9.56   9.08   9.07   8.45   7.85   8.02   8.48   8.99   9.20   9.39   8.59   8.16   8.11   8.58   8.17   8.96   9.02   9.35   9.07
   7.90   7.53   8.00   7.89   8.48   8.32   8.45   8.42   8.89   8.91   8.35   8.15   8.46   7.91   8.20   8.60   8.03   7.71   8.26   7.99   8.26   7.88   8.32   7.74   8.14   7.57   8.60   8.50   7.31   7.73   8.11   8.25   7.84   8.36   8.14   7.80   8.33   8.73   8.47   8.73   9.23   9.56   9.08   9.07   8.45   7.85   8.02   8.48   8.99   9.20   9.39   8.59   8.16   8.11   8.58   8.17   8.96   9.02   9.35   9.07
   7.90   7.53   8.00   7.89   8.48   8.32   8.45   8.42   8.89   8.91   8.35   8.15   8.46   7.91   8.20   8.60   8.03   7.71   8.26   7.99   8.26   7.88   8.32   7.74   8.14   7.57   8.60   8.50   7.31   7.73   8.11   8.25   7.84   8.36   8.14   7.80   8.33   8.73   8.47   8.73   9.23   9.56   9.08   9.07   8.45   7.85   8.02   8.48   8.99   9.20   9.39   8.59   8.16   8.11   8.58   8.17   8.96   9.02   9.35   9.07
   7.90   7.53   8.00   7.89   8.48   8.32   8.45   8.42   8.89   8.91   8.35   8.15   8.46   7.91   8.20   8.60   8.03   7.71   8.26   7.99   8.26   7.88   8.32   7.74   8.14   7.57   8.60   8.50   7.31   7.73   8.11   8.25   7.84   8.36   8.14   7.80   8.33   8.73   8.47   8.73   9.23   9.56   9.08   9.07   8.45   7.85   8.02   8.48   8.99   9.20   9.39   8.59   8.16   8.11   8.58   8.17   8.96   9.02   9.35   9.07
   7.90   7.53   8.00   7.89   8.48   8.32   8.45   8.42   8.89   8.91   8.35   8.15   8.46   7.91   8.20   8.60   8.03   7.71   8.26   7.99   8.26   7.88   8.32   7.74   8.14   7.57   8.60   8.50   7.31   7.73   8.11   8.25   7.84   8.36   8.14   7.80   8.33   8.73   8.47   8.73   9.23   9.56   9.08   9.07   8.45   7.85   8.02   8.48   8.99   9.20   9.39   8.59   8.16   8.11   8.58   8.17   8.96   9.02   9.35   9.07
   7.90   7.53   8.00   7.89   8.48   8.32   8.45   8.42   8.89   8.91   8.35   8.15   8.46   7.91   8.20   8.60   8.03   7.71   8.26   7.99   8.26   7.88   8.32   7.74   8.14   7.57   8.60   8.50   7.31   7.73   8.11   8.25   7.84   8.36   8.14   7.80   8.33   8.73   8.47   8.73   9.23   9.56   9.08   9.07   8.45   7.85   8.02   8.48   8.99   9.20   9.39   8.59   8.16   8.11   8.58   8.17   8.96   9.02   9.35   9.07
   7.90   7.53   8.00   7.89   8.48   8.32   8.45   8.42   8.89   8.91   8.35   8.15   8.46   7.91   8.20   8.60   8.03   7.71   8.26   7.99   8.26   7.88   8.32   7.74   8.14   7.57   8.60   8.50   7.31   7.73   8.11   8.25   7.84   8.36   8.14   7.80   8.33   8.73   8.47   8.73   9.23   9.56   9.08   9.07   8.45   7.85   8.02   8.48   8.99   9.20   9.39   8.59   8.16   8.11   8.58   8.17   8.96   9.02   9.35   9.07
   7.90   7.53   8.00   7.89   8.48   8.32   8.45   8.42   8.89   8.91   8.35   8.15   8.46   7.91   8.20   8.60   8.03   7.71   8.26   7.99   8.26   7.88   8.32   7.74   8.14   7.57   8.60   8.50   7.31   7.73   8.11   8.25   7.84   8.36   8.14   7.80   8.33   8.73   8.47   8.73   9.23   9.56   9.08   9.07   8.45   7.85   8.02   8.48   8.99   9.20   9.39   8.59   8.16   8.11   8.58   8.17   8.96   9.02   9.35   9.07
   7.90   7.53   8.00   7.89   8.48   8.32   8.45   8.42   8.89   8.91   8.35   8.15   8.46   7.91   8.20   8.60   8.03   7.71   8.26   7.99   8.26   7.88   8.32   7.74   8.14   7.57   8.60   8.50   7.31   7.73   8.11   8.25   7.84   8.36   8.14   7.80   8.33   8.73   8.47   8.73   9.23   9.56   9.08   9.07   8.45   7.85   8.02   8.48   8.99   9.20   9.39   8.59   8.16   8.11   8.58   8.17   8.96   9.02   9.35   9.07
   7.90   7.53   8.00   7.89   8.48   8.32   8.45   8.42   8.89   8.91   8.35   8.15   8.46   7.91   8.20   8.60   8.03   7.71   8.26   7.99   8.26   7.88   8.32   7.74   8.14   7.57   8.60   8.50   7.31   7.73   8.11   8.25   7.84   8.36   8.14   7.80   8.33   8.73   8.47   8.73   9.23   9.56   9.08   9.07   8.45   7.85   8.02   8.48   8.99   9.20   9.39   8.59   8.16   8.11   8.58   8.17   8.96   9.02   9.35   9.07
   7.90   7.53   8.00   7.89   8.48   8.32   8.45   8.42   8.89   8.91   8.35   8.15   8.46   7.91   8.20   8.60   8.03   7.71   8.26   7.99   8.26   7.88   8.32   7.74   8.14   7.57   8.60   8.50   7.31   7.73   8.11   8.25   7.84   8.36   8.14   7.80   8.33   8.73   8.47   8.73   9.23   9.56   9.08   9.07   8.45   7.85   8.02   8.48   8.99   9.20   9.39   8.59   8.16   8.11   8.58   8.17   8.96   9.02   9.35   9.07
   7.90   7.53   8.00   7.89   8.48   8.32   8.45   8.42   8.89   8.91   8.35   8.15   8.46   7.91   8.20   8.60   8.03   7.71   8.26   7.99   8.26   7.88   8.32   7.74   8.14   7.57   8.60   8.50   7.31   7.73   8.11   8.25   7.84   8.36   8.14   7.80   8.33   8.73   8.47   8.73   9.23   9.56   9.08   9.07   8.45   7.85   8.02   8.48   8.99   9.20   9.39   8.59   8.16   8.11   8.58   8.17   8.96   9.02   9.35   9.07
   7.90   7.53   8.00   7.89   8.48   8.32   8.45   8.42   8.89   8.91   8.35   8.15   8.46   7.91   8.20   8.60   8.03   7.71   8.26   7.99   8.26   7.88   8.32   7.74   8.14   7.57   8.60   8.50   7.31   7.73   8.11   8.25   7.84   8.36   8.14   7.80   8.33   8.73   8.47   8.73   9.23   9.56   9.08   9.07   8.45   7.85   8.02   8.48   8.99   9.20   9.39   8.59   8.16   8.11   8.58   8.17   8.96   9.02   9.35   9.07
   7.90   7.53   8.00   7.89   8.48   8.32   8.45   8.42   8.89   8.91   8.35   8.15   8.46   7.91   8.20   8.60   8.03   7.71   8.26   7.99   8.26   7.88   8.32   7.74   8.14   7.57   8.60   8.50   7.31   7.73   8.11   8.25   7.84   8.36   8.14   7.80   8.33   8.73   8.47   8.73   9.23   9.56   9.08   9.07   8.45   7.85   8.02   8.48   8.99   9.20   9.39   8.59   8.16   8.11   8.58   8.17   8.96   9.02   9.35   9.07
   7.90   7.53   8.00   7.89   8.48   8.32   8.45   8.42   8.89   8.91   8.35   8.15   8.46   7.91   8.20   8.60   8.03   7.71   8.26   7.99   8.26   7.88   8.32   7.74   8.14   7.57   8.60   8.50   7.31   7.73   8.11   8.25   7.84   8.36   8.14   7.80   8.33   8.73   8.47   8.73   9.23   9.56   9.08   9.07   8.45   7.85   8.02   8.48   8.99   9.20   9.39   8.59   8.16   8.11   8.58   8.17   8.96   9.02   9.35   9.07
   7.90   7.53   8.00   7.89   8.48   8.32   8.45   8.42   8.89   8.91   8.35   8.15   8.46   7.91   8.20   8.60   8.03   7.71   8.26   7.99   8.26   7.88   8.32   7.74   8.14   7.57   8.60   8.50   7.31   7.73   8.11   8.25   7.84   8.36   8.14   7.80   8.33   8.73   8.47   8.73   9.23   9.56   9.08   9.07   8.45   7.85   8.02   8.48   8.99   9.20   9.39   8.59   8.16   8.11   8.58   8.17   8.96   9.02   9.35   9.07
   7.90   7.53   8.00   7.89   8.48   8.32   8.45   8.42   8.89   8.91   8.35   8.15   8.46   7.91   8.20   8.60   8.03   7.71   8.26   7.99   8.26   7.88   8.32   7.74   8.14   7.57   8.60   8.50   7.31   7.73   8.11   8.25   7.84   8.36   8.14   7.80   8.33   8.73   8.47   8.73   9.23   9.56   9.08   9.07   8.45   7.85   8.02   8.48   8.99   9.20   9.39   8.59   8.16   8.11   8.58   8.17   8.96   9.02   9.35   9.07
   7.90   7.53   8.00   7.89   8.48   8.32   8.45   8.42   8.89   8.91   8.35   8.15   8.46   7.91   8.20   8.60   8.03   7.71   8.26   7.99   8.26   7.88   8.32   7.74   8.14   7.57   8.60   8.50   7.31   7.73   8.11   8.25   7.84   8.36   8.14   7.80   8.33   8.73   8.47   8.73   9.23   9.56   9.08   9.07   8.45   7.85   8.02   8.48   8.99   9.20   9.39   8.59   8.16   8.11   8.58   8.17   8.96   9.02   9.35   9.07
   7.90   7.53   8.00   7.89   8.48   8.32   8.45   8.42   8.89   8.91   8.35   8.15   8.46   7.91   8.20   8.60   8.03   7.71   8.26   7.99   8.26   7.88   8.32   7.74   8.14   7.57   8.60   8.50   7.31   7.73   8.11   8.25   7.84   8.36   8.14   7.80   8.33   8.73   8.47   8.73   9.23   9.56   9.08   9.07   8.45   7.85   8.02   8.48   8.99   9.20   9.39   8.59   8.16   8.11   8.58   8.17   8.96   9.02   9.35   9.07
