# Supplementary material for: Accounting for skill in trend, variability, and autocorrelation facilitates better multi-model projections: Application to the AMOC and temperature time series
Source: PLoS One. 2019 Apr 10;14(4):e0214535. doi: 10.1371/journal.pone.0214535 (PMC6457553; doi:10.1371/journal.pone.0214535)
Supplement: S2 File — (ZIP) [file pone.0214535.s002.zip › input/toshistoricalEastSeaosse/M25_1941_2000_pp_JFM_toshistoricalEastSeaosse_clim.txt]

  10.25  10.40  10.54   9.81  10.70  10.37  10.50   8.91  10.60  10.32  10.26  10.16  10.53  11.21  10.68  10.10   9.78   9.93  10.08  10.19   9.75   9.53  10.36   9.97  10.52  10.36  10.53   9.52  10.99  11.02  11.05   9.83  10.51   9.98  10.84  10.77  10.28  10.56  10.54  10.94  11.26  11.50  10.39   9.32  10.62  10.79  10.93  10.88  11.69  10.61  11.37  10.47   9.73  10.21  10.64  10.92  10.23  10.27  10.30  10.54
  10.25  10.40  10.54   9.81  10.70  10.37  10.50   8.91  10.60  10.32  10.26  10.16  10.53  11.21  10.68  10.10   9.78   9.93  10.08  10.19   9.75   9.53  10.36   9.97  10.52  10.36  10.53   9.52  10.99  11.02  11.05   9.83  10.51   9.98  10.84  10.77  10.28  10.56  10.54  10.94  11.26  11.50  10.39   9.32  10.62  10.79  10.93  10.88  11.69  10.61  11.37  10.47   9.73  10.21  10.64  10.92  10.23  10.27  10.30  10.54
  10.25  10.40  10.54   9.81  10.70  10.37  10.50   8.91  10.60  10.32  10.26  10.16  10.53  11.21  10.68  10.10   9.78   9.93  10.08  10.19   9.75   9.53  10.36   9.97  10.52  10.36  10.53   9.52  10.99  11.02  11.05   9.83  10.51   9.98  10.84  10.77  10.28  10.56  10.54  10.94  11.26  11.50  10.39   9.32  10.62  10.79  10.93  10.88  11.69  10.61  11.37  10.47   9.73  10.21  10.64  10.92  10.23  10.27  10.30  10.54
  10.25  10.40  10.54   9.81  10.70  10.37  10.50   8.91  10.60  10.32  10.26  10.16  10.53  11.21  10.68  10.10   9.78   9.93  10.08  10.19   9.75   9.53  10.36   9.97  10.52  10.36  10.53   9.52  10.99  11.02  11.05   9.83  10.51   9.98  10.84  10.77  10.28  10.56  10.54  10.94  11.26  11.50  10.39   9.32  10.62  10.79  10.93  10.88  11.69  10.61  11.37  10.47   9.73  10.21  10.64  10.92  10.23  10.27  10.30  10.54
  10.25  10.40  10.54   9.81  10.70  10.37  10.50   8.91  10.60  10.32  10.26  10.16  10.53  11.21  10.68  10.10   9.78   9.93  10.08  10.19   9.75   9.53  10.36   9.97  10.52  10.36  10.53   9.52  10.99  11.02  11.05   9.83  10.51   9.98  10.84  10.77  10.28  10.56  10.54  10.94  11.26  11.50  10.39   9.32  10.62  10.79  10.93  10.88  11.69  10.61  11.37  10.47   9.73  10.21  10.64  10.92  10.23  10.27  10.30  10.54
  10.25  10.40  10.54   9.81  10.70  10.37  10.50   8.91  10.60  10.32  10.26  10.16  10.53  11.21  10.68  10.10   9.78   9.93  10.08  10.19   9.75   9.53  10.36   9.97  10.52  10.36  10.53   9.52  10.99  11.02  11.05   9.83  10.51   9.98  10.84  10.77  10.28  10.56  10.54  10.94  11.26  11.50  10.39   9.32  10.62  10.79  10.93  10.88  11.69  10.61  11.37  10.47   9.73  10.21  10.64  10.92  10.23  10.27  10.30  10.54
  10.25  10.40  10.54   9.81  10.70  10.37  10.50   8.91  10.60  10.32  10.26  10.16  10.53  11.21  10.68  10.10   9.78   9.93  10.08  10.19   9.75   9.53  10.36   9.97  10.52  10.36  10.53   9.52  10.99  11.02  11.05   9.83  10.51   9.98  10.84  10.77  10.28  10.56  10.54  10.94  11.26  11.50  10.39   9.32  10.62  10.79  10.93  10.88  11.69  10.61  11.37  10.47   9.73  10.21  10.64  10.92  10.23  10.27  10.30  10.54
  10.25  10.40  10.54   9.81  10.70  10.37  10.50   8.91  10.60  10.32  10.26  10.16  10.53  11.21  10.68  10.10   9.78   9.93  10.08  10.19   9.75   9.53  10.36   9.97  10.52  10.36  10.53   9.52  10.99  11.02  11.05   9.83  10.51   9.98  10.84  10.77  10.28  10.56  10.54  10.94  11.26  11.50  10.39   9.32  10.62  10.79  10.93  10.88  11.69  10.61  11.37  10.47   9.73  10.21  10.64  10.92  10.23  10.27  10.30  10.54
  10.25  10.40  10.54   9.81  10.70  10.37  10.50   8.91  10.60  10.32  10.26  10.16  10.53  11.21  10.68  10.10   9.78   9.93  10.08  10.19   9.75   9.53  10.36   9.97  10.52  10.36  10.53   9.52  10.99  11.02  11.05   9.83  10.51   9.98  10.84  10.77  10.28  10.56  10.54  10.94  11.26  11.50  10.39   9.32  10.62  10.79  10.93  10.88  11.69  10.61  11.37  10.47   9.73  10.21  10.64  10.92  10.23  10.27  10.30  10.54
  10.25  10.40  10.54   9.81  10.70  10.37  10.50   8.91  10.60  10.32  10.26  10.16  10.53  11.21  10.68  10.10   9.78   9.93  10.08  10.19   9.75   9.53  10.36   9.97  10.52  10.36  10.53   9.52  10.99  11.02  11.05   9.83  10.51   9.98  10.84  10.77  10.28  10.56  10.54  10.94  11.26  11.50  10.39   9.32  10.62  10.79  10.93  10.88  11.69  10.61  11.37  10.47   9.73  10.21  10.64  10.92  10.23  10.27  10.30  10.54
  10.25  10.40  10.54   9.81  10.70  10.37  10.50   8.91  10.60  10.32  10.26  10.16  10.53  11.21  10.68  10.10   9.78   9.93  10.08  10.19   9.75   9.53  10.36   9.97  10.52  10.36  10.53   9.52  10.99  11.02  11.05   9.83  10.51   9.98  10.84  10.77  10.28  10.56  10.54  10.94  11.26  11.50  10.39   9.32  10.62  10.79  10.93  10.88  11.69  10.61  11.37  10.47   9.73  10.21  10.64  10.92  10.23  10.27  10.30  10.54
  10.25  10.40  10.54   9.81  10.70  10.37  10.50   8.91  10.60  10.32  10.26  10.16  10.53  11.21  10.68  10.10   9.78   9.93  10.08  10.19   9.75   9.53  10.36   9.97  10.52  10.36  10.53   9.52  10.99  11.02  11.05   9.83  10.51   9.98  10.84  10.77  10.28  10.56  10.54  10.94  11.26  11.50  10.39   9.32  10.62  10.79  10.93  10.88  11.69  10.61  11.37  10.47   9.73  10.21  10.64  10.92  10.23  10.27  10.30  10.54
  10.25  10.40  10.54   9.81  10.70  10.37  10.50   8.91  10.60  10.32  10.26  10.16  10.53  11.21  10.68  10.10   9.78   9.93  10.08  10.19   9.75   9.53  10.36   9.97  10.52  10.36  10.53   9.52  10.99  11.02  11.05   9.83  10.51   9.98  10.84  10.77  10.28  10.56  10.54  10.94  11.26  11.50  10.39   9.32  10.62  10.79  10.93  10.88  11.69  10.61  11.37  10.47   9.73  10.21  10.64  10.92  10.23  10.27  10.30  10.54
  10.25  10.40  10.54   9.81  10.70  10.37  10.50   8.91  10.60  10.32  10.26  10.16  10.53  11.21  10.68  10.10   9.78   9.93  10.08  10.19   9.75   9.53  10.36   9.97  10.52  10.36  10.53   9.52  10.99  11.02  11.05   9.83  10.51   9.98  10.84  10.77  10.28  10.56  10.54  10.94  11.26  11.50  10.39   9.32  10.62  10.79  10.93  10.88  11.69  10.61  11.37  10.47   9.73  10.21  10.64  10.92  10.23  10.27  10.30  10.54
  10.25  10.40  10.54   9.81  10.70  10.37  10.50   8.91  10.60  10.32  10.26  10.16  10.53  11.21  10.68  10.10   9.78   9.93  10.08  10.19   9.75   9.53  10.36   9.97  10.52  10.36  10.53   9.52  10.99  11.02  11.05   9.83  10.51   9.98  10.84  10.77  10.28  10.56  10.54  10.94  11.26  11.50  10.39   9.32  10.62  10.79  10.93  10.88  11.69  10.61  11.37  10.47   9.73  10.21  10.64  10.92  10.23  10.27  10.30  10.54
  10.25  10.40  10.54   9.81  10.70  10.37  10.50   8.91  10.60  10.32  10.26  10.16  10.53  11.21  10.68  10.10   9.78   9.93  10.08  10.19   9.75   9.53  10.36   9.97  10.52  10.36  10.53   9.52  10.99  11.02  11.05   9.83  10.51   9.98  10.84  10.77  10.28  10.56  10.54  10.94  11.26  11.50  10.39   9.32  10.62  10.79  10.93  10.88  11.69  10.61  11.37  10.47   9.73  10.21  10.64  10.92  10.23  10.27  10.30  10.54
  10.25  10.40  10.54   9.81  10.70  10.37  10.50   8.91  10.60  10.32  10.26  10.16  10.53  11.21  10.68  10.10   9.78   9.93  10.08  10.19   9.75   9.53  10.36   9.97  10.52  10.36  10.53   9.52  10.99  11.02  11.05   9.83  10.51   9.98  10.84  10.77  10.28  10.56  10.54  10.94  11.26  11.50  10.39   9.32  10.62  10.79  10.93  10.88  11.69  10.61  11.37  10.47   9.73  10.21  10.64  10.92  10.23  10.27  10.30  10.54
  10.25  10.40  10.54   9.81  10.70  10.37  10.50   8.91  10.60  10.32  10.26  10.16  10.53  11.21  10.68  10.10   9.78   9.93  10.08  10.19   9.75   9.53  10.36   9.97  10.52  10.36  10.53   9.52  10.99  11.02  11.05   9.83  10.51   9.98  10.84  10.77  10.28  10.56  10.54  10.94  11.26  11.50  10.39   9.32  10.62  10.79  10.93  10.88  11.69  10.61  11.37  10.47   9.73  10.21  10.64  10.92  10.23  10.27  10.30  10.54
  10.25  10.40  10.54   9.81  10.70  10.37  10.50   8.91  10.60  10.32  10.26  10.16  10.53  11.21  10.68  10.10   9.78   9.93  10.08  10.19   9.75   9.53  10.36   9.97  10.52  10.36  10.53   9.52  10.99  11.02  11.05   9.83  10.51   9.98  10.84  10.77  10.28  10.56  10.54  10.94  11.26  11.50  10.39   9.32  10.62  10.79  10.93  10.88  11.69  10.61  11.37  10.47   9.73  10.21  10.64  10.92  10.23  10.27  10.30  10.54
  10.25  10.40  10.54   9.81  10.70  10.37  10.50   8.91  10.60  10.32  10.26  10.16  10.53  11.21  10.68  10.10   9.78   9.93  10.08  10.19   9.75   9.53  10.36   9.97  10.52  10.36  10.53   9.52  10.99  11.02  11.05   9.83  10.51   9.98  10.84  10.77  10.28  10.56  10.54  10.94  11.26  11.50  10.39   9.32  10.62  10.79  10.93  10.88  11.69  10.61  11.37  10.47   9.73  10.21  10.64  10.92  10.23  10.27  10.30  10.54
  10.25  10.40  10.54   9.81  10.70  10.37  10.50   8.91  10.60  10.32  10.26  10.16  10.53  11.21  10.68  10.10   9.78   9.93  10.08  10.19   9.75   9.53  10.36   9.97  10.52  10.36  10.53   9.52  10.99  11.02  11.05   9.83  10.51   9.98  10.84  10.77  10.28  10.56  10.54  10.94  11.26  11.50  10.39   9.32  10.62  10.79  10.93  10.88  11.69  10.61  11.37  10.47   9.73  10.21  10.64  10.92  10.23  10.27  10.30  10.54
  10.25  10.40  10.54   9.81  10.70  10.37  10.50   8.91  10.60  10.32  10.26  10.16  10.53  11.21  10.68  10.10   9.78   9.93  10.08  10.19   9.75   9.53  10.36   9.97  10.52  10.36  10.53   9.52  10.99  11.02  11.05   9.83  10.51   9.98  10.84  10.77  10.28  10.56  10.54  10.94  11.26  11.50  10.39   9.32  10.62  10.79  10.93  10.88  11.69  10.61  11.37  10.47   9.73  10.21  10.64  10.92  10.23  10.27  10.30  10.54
  10.25  10.40  10.54   9.81  10.70  10.37  10.50   8.91  10.60  10.32  10.26  10.16  10.53  11.21  10.68  10.10   9.78   9.93  10.08  10.19   9.75   9.53  10.36   9.97  10.52  10.36  10.53   9.52  10.99  11.02  11.05   9.83  10.51   9.98  10.84  10.77  10.28  10.56  10.54  10.94  11.26  11.50  10.39   9.32  10.62  10.79  10.93  10.88  11.69  10.61  11.37  10.47   9.73  10.21  10.64  10.92  10.23  10.27  10.30  10.54
  10.25  10.40  10.54   9.81  10.70  10.37  10.50   8.91  10.60  10.32  10.26  10.16  10.53  11.21  10.68  10.10   9.78   9.93  10.08  10.19   9.75   9.53  10.36   9.97  10.52  10.36  10.53   9.52  10.99  11.02  11.05   9.83  10.51   9.98  10.84  10.77  10.28  10.56  10.54  10.94  11.26  11.50  10.39   9.32  10.62  10.79  10.93  10.88  11.69  10.61  11.37  10.47   9.73  10.21  10.64  10.92  10.23  10.27  10.30  10.54
  10.25  10.40  10.54   9.81  10.70  10.37  10.50   8.91  10.60  10.32  10.26  10.16  10.53  11.21  10.68  10.10   9.78   9.93  10.08  10.19   9.75   9.53  10.36   9.97  10.52  10.36  10.53   9.52  10.99  11.02  11.05   9.83  10.51   9.98  10.84  10.77  10.28  10.56  10.54  10.94  11.26  11.50  10.39   9.32  10.62  10.79  10.93  10.88  11.69  10.61  11.37  10.47   9.73  10.21  10.64  10.92  10.23  10.27  10.30  10.54
  10.25  10.40  10.54   9.81  10.70  10.37  10.50   8.91  10.60  10.32  10.26  10.16  10.53  11.21  10.68  10.10   9.78   9.93  10.08  10.19   9.75   9.53  10.36   9.97  10.52  10.36  10.53   9.52  10.99  11.02  11.05   9.83  10.51   9.98  10.84  10.77  10.28  10.56  10.54  10.94  11.26  11.50  10.39   9.32  10.62  10.79  10.93  10.88  11.69  10.61  11.37  10.47   9.73  10.21  10.64  10.92  10.23  10.27  10.30  10.54
