# Supplementary material for: Accounting for skill in trend, variability, and autocorrelation facilitates better multi-model projections: Application to the AMOC and temperature time series
Source: PLoS One. 2019 Apr 10;14(4):e0214535. doi: 10.1371/journal.pone.0214535 (PMC6457553; doi:10.1371/journal.pone.0214535)
Supplement: S2 File — (ZIP) [file pone.0214535.s002.zip › input/toshistoricalEastSeaosse/M9_1941_2000_pp_JFM_toshistoricalEastSeaosse_clim.txt]

   8.82   9.64   9.50   9.44   9.83   9.85  10.11   9.49   9.80   8.66   8.54   9.77   9.22   9.93  10.27  10.28   9.87   9.60   9.41  10.10   9.69   8.66   9.24   9.09   9.26   9.15   9.03   8.46   8.34   9.19   9.73   9.57   8.51   8.78   8.58   9.25   8.51   8.99   9.36   9.48   9.12   9.52  10.02   9.06  10.43  10.20   8.94   8.89   8.83   9.67   9.50   8.79   8.84   9.52   9.22   9.46   9.61   9.28  10.33   9.50
   8.82   9.64   9.50   9.44   9.83   9.85  10.11   9.49   9.80   8.66   8.54   9.77   9.22   9.93  10.27  10.28   9.87   9.60   9.41  10.10   9.69   8.66   9.24   9.09   9.26   9.15   9.03   8.46   8.34   9.19   9.73   9.57   8.51   8.78   8.58   9.25   8.51   8.99   9.36   9.48   9.12   9.52  10.02   9.06  10.43  10.20   8.94   8.89   8.83   9.67   9.50   8.79   8.84   9.52   9.22   9.46   9.61   9.28  10.33   9.50
   8.82   9.64   9.50   9.44   9.83   9.85  10.11   9.49   9.80   8.66   8.54   9.77   9.22   9.93  10.27  10.28   9.87   9.60   9.41  10.10   9.69   8.66   9.24   9.09   9.26   9.15   9.03   8.46   8.34   9.19   9.73   9.57   8.51   8.78   8.58   9.25   8.51   8.99   9.36   9.48   9.12   9.52  10.02   9.06  10.43  10.20   8.94   8.89   8.83   9.67   9.50   8.79   8.84   9.52   9.22   9.46   9.61   9.28  10.33   9.50
   8.82   9.64   9.50   9.44   9.83   9.85  10.11   9.49   9.80   8.66   8.54   9.77   9.22   9.93  10.27  10.28   9.87   9.60   9.41  10.10   9.69   8.66   9.24   9.09   9.26   9.15   9.03   8.46   8.34   9.19   9.73   9.57   8.51   8.78   8.58   9.25   8.51   8.99   9.36   9.48   9.12   9.52  10.02   9.06  10.43  10.20   8.94   8.89   8.83   9.67   9.50   8.79   8.84   9.52   9.22   9.46   9.61   9.28  10.33   9.50
   8.82   9.64   9.50   9.44   9.83   9.85  10.11   9.49   9.80   8.66   8.54   9.77   9.22   9.93  10.27  10.28   9.87   9.60   9.41  10.10   9.69   8.66   9.24   9.09   9.26   9.15   9.03   8.46   8.34   9.19   9.73   9.57   8.51   8.78   8.58   9.25   8.51   8.99   9.36   9.48   9.12   9.52  10.02   9.06  10.43  10.20   8.94   8.89   8.83   9.67   9.50   8.79   8.84   9.52   9.22   9.46   9.61   9.28  10.33   9.50
   8.82   9.64   9.50   9.44   9.83   9.85  10.11   9.49   9.80   8.66   8.54   9.77   9.22   9.93  10.27  10.28   9.87   9.60   9.41  10.10   9.69   8.66   9.24   9.09   9.26   9.15   9.03   8.46   8.34   9.19   9.73   9.57   8.51   8.78   8.58   9.25   8.51   8.99   9.36   9.48   9.12   9.52  10.02   9.06  10.43  10.20   8.94   8.89   8.83   9.67   9.50   8.79   8.84   9.52   9.22   9.46   9.61   9.28  10.33   9.50
   8.82   9.64   9.50   9.44   9.83   9.85  10.11   9.49   9.80   8.66   8.54   9.77   9.22   9.93  10.27  10.28   9.87   9.60   9.41  10.10   9.69   8.66   9.24   9.09   9.26   9.15   9.03   8.46   8.34   9.19   9.73   9.57   8.51   8.78   8.58   9.25   8.51   8.99   9.36   9.48   9.12   9.52  10.02   9.06  10.43  10.20   8.94   8.89   8.83   9.67   9.50   8.79   8.84   9.52   9.22   9.46   9.61   9.28  10.33   9.50
   8.82   9.64   9.50   9.44   9.83   9.85  10.11   9.49   9.80   8.66   8.54   9.77   9.22   9.93  10.27  10.28   9.87   9.60   9.41  10.10   9.69   8.66   9.24   9.09   9.26   9.15   9.03   8.46   8.34   9.19   9.73   9.57   8.51   8.78   8.58   9.25   8.51   8.99   9.36   9.48   9.12   9.52  10.02   9.06  10.43  10.20   8.94   8.89   8.83   9.67   9.50   8.79   8.84   9.52   9.22   9.46   9.61   9.28  10.33   9.50
   8.82   9.64   9.50   9.44   9.83   9.85  10.11   9.49   9.80   8.66   8.54   9.77   9.22   9.93  10.27  10.28   9.87   9.60   9.41  10.10   9.69   8.66   9.24   9.09   9.26   9.15   9.03   8.46   8.34   9.19   9.73   9.57   8.51   8.78   8.58   9.25   8.51   8.99   9.36   9.48   9.12   9.52  10.02   9.06  10.43  10.20   8.94   8.89   8.83   9.67   9.50   8.79   8.84   9.52   9.22   9.46   9.61   9.28  10.33   9.50
   8.82   9.64   9.50   9.44   9.83   9.85  10.11   9.49   9.80   8.66   8.54   9.77   9.22   9.93  10.27  10.28   9.87   9.60   9.41  10.10   9.69   8.66   9.24   9.09   9.26   9.15   9.03   8.46   8.34   9.19   9.73   9.57   8.51   8.78   8.58   9.25   8.51   8.99   9.36   9.48   9.12   9.52  10.02   9.06  10.43  10.20   8.94   8.89   8.83   9.67   9.50   8.79   8.84   9.52   9.22   9.46   9.61   9.28  10.33   9.50
   8.82   9.64   9.50   9.44   9.83   9.85  10.11   9.49   9.80   8.66   8.54   9.77   9.22   9.93  10.27  10.28   9.87   9.60   9.41  10.10   9.69   8.66   9.24   9.09   9.26   9.15   9.03   8.46   8.34   9.19   9.73   9.57   8.51   8.78   8.58   9.25   8.51   8.99   9.36   9.48   9.12   9.52  10.02   9.06  10.43  10.20   8.94   8.89   8.83   9.67   9.50   8.79   8.84   9.52   9.22   9.46   9.61   9.28  10.33   9.50
   8.82   9.64   9.50   9.44   9.83   9.85  10.11   9.49   9.80   8.66   8.54   9.77   9.22   9.93  10.27  10.28   9.87   9.60   9.41  10.10   9.69   8.66   9.24   9.09   9.26   9.15   9.03   8.46   8.34   9.19   9.73   9.57   8.51   8.78   8.58   9.25   8.51   8.99   9.36   9.48   9.12   9.52  10.02   9.06  10.43  10.20   8.94   8.89   8.83   9.67   9.50   8.79   8.84   9.52   9.22   9.46   9.61   9.28  10.33   9.50
   8.82   9.64   9.50   9.44   9.83   9.85  10.11   9.49   9.80   8.66   8.54   9.77   9.22   9.93  10.27  10.28   9.87   9.60   9.41  10.10   9.69   8.66   9.24   9.09   9.26   9.15   9.03   8.46   8.34   9.19   9.73   9.57   8.51   8.78   8.58   9.25   8.51   8.99   9.36   9.48   9.12   9.52  10.02   9.06  10.43  10.20   8.94   8.89   8.83   9.67   9.50   8.79   8.84   9.52   9.22   9.46   9.61   9.28  10.33   9.50
   8.82   9.64   9.50   9.44   9.83   9.85  10.11   9.49   9.80   8.66   8.54   9.77   9.22   9.93  10.27  10.28   9.87   9.60   9.41  10.10   9.69   8.66   9.24   9.09   9.26   9.15   9.03   8.46   8.34   9.19   9.73   9.57   8.51   8.78   8.58   9.25   8.51   8.99   9.36   9.48   9.12   9.52  10.02   9.06  10.43  10.20   8.94   8.89   8.83   9.67   9.50   8.79   8.84   9.52   9.22   9.46   9.61   9.28  10.33   9.50
   8.82   9.64   9.50   9.44   9.83   9.85  10.11   9.49   9.80   8.66   8.54   9.77   9.22   9.93  10.27  10.28   9.87   9.60   9.41  10.10   9.69   8.66   9.24   9.09   9.26   9.15   9.03   8.46   8.34   9.19   9.73   9.57   8.51   8.78   8.58   9.25   8.51   8.99   9.36   9.48   9.12   9.52  10.02   9.06  10.43  10.20   8.94   8.89   8.83   9.67   9.50   8.79   8.84   9.52   9.22   9.46   9.61   9.28  10.33   9.50
   8.82   9.64   9.50   9.44   9.83   9.85  10.11   9.49   9.80   8.66   8.54   9.77   9.22   9.93  10.27  10.28   9.87   9.60   9.41  10.10   9.69   8.66   9.24   9.09   9.26   9.15   9.03   8.46   8.34   9.19   9.73   9.57   8.51   8.78   8.58   9.25   8.51   8.99   9.36   9.48   9.12   9.52  10.02   9.06  10.43  10.20   8.94   8.89   8.83   9.67   9.50   8.79   8.84   9.52   9.22   9.46   9.61   9.28  10.33   9.50
   8.82   9.64   9.50   9.44   9.83   9.85  10.11   9.49   9.80   8.66   8.54   9.77   9.22   9.93  10.27  10.28   9.87   9.60   9.41  10.10   9.69   8.66   9.24   9.09   9.26   9.15   9.03   8.46   8.34   9.19   9.73   9.57   8.51   8.78   8.58   9.25   8.51   8.99   9.36   9.48   9.12   9.52  10.02   9.06  10.43  10.20   8.94   8.89   8.83   9.67   9.50   8.79   8.84   9.52   9.22   9.46   9.61   9.28  10.33   9.50
   8.82   9.64   9.50   9.44   9.83   9.85  10.11   9.49   9.80   8.66   8.54   9.77   9.22   9.93  10.27  10.28   9.87   9.60   9.41  10.10   9.69   8.66   9.24   9.09   9.26   9.15   9.03   8.46   8.34   9.19   9.73   9.57   8.51   8.78   8.58   9.25   8.51   8.99   9.36   9.48   9.12   9.52  10.02   9.06  10.43  10.20   8.94   8.89   8.83   9.67   9.50   8.79   8.84   9.52   9.22   9.46   9.61   9.28  10.33   9.50
   8.82   9.64   9.50   9.44   9.83   9.85  10.11   9.49   9.80   8.66   8.54   9.77   9.22   9.93  10.27  10.28   9.87   9.60   9.41  10.10   9.69   8.66   9.24   9.09   9.26   9.15   9.03   8.46   8.34   9.19   9.73   9.57   8.51   8.78   8.58   9.25   8.51   8.99   9.36   9.48   9.12   9.52  10.02   9.06  10.43  10.20   8.94   8.89   8.83   9.67   9.50   8.79   8.84   9.52   9.22   9.46   9.61   9.28  10.33   9.50
   8.82   9.64   9.50   9.44   9.83   9.85  10.11   9.49   9.80   8.66   8.54   9.77   9.22   9.93  10.27  10.28   9.87   9.60   9.41  10.10   9.69   8.66   9.24   9.09   9.26   9.15   9.03   8.46   8.34   9.19   9.73   9.57   8.51   8.78   8.58   9.25   8.51   8.99   9.36   9.48   9.12   9.52  10.02   9.06  10.43  10.20   8.94   8.89   8.83   9.67   9.50   8.79   8.84   9.52   9.22   9.46   9.61   9.28  10.33   9.50
   8.82   9.64   9.50   9.44   9.83   9.85  10.11   9.49   9.80   8.66   8.54   9.77   9.22   9.93  10.27  10.28   9.87   9.60   9.41  10.10   9.69   8.66   9.24   9.09   9.26   9.15   9.03   8.46   8.34   9.19   9.73   9.57   8.51   8.78   8.58   9.25   8.51   8.99   9.36   9.48   9.12   9.52  10.02   9.06  10.43  10.20   8.94   8.89   8.83   9.67   9.50   8.79   8.84   9.52   9.22   9.46   9.61   9.28  10.33   9.50
   8.82   9.64   9.50   9.44   9.83   9.85  10.11   9.49   9.80   8.66   8.54   9.77   9.22   9.93  10.27  10.28   9.87   9.60   9.41  10.10   9.69   8.66   9.24   9.09   9.26   9.15   9.03   8.46   8.34   9.19   9.73   9.57   8.51   8.78   8.58   9.25   8.51   8.99   9.36   9.48   9.12   9.52  10.02   9.06  10.43  10.20   8.94   8.89   8.83   9.67   9.50   8.79   8.84   9.52   9.22   9.46   9.61   9.28  10.33   9.50
   8.82   9.64   9.50   9.44   9.83   9.85  10.11   9.49   9.80   8.66   8.54   9.77   9.22   9.93  10.27  10.28   9.87   9.60   9.41  10.10   9.69   8.66   9.24   9.09   9.26   9.15   9.03   8.46   8.34   9.19   9.73   9.57   8.51   8.78   8.58   9.25   8.51   8.99   9.36   9.48   9.12   9.52  10.02   9.06  10.43  10.20   8.94   8.89   8.83   9.67   9.50   8.79   8.84   9.52   9.22   9.46   9.61   9.28  10.33   9.50
   8.82   9.64   9.50   9.44   9.83   9.85  10.11   9.49   9.80   8.66   8.54   9.77   9.22   9.93  10.27  10.28   9.87   9.60   9.41  10.10   9.69   8.66   9.24   9.09   9.26   9.15   9.03   8.46   8.34   9.19   9.73   9.57   8.51   8.78   8.58   9.25   8.51   8.99   9.36   9.48   9.12   9.52  10.02   9.06  10.43  10.20   8.94   8.89   8.83   9.67   9.50   8.79   8.84   9.52   9.22   9.46   9.61   9.28  10.33   9.50
   8.82   9.64   9.50   9.44   9.83   9.85  10.11   9.49   9.80   8.66   8.54   9.77   9.22   9.93  10.27  10.28   9.87   9.60   9.41  10.10   9.69   8.66   9.24   9.09   9.26   9.15   9.03   8.46   8.34   9.19   9.73   9.57   8.51   8.78   8.58   9.25   8.51   8.99   9.36   9.48   9.12   9.52  10.02   9.06  10.43  10.20   8.94   8.89   8.83   9.67   9.50   8.79   8.84   9.52   9.22   9.46   9.61   9.28  10.33   9.50
   8.82   9.64   9.50   9.44   9.83   9.85  10.11   9.49   9.80   8.66   8.54   9.77   9.22   9.93  10.27  10.28   9.87   9.60   9.41  10.10   9.69   8.66   9.24   9.09   9.26   9.15   9.03   8.46   8.34   9.19   9.73   9.57   8.51   8.78   8.58   9.25   8.51   8.99   9.36   9.48   9.12   9.52  10.02   9.06  10.43  10.20   8.94   8.89   8.83   9.67   9.50   8.79   8.84   9.52   9.22   9.46   9.61   9.28  10.33   9.50
