# Supplementary material for: Accounting for skill in trend, variability, and autocorrelation facilitates better multi-model projections: Application to the AMOC and temperature time series
Source: PLoS One. 2019 Apr 10;14(4):e0214535. doi: 10.1371/journal.pone.0214535 (PMC6457553; doi:10.1371/journal.pone.0214535)
Supplement: S2 File — (ZIP) [file pone.0214535.s002.zip › input/toshistoricalEastSeaosse/M13_1941_2000_pp_JFM_toshistoricalEastSeaosse_clim.txt]

   7.17   7.54   7.14   6.49   6.24   7.68   6.99   7.53   7.18   6.64   6.94   7.33   6.86   7.55   7.43   7.53   7.10   7.69   7.04   6.12   6.65   6.61   6.56   6.82   6.70   5.84   5.98   5.69   6.00   6.65   7.10   6.93   6.82   6.73   6.65   6.76   6.55   6.81   7.83   7.98   7.68   7.10   6.73   7.99   7.05   7.28   7.48   7.83   7.35   7.57   8.42   8.15   8.18   7.30   6.79   8.03   8.14   7.26   7.30   7.73
   7.17   7.54   7.14   6.49   6.24   7.68   6.99   7.53   7.18   6.64   6.94   7.33   6.86   7.55   7.43   7.53   7.10   7.69   7.04   6.12   6.65   6.61   6.56   6.82   6.70   5.84   5.98   5.69   6.00   6.65   7.10   6.93   6.82   6.73   6.65   6.76   6.55   6.81   7.83   7.98   7.68   7.10   6.73   7.99   7.05   7.28   7.48   7.83   7.35   7.57   8.42   8.15   8.18   7.30   6.79   8.03   8.14   7.26   7.30   7.73
   7.17   7.54   7.14   6.49   6.24   7.68   6.99   7.53   7.18   6.64   6.94   7.33   6.86   7.55   7.43   7.53   7.10   7.69   7.04   6.12   6.65   6.61   6.56   6.82   6.70   5.84   5.98   5.69   6.00   6.65   7.10   6.93   6.82   6.73   6.65   6.76   6.55   6.81   7.83   7.98   7.68   7.10   6.73   7.99   7.05   7.28   7.48   7.83   7.35   7.57   8.42   8.15   8.18   7.30   6.79   8.03   8.14   7.26   7.30   7.73
   7.17   7.54   7.14   6.49   6.24   7.68   6.99   7.53   7.18   6.64   6.94   7.33   6.86   7.55   7.43   7.53   7.10   7.69   7.04   6.12   6.65   6.61   6.56   6.82   6.70   5.84   5.98   5.69   6.00   6.65   7.10   6.93   6.82   6.73   6.65   6.76   6.55   6.81   7.83   7.98   7.68   7.10   6.73   7.99   7.05   7.28   7.48   7.83   7.35   7.57   8.42   8.15   8.18   7.30   6.79   8.03   8.14   7.26   7.30   7.73
   7.17   7.54   7.14   6.49   6.24   7.68   6.99   7.53   7.18   6.64   6.94   7.33   6.86   7.55   7.43   7.53   7.10   7.69   7.04   6.12   6.65   6.61   6.56   6.82   6.70   5.84   5.98   5.69   6.00   6.65   7.10   6.93   6.82   6.73   6.65   6.76   6.55   6.81   7.83   7.98   7.68   7.10   6.73   7.99   7.05   7.28   7.48   7.83   7.35   7.57   8.42   8.15   8.18   7.30   6.79   8.03   8.14   7.26   7.30   7.73
   7.17   7.54   7.14   6.49   6.24   7.68   6.99   7.53   7.18   6.64   6.94   7.33   6.86   7.55   7.43   7.53   7.10   7.69   7.04   6.12   6.65   6.61   6.56   6.82   6.70   5.84   5.98   5.69   6.00   6.65   7.10   6.93   6.82   6.73   6.65   6.76   6.55   6.81   7.83   7.98   7.68   7.10   6.73   7.99   7.05   7.28   7.48   7.83   7.35   7.57   8.42   8.15   8.18   7.30   6.79   8.03   8.14   7.26   7.30   7.73
   7.17   7.54   7.14   6.49   6.24   7.68   6.99   7.53   7.18   6.64   6.94   7.33   6.86   7.55   7.43   7.53   7.10   7.69   7.04   6.12   6.65   6.61   6.56   6.82   6.70   5.84   5.98   5.69   6.00   6.65   7.10   6.93   6.82   6.73   6.65   6.76   6.55   6.81   7.83   7.98   7.68   7.10   6.73   7.99   7.05   7.28   7.48   7.83   7.35   7.57   8.42   8.15   8.18   7.30   6.79   8.03   8.14   7.26   7.30   7.73
   7.17   7.54   7.14   6.49   6.24   7.68   6.99   7.53   7.18   6.64   6.94   7.33   6.86   7.55   7.43   7.53   7.10   7.69   7.04   6.12   6.65   6.61   6.56   6.82   6.70   5.84   5.98   5.69   6.00   6.65   7.10   6.93   6.82   6.73   6.65   6.76   6.55   6.81   7.83   7.98   7.68   7.10   6.73   7.99   7.05   7.28   7.48   7.83   7.35   7.57   8.42   8.15   8.18   7.30   6.79   8.03   8.14   7.26   7.30   7.73
   7.17   7.54   7.14   6.49   6.24   7.68   6.99   7.53   7.18   6.64   6.94   7.33   6.86   7.55   7.43   7.53   7.10   7.69   7.04   6.12   6.65   6.61   6.56   6.82   6.70   5.84   5.98   5.69   6.00   6.65   7.10   6.93   6.82   6.73   6.65   6.76   6.55   6.81   7.83   7.98   7.68   7.10   6.73   7.99   7.05   7.28   7.48   7.83   7.35   7.57   8.42   8.15   8.18   7.30   6.79   8.03   8.14   7.26   7.30   7.73
   7.17   7.54   7.14   6.49   6.24   7.68   6.99   7.53   7.18   6.64   6.94   7.33   6.86   7.55   7.43   7.53   7.10   7.69   7.04   6.12   6.65   6.61   6.56   6.82   6.70   5.84   5.98   5.69   6.00   6.65   7.10   6.93   6.82   6.73   6.65   6.76   6.55   6.81   7.83   7.98   7.68   7.10   6.73   7.99   7.05   7.28   7.48   7.83   7.35   7.57   8.42   8.15   8.18   7.30   6.79   8.03   8.14   7.26   7.30   7.73
   7.17   7.54   7.14   6.49   6.24   7.68   6.99   7.53   7.18   6.64   6.94   7.33   6.86   7.55   7.43   7.53   7.10   7.69   7.04   6.12   6.65   6.61   6.56   6.82   6.70   5.84   5.98   5.69   6.00   6.65   7.10   6.93   6.82   6.73   6.65   6.76   6.55   6.81   7.83   7.98   7.68   7.10   6.73   7.99   7.05   7.28   7.48   7.83   7.35   7.57   8.42   8.15   8.18   7.30   6.79   8.03   8.14   7.26   7.30   7.73
   7.17   7.54   7.14   6.49   6.24   7.68   6.99   7.53   7.18   6.64   6.94   7.33   6.86   7.55   7.43   7.53   7.10   7.69   7.04   6.12   6.65   6.61   6.56   6.82   6.70   5.84   5.98   5.69   6.00   6.65   7.10   6.93   6.82   6.73   6.65   6.76   6.55   6.81   7.83   7.98   7.68   7.10   6.73   7.99   7.05   7.28   7.48   7.83   7.35   7.57   8.42   8.15   8.18   7.30   6.79   8.03   8.14   7.26   7.30   7.73
   7.17   7.54   7.14   6.49   6.24   7.68   6.99   7.53   7.18   6.64   6.94   7.33   6.86   7.55   7.43   7.53   7.10   7.69   7.04   6.12   6.65   6.61   6.56   6.82   6.70   5.84   5.98   5.69   6.00   6.65   7.10   6.93   6.82   6.73   6.65   6.76   6.55   6.81   7.83   7.98   7.68   7.10   6.73   7.99   7.05   7.28   7.48   7.83   7.35   7.57   8.42   8.15   8.18   7.30   6.79   8.03   8.14   7.26   7.30   7.73
   7.17   7.54   7.14   6.49   6.24   7.68   6.99   7.53   7.18   6.64   6.94   7.33   6.86   7.55   7.43   7.53   7.10   7.69   7.04   6.12   6.65   6.61   6.56   6.82   6.70   5.84   5.98   5.69   6.00   6.65   7.10   6.93   6.82   6.73   6.65   6.76   6.55   6.81   7.83   7.98   7.68   7.10   6.73   7.99   7.05   7.28   7.48   7.83   7.35   7.57   8.42   8.15   8.18   7.30   6.79   8.03   8.14   7.26   7.30   7.73
   7.17   7.54   7.14   6.49   6.24   7.68   6.99   7.53   7.18   6.64   6.94   7.33   6.86   7.55   7.43   7.53   7.10   7.69   7.04   6.12   6.65   6.61   6.56   6.82   6.70   5.84   5.98   5.69   6.00   6.65   7.10   6.93   6.82   6.73   6.65   6.76   6.55   6.81   7.83   7.98   7.68   7.10   6.73   7.99   7.05   7.28   7.48   7.83   7.35   7.57   8.42   8.15   8.18   7.30   6.79   8.03   8.14   7.26   7.30   7.73
   7.17   7.54   7.14   6.49   6.24   7.68   6.99   7.53   7.18   6.64   6.94   7.33   6.86   7.55   7.43   7.53   7.10   7.69   7.04   6.12   6.65   6.61   6.56   6.82   6.70   5.84   5.98   5.69   6.00   6.65   7.10   6.93   6.82   6.73   6.65   6.76   6.55   6.81   7.83   7.98   7.68   7.10   6.73   7.99   7.05   7.28   7.48   7.83   7.35   7.57   8.42   8.15   8.18   7.30   6.79   8.03   8.14   7.26   7.30   7.73
   7.17   7.54   7.14   6.49   6.24   7.68   6.99   7.53   7.18   6.64   6.94   7.33   6.86   7.55   7.43   7.53   7.10   7.69   7.04   6.12   6.65   6.61   6.56   6.82   6.70   5.84   5.98   5.69   6.00   6.65   7.10   6.93   6.82   6.73   6.65   6.76   6.55   6.81   7.83   7.98   7.68   7.10   6.73   7.99   7.05   7.28   7.48   7.83   7.35   7.57   8.42   8.15   8.18   7.30   6.79   8.03   8.14   7.26   7.30   7.73
   7.17   7.54   7.14   6.49   6.24   7.68   6.99   7.53   7.18   6.64   6.94   7.33   6.86   7.55   7.43   7.53   7.10   7.69   7.04   6.12   6.65   6.61   6.56   6.82   6.70   5.84   5.98   5.69   6.00   6.65   7.10   6.93   6.82   6.73   6.65   6.76   6.55   6.81   7.83   7.98   7.68   7.10   6.73   7.99   7.05   7.28   7.48   7.83   7.35   7.57   8.42   8.15   8.18   7.30   6.79   8.03   8.14   7.26   7.30   7.73
   7.17   7.54   7.14   6.49   6.24   7.68   6.99   7.53   7.18   6.64   6.94   7.33   6.86   7.55   7.43   7.53   7.10   7.69   7.04   6.12   6.65   6.61   6.56   6.82   6.70   5.84   5.98   5.69   6.00   6.65   7.10   6.93   6.82   6.73   6.65   6.76   6.55   6.81   7.83   7.98   7.68   7.10   6.73   7.99   7.05   7.28   7.48   7.83   7.35   7.57   8.42   8.15   8.18   7.30   6.79   8.03   8.14   7.26   7.30   7.73
   7.17   7.54   7.14   6.49   6.24   7.68   6.99   7.53   7.18   6.64   6.94   7.33   6.86   7.55   7.43   7.53   7.10   7.69   7.04   6.12   6.65   6.61   6.56   6.82   6.70   5.84   5.98   5.69   6.00   6.65   7.10   6.93   6.82   6.73   6.65   6.76   6.55   6.81   7.83   7.98   7.68   7.10   6.73   7.99   7.05   7.28   7.48   7.83   7.35   7.57   8.42   8.15   8.18   7.30   6.79   8.03   8.14   7.26   7.30   7.73
   7.17   7.54   7.14   6.49   6.24   7.68   6.99   7.53   7.18   6.64   6.94   7.33   6.86   7.55   7.43   7.53   7.10   7.69   7.04   6.12   6.65   6.61   6.56   6.82   6.70   5.84   5.98   5.69   6.00   6.65   7.10   6.93   6.82   6.73   6.65   6.76   6.55   6.81   7.83   7.98   7.68   7.10   6.73   7.99   7.05   7.28   7.48   7.83   7.35   7.57   8.42   8.15   8.18   7.30   6.79   8.03   8.14   7.26   7.30   7.73
   7.17   7.54   7.14   6.49   6.24   7.68   6.99   7.53   7.18   6.64   6.94   7.33   6.86   7.55   7.43   7.53   7.10   7.69   7.04   6.12   6.65   6.61   6.56   6.82   6.70   5.84   5.98   5.69   6.00   6.65   7.10   6.93   6.82   6.73   6.65   6.76   6.55   6.81   7.83   7.98   7.68   7.10   6.73   7.99   7.05   7.28   7.48   7.83   7.35   7.57   8.42   8.15   8.18   7.30   6.79   8.03   8.14   7.26   7.30   7.73
   7.17   7.54   7.14   6.49   6.24   7.68   6.99   7.53   7.18   6.64   6.94   7.33   6.86   7.55   7.43   7.53   7.10   7.69   7.04   6.12   6.65   6.61   6.56   6.82   6.70   5.84   5.98   5.69   6.00   6.65   7.10   6.93   6.82   6.73   6.65   6.76   6.55   6.81   7.83   7.98   7.68   7.10   6.73   7.99   7.05   7.28   7.48   7.83   7.35   7.57   8.42   8.15   8.18   7.30   6.79   8.03   8.14   7.26   7.30   7.73
   7.17   7.54   7.14   6.49   6.24   7.68   6.99   7.53   7.18   6.64   6.94   7.33   6.86   7.55   7.43   7.53   7.10   7.69   7.04   6.12   6.65   6.61   6.56   6.82   6.70   5.84   5.98   5.69   6.00   6.65   7.10   6.93   6.82   6.73   6.65   6.76   6.55   6.81   7.83   7.98   7.68   7.10   6.73   7.99   7.05   7.28   7.48   7.83   7.35   7.57   8.42   8.15   8.18   7.30   6.79   8.03   8.14   7.26   7.30   7.73
   7.17   7.54   7.14   6.49   6.24   7.68   6.99   7.53   7.18   6.64   6.94   7.33   6.86   7.55   7.43   7.53   7.10   7.69   7.04   6.12   6.65   6.61   6.56   6.82   6.70   5.84   5.98   5.69   6.00   6.65   7.10   6.93   6.82   6.73   6.65   6.76   6.55   6.81   7.83   7.98   7.68   7.10   6.73   7.99   7.05   7.28   7.48   7.83   7.35   7.57   8.42   8.15   8.18   7.30   6.79   8.03   8.14   7.26   7.30   7.73
   7.17   7.54   7.14   6.49   6.24   7.68   6.99   7.53   7.18   6.64   6.94   7.33   6.86   7.55   7.43   7.53   7.10   7.69   7.04   6.12   6.65   6.61   6.56   6.82   6.70   5.84   5.98   5.69   6.00   6.65   7.10   6.93   6.82   6.73   6.65   6.76   6.55   6.81   7.83   7.98   7.68   7.10   6.73   7.99   7.05   7.28   7.48   7.83   7.35   7.57   8.42   8.15   8.18   7.30   6.79   8.03   8.14   7.26   7.30   7.73
