# Supplementary material for: Accounting for skill in trend, variability, and autocorrelation facilitates better multi-model projections: Application to the AMOC and temperature time series
Source: PLoS One. 2019 Apr 10;14(4):e0214535. doi: 10.1371/journal.pone.0214535 (PMC6457553; doi:10.1371/journal.pone.0214535)
Supplement: S2 File — (ZIP) [file pone.0214535.s002.zip › input/toshistoricalEastSeaosse/M7_1941_2000_pp_JFM_toshistoricalEastSeaosse_clim.txt]

   8.55   8.14   8.06   8.08   8.60   8.88   8.86   8.60   8.61   8.61   8.64   8.60   8.79   7.95   9.16   8.86   8.84   8.63   8.83   8.82   9.03   9.22   8.76   8.29   8.16   8.45   7.97   7.90   8.19   8.79   9.16   8.60   8.45   8.27   8.40   8.58   8.74   8.48   8.13   8.12   8.49   8.44   8.33   8.28   8.28   8.28   9.08   9.34   9.19   8.78   7.93   7.96   7.56   8.29   8.34   8.92   8.98   9.91   9.41   9.34
   8.55   8.14   8.06   8.08   8.60   8.88   8.86   8.60   8.61   8.61   8.64   8.60   8.79   7.95   9.16   8.86   8.84   8.63   8.83   8.82   9.03   9.22   8.76   8.29   8.16   8.45   7.97   7.90   8.19   8.79   9.16   8.60   8.45   8.27   8.40   8.58   8.74   8.48   8.13   8.12   8.49   8.44   8.33   8.28   8.28   8.28   9.08   9.34   9.19   8.78   7.93   7.96   7.56   8.29   8.34   8.92   8.98   9.91   9.41   9.34
   8.55   8.14   8.06   8.08   8.60   8.88   8.86   8.60   8.61   8.61   8.64   8.60   8.79   7.95   9.16   8.86   8.84   8.63   8.83   8.82   9.03   9.22   8.76   8.29   8.16   8.45   7.97   7.90   8.19   8.79   9.16   8.60   8.45   8.27   8.40   8.58   8.74   8.48   8.13   8.12   8.49   8.44   8.33   8.28   8.28   8.28   9.08   9.34   9.19   8.78   7.93   7.96   7.56   8.29   8.34   8.92   8.98   9.91   9.41   9.34
   8.55   8.14   8.06   8.08   8.60   8.88   8.86   8.60   8.61   8.61   8.64   8.60   8.79   7.95   9.16   8.86   8.84   8.63   8.83   8.82   9.03   9.22   8.76   8.29   8.16   8.45   7.97   7.90   8.19   8.79   9.16   8.60   8.45   8.27   8.40   8.58   8.74   8.48   8.13   8.12   8.49   8.44   8.33   8.28   8.28   8.28   9.08   9.34   9.19   8.78   7.93   7.96   7.56   8.29   8.34   8.92   8.98   9.91   9.41   9.34
   8.55   8.14   8.06   8.08   8.60   8.88   8.86   8.60   8.61   8.61   8.64   8.60   8.79   7.95   9.16   8.86   8.84   8.63   8.83   8.82   9.03   9.22   8.76   8.29   8.16   8.45   7.97   7.90   8.19   8.79   9.16   8.60   8.45   8.27   8.40   8.58   8.74   8.48   8.13   8.12   8.49   8.44   8.33   8.28   8.28   8.28   9.08   9.34   9.19   8.78   7.93   7.96   7.56   8.29   8.34   8.92   8.98   9.91   9.41   9.34
   8.55   8.14   8.06   8.08   8.60   8.88   8.86   8.60   8.61   8.61   8.64   8.60   8.79   7.95   9.16   8.86   8.84   8.63   8.83   8.82   9.03   9.22   8.76   8.29   8.16   8.45   7.97   7.90   8.19   8.79   9.16   8.60   8.45   8.27   8.40   8.58   8.74   8.48   8.13   8.12   8.49   8.44   8.33   8.28   8.28   8.28   9.08   9.34   9.19   8.78   7.93   7.96   7.56   8.29   8.34   8.92   8.98   9.91   9.41   9.34
   8.55   8.14   8.06   8.08   8.60   8.88   8.86   8.60   8.61   8.61   8.64   8.60   8.79   7.95   9.16   8.86   8.84   8.63   8.83   8.82   9.03   9.22   8.76   8.29   8.16   8.45   7.97   7.90   8.19   8.79   9.16   8.60   8.45   8.27   8.40   8.58   8.74   8.48   8.13   8.12   8.49   8.44   8.33   8.28   8.28   8.28   9.08   9.34   9.19   8.78   7.93   7.96   7.56   8.29   8.34   8.92   8.98   9.91   9.41   9.34
   8.55   8.14   8.06   8.08   8.60   8.88   8.86   8.60   8.61   8.61   8.64   8.60   8.79   7.95   9.16   8.86   8.84   8.63   8.83   8.82   9.03   9.22   8.76   8.29   8.16   8.45   7.97   7.90   8.19   8.79   9.16   8.60   8.45   8.27   8.40   8.58   8.74   8.48   8.13   8.12   8.49   8.44   8.33   8.28   8.28   8.28   9.08   9.34   9.19   8.78   7.93   7.96   7.56   8.29   8.34   8.92   8.98   9.91   9.41   9.34
   8.55   8.14   8.06   8.08   8.60   8.88   8.86   8.60   8.61   8.61   8.64   8.60   8.79   7.95   9.16   8.86   8.84   8.63   8.83   8.82   9.03   9.22   8.76   8.29   8.16   8.45   7.97   7.90   8.19   8.79   9.16   8.60   8.45   8.27   8.40   8.58   8.74   8.48   8.13   8.12   8.49   8.44   8.33   8.28   8.28   8.28   9.08   9.34   9.19   8.78   7.93   7.96   7.56   8.29   8.34   8.92   8.98   9.91   9.41   9.34
   8.55   8.14   8.06   8.08   8.60   8.88   8.86   8.60   8.61   8.61   8.64   8.60   8.79   7.95   9.16   8.86   8.84   8.63   8.83   8.82   9.03   9.22   8.76   8.29   8.16   8.45   7.97   7.90   8.19   8.79   9.16   8.60   8.45   8.27   8.40   8.58   8.74   8.48   8.13   8.12   8.49   8.44   8.33   8.28   8.28   8.28   9.08   9.34   9.19   8.78   7.93   7.96   7.56   8.29   8.34   8.92   8.98   9.91   9.41   9.34
   8.55   8.14   8.06   8.08   8.60   8.88   8.86   8.60   8.61   8.61   8.64   8.60   8.79   7.95   9.16   8.86   8.84   8.63   8.83   8.82   9.03   9.22   8.76   8.29   8.16   8.45   7.97   7.90   8.19   8.79   9.16   8.60   8.45   8.27   8.40   8.58   8.74   8.48   8.13   8.12   8.49   8.44   8.33   8.28   8.28   8.28   9.08   9.34   9.19   8.78   7.93   7.96   7.56   8.29   8.34   8.92   8.98   9.91   9.41   9.34
   8.55   8.14   8.06   8.08   8.60   8.88   8.86   8.60   8.61   8.61   8.64   8.60   8.79   7.95   9.16   8.86   8.84   8.63   8.83   8.82   9.03   9.22   8.76   8.29   8.16   8.45   7.97   7.90   8.19   8.79   9.16   8.60   8.45   8.27   8.40   8.58   8.74   8.48   8.13   8.12   8.49   8.44   8.33   8.28   8.28   8.28   9.08   9.34   9.19   8.78   7.93   7.96   7.56   8.29   8.34   8.92   8.98   9.91   9.41   9.34
   8.55   8.14   8.06   8.08   8.60   8.88   8.86   8.60   8.61   8.61   8.64   8.60   8.79   7.95   9.16   8.86   8.84   8.63   8.83   8.82   9.03   9.22   8.76   8.29   8.16   8.45   7.97   7.90   8.19   8.79   9.16   8.60   8.45   8.27   8.40   8.58   8.74   8.48   8.13   8.12   8.49   8.44   8.33   8.28   8.28   8.28   9.08   9.34   9.19   8.78   7.93   7.96   7.56   8.29   8.34   8.92   8.98   9.91   9.41   9.34
   8.55   8.14   8.06   8.08   8.60   8.88   8.86   8.60   8.61   8.61   8.64   8.60   8.79   7.95   9.16   8.86   8.84   8.63   8.83   8.82   9.03   9.22   8.76   8.29   8.16   8.45   7.97   7.90   8.19   8.79   9.16   8.60   8.45   8.27   8.40   8.58   8.74   8.48   8.13   8.12   8.49   8.44   8.33   8.28   8.28   8.28   9.08   9.34   9.19   8.78   7.93   7.96   7.56   8.29   8.34   8.92   8.98   9.91   9.41   9.34
   8.55   8.14   8.06   8.08   8.60   8.88   8.86   8.60   8.61   8.61   8.64   8.60   8.79   7.95   9.16   8.86   8.84   8.63   8.83   8.82   9.03   9.22   8.76   8.29   8.16   8.45   7.97   7.90   8.19   8.79   9.16   8.60   8.45   8.27   8.40   8.58   8.74   8.48   8.13   8.12   8.49   8.44   8.33   8.28   8.28   8.28   9.08   9.34   9.19   8.78   7.93   7.96   7.56   8.29   8.34   8.92   8.98   9.91   9.41   9.34
   8.55   8.14   8.06   8.08   8.60   8.88   8.86   8.60   8.61   8.61   8.64   8.60   8.79   7.95   9.16   8.86   8.84   8.63   8.83   8.82   9.03   9.22   8.76   8.29   8.16   8.45   7.97   7.90   8.19   8.79   9.16   8.60   8.45   8.27   8.40   8.58   8.74   8.48   8.13   8.12   8.49   8.44   8.33   8.28   8.28   8.28   9.08   9.34   9.19   8.78   7.93   7.96   7.56   8.29   8.34   8.92   8.98   9.91   9.41   9.34
   8.55   8.14   8.06   8.08   8.60   8.88   8.86   8.60   8.61   8.61   8.64   8.60   8.79   7.95   9.16   8.86   8.84   8.63   8.83   8.82   9.03   9.22   8.76   8.29   8.16   8.45   7.97   7.90   8.19   8.79   9.16   8.60   8.45   8.27   8.40   8.58   8.74   8.48   8.13   8.12   8.49   8.44   8.33   8.28   8.28   8.28   9.08   9.34   9.19   8.78   7.93   7.96   7.56   8.29   8.34   8.92   8.98   9.91   9.41   9.34
   8.55   8.14   8.06   8.08   8.60   8.88   8.86   8.60   8.61   8.61   8.64   8.60   8.79   7.95   9.16   8.86   8.84   8.63   8.83   8.82   9.03   9.22   8.76   8.29   8.16   8.45   7.97   7.90   8.19   8.79   9.16   8.60   8.45   8.27   8.40   8.58   8.74   8.48   8.13   8.12   8.49   8.44   8.33   8.28   8.28   8.28   9.08   9.34   9.19   8.78   7.93   7.96   7.56   8.29   8.34   8.92   8.98   9.91   9.41   9.34
   8.55   8.14   8.06   8.08   8.60   8.88   8.86   8.60   8.61   8.61   8.64   8.60   8.79   7.95   9.16   8.86   8.84   8.63   8.83   8.82   9.03   9.22   8.76   8.29   8.16   8.45   7.97   7.90   8.19   8.79   9.16   8.60   8.45   8.27   8.40   8.58   8.74   8.48   8.13   8.12   8.49   8.44   8.33   8.28   8.28   8.28   9.08   9.34   9.19   8.78   7.93   7.96   7.56   8.29   8.34   8.92   8.98   9.91   9.41   9.34
   8.55   8.14   8.06   8.08   8.60   8.88   8.86   8.60   8.61   8.61   8.64   8.60   8.79   7.95   9.16   8.86   8.84   8.63   8.83   8.82   9.03   9.22   8.76   8.29   8.16   8.45   7.97   7.90   8.19   8.79   9.16   8.60   8.45   8.27   8.40   8.58   8.74   8.48   8.13   8.12   8.49   8.44   8.33   8.28   8.28   8.28   9.08   9.34   9.19   8.78   7.93   7.96   7.56   8.29   8.34   8.92   8.98   9.91   9.41   9.34
   8.55   8.14   8.06   8.08   8.60   8.88   8.86   8.60   8.61   8.61   8.64   8.60   8.79   7.95   9.16   8.86   8.84   8.63   8.83   8.82   9.03   9.22   8.76   8.29   8.16   8.45   7.97   7.90   8.19   8.79   9.16   8.60   8.45   8.27   8.40   8.58   8.74   8.48   8.13   8.12   8.49   8.44   8.33   8.28   8.28   8.28   9.08   9.34   9.19   8.78   7.93   7.96   7.56   8.29   8.34   8.92   8.98   9.91   9.41   9.34
   8.55   8.14   8.06   8.08   8.60   8.88   8.86   8.60   8.61   8.61   8.64   8.60   8.79   7.95   9.16   8.86   8.84   8.63   8.83   8.82   9.03   9.22   8.76   8.29   8.16   8.45   7.97   7.90   8.19   8.79   9.16   8.60   8.45   8.27   8.40   8.58   8.74   8.48   8.13   8.12   8.49   8.44   8.33   8.28   8.28   8.28   9.08   9.34   9.19   8.78   7.93   7.96   7.56   8.29   8.34   8.92   8.98   9.91   9.41   9.34
   8.55   8.14   8.06   8.08   8.60   8.88   8.86   8.60   8.61   8.61   8.64   8.60   8.79   7.95   9.16   8.86   8.84   8.63   8.83   8.82   9.03   9.22   8.76   8.29   8.16   8.45   7.97   7.90   8.19   8.79   9.16   8.60   8.45   8.27   8.40   8.58   8.74   8.48   8.13   8.12   8.49   8.44   8.33   8.28   8.28   8.28   9.08   9.34   9.19   8.78   7.93   7.96   7.56   8.29   8.34   8.92   8.98   9.91   9.41   9.34
   8.55   8.14   8.06   8.08   8.60   8.88   8.86   8.60   8.61   8.61   8.64   8.60   8.79   7.95   9.16   8.86   8.84   8.63   8.83   8.82   9.03   9.22   8.76   8.29   8.16   8.45   7.97   7.90   8.19   8.79   9.16   8.60   8.45   8.27   8.40   8.58   8.74   8.48   8.13   8.12   8.49   8.44   8.33   8.28   8.28   8.28   9.08   9.34   9.19   8.78   7.93   7.96   7.56   8.29   8.34   8.92   8.98   9.91   9.41   9.34
   8.55   8.14   8.06   8.08   8.60   8.88   8.86   8.60   8.61   8.61   8.64   8.60   8.79   7.95   9.16   8.86   8.84   8.63   8.83   8.82   9.03   9.22   8.76   8.29   8.16   8.45   7.97   7.90   8.19   8.79   9.16   8.60   8.45   8.27   8.40   8.58   8.74   8.48   8.13   8.12   8.49   8.44   8.33   8.28   8.28   8.28   9.08   9.34   9.19   8.78   7.93   7.96   7.56   8.29   8.34   8.92   8.98   9.91   9.41   9.34
   8.55   8.14   8.06   8.08   8.60   8.88   8.86   8.60   8.61   8.61   8.64   8.60   8.79   7.95   9.16   8.86   8.84   8.63   8.83   8.82   9.03   9.22   8.76   8.29   8.16   8.45   7.97   7.90   8.19   8.79   9.16   8.60   8.45   8.27   8.40   8.58   8.74   8.48   8.13   8.12   8.49   8.44   8.33   8.28   8.28   8.28   9.08   9.34   9.19   8.78   7.93   7.96   7.56   8.29   8.34   8.92   8.98   9.91   9.41   9.34
