# Supplementary material for: Accounting for skill in trend, variability, and autocorrelation facilitates better multi-model projections: Application to the AMOC and temperature time series
Source: PLoS One. 2019 Apr 10;14(4):e0214535. doi: 10.1371/journal.pone.0214535 (PMC6457553; doi:10.1371/journal.pone.0214535)
Supplement: S2 File — (ZIP) [file pone.0214535.s002.zip › input/toshistoricalEastSeaosse/M22_1941_2000_pp_JFM_toshistoricalEastSeaosse_clim.txt]

  12.22  11.21  10.25  10.98  10.86  11.11  11.49  11.14  10.65  11.58  12.21  11.60  12.04  11.49  10.33  11.52  11.12  11.45  10.13  11.44  11.90  11.04  10.92  12.54  11.85  11.34  11.55  10.95  11.12  11.06  10.87  11.05  11.34  11.69  10.84  11.39  11.41  10.90  11.59  10.82  11.15  11.05  10.88   9.70  11.19  11.03  10.97  11.13  10.80  10.80  11.08  11.95  11.55  11.25  12.02  11.94  12.01  12.11  13.25  11.77
  12.22  11.21  10.25  10.98  10.86  11.11  11.49  11.14  10.65  11.58  12.21  11.60  12.04  11.49  10.33  11.52  11.12  11.45  10.13  11.44  11.90  11.04  10.92  12.54  11.85  11.34  11.55  10.95  11.12  11.06  10.87  11.05  11.34  11.69  10.84  11.39  11.41  10.90  11.59  10.82  11.15  11.05  10.88   9.70  11.19  11.03  10.97  11.13  10.80  10.80  11.08  11.95  11.55  11.25  12.02  11.94  12.01  12.11  13.25  11.77
  12.22  11.21  10.25  10.98  10.86  11.11  11.49  11.14  10.65  11.58  12.21  11.60  12.04  11.49  10.33  11.52  11.12  11.45  10.13  11.44  11.90  11.04  10.92  12.54  11.85  11.34  11.55  10.95  11.12  11.06  10.87  11.05  11.34  11.69  10.84  11.39  11.41  10.90  11.59  10.82  11.15  11.05  10.88   9.70  11.19  11.03  10.97  11.13  10.80  10.80  11.08  11.95  11.55  11.25  12.02  11.94  12.01  12.11  13.25  11.77
  12.22  11.21  10.25  10.98  10.86  11.11  11.49  11.14  10.65  11.58  12.21  11.60  12.04  11.49  10.33  11.52  11.12  11.45  10.13  11.44  11.90  11.04  10.92  12.54  11.85  11.34  11.55  10.95  11.12  11.06  10.87  11.05  11.34  11.69  10.84  11.39  11.41  10.90  11.59  10.82  11.15  11.05  10.88   9.70  11.19  11.03  10.97  11.13  10.80  10.80  11.08  11.95  11.55  11.25  12.02  11.94  12.01  12.11  13.25  11.77
  12.22  11.21  10.25  10.98  10.86  11.11  11.49  11.14  10.65  11.58  12.21  11.60  12.04  11.49  10.33  11.52  11.12  11.45  10.13  11.44  11.90  11.04  10.92  12.54  11.85  11.34  11.55  10.95  11.12  11.06  10.87  11.05  11.34  11.69  10.84  11.39  11.41  10.90  11.59  10.82  11.15  11.05  10.88   9.70  11.19  11.03  10.97  11.13  10.80  10.80  11.08  11.95  11.55  11.25  12.02  11.94  12.01  12.11  13.25  11.77
  12.22  11.21  10.25  10.98  10.86  11.11  11.49  11.14  10.65  11.58  12.21  11.60  12.04  11.49  10.33  11.52  11.12  11.45  10.13  11.44  11.90  11.04  10.92  12.54  11.85  11.34  11.55  10.95  11.12  11.06  10.87  11.05  11.34  11.69  10.84  11.39  11.41  10.90  11.59  10.82  11.15  11.05  10.88   9.70  11.19  11.03  10.97  11.13  10.80  10.80  11.08  11.95  11.55  11.25  12.02  11.94  12.01  12.11  13.25  11.77
  12.22  11.21  10.25  10.98  10.86  11.11  11.49  11.14  10.65  11.58  12.21  11.60  12.04  11.49  10.33  11.52  11.12  11.45  10.13  11.44  11.90  11.04  10.92  12.54  11.85  11.34  11.55  10.95  11.12  11.06  10.87  11.05  11.34  11.69  10.84  11.39  11.41  10.90  11.59  10.82  11.15  11.05  10.88   9.70  11.19  11.03  10.97  11.13  10.80  10.80  11.08  11.95  11.55  11.25  12.02  11.94  12.01  12.11  13.25  11.77
  12.22  11.21  10.25  10.98  10.86  11.11  11.49  11.14  10.65  11.58  12.21  11.60  12.04  11.49  10.33  11.52  11.12  11.45  10.13  11.44  11.90  11.04  10.92  12.54  11.85  11.34  11.55  10.95  11.12  11.06  10.87  11.05  11.34  11.69  10.84  11.39  11.41  10.90  11.59  10.82  11.15  11.05  10.88   9.70  11.19  11.03  10.97  11.13  10.80  10.80  11.08  11.95  11.55  11.25  12.02  11.94  12.01  12.11  13.25  11.77
  12.22  11.21  10.25  10.98  10.86  11.11  11.49  11.14  10.65  11.58  12.21  11.60  12.04  11.49  10.33  11.52  11.12  11.45  10.13  11.44  11.90  11.04  10.92  12.54  11.85  11.34  11.55  10.95  11.12  11.06  10.87  11.05  11.34  11.69  10.84  11.39  11.41  10.90  11.59  10.82  11.15  11.05  10.88   9.70  11.19  11.03  10.97  11.13  10.80  10.80  11.08  11.95  11.55  11.25  12.02  11.94  12.01  12.11  13.25  11.77
  12.22  11.21  10.25  10.98  10.86  11.11  11.49  11.14  10.65  11.58  12.21  11.60  12.04  11.49  10.33  11.52  11.12  11.45  10.13  11.44  11.90  11.04  10.92  12.54  11.85  11.34  11.55  10.95  11.12  11.06  10.87  11.05  11.34  11.69  10.84  11.39  11.41  10.90  11.59  10.82  11.15  11.05  10.88   9.70  11.19  11.03  10.97  11.13  10.80  10.80  11.08  11.95  11.55  11.25  12.02  11.94  12.01  12.11  13.25  11.77
  12.22  11.21  10.25  10.98  10.86  11.11  11.49  11.14  10.65  11.58  12.21  11.60  12.04  11.49  10.33  11.52  11.12  11.45  10.13  11.44  11.90  11.04  10.92  12.54  11.85  11.34  11.55  10.95  11.12  11.06  10.87  11.05  11.34  11.69  10.84  11.39  11.41  10.90  11.59  10.82  11.15  11.05  10.88   9.70  11.19  11.03  10.97  11.13  10.80  10.80  11.08  11.95  11.55  11.25  12.02  11.94  12.01  12.11  13.25  11.77
  12.22  11.21  10.25  10.98  10.86  11.11  11.49  11.14  10.65  11.58  12.21  11.60  12.04  11.49  10.33  11.52  11.12  11.45  10.13  11.44  11.90  11.04  10.92  12.54  11.85  11.34  11.55  10.95  11.12  11.06  10.87  11.05  11.34  11.69  10.84  11.39  11.41  10.90  11.59  10.82  11.15  11.05  10.88   9.70  11.19  11.03  10.97  11.13  10.80  10.80  11.08  11.95  11.55  11.25  12.02  11.94  12.01  12.11  13.25  11.77
  12.22  11.21  10.25  10.98  10.86  11.11  11.49  11.14  10.65  11.58  12.21  11.60  12.04  11.49  10.33  11.52  11.12  11.45  10.13  11.44  11.90  11.04  10.92  12.54  11.85  11.34  11.55  10.95  11.12  11.06  10.87  11.05  11.34  11.69  10.84  11.39  11.41  10.90  11.59  10.82  11.15  11.05  10.88   9.70  11.19  11.03  10.97  11.13  10.80  10.80  11.08  11.95  11.55  11.25  12.02  11.94  12.01  12.11  13.25  11.77
  12.22  11.21  10.25  10.98  10.86  11.11  11.49  11.14  10.65  11.58  12.21  11.60  12.04  11.49  10.33  11.52  11.12  11.45  10.13  11.44  11.90  11.04  10.92  12.54  11.85  11.34  11.55  10.95  11.12  11.06  10.87  11.05  11.34  11.69  10.84  11.39  11.41  10.90  11.59  10.82  11.15  11.05  10.88   9.70  11.19  11.03  10.97  11.13  10.80  10.80  11.08  11.95  11.55  11.25  12.02  11.94  12.01  12.11  13.25  11.77
  12.22  11.21  10.25  10.98  10.86  11.11  11.49  11.14  10.65  11.58  12.21  11.60  12.04  11.49  10.33  11.52  11.12  11.45  10.13  11.44  11.90  11.04  10.92  12.54  11.85  11.34  11.55  10.95  11.12  11.06  10.87  11.05  11.34  11.69  10.84  11.39  11.41  10.90  11.59  10.82  11.15  11.05  10.88   9.70  11.19  11.03  10.97  11.13  10.80  10.80  11.08  11.95  11.55  11.25  12.02  11.94  12.01  12.11  13.25  11.77
  12.22  11.21  10.25  10.98  10.86  11.11  11.49  11.14  10.65  11.58  12.21  11.60  12.04  11.49  10.33  11.52  11.12  11.45  10.13  11.44  11.90  11.04  10.92  12.54  11.85  11.34  11.55  10.95  11.12  11.06  10.87  11.05  11.34  11.69  10.84  11.39  11.41  10.90  11.59  10.82  11.15  11.05  10.88   9.70  11.19  11.03  10.97  11.13  10.80  10.80  11.08  11.95  11.55  11.25  12.02  11.94  12.01  12.11  13.25  11.77
  12.22  11.21  10.25  10.98  10.86  11.11  11.49  11.14  10.65  11.58  12.21  11.60  12.04  11.49  10.33  11.52  11.12  11.45  10.13  11.44  11.90  11.04  10.92  12.54  11.85  11.34  11.55  10.95  11.12  11.06  10.87  11.05  11.34  11.69  10.84  11.39  11.41  10.90  11.59  10.82  11.15  11.05  10.88   9.70  11.19  11.03  10.97  11.13  10.80  10.80  11.08  11.95  11.55  11.25  12.02  11.94  12.01  12.11  13.25  11.77
  12.22  11.21  10.25  10.98  10.86  11.11  11.49  11.14  10.65  11.58  12.21  11.60  12.04  11.49  10.33  11.52  11.12  11.45  10.13  11.44  11.90  11.04  10.92  12.54  11.85  11.34  11.55  10.95  11.12  11.06  10.87  11.05  11.34  11.69  10.84  11.39  11.41  10.90  11.59  10.82  11.15  11.05  10.88   9.70  11.19  11.03  10.97  11.13  10.80  10.80  11.08  11.95  11.55  11.25  12.02  11.94  12.01  12.11  13.25  11.77
  12.22  11.21  10.25  10.98  10.86  11.11  11.49  11.14  10.65  11.58  12.21  11.60  12.04  11.49  10.33  11.52  11.12  11.45  10.13  11.44  11.90  11.04  10.92  12.54  11.85  11.34  11.55  10.95  11.12  11.06  10.87  11.05  11.34  11.69  10.84  11.39  11.41  10.90  11.59  10.82  11.15  11.05  10.88   9.70  11.19  11.03  10.97  11.13  10.80  10.80  11.08  11.95  11.55  11.25  12.02  11.94  12.01  12.11  13.25  11.77
  12.22  11.21  10.25  10.98  10.86  11.11  11.49  11.14  10.65  11.58  12.21  11.60  12.04  11.49  10.33  11.52  11.12  11.45  10.13  11.44  11.90  11.04  10.92  12.54  11.85  11.34  11.55  10.95  11.12  11.06  10.87  11.05  11.34  11.69  10.84  11.39  11.41  10.90  11.59  10.82  11.15  11.05  10.88   9.70  11.19  11.03  10.97  11.13  10.80  10.80  11.08  11.95  11.55  11.25  12.02  11.94  12.01  12.11  13.25  11.77
  12.22  11.21  10.25  10.98  10.86  11.11  11.49  11.14  10.65  11.58  12.21  11.60  12.04  11.49  10.33  11.52  11.12  11.45  10.13  11.44  11.90  11.04  10.92  12.54  11.85  11.34  11.55  10.95  11.12  11.06  10.87  11.05  11.34  11.69  10.84  11.39  11.41  10.90  11.59  10.82  11.15  11.05  10.88   9.70  11.19  11.03  10.97  11.13  10.80  10.80  11.08  11.95  11.55  11.25  12.02  11.94  12.01  12.11  13.25  11.77
  12.22  11.21  10.25  10.98  10.86  11.11  11.49  11.14  10.65  11.58  12.21  11.60  12.04  11.49  10.33  11.52  11.12  11.45  10.13  11.44  11.90  11.04  10.92  12.54  11.85  11.34  11.55  10.95  11.12  11.06  10.87  11.05  11.34  11.69  10.84  11.39  11.41  10.90  11.59  10.82  11.15  11.05  10.88   9.70  11.19  11.03  10.97  11.13  10.80  10.80  11.08  11.95  11.55  11.25  12.02  11.94  12.01  12.11  13.25  11.77
  12.22  11.21  10.25  10.98  10.86  11.11  11.49  11.14  10.65  11.58  12.21  11.60  12.04  11.49  10.33  11.52  11.12  11.45  10.13  11.44  11.90  11.04  10.92  12.54  11.85  11.34  11.55  10.95  11.12  11.06  10.87  11.05  11.34  11.69  10.84  11.39  11.41  10.90  11.59  10.82  11.15  11.05  10.88   9.70  11.19  11.03  10.97  11.13  10.80  10.80  11.08  11.95  11.55  11.25  12.02  11.94  12.01  12.11  13.25  11.77
  12.22  11.21  10.25  10.98  10.86  11.11  11.49  11.14  10.65  11.58  12.21  11.60  12.04  11.49  10.33  11.52  11.12  11.45  10.13  11.44  11.90  11.04  10.92  12.54  11.85  11.34  11.55  10.95  11.12  11.06  10.87  11.05  11.34  11.69  10.84  11.39  11.41  10.90  11.59  10.82  11.15  11.05  10.88   9.70  11.19  11.03  10.97  11.13  10.80  10.80  11.08  11.95  11.55  11.25  12.02  11.94  12.01  12.11  13.25  11.77
  12.22  11.21  10.25  10.98  10.86  11.11  11.49  11.14  10.65  11.58  12.21  11.60  12.04  11.49  10.33  11.52  11.12  11.45  10.13  11.44  11.90  11.04  10.92  12.54  11.85  11.34  11.55  10.95  11.12  11.06  10.87  11.05  11.34  11.69  10.84  11.39  11.41  10.90  11.59  10.82  11.15  11.05  10.88   9.70  11.19  11.03  10.97  11.13  10.80  10.80  11.08  11.95  11.55  11.25  12.02  11.94  12.01  12.11  13.25  11.77
  12.22  11.21  10.25  10.98  10.86  11.11  11.49  11.14  10.65  11.58  12.21  11.60  12.04  11.49  10.33  11.52  11.12  11.45  10.13  11.44  11.90  11.04  10.92  12.54  11.85  11.34  11.55  10.95  11.12  11.06  10.87  11.05  11.34  11.69  10.84  11.39  11.41  10.90  11.59  10.82  11.15  11.05  10.88   9.70  11.19  11.03  10.97  11.13  10.80  10.80  11.08  11.95  11.55  11.25  12.02  11.94  12.01  12.11  13.25  11.77
