# Supplementary material for: Accounting for skill in trend, variability, and autocorrelation facilitates better multi-model projections: Application to the AMOC and temperature time series
Source: PLoS One. 2019 Apr 10;14(4):e0214535. doi: 10.1371/journal.pone.0214535 (PMC6457553; doi:10.1371/journal.pone.0214535)
Supplement: S2 File — (ZIP) [file pone.0214535.s002.zip › input/toshistoricalEastSeaosse/M21_1941_2000_pp_JFM_toshistoricalEastSeaosse_clim.txt]

   9.26   9.54   8.88   9.11   9.62   9.53   9.42   9.51   9.70   9.44   9.28   9.49   9.51   9.09   9.36   9.33  10.04   9.57   9.44   9.59   9.68   9.96   9.63   9.19   8.52   9.03   8.78   8.50   9.12   8.99   8.67   7.94   8.64   8.94   9.04   8.78   8.13   8.89   8.52   8.92   9.43  10.34   9.30   9.60   9.57   9.17   9.21   9.49   9.92  10.27   9.13   9.90  10.27   9.93   9.87   9.14   9.87   8.89  10.02  10.04
   9.26   9.54   8.88   9.11   9.62   9.53   9.42   9.51   9.70   9.44   9.28   9.49   9.51   9.09   9.36   9.33  10.04   9.57   9.44   9.59   9.68   9.96   9.63   9.19   8.52   9.03   8.78   8.50   9.12   8.99   8.67   7.94   8.64   8.94   9.04   8.78   8.13   8.89   8.52   8.92   9.43  10.34   9.30   9.60   9.57   9.17   9.21   9.49   9.92  10.27   9.13   9.90  10.27   9.93   9.87   9.14   9.87   8.89  10.02  10.04
   9.26   9.54   8.88   9.11   9.62   9.53   9.42   9.51   9.70   9.44   9.28   9.49   9.51   9.09   9.36   9.33  10.04   9.57   9.44   9.59   9.68   9.96   9.63   9.19   8.52   9.03   8.78   8.50   9.12   8.99   8.67   7.94   8.64   8.94   9.04   8.78   8.13   8.89   8.52   8.92   9.43  10.34   9.30   9.60   9.57   9.17   9.21   9.49   9.92  10.27   9.13   9.90  10.27   9.93   9.87   9.14   9.87   8.89  10.02  10.04
   9.26   9.54   8.88   9.11   9.62   9.53   9.42   9.51   9.70   9.44   9.28   9.49   9.51   9.09   9.36   9.33  10.04   9.57   9.44   9.59   9.68   9.96   9.63   9.19   8.52   9.03   8.78   8.50   9.12   8.99   8.67   7.94   8.64   8.94   9.04   8.78   8.13   8.89   8.52   8.92   9.43  10.34   9.30   9.60   9.57   9.17   9.21   9.49   9.92  10.27   9.13   9.90  10.27   9.93   9.87   9.14   9.87   8.89  10.02  10.04
   9.26   9.54   8.88   9.11   9.62   9.53   9.42   9.51   9.70   9.44   9.28   9.49   9.51   9.09   9.36   9.33  10.04   9.57   9.44   9.59   9.68   9.96   9.63   9.19   8.52   9.03   8.78   8.50   9.12   8.99   8.67   7.94   8.64   8.94   9.04   8.78   8.13   8.89   8.52   8.92   9.43  10.34   9.30   9.60   9.57   9.17   9.21   9.49   9.92  10.27   9.13   9.90  10.27   9.93   9.87   9.14   9.87   8.89  10.02  10.04
   9.26   9.54   8.88   9.11   9.62   9.53   9.42   9.51   9.70   9.44   9.28   9.49   9.51   9.09   9.36   9.33  10.04   9.57   9.44   9.59   9.68   9.96   9.63   9.19   8.52   9.03   8.78   8.50   9.12   8.99   8.67   7.94   8.64   8.94   9.04   8.78   8.13   8.89   8.52   8.92   9.43  10.34   9.30   9.60   9.57   9.17   9.21   9.49   9.92  10.27   9.13   9.90  10.27   9.93   9.87   9.14   9.87   8.89  10.02  10.04
   9.26   9.54   8.88   9.11   9.62   9.53   9.42   9.51   9.70   9.44   9.28   9.49   9.51   9.09   9.36   9.33  10.04   9.57   9.44   9.59   9.68   9.96   9.63   9.19   8.52   9.03   8.78   8.50   9.12   8.99   8.67   7.94   8.64   8.94   9.04   8.78   8.13   8.89   8.52   8.92   9.43  10.34   9.30   9.60   9.57   9.17   9.21   9.49   9.92  10.27   9.13   9.90  10.27   9.93   9.87   9.14   9.87   8.89  10.02  10.04
   9.26   9.54   8.88   9.11   9.62   9.53   9.42   9.51   9.70   9.44   9.28   9.49   9.51   9.09   9.36   9.33  10.04   9.57   9.44   9.59   9.68   9.96   9.63   9.19   8.52   9.03   8.78   8.50   9.12   8.99   8.67   7.94   8.64   8.94   9.04   8.78   8.13   8.89   8.52   8.92   9.43  10.34   9.30   9.60   9.57   9.17   9.21   9.49   9.92  10.27   9.13   9.90  10.27   9.93   9.87   9.14   9.87   8.89  10.02  10.04
   9.26   9.54   8.88   9.11   9.62   9.53   9.42   9.51   9.70   9.44   9.28   9.49   9.51   9.09   9.36   9.33  10.04   9.57   9.44   9.59   9.68   9.96   9.63   9.19   8.52   9.03   8.78   8.50   9.12   8.99   8.67   7.94   8.64   8.94   9.04   8.78   8.13   8.89   8.52   8.92   9.43  10.34   9.30   9.60   9.57   9.17   9.21   9.49   9.92  10.27   9.13   9.90  10.27   9.93   9.87   9.14   9.87   8.89  10.02  10.04
   9.26   9.54   8.88   9.11   9.62   9.53   9.42   9.51   9.70   9.44   9.28   9.49   9.51   9.09   9.36   9.33  10.04   9.57   9.44   9.59   9.68   9.96   9.63   9.19   8.52   9.03   8.78   8.50   9.12   8.99   8.67   7.94   8.64   8.94   9.04   8.78   8.13   8.89   8.52   8.92   9.43  10.34   9.30   9.60   9.57   9.17   9.21   9.49   9.92  10.27   9.13   9.90  10.27   9.93   9.87   9.14   9.87   8.89  10.02  10.04
   9.26   9.54   8.88   9.11   9.62   9.53   9.42   9.51   9.70   9.44   9.28   9.49   9.51   9.09   9.36   9.33  10.04   9.57   9.44   9.59   9.68   9.96   9.63   9.19   8.52   9.03   8.78   8.50   9.12   8.99   8.67   7.94   8.64   8.94   9.04   8.78   8.13   8.89   8.52   8.92   9.43  10.34   9.30   9.60   9.57   9.17   9.21   9.49   9.92  10.27   9.13   9.90  10.27   9.93   9.87   9.14   9.87   8.89  10.02  10.04
   9.26   9.54   8.88   9.11   9.62   9.53   9.42   9.51   9.70   9.44   9.28   9.49   9.51   9.09   9.36   9.33  10.04   9.57   9.44   9.59   9.68   9.96   9.63   9.19   8.52   9.03   8.78   8.50   9.12   8.99   8.67   7.94   8.64   8.94   9.04   8.78   8.13   8.89   8.52   8.92   9.43  10.34   9.30   9.60   9.57   9.17   9.21   9.49   9.92  10.27   9.13   9.90  10.27   9.93   9.87   9.14   9.87   8.89  10.02  10.04
   9.26   9.54   8.88   9.11   9.62   9.53   9.42   9.51   9.70   9.44   9.28   9.49   9.51   9.09   9.36   9.33  10.04   9.57   9.44   9.59   9.68   9.96   9.63   9.19   8.52   9.03   8.78   8.50   9.12   8.99   8.67   7.94   8.64   8.94   9.04   8.78   8.13   8.89   8.52   8.92   9.43  10.34   9.30   9.60   9.57   9.17   9.21   9.49   9.92  10.27   9.13   9.90  10.27   9.93   9.87   9.14   9.87   8.89  10.02  10.04
   9.26   9.54   8.88   9.11   9.62   9.53   9.42   9.51   9.70   9.44   9.28   9.49   9.51   9.09   9.36   9.33  10.04   9.57   9.44   9.59   9.68   9.96   9.63   9.19   8.52   9.03   8.78   8.50   9.12   8.99   8.67   7.94   8.64   8.94   9.04   8.78   8.13   8.89   8.52   8.92   9.43  10.34   9.30   9.60   9.57   9.17   9.21   9.49   9.92  10.27   9.13   9.90  10.27   9.93   9.87   9.14   9.87   8.89  10.02  10.04
   9.26   9.54   8.88   9.11   9.62   9.53   9.42   9.51   9.70   9.44   9.28   9.49   9.51   9.09   9.36   9.33  10.04   9.57   9.44   9.59   9.68   9.96   9.63   9.19   8.52   9.03   8.78   8.50   9.12   8.99   8.67   7.94   8.64   8.94   9.04   8.78   8.13   8.89   8.52   8.92   9.43  10.34   9.30   9.60   9.57   9.17   9.21   9.49   9.92  10.27   9.13   9.90  10.27   9.93   9.87   9.14   9.87   8.89  10.02  10.04
   9.26   9.54   8.88   9.11   9.62   9.53   9.42   9.51   9.70   9.44   9.28   9.49   9.51   9.09   9.36   9.33  10.04   9.57   9.44   9.59   9.68   9.96   9.63   9.19   8.52   9.03   8.78   8.50   9.12   8.99   8.67   7.94   8.64   8.94   9.04   8.78   8.13   8.89   8.52   8.92   9.43  10.34   9.30   9.60   9.57   9.17   9.21   9.49   9.92  10.27   9.13   9.90  10.27   9.93   9.87   9.14   9.87   8.89  10.02  10.04
   9.26   9.54   8.88   9.11   9.62   9.53   9.42   9.51   9.70   9.44   9.28   9.49   9.51   9.09   9.36   9.33  10.04   9.57   9.44   9.59   9.68   9.96   9.63   9.19   8.52   9.03   8.78   8.50   9.12   8.99   8.67   7.94   8.64   8.94   9.04   8.78   8.13   8.89   8.52   8.92   9.43  10.34   9.30   9.60   9.57   9.17   9.21   9.49   9.92  10.27   9.13   9.90  10.27   9.93   9.87   9.14   9.87   8.89  10.02  10.04
   9.26   9.54   8.88   9.11   9.62   9.53   9.42   9.51   9.70   9.44   9.28   9.49   9.51   9.09   9.36   9.33  10.04   9.57   9.44   9.59   9.68   9.96   9.63   9.19   8.52   9.03   8.78   8.50   9.12   8.99   8.67   7.94   8.64   8.94   9.04   8.78   8.13   8.89   8.52   8.92   9.43  10.34   9.30   9.60   9.57   9.17   9.21   9.49   9.92  10.27   9.13   9.90  10.27   9.93   9.87   9.14   9.87   8.89  10.02  10.04
   9.26   9.54   8.88   9.11   9.62   9.53   9.42   9.51   9.70   9.44   9.28   9.49   9.51   9.09   9.36   9.33  10.04   9.57   9.44   9.59   9.68   9.96   9.63   9.19   8.52   9.03   8.78   8.50   9.12   8.99   8.67   7.94   8.64   8.94   9.04   8.78   8.13   8.89   8.52   8.92   9.43  10.34   9.30   9.60   9.57   9.17   9.21   9.49   9.92  10.27   9.13   9.90  10.27   9.93   9.87   9.14   9.87   8.89  10.02  10.04
   9.26   9.54   8.88   9.11   9.62   9.53   9.42   9.51   9.70   9.44   9.28   9.49   9.51   9.09   9.36   9.33  10.04   9.57   9.44   9.59   9.68   9.96   9.63   9.19   8.52   9.03   8.78   8.50   9.12   8.99   8.67   7.94   8.64   8.94   9.04   8.78   8.13   8.89   8.52   8.92   9.43  10.34   9.30   9.60   9.57   9.17   9.21   9.49   9.92  10.27   9.13   9.90  10.27   9.93   9.87   9.14   9.87   8.89  10.02  10.04
   9.26   9.54   8.88   9.11   9.62   9.53   9.42   9.51   9.70   9.44   9.28   9.49   9.51   9.09   9.36   9.33  10.04   9.57   9.44   9.59   9.68   9.96   9.63   9.19   8.52   9.03   8.78   8.50   9.12   8.99   8.67   7.94   8.64   8.94   9.04   8.78   8.13   8.89   8.52   8.92   9.43  10.34   9.30   9.60   9.57   9.17   9.21   9.49   9.92  10.27   9.13   9.90  10.27   9.93   9.87   9.14   9.87   8.89  10.02  10.04
   9.26   9.54   8.88   9.11   9.62   9.53   9.42   9.51   9.70   9.44   9.28   9.49   9.51   9.09   9.36   9.33  10.04   9.57   9.44   9.59   9.68   9.96   9.63   9.19   8.52   9.03   8.78   8.50   9.12   8.99   8.67   7.94   8.64   8.94   9.04   8.78   8.13   8.89   8.52   8.92   9.43  10.34   9.30   9.60   9.57   9.17   9.21   9.49   9.92  10.27   9.13   9.90  10.27   9.93   9.87   9.14   9.87   8.89  10.02  10.04
   9.26   9.54   8.88   9.11   9.62   9.53   9.42   9.51   9.70   9.44   9.28   9.49   9.51   9.09   9.36   9.33  10.04   9.57   9.44   9.59   9.68   9.96   9.63   9.19   8.52   9.03   8.78   8.50   9.12   8.99   8.67   7.94   8.64   8.94   9.04   8.78   8.13   8.89   8.52   8.92   9.43  10.34   9.30   9.60   9.57   9.17   9.21   9.49   9.92  10.27   9.13   9.90  10.27   9.93   9.87   9.14   9.87   8.89  10.02  10.04
   9.26   9.54   8.88   9.11   9.62   9.53   9.42   9.51   9.70   9.44   9.28   9.49   9.51   9.09   9.36   9.33  10.04   9.57   9.44   9.59   9.68   9.96   9.63   9.19   8.52   9.03   8.78   8.50   9.12   8.99   8.67   7.94   8.64   8.94   9.04   8.78   8.13   8.89   8.52   8.92   9.43  10.34   9.30   9.60   9.57   9.17   9.21   9.49   9.92  10.27   9.13   9.90  10.27   9.93   9.87   9.14   9.87   8.89  10.02  10.04
   9.26   9.54   8.88   9.11   9.62   9.53   9.42   9.51   9.70   9.44   9.28   9.49   9.51   9.09   9.36   9.33  10.04   9.57   9.44   9.59   9.68   9.96   9.63   9.19   8.52   9.03   8.78   8.50   9.12   8.99   8.67   7.94   8.64   8.94   9.04   8.78   8.13   8.89   8.52   8.92   9.43  10.34   9.30   9.60   9.57   9.17   9.21   9.49   9.92  10.27   9.13   9.90  10.27   9.93   9.87   9.14   9.87   8.89  10.02  10.04
   9.26   9.54   8.88   9.11   9.62   9.53   9.42   9.51   9.70   9.44   9.28   9.49   9.51   9.09   9.36   9.33  10.04   9.57   9.44   9.59   9.68   9.96   9.63   9.19   8.52   9.03   8.78   8.50   9.12   8.99   8.67   7.94   8.64   8.94   9.04   8.78   8.13   8.89   8.52   8.92   9.43  10.34   9.30   9.60   9.57   9.17   9.21   9.49   9.92  10.27   9.13   9.90  10.27   9.93   9.87   9.14   9.87   8.89  10.02  10.04
