# Supplementary material for: Accounting for skill in trend, variability, and autocorrelation facilitates better multi-model projections: Application to the AMOC and temperature time series
Source: PLoS One. 2019 Apr 10;14(4):e0214535. doi: 10.1371/journal.pone.0214535 (PMC6457553; doi:10.1371/journal.pone.0214535)
Supplement: S2 File — (ZIP) [file pone.0214535.s002.zip › input/toshistoricalEastSeaosse/mnames.txt]

1 BCC-CSM1-1
2 BCC-CSM1-1-m
3 CanESM2
4 CMCC-CM
5 CMCC-CMS
6 CNRM-CM5
7 ACCESS1-0
8 ACCESS1-3
9 CSIRO-Mk3-6-0
10 FIO-ESM
11 EC-EARTH
12 INMCM4-0
13 IPSL-CM5A-LR
14 IPSL-CM5A-MR
15 IPSL-CM5B-LR
16 HadGEM2-CC
17 MPI-ESM-LR
18 MPI-ESM-MR
19 CCSM4
20 CESM1-BGC
21 CESM1-CAM5
22 NorESM1-M
23 NorESM1-ME
24 GFDL-CM3
25 GFDL-ESM2G
26 GFDL-ESM2M
