# Supplementary material for: Accounting for skill in trend, variability, and autocorrelation facilitates better multi-model projections: Application to the AMOC and temperature time series
Source: PLoS One. 2019 Apr 10;14(4):e0214535. doi: 10.1371/journal.pone.0214535 (PMC6457553; doi:10.1371/journal.pone.0214535)
Supplement: S2 File — (ZIP) [file pone.0214535.s002.zip › input/toshistoricalEastSeaosse/M4_1941_2000_pp_JFM_toshistoricalEastSeaosse_clim.txt]

  12.19  11.02  12.01  11.65  11.80  11.29  11.65  11.85  11.58  11.05  12.14  11.99  11.83  11.26  12.34  11.52  11.41  11.62  11.55  11.98  11.82  11.85  11.30  11.91  11.66  11.36  11.81  11.43  11.24  11.00  11.12  12.07  11.35  11.68  11.01  11.40  10.84  11.43  11.39  11.84  11.30  11.41  11.23  11.67  10.69  10.89  11.07  11.01  11.92  12.08  12.49  12.27  11.35  11.27  11.48  11.93  12.09  12.90  13.03  12.21
  12.19  11.02  12.01  11.65  11.80  11.29  11.65  11.85  11.58  11.05  12.14  11.99  11.83  11.26  12.34  11.52  11.41  11.62  11.55  11.98  11.82  11.85  11.30  11.91  11.66  11.36  11.81  11.43  11.24  11.00  11.12  12.07  11.35  11.68  11.01  11.40  10.84  11.43  11.39  11.84  11.30  11.41  11.23  11.67  10.69  10.89  11.07  11.01  11.92  12.08  12.49  12.27  11.35  11.27  11.48  11.93  12.09  12.90  13.03  12.21
  12.19  11.02  12.01  11.65  11.80  11.29  11.65  11.85  11.58  11.05  12.14  11.99  11.83  11.26  12.34  11.52  11.41  11.62  11.55  11.98  11.82  11.85  11.30  11.91  11.66  11.36  11.81  11.43  11.24  11.00  11.12  12.07  11.35  11.68  11.01  11.40  10.84  11.43  11.39  11.84  11.30  11.41  11.23  11.67  10.69  10.89  11.07  11.01  11.92  12.08  12.49  12.27  11.35  11.27  11.48  11.93  12.09  12.90  13.03  12.21
  12.19  11.02  12.01  11.65  11.80  11.29  11.65  11.85  11.58  11.05  12.14  11.99  11.83  11.26  12.34  11.52  11.41  11.62  11.55  11.98  11.82  11.85  11.30  11.91  11.66  11.36  11.81  11.43  11.24  11.00  11.12  12.07  11.35  11.68  11.01  11.40  10.84  11.43  11.39  11.84  11.30  11.41  11.23  11.67  10.69  10.89  11.07  11.01  11.92  12.08  12.49  12.27  11.35  11.27  11.48  11.93  12.09  12.90  13.03  12.21
  12.19  11.02  12.01  11.65  11.80  11.29  11.65  11.85  11.58  11.05  12.14  11.99  11.83  11.26  12.34  11.52  11.41  11.62  11.55  11.98  11.82  11.85  11.30  11.91  11.66  11.36  11.81  11.43  11.24  11.00  11.12  12.07  11.35  11.68  11.01  11.40  10.84  11.43  11.39  11.84  11.30  11.41  11.23  11.67  10.69  10.89  11.07  11.01  11.92  12.08  12.49  12.27  11.35  11.27  11.48  11.93  12.09  12.90  13.03  12.21
  12.19  11.02  12.01  11.65  11.80  11.29  11.65  11.85  11.58  11.05  12.14  11.99  11.83  11.26  12.34  11.52  11.41  11.62  11.55  11.98  11.82  11.85  11.30  11.91  11.66  11.36  11.81  11.43  11.24  11.00  11.12  12.07  11.35  11.68  11.01  11.40  10.84  11.43  11.39  11.84  11.30  11.41  11.23  11.67  10.69  10.89  11.07  11.01  11.92  12.08  12.49  12.27  11.35  11.27  11.48  11.93  12.09  12.90  13.03  12.21
  12.19  11.02  12.01  11.65  11.80  11.29  11.65  11.85  11.58  11.05  12.14  11.99  11.83  11.26  12.34  11.52  11.41  11.62  11.55  11.98  11.82  11.85  11.30  11.91  11.66  11.36  11.81  11.43  11.24  11.00  11.12  12.07  11.35  11.68  11.01  11.40  10.84  11.43  11.39  11.84  11.30  11.41  11.23  11.67  10.69  10.89  11.07  11.01  11.92  12.08  12.49  12.27  11.35  11.27  11.48  11.93  12.09  12.90  13.03  12.21
  12.19  11.02  12.01  11.65  11.80  11.29  11.65  11.85  11.58  11.05  12.14  11.99  11.83  11.26  12.34  11.52  11.41  11.62  11.55  11.98  11.82  11.85  11.30  11.91  11.66  11.36  11.81  11.43  11.24  11.00  11.12  12.07  11.35  11.68  11.01  11.40  10.84  11.43  11.39  11.84  11.30  11.41  11.23  11.67  10.69  10.89  11.07  11.01  11.92  12.08  12.49  12.27  11.35  11.27  11.48  11.93  12.09  12.90  13.03  12.21
  12.19  11.02  12.01  11.65  11.80  11.29  11.65  11.85  11.58  11.05  12.14  11.99  11.83  11.26  12.34  11.52  11.41  11.62  11.55  11.98  11.82  11.85  11.30  11.91  11.66  11.36  11.81  11.43  11.24  11.00  11.12  12.07  11.35  11.68  11.01  11.40  10.84  11.43  11.39  11.84  11.30  11.41  11.23  11.67  10.69  10.89  11.07  11.01  11.92  12.08  12.49  12.27  11.35  11.27  11.48  11.93  12.09  12.90  13.03  12.21
  12.19  11.02  12.01  11.65  11.80  11.29  11.65  11.85  11.58  11.05  12.14  11.99  11.83  11.26  12.34  11.52  11.41  11.62  11.55  11.98  11.82  11.85  11.30  11.91  11.66  11.36  11.81  11.43  11.24  11.00  11.12  12.07  11.35  11.68  11.01  11.40  10.84  11.43  11.39  11.84  11.30  11.41  11.23  11.67  10.69  10.89  11.07  11.01  11.92  12.08  12.49  12.27  11.35  11.27  11.48  11.93  12.09  12.90  13.03  12.21
  12.19  11.02  12.01  11.65  11.80  11.29  11.65  11.85  11.58  11.05  12.14  11.99  11.83  11.26  12.34  11.52  11.41  11.62  11.55  11.98  11.82  11.85  11.30  11.91  11.66  11.36  11.81  11.43  11.24  11.00  11.12  12.07  11.35  11.68  11.01  11.40  10.84  11.43  11.39  11.84  11.30  11.41  11.23  11.67  10.69  10.89  11.07  11.01  11.92  12.08  12.49  12.27  11.35  11.27  11.48  11.93  12.09  12.90  13.03  12.21
  12.19  11.02  12.01  11.65  11.80  11.29  11.65  11.85  11.58  11.05  12.14  11.99  11.83  11.26  12.34  11.52  11.41  11.62  11.55  11.98  11.82  11.85  11.30  11.91  11.66  11.36  11.81  11.43  11.24  11.00  11.12  12.07  11.35  11.68  11.01  11.40  10.84  11.43  11.39  11.84  11.30  11.41  11.23  11.67  10.69  10.89  11.07  11.01  11.92  12.08  12.49  12.27  11.35  11.27  11.48  11.93  12.09  12.90  13.03  12.21
  12.19  11.02  12.01  11.65  11.80  11.29  11.65  11.85  11.58  11.05  12.14  11.99  11.83  11.26  12.34  11.52  11.41  11.62  11.55  11.98  11.82  11.85  11.30  11.91  11.66  11.36  11.81  11.43  11.24  11.00  11.12  12.07  11.35  11.68  11.01  11.40  10.84  11.43  11.39  11.84  11.30  11.41  11.23  11.67  10.69  10.89  11.07  11.01  11.92  12.08  12.49  12.27  11.35  11.27  11.48  11.93  12.09  12.90  13.03  12.21
  12.19  11.02  12.01  11.65  11.80  11.29  11.65  11.85  11.58  11.05  12.14  11.99  11.83  11.26  12.34  11.52  11.41  11.62  11.55  11.98  11.82  11.85  11.30  11.91  11.66  11.36  11.81  11.43  11.24  11.00  11.12  12.07  11.35  11.68  11.01  11.40  10.84  11.43  11.39  11.84  11.30  11.41  11.23  11.67  10.69  10.89  11.07  11.01  11.92  12.08  12.49  12.27  11.35  11.27  11.48  11.93  12.09  12.90  13.03  12.21
  12.19  11.02  12.01  11.65  11.80  11.29  11.65  11.85  11.58  11.05  12.14  11.99  11.83  11.26  12.34  11.52  11.41  11.62  11.55  11.98  11.82  11.85  11.30  11.91  11.66  11.36  11.81  11.43  11.24  11.00  11.12  12.07  11.35  11.68  11.01  11.40  10.84  11.43  11.39  11.84  11.30  11.41  11.23  11.67  10.69  10.89  11.07  11.01  11.92  12.08  12.49  12.27  11.35  11.27  11.48  11.93  12.09  12.90  13.03  12.21
  12.19  11.02  12.01  11.65  11.80  11.29  11.65  11.85  11.58  11.05  12.14  11.99  11.83  11.26  12.34  11.52  11.41  11.62  11.55  11.98  11.82  11.85  11.30  11.91  11.66  11.36  11.81  11.43  11.24  11.00  11.12  12.07  11.35  11.68  11.01  11.40  10.84  11.43  11.39  11.84  11.30  11.41  11.23  11.67  10.69  10.89  11.07  11.01  11.92  12.08  12.49  12.27  11.35  11.27  11.48  11.93  12.09  12.90  13.03  12.21
  12.19  11.02  12.01  11.65  11.80  11.29  11.65  11.85  11.58  11.05  12.14  11.99  11.83  11.26  12.34  11.52  11.41  11.62  11.55  11.98  11.82  11.85  11.30  11.91  11.66  11.36  11.81  11.43  11.24  11.00  11.12  12.07  11.35  11.68  11.01  11.40  10.84  11.43  11.39  11.84  11.30  11.41  11.23  11.67  10.69  10.89  11.07  11.01  11.92  12.08  12.49  12.27  11.35  11.27  11.48  11.93  12.09  12.90  13.03  12.21
  12.19  11.02  12.01  11.65  11.80  11.29  11.65  11.85  11.58  11.05  12.14  11.99  11.83  11.26  12.34  11.52  11.41  11.62  11.55  11.98  11.82  11.85  11.30  11.91  11.66  11.36  11.81  11.43  11.24  11.00  11.12  12.07  11.35  11.68  11.01  11.40  10.84  11.43  11.39  11.84  11.30  11.41  11.23  11.67  10.69  10.89  11.07  11.01  11.92  12.08  12.49  12.27  11.35  11.27  11.48  11.93  12.09  12.90  13.03  12.21
  12.19  11.02  12.01  11.65  11.80  11.29  11.65  11.85  11.58  11.05  12.14  11.99  11.83  11.26  12.34  11.52  11.41  11.62  11.55  11.98  11.82  11.85  11.30  11.91  11.66  11.36  11.81  11.43  11.24  11.00  11.12  12.07  11.35  11.68  11.01  11.40  10.84  11.43  11.39  11.84  11.30  11.41  11.23  11.67  10.69  10.89  11.07  11.01  11.92  12.08  12.49  12.27  11.35  11.27  11.48  11.93  12.09  12.90  13.03  12.21
  12.19  11.02  12.01  11.65  11.80  11.29  11.65  11.85  11.58  11.05  12.14  11.99  11.83  11.26  12.34  11.52  11.41  11.62  11.55  11.98  11.82  11.85  11.30  11.91  11.66  11.36  11.81  11.43  11.24  11.00  11.12  12.07  11.35  11.68  11.01  11.40  10.84  11.43  11.39  11.84  11.30  11.41  11.23  11.67  10.69  10.89  11.07  11.01  11.92  12.08  12.49  12.27  11.35  11.27  11.48  11.93  12.09  12.90  13.03  12.21
  12.19  11.02  12.01  11.65  11.80  11.29  11.65  11.85  11.58  11.05  12.14  11.99  11.83  11.26  12.34  11.52  11.41  11.62  11.55  11.98  11.82  11.85  11.30  11.91  11.66  11.36  11.81  11.43  11.24  11.00  11.12  12.07  11.35  11.68  11.01  11.40  10.84  11.43  11.39  11.84  11.30  11.41  11.23  11.67  10.69  10.89  11.07  11.01  11.92  12.08  12.49  12.27  11.35  11.27  11.48  11.93  12.09  12.90  13.03  12.21
  12.19  11.02  12.01  11.65  11.80  11.29  11.65  11.85  11.58  11.05  12.14  11.99  11.83  11.26  12.34  11.52  11.41  11.62  11.55  11.98  11.82  11.85  11.30  11.91  11.66  11.36  11.81  11.43  11.24  11.00  11.12  12.07  11.35  11.68  11.01  11.40  10.84  11.43  11.39  11.84  11.30  11.41  11.23  11.67  10.69  10.89  11.07  11.01  11.92  12.08  12.49  12.27  11.35  11.27  11.48  11.93  12.09  12.90  13.03  12.21
  12.19  11.02  12.01  11.65  11.80  11.29  11.65  11.85  11.58  11.05  12.14  11.99  11.83  11.26  12.34  11.52  11.41  11.62  11.55  11.98  11.82  11.85  11.30  11.91  11.66  11.36  11.81  11.43  11.24  11.00  11.12  12.07  11.35  11.68  11.01  11.40  10.84  11.43  11.39  11.84  11.30  11.41  11.23  11.67  10.69  10.89  11.07  11.01  11.92  12.08  12.49  12.27  11.35  11.27  11.48  11.93  12.09  12.90  13.03  12.21
  12.19  11.02  12.01  11.65  11.80  11.29  11.65  11.85  11.58  11.05  12.14  11.99  11.83  11.26  12.34  11.52  11.41  11.62  11.55  11.98  11.82  11.85  11.30  11.91  11.66  11.36  11.81  11.43  11.24  11.00  11.12  12.07  11.35  11.68  11.01  11.40  10.84  11.43  11.39  11.84  11.30  11.41  11.23  11.67  10.69  10.89  11.07  11.01  11.92  12.08  12.49  12.27  11.35  11.27  11.48  11.93  12.09  12.90  13.03  12.21
  12.19  11.02  12.01  11.65  11.80  11.29  11.65  11.85  11.58  11.05  12.14  11.99  11.83  11.26  12.34  11.52  11.41  11.62  11.55  11.98  11.82  11.85  11.30  11.91  11.66  11.36  11.81  11.43  11.24  11.00  11.12  12.07  11.35  11.68  11.01  11.40  10.84  11.43  11.39  11.84  11.30  11.41  11.23  11.67  10.69  10.89  11.07  11.01  11.92  12.08  12.49  12.27  11.35  11.27  11.48  11.93  12.09  12.90  13.03  12.21
  12.19  11.02  12.01  11.65  11.80  11.29  11.65  11.85  11.58  11.05  12.14  11.99  11.83  11.26  12.34  11.52  11.41  11.62  11.55  11.98  11.82  11.85  11.30  11.91  11.66  11.36  11.81  11.43  11.24  11.00  11.12  12.07  11.35  11.68  11.01  11.40  10.84  11.43  11.39  11.84  11.30  11.41  11.23  11.67  10.69  10.89  11.07  11.01  11.92  12.08  12.49  12.27  11.35  11.27  11.48  11.93  12.09  12.90  13.03  12.21
