# Supplementary material for: Accounting for skill in trend, variability, and autocorrelation facilitates better multi-model projections: Application to the AMOC and temperature time series
Source: PLoS One. 2019 Apr 10;14(4):e0214535. doi: 10.1371/journal.pone.0214535 (PMC6457553; doi:10.1371/journal.pone.0214535)
Supplement: S2 File — (ZIP) [file pone.0214535.s002.zip › input/toshistoricalEastSeaosse/M10_1941_2000_pp_JFM_toshistoricalEastSeaosse_clim.txt]

  12.92  12.87  12.72  13.46  12.96  13.05  13.03  13.15  13.94  13.43  12.76  13.16  13.28  13.62  14.74  12.76  13.63  12.67  13.46  12.37  12.82  13.14  13.84  13.73  13.75  13.77  13.00  12.52  12.57  12.97  13.44  13.07  13.17  13.99  14.67  13.04  12.79  13.95  13.10  13.51  14.60  12.95  13.07  15.07  13.15  13.40  14.30  13.31  13.49  13.58  14.60  13.98  14.22  12.84  14.31  13.50  14.84  13.37  14.25  14.49
  12.92  12.87  12.72  13.46  12.96  13.05  13.03  13.15  13.94  13.43  12.76  13.16  13.28  13.62  14.74  12.76  13.63  12.67  13.46  12.37  12.82  13.14  13.84  13.73  13.75  13.77  13.00  12.52  12.57  12.97  13.44  13.07  13.17  13.99  14.67  13.04  12.79  13.95  13.10  13.51  14.60  12.95  13.07  15.07  13.15  13.40  14.30  13.31  13.49  13.58  14.60  13.98  14.22  12.84  14.31  13.50  14.84  13.37  14.25  14.49
  12.92  12.87  12.72  13.46  12.96  13.05  13.03  13.15  13.94  13.43  12.76  13.16  13.28  13.62  14.74  12.76  13.63  12.67  13.46  12.37  12.82  13.14  13.84  13.73  13.75  13.77  13.00  12.52  12.57  12.97  13.44  13.07  13.17  13.99  14.67  13.04  12.79  13.95  13.10  13.51  14.60  12.95  13.07  15.07  13.15  13.40  14.30  13.31  13.49  13.58  14.60  13.98  14.22  12.84  14.31  13.50  14.84  13.37  14.25  14.49
  12.92  12.87  12.72  13.46  12.96  13.05  13.03  13.15  13.94  13.43  12.76  13.16  13.28  13.62  14.74  12.76  13.63  12.67  13.46  12.37  12.82  13.14  13.84  13.73  13.75  13.77  13.00  12.52  12.57  12.97  13.44  13.07  13.17  13.99  14.67  13.04  12.79  13.95  13.10  13.51  14.60  12.95  13.07  15.07  13.15  13.40  14.30  13.31  13.49  13.58  14.60  13.98  14.22  12.84  14.31  13.50  14.84  13.37  14.25  14.49
  12.92  12.87  12.72  13.46  12.96  13.05  13.03  13.15  13.94  13.43  12.76  13.16  13.28  13.62  14.74  12.76  13.63  12.67  13.46  12.37  12.82  13.14  13.84  13.73  13.75  13.77  13.00  12.52  12.57  12.97  13.44  13.07  13.17  13.99  14.67  13.04  12.79  13.95  13.10  13.51  14.60  12.95  13.07  15.07  13.15  13.40  14.30  13.31  13.49  13.58  14.60  13.98  14.22  12.84  14.31  13.50  14.84  13.37  14.25  14.49
  12.92  12.87  12.72  13.46  12.96  13.05  13.03  13.15  13.94  13.43  12.76  13.16  13.28  13.62  14.74  12.76  13.63  12.67  13.46  12.37  12.82  13.14  13.84  13.73  13.75  13.77  13.00  12.52  12.57  12.97  13.44  13.07  13.17  13.99  14.67  13.04  12.79  13.95  13.10  13.51  14.60  12.95  13.07  15.07  13.15  13.40  14.30  13.31  13.49  13.58  14.60  13.98  14.22  12.84  14.31  13.50  14.84  13.37  14.25  14.49
  12.92  12.87  12.72  13.46  12.96  13.05  13.03  13.15  13.94  13.43  12.76  13.16  13.28  13.62  14.74  12.76  13.63  12.67  13.46  12.37  12.82  13.14  13.84  13.73  13.75  13.77  13.00  12.52  12.57  12.97  13.44  13.07  13.17  13.99  14.67  13.04  12.79  13.95  13.10  13.51  14.60  12.95  13.07  15.07  13.15  13.40  14.30  13.31  13.49  13.58  14.60  13.98  14.22  12.84  14.31  13.50  14.84  13.37  14.25  14.49
  12.92  12.87  12.72  13.46  12.96  13.05  13.03  13.15  13.94  13.43  12.76  13.16  13.28  13.62  14.74  12.76  13.63  12.67  13.46  12.37  12.82  13.14  13.84  13.73  13.75  13.77  13.00  12.52  12.57  12.97  13.44  13.07  13.17  13.99  14.67  13.04  12.79  13.95  13.10  13.51  14.60  12.95  13.07  15.07  13.15  13.40  14.30  13.31  13.49  13.58  14.60  13.98  14.22  12.84  14.31  13.50  14.84  13.37  14.25  14.49
  12.92  12.87  12.72  13.46  12.96  13.05  13.03  13.15  13.94  13.43  12.76  13.16  13.28  13.62  14.74  12.76  13.63  12.67  13.46  12.37  12.82  13.14  13.84  13.73  13.75  13.77  13.00  12.52  12.57  12.97  13.44  13.07  13.17  13.99  14.67  13.04  12.79  13.95  13.10  13.51  14.60  12.95  13.07  15.07  13.15  13.40  14.30  13.31  13.49  13.58  14.60  13.98  14.22  12.84  14.31  13.50  14.84  13.37  14.25  14.49
  12.92  12.87  12.72  13.46  12.96  13.05  13.03  13.15  13.94  13.43  12.76  13.16  13.28  13.62  14.74  12.76  13.63  12.67  13.46  12.37  12.82  13.14  13.84  13.73  13.75  13.77  13.00  12.52  12.57  12.97  13.44  13.07  13.17  13.99  14.67  13.04  12.79  13.95  13.10  13.51  14.60  12.95  13.07  15.07  13.15  13.40  14.30  13.31  13.49  13.58  14.60  13.98  14.22  12.84  14.31  13.50  14.84  13.37  14.25  14.49
  12.92  12.87  12.72  13.46  12.96  13.05  13.03  13.15  13.94  13.43  12.76  13.16  13.28  13.62  14.74  12.76  13.63  12.67  13.46  12.37  12.82  13.14  13.84  13.73  13.75  13.77  13.00  12.52  12.57  12.97  13.44  13.07  13.17  13.99  14.67  13.04  12.79  13.95  13.10  13.51  14.60  12.95  13.07  15.07  13.15  13.40  14.30  13.31  13.49  13.58  14.60  13.98  14.22  12.84  14.31  13.50  14.84  13.37  14.25  14.49
  12.92  12.87  12.72  13.46  12.96  13.05  13.03  13.15  13.94  13.43  12.76  13.16  13.28  13.62  14.74  12.76  13.63  12.67  13.46  12.37  12.82  13.14  13.84  13.73  13.75  13.77  13.00  12.52  12.57  12.97  13.44  13.07  13.17  13.99  14.67  13.04  12.79  13.95  13.10  13.51  14.60  12.95  13.07  15.07  13.15  13.40  14.30  13.31  13.49  13.58  14.60  13.98  14.22  12.84  14.31  13.50  14.84  13.37  14.25  14.49
  12.92  12.87  12.72  13.46  12.96  13.05  13.03  13.15  13.94  13.43  12.76  13.16  13.28  13.62  14.74  12.76  13.63  12.67  13.46  12.37  12.82  13.14  13.84  13.73  13.75  13.77  13.00  12.52  12.57  12.97  13.44  13.07  13.17  13.99  14.67  13.04  12.79  13.95  13.10  13.51  14.60  12.95  13.07  15.07  13.15  13.40  14.30  13.31  13.49  13.58  14.60  13.98  14.22  12.84  14.31  13.50  14.84  13.37  14.25  14.49
  12.92  12.87  12.72  13.46  12.96  13.05  13.03  13.15  13.94  13.43  12.76  13.16  13.28  13.62  14.74  12.76  13.63  12.67  13.46  12.37  12.82  13.14  13.84  13.73  13.75  13.77  13.00  12.52  12.57  12.97  13.44  13.07  13.17  13.99  14.67  13.04  12.79  13.95  13.10  13.51  14.60  12.95  13.07  15.07  13.15  13.40  14.30  13.31  13.49  13.58  14.60  13.98  14.22  12.84  14.31  13.50  14.84  13.37  14.25  14.49
  12.92  12.87  12.72  13.46  12.96  13.05  13.03  13.15  13.94  13.43  12.76  13.16  13.28  13.62  14.74  12.76  13.63  12.67  13.46  12.37  12.82  13.14  13.84  13.73  13.75  13.77  13.00  12.52  12.57  12.97  13.44  13.07  13.17  13.99  14.67  13.04  12.79  13.95  13.10  13.51  14.60  12.95  13.07  15.07  13.15  13.40  14.30  13.31  13.49  13.58  14.60  13.98  14.22  12.84  14.31  13.50  14.84  13.37  14.25  14.49
  12.92  12.87  12.72  13.46  12.96  13.05  13.03  13.15  13.94  13.43  12.76  13.16  13.28  13.62  14.74  12.76  13.63  12.67  13.46  12.37  12.82  13.14  13.84  13.73  13.75  13.77  13.00  12.52  12.57  12.97  13.44  13.07  13.17  13.99  14.67  13.04  12.79  13.95  13.10  13.51  14.60  12.95  13.07  15.07  13.15  13.40  14.30  13.31  13.49  13.58  14.60  13.98  14.22  12.84  14.31  13.50  14.84  13.37  14.25  14.49
  12.92  12.87  12.72  13.46  12.96  13.05  13.03  13.15  13.94  13.43  12.76  13.16  13.28  13.62  14.74  12.76  13.63  12.67  13.46  12.37  12.82  13.14  13.84  13.73  13.75  13.77  13.00  12.52  12.57  12.97  13.44  13.07  13.17  13.99  14.67  13.04  12.79  13.95  13.10  13.51  14.60  12.95  13.07  15.07  13.15  13.40  14.30  13.31  13.49  13.58  14.60  13.98  14.22  12.84  14.31  13.50  14.84  13.37  14.25  14.49
  12.92  12.87  12.72  13.46  12.96  13.05  13.03  13.15  13.94  13.43  12.76  13.16  13.28  13.62  14.74  12.76  13.63  12.67  13.46  12.37  12.82  13.14  13.84  13.73  13.75  13.77  13.00  12.52  12.57  12.97  13.44  13.07  13.17  13.99  14.67  13.04  12.79  13.95  13.10  13.51  14.60  12.95  13.07  15.07  13.15  13.40  14.30  13.31  13.49  13.58  14.60  13.98  14.22  12.84  14.31  13.50  14.84  13.37  14.25  14.49
  12.92  12.87  12.72  13.46  12.96  13.05  13.03  13.15  13.94  13.43  12.76  13.16  13.28  13.62  14.74  12.76  13.63  12.67  13.46  12.37  12.82  13.14  13.84  13.73  13.75  13.77  13.00  12.52  12.57  12.97  13.44  13.07  13.17  13.99  14.67  13.04  12.79  13.95  13.10  13.51  14.60  12.95  13.07  15.07  13.15  13.40  14.30  13.31  13.49  13.58  14.60  13.98  14.22  12.84  14.31  13.50  14.84  13.37  14.25  14.49
  12.92  12.87  12.72  13.46  12.96  13.05  13.03  13.15  13.94  13.43  12.76  13.16  13.28  13.62  14.74  12.76  13.63  12.67  13.46  12.37  12.82  13.14  13.84  13.73  13.75  13.77  13.00  12.52  12.57  12.97  13.44  13.07  13.17  13.99  14.67  13.04  12.79  13.95  13.10  13.51  14.60  12.95  13.07  15.07  13.15  13.40  14.30  13.31  13.49  13.58  14.60  13.98  14.22  12.84  14.31  13.50  14.84  13.37  14.25  14.49
  12.92  12.87  12.72  13.46  12.96  13.05  13.03  13.15  13.94  13.43  12.76  13.16  13.28  13.62  14.74  12.76  13.63  12.67  13.46  12.37  12.82  13.14  13.84  13.73  13.75  13.77  13.00  12.52  12.57  12.97  13.44  13.07  13.17  13.99  14.67  13.04  12.79  13.95  13.10  13.51  14.60  12.95  13.07  15.07  13.15  13.40  14.30  13.31  13.49  13.58  14.60  13.98  14.22  12.84  14.31  13.50  14.84  13.37  14.25  14.49
  12.92  12.87  12.72  13.46  12.96  13.05  13.03  13.15  13.94  13.43  12.76  13.16  13.28  13.62  14.74  12.76  13.63  12.67  13.46  12.37  12.82  13.14  13.84  13.73  13.75  13.77  13.00  12.52  12.57  12.97  13.44  13.07  13.17  13.99  14.67  13.04  12.79  13.95  13.10  13.51  14.60  12.95  13.07  15.07  13.15  13.40  14.30  13.31  13.49  13.58  14.60  13.98  14.22  12.84  14.31  13.50  14.84  13.37  14.25  14.49
  12.92  12.87  12.72  13.46  12.96  13.05  13.03  13.15  13.94  13.43  12.76  13.16  13.28  13.62  14.74  12.76  13.63  12.67  13.46  12.37  12.82  13.14  13.84  13.73  13.75  13.77  13.00  12.52  12.57  12.97  13.44  13.07  13.17  13.99  14.67  13.04  12.79  13.95  13.10  13.51  14.60  12.95  13.07  15.07  13.15  13.40  14.30  13.31  13.49  13.58  14.60  13.98  14.22  12.84  14.31  13.50  14.84  13.37  14.25  14.49
  12.92  12.87  12.72  13.46  12.96  13.05  13.03  13.15  13.94  13.43  12.76  13.16  13.28  13.62  14.74  12.76  13.63  12.67  13.46  12.37  12.82  13.14  13.84  13.73  13.75  13.77  13.00  12.52  12.57  12.97  13.44  13.07  13.17  13.99  14.67  13.04  12.79  13.95  13.10  13.51  14.60  12.95  13.07  15.07  13.15  13.40  14.30  13.31  13.49  13.58  14.60  13.98  14.22  12.84  14.31  13.50  14.84  13.37  14.25  14.49
  12.92  12.87  12.72  13.46  12.96  13.05  13.03  13.15  13.94  13.43  12.76  13.16  13.28  13.62  14.74  12.76  13.63  12.67  13.46  12.37  12.82  13.14  13.84  13.73  13.75  13.77  13.00  12.52  12.57  12.97  13.44  13.07  13.17  13.99  14.67  13.04  12.79  13.95  13.10  13.51  14.60  12.95  13.07  15.07  13.15  13.40  14.30  13.31  13.49  13.58  14.60  13.98  14.22  12.84  14.31  13.50  14.84  13.37  14.25  14.49
  12.92  12.87  12.72  13.46  12.96  13.05  13.03  13.15  13.94  13.43  12.76  13.16  13.28  13.62  14.74  12.76  13.63  12.67  13.46  12.37  12.82  13.14  13.84  13.73  13.75  13.77  13.00  12.52  12.57  12.97  13.44  13.07  13.17  13.99  14.67  13.04  12.79  13.95  13.10  13.51  14.60  12.95  13.07  15.07  13.15  13.40  14.30  13.31  13.49  13.58  14.60  13.98  14.22  12.84  14.31  13.50  14.84  13.37  14.25  14.49
