# Supplementary material for: Accounting for skill in trend, variability, and autocorrelation facilitates better multi-model projections: Application to the AMOC and temperature time series
Source: PLoS One. 2019 Apr 10;14(4):e0214535. doi: 10.1371/journal.pone.0214535 (PMC6457553; doi:10.1371/journal.pone.0214535)
Supplement: S2 File — (ZIP) [file pone.0214535.s002.zip › input/toshistoricalEastSeaosse/M19_1941_2000_pp_JFM_toshistoricalEastSeaosse_clim.txt]

   9.57   9.46   9.73  10.20  10.08  10.14   9.70   9.75   9.30   9.18  10.29  10.01   9.45  10.01   9.75   9.68   9.86   9.30   9.62   9.66  10.28  10.16   9.47   8.82   9.11   9.03   9.27   8.63   9.74  10.01   8.86   9.78   9.68  10.15  10.79  10.17  10.04  10.34   9.75   9.34   9.90  10.60  10.55  10.05  10.22   9.56   9.74  10.48  10.17  10.61   9.89  10.15   9.79  10.07  10.21  10.04  10.96  10.89  11.05  10.81
   9.57   9.46   9.73  10.20  10.08  10.14   9.70   9.75   9.30   9.18  10.29  10.01   9.45  10.01   9.75   9.68   9.86   9.30   9.62   9.66  10.28  10.16   9.47   8.82   9.11   9.03   9.27   8.63   9.74  10.01   8.86   9.78   9.68  10.15  10.79  10.17  10.04  10.34   9.75   9.34   9.90  10.60  10.55  10.05  10.22   9.56   9.74  10.48  10.17  10.61   9.89  10.15   9.79  10.07  10.21  10.04  10.96  10.89  11.05  10.81
   9.57   9.46   9.73  10.20  10.08  10.14   9.70   9.75   9.30   9.18  10.29  10.01   9.45  10.01   9.75   9.68   9.86   9.30   9.62   9.66  10.28  10.16   9.47   8.82   9.11   9.03   9.27   8.63   9.74  10.01   8.86   9.78   9.68  10.15  10.79  10.17  10.04  10.34   9.75   9.34   9.90  10.60  10.55  10.05  10.22   9.56   9.74  10.48  10.17  10.61   9.89  10.15   9.79  10.07  10.21  10.04  10.96  10.89  11.05  10.81
   9.57   9.46   9.73  10.20  10.08  10.14   9.70   9.75   9.30   9.18  10.29  10.01   9.45  10.01   9.75   9.68   9.86   9.30   9.62   9.66  10.28  10.16   9.47   8.82   9.11   9.03   9.27   8.63   9.74  10.01   8.86   9.78   9.68  10.15  10.79  10.17  10.04  10.34   9.75   9.34   9.90  10.60  10.55  10.05  10.22   9.56   9.74  10.48  10.17  10.61   9.89  10.15   9.79  10.07  10.21  10.04  10.96  10.89  11.05  10.81
   9.57   9.46   9.73  10.20  10.08  10.14   9.70   9.75   9.30   9.18  10.29  10.01   9.45  10.01   9.75   9.68   9.86   9.30   9.62   9.66  10.28  10.16   9.47   8.82   9.11   9.03   9.27   8.63   9.74  10.01   8.86   9.78   9.68  10.15  10.79  10.17  10.04  10.34   9.75   9.34   9.90  10.60  10.55  10.05  10.22   9.56   9.74  10.48  10.17  10.61   9.89  10.15   9.79  10.07  10.21  10.04  10.96  10.89  11.05  10.81
   9.57   9.46   9.73  10.20  10.08  10.14   9.70   9.75   9.30   9.18  10.29  10.01   9.45  10.01   9.75   9.68   9.86   9.30   9.62   9.66  10.28  10.16   9.47   8.82   9.11   9.03   9.27   8.63   9.74  10.01   8.86   9.78   9.68  10.15  10.79  10.17  10.04  10.34   9.75   9.34   9.90  10.60  10.55  10.05  10.22   9.56   9.74  10.48  10.17  10.61   9.89  10.15   9.79  10.07  10.21  10.04  10.96  10.89  11.05  10.81
   9.57   9.46   9.73  10.20  10.08  10.14   9.70   9.75   9.30   9.18  10.29  10.01   9.45  10.01   9.75   9.68   9.86   9.30   9.62   9.66  10.28  10.16   9.47   8.82   9.11   9.03   9.27   8.63   9.74  10.01   8.86   9.78   9.68  10.15  10.79  10.17  10.04  10.34   9.75   9.34   9.90  10.60  10.55  10.05  10.22   9.56   9.74  10.48  10.17  10.61   9.89  10.15   9.79  10.07  10.21  10.04  10.96  10.89  11.05  10.81
   9.57   9.46   9.73  10.20  10.08  10.14   9.70   9.75   9.30   9.18  10.29  10.01   9.45  10.01   9.75   9.68   9.86   9.30   9.62   9.66  10.28  10.16   9.47   8.82   9.11   9.03   9.27   8.63   9.74  10.01   8.86   9.78   9.68  10.15  10.79  10.17  10.04  10.34   9.75   9.34   9.90  10.60  10.55  10.05  10.22   9.56   9.74  10.48  10.17  10.61   9.89  10.15   9.79  10.07  10.21  10.04  10.96  10.89  11.05  10.81
   9.57   9.46   9.73  10.20  10.08  10.14   9.70   9.75   9.30   9.18  10.29  10.01   9.45  10.01   9.75   9.68   9.86   9.30   9.62   9.66  10.28  10.16   9.47   8.82   9.11   9.03   9.27   8.63   9.74  10.01   8.86   9.78   9.68  10.15  10.79  10.17  10.04  10.34   9.75   9.34   9.90  10.60  10.55  10.05  10.22   9.56   9.74  10.48  10.17  10.61   9.89  10.15   9.79  10.07  10.21  10.04  10.96  10.89  11.05  10.81
   9.57   9.46   9.73  10.20  10.08  10.14   9.70   9.75   9.30   9.18  10.29  10.01   9.45  10.01   9.75   9.68   9.86   9.30   9.62   9.66  10.28  10.16   9.47   8.82   9.11   9.03   9.27   8.63   9.74  10.01   8.86   9.78   9.68  10.15  10.79  10.17  10.04  10.34   9.75   9.34   9.90  10.60  10.55  10.05  10.22   9.56   9.74  10.48  10.17  10.61   9.89  10.15   9.79  10.07  10.21  10.04  10.96  10.89  11.05  10.81
   9.57   9.46   9.73  10.20  10.08  10.14   9.70   9.75   9.30   9.18  10.29  10.01   9.45  10.01   9.75   9.68   9.86   9.30   9.62   9.66  10.28  10.16   9.47   8.82   9.11   9.03   9.27   8.63   9.74  10.01   8.86   9.78   9.68  10.15  10.79  10.17  10.04  10.34   9.75   9.34   9.90  10.60  10.55  10.05  10.22   9.56   9.74  10.48  10.17  10.61   9.89  10.15   9.79  10.07  10.21  10.04  10.96  10.89  11.05  10.81
   9.57   9.46   9.73  10.20  10.08  10.14   9.70   9.75   9.30   9.18  10.29  10.01   9.45  10.01   9.75   9.68   9.86   9.30   9.62   9.66  10.28  10.16   9.47   8.82   9.11   9.03   9.27   8.63   9.74  10.01   8.86   9.78   9.68  10.15  10.79  10.17  10.04  10.34   9.75   9.34   9.90  10.60  10.55  10.05  10.22   9.56   9.74  10.48  10.17  10.61   9.89  10.15   9.79  10.07  10.21  10.04  10.96  10.89  11.05  10.81
   9.57   9.46   9.73  10.20  10.08  10.14   9.70   9.75   9.30   9.18  10.29  10.01   9.45  10.01   9.75   9.68   9.86   9.30   9.62   9.66  10.28  10.16   9.47   8.82   9.11   9.03   9.27   8.63   9.74  10.01   8.86   9.78   9.68  10.15  10.79  10.17  10.04  10.34   9.75   9.34   9.90  10.60  10.55  10.05  10.22   9.56   9.74  10.48  10.17  10.61   9.89  10.15   9.79  10.07  10.21  10.04  10.96  10.89  11.05  10.81
   9.57   9.46   9.73  10.20  10.08  10.14   9.70   9.75   9.30   9.18  10.29  10.01   9.45  10.01   9.75   9.68   9.86   9.30   9.62   9.66  10.28  10.16   9.47   8.82   9.11   9.03   9.27   8.63   9.74  10.01   8.86   9.78   9.68  10.15  10.79  10.17  10.04  10.34   9.75   9.34   9.90  10.60  10.55  10.05  10.22   9.56   9.74  10.48  10.17  10.61   9.89  10.15   9.79  10.07  10.21  10.04  10.96  10.89  11.05  10.81
   9.57   9.46   9.73  10.20  10.08  10.14   9.70   9.75   9.30   9.18  10.29  10.01   9.45  10.01   9.75   9.68   9.86   9.30   9.62   9.66  10.28  10.16   9.47   8.82   9.11   9.03   9.27   8.63   9.74  10.01   8.86   9.78   9.68  10.15  10.79  10.17  10.04  10.34   9.75   9.34   9.90  10.60  10.55  10.05  10.22   9.56   9.74  10.48  10.17  10.61   9.89  10.15   9.79  10.07  10.21  10.04  10.96  10.89  11.05  10.81
   9.57   9.46   9.73  10.20  10.08  10.14   9.70   9.75   9.30   9.18  10.29  10.01   9.45  10.01   9.75   9.68   9.86   9.30   9.62   9.66  10.28  10.16   9.47   8.82   9.11   9.03   9.27   8.63   9.74  10.01   8.86   9.78   9.68  10.15  10.79  10.17  10.04  10.34   9.75   9.34   9.90  10.60  10.55  10.05  10.22   9.56   9.74  10.48  10.17  10.61   9.89  10.15   9.79  10.07  10.21  10.04  10.96  10.89  11.05  10.81
   9.57   9.46   9.73  10.20  10.08  10.14   9.70   9.75   9.30   9.18  10.29  10.01   9.45  10.01   9.75   9.68   9.86   9.30   9.62   9.66  10.28  10.16   9.47   8.82   9.11   9.03   9.27   8.63   9.74  10.01   8.86   9.78   9.68  10.15  10.79  10.17  10.04  10.34   9.75   9.34   9.90  10.60  10.55  10.05  10.22   9.56   9.74  10.48  10.17  10.61   9.89  10.15   9.79  10.07  10.21  10.04  10.96  10.89  11.05  10.81
   9.57   9.46   9.73  10.20  10.08  10.14   9.70   9.75   9.30   9.18  10.29  10.01   9.45  10.01   9.75   9.68   9.86   9.30   9.62   9.66  10.28  10.16   9.47   8.82   9.11   9.03   9.27   8.63   9.74  10.01   8.86   9.78   9.68  10.15  10.79  10.17  10.04  10.34   9.75   9.34   9.90  10.60  10.55  10.05  10.22   9.56   9.74  10.48  10.17  10.61   9.89  10.15   9.79  10.07  10.21  10.04  10.96  10.89  11.05  10.81
   9.57   9.46   9.73  10.20  10.08  10.14   9.70   9.75   9.30   9.18  10.29  10.01   9.45  10.01   9.75   9.68   9.86   9.30   9.62   9.66  10.28  10.16   9.47   8.82   9.11   9.03   9.27   8.63   9.74  10.01   8.86   9.78   9.68  10.15  10.79  10.17  10.04  10.34   9.75   9.34   9.90  10.60  10.55  10.05  10.22   9.56   9.74  10.48  10.17  10.61   9.89  10.15   9.79  10.07  10.21  10.04  10.96  10.89  11.05  10.81
   9.57   9.46   9.73  10.20  10.08  10.14   9.70   9.75   9.30   9.18  10.29  10.01   9.45  10.01   9.75   9.68   9.86   9.30   9.62   9.66  10.28  10.16   9.47   8.82   9.11   9.03   9.27   8.63   9.74  10.01   8.86   9.78   9.68  10.15  10.79  10.17  10.04  10.34   9.75   9.34   9.90  10.60  10.55  10.05  10.22   9.56   9.74  10.48  10.17  10.61   9.89  10.15   9.79  10.07  10.21  10.04  10.96  10.89  11.05  10.81
   9.57   9.46   9.73  10.20  10.08  10.14   9.70   9.75   9.30   9.18  10.29  10.01   9.45  10.01   9.75   9.68   9.86   9.30   9.62   9.66  10.28  10.16   9.47   8.82   9.11   9.03   9.27   8.63   9.74  10.01   8.86   9.78   9.68  10.15  10.79  10.17  10.04  10.34   9.75   9.34   9.90  10.60  10.55  10.05  10.22   9.56   9.74  10.48  10.17  10.61   9.89  10.15   9.79  10.07  10.21  10.04  10.96  10.89  11.05  10.81
   9.57   9.46   9.73  10.20  10.08  10.14   9.70   9.75   9.30   9.18  10.29  10.01   9.45  10.01   9.75   9.68   9.86   9.30   9.62   9.66  10.28  10.16   9.47   8.82   9.11   9.03   9.27   8.63   9.74  10.01   8.86   9.78   9.68  10.15  10.79  10.17  10.04  10.34   9.75   9.34   9.90  10.60  10.55  10.05  10.22   9.56   9.74  10.48  10.17  10.61   9.89  10.15   9.79  10.07  10.21  10.04  10.96  10.89  11.05  10.81
   9.57   9.46   9.73  10.20  10.08  10.14   9.70   9.75   9.30   9.18  10.29  10.01   9.45  10.01   9.75   9.68   9.86   9.30   9.62   9.66  10.28  10.16   9.47   8.82   9.11   9.03   9.27   8.63   9.74  10.01   8.86   9.78   9.68  10.15  10.79  10.17  10.04  10.34   9.75   9.34   9.90  10.60  10.55  10.05  10.22   9.56   9.74  10.48  10.17  10.61   9.89  10.15   9.79  10.07  10.21  10.04  10.96  10.89  11.05  10.81
   9.57   9.46   9.73  10.20  10.08  10.14   9.70   9.75   9.30   9.18  10.29  10.01   9.45  10.01   9.75   9.68   9.86   9.30   9.62   9.66  10.28  10.16   9.47   8.82   9.11   9.03   9.27   8.63   9.74  10.01   8.86   9.78   9.68  10.15  10.79  10.17  10.04  10.34   9.75   9.34   9.90  10.60  10.55  10.05  10.22   9.56   9.74  10.48  10.17  10.61   9.89  10.15   9.79  10.07  10.21  10.04  10.96  10.89  11.05  10.81
   9.57   9.46   9.73  10.20  10.08  10.14   9.70   9.75   9.30   9.18  10.29  10.01   9.45  10.01   9.75   9.68   9.86   9.30   9.62   9.66  10.28  10.16   9.47   8.82   9.11   9.03   9.27   8.63   9.74  10.01   8.86   9.78   9.68  10.15  10.79  10.17  10.04  10.34   9.75   9.34   9.90  10.60  10.55  10.05  10.22   9.56   9.74  10.48  10.17  10.61   9.89  10.15   9.79  10.07  10.21  10.04  10.96  10.89  11.05  10.81
   9.57   9.46   9.73  10.20  10.08  10.14   9.70   9.75   9.30   9.18  10.29  10.01   9.45  10.01   9.75   9.68   9.86   9.30   9.62   9.66  10.28  10.16   9.47   8.82   9.11   9.03   9.27   8.63   9.74  10.01   8.86   9.78   9.68  10.15  10.79  10.17  10.04  10.34   9.75   9.34   9.90  10.60  10.55  10.05  10.22   9.56   9.74  10.48  10.17  10.61   9.89  10.15   9.79  10.07  10.21  10.04  10.96  10.89  11.05  10.81
