# Supplementary material for: Accounting for skill in trend, variability, and autocorrelation facilitates better multi-model projections: Application to the AMOC and temperature time series
Source: PLoS One. 2019 Apr 10;14(4):e0214535. doi: 10.1371/journal.pone.0214535 (PMC6457553; doi:10.1371/journal.pone.0214535)
Supplement: S2 File — (ZIP) [file pone.0214535.s002.zip › input/tosrcp85EastSeaosse/M17_2061_2100_pp_JFM_tosrcp85EastSeaosse_clim.txt]

  14.68  15.19  15.43  14.95  14.85  14.75  14.93  14.37  14.67  14.59  14.05  15.05  15.38  15.19  14.99  14.46  15.12  14.77  15.30  15.61  14.77  15.68  14.96  15.28  15.86  16.72  15.82  15.98  15.92  15.43  14.61  14.65  15.42  15.96  15.63  15.72  15.47  16.57  16.42  16.47
  14.68  15.19  15.43  14.95  14.85  14.75  14.93  14.37  14.67  14.59  14.05  15.05  15.38  15.19  14.99  14.46  15.12  14.77  15.30  15.61  14.77  15.68  14.96  15.28  15.86  16.72  15.82  15.98  15.92  15.43  14.61  14.65  15.42  15.96  15.63  15.72  15.47  16.57  16.42  16.47
  14.68  15.19  15.43  14.95  14.85  14.75  14.93  14.37  14.67  14.59  14.05  15.05  15.38  15.19  14.99  14.46  15.12  14.77  15.30  15.61  14.77  15.68  14.96  15.28  15.86  16.72  15.82  15.98  15.92  15.43  14.61  14.65  15.42  15.96  15.63  15.72  15.47  16.57  16.42  16.47
  14.68  15.19  15.43  14.95  14.85  14.75  14.93  14.37  14.67  14.59  14.05  15.05  15.38  15.19  14.99  14.46  15.12  14.77  15.30  15.61  14.77  15.68  14.96  15.28  15.86  16.72  15.82  15.98  15.92  15.43  14.61  14.65  15.42  15.96  15.63  15.72  15.47  16.57  16.42  16.47
  14.68  15.19  15.43  14.95  14.85  14.75  14.93  14.37  14.67  14.59  14.05  15.05  15.38  15.19  14.99  14.46  15.12  14.77  15.30  15.61  14.77  15.68  14.96  15.28  15.86  16.72  15.82  15.98  15.92  15.43  14.61  14.65  15.42  15.96  15.63  15.72  15.47  16.57  16.42  16.47
  14.68  15.19  15.43  14.95  14.85  14.75  14.93  14.37  14.67  14.59  14.05  15.05  15.38  15.19  14.99  14.46  15.12  14.77  15.30  15.61  14.77  15.68  14.96  15.28  15.86  16.72  15.82  15.98  15.92  15.43  14.61  14.65  15.42  15.96  15.63  15.72  15.47  16.57  16.42  16.47
  14.68  15.19  15.43  14.95  14.85  14.75  14.93  14.37  14.67  14.59  14.05  15.05  15.38  15.19  14.99  14.46  15.12  14.77  15.30  15.61  14.77  15.68  14.96  15.28  15.86  16.72  15.82  15.98  15.92  15.43  14.61  14.65  15.42  15.96  15.63  15.72  15.47  16.57  16.42  16.47
  14.68  15.19  15.43  14.95  14.85  14.75  14.93  14.37  14.67  14.59  14.05  15.05  15.38  15.19  14.99  14.46  15.12  14.77  15.30  15.61  14.77  15.68  14.96  15.28  15.86  16.72  15.82  15.98  15.92  15.43  14.61  14.65  15.42  15.96  15.63  15.72  15.47  16.57  16.42  16.47
  14.68  15.19  15.43  14.95  14.85  14.75  14.93  14.37  14.67  14.59  14.05  15.05  15.38  15.19  14.99  14.46  15.12  14.77  15.30  15.61  14.77  15.68  14.96  15.28  15.86  16.72  15.82  15.98  15.92  15.43  14.61  14.65  15.42  15.96  15.63  15.72  15.47  16.57  16.42  16.47
  14.68  15.19  15.43  14.95  14.85  14.75  14.93  14.37  14.67  14.59  14.05  15.05  15.38  15.19  14.99  14.46  15.12  14.77  15.30  15.61  14.77  15.68  14.96  15.28  15.86  16.72  15.82  15.98  15.92  15.43  14.61  14.65  15.42  15.96  15.63  15.72  15.47  16.57  16.42  16.47
  14.68  15.19  15.43  14.95  14.85  14.75  14.93  14.37  14.67  14.59  14.05  15.05  15.38  15.19  14.99  14.46  15.12  14.77  15.30  15.61  14.77  15.68  14.96  15.28  15.86  16.72  15.82  15.98  15.92  15.43  14.61  14.65  15.42  15.96  15.63  15.72  15.47  16.57  16.42  16.47
  14.68  15.19  15.43  14.95  14.85  14.75  14.93  14.37  14.67  14.59  14.05  15.05  15.38  15.19  14.99  14.46  15.12  14.77  15.30  15.61  14.77  15.68  14.96  15.28  15.86  16.72  15.82  15.98  15.92  15.43  14.61  14.65  15.42  15.96  15.63  15.72  15.47  16.57  16.42  16.47
  14.68  15.19  15.43  14.95  14.85  14.75  14.93  14.37  14.67  14.59  14.05  15.05  15.38  15.19  14.99  14.46  15.12  14.77  15.30  15.61  14.77  15.68  14.96  15.28  15.86  16.72  15.82  15.98  15.92  15.43  14.61  14.65  15.42  15.96  15.63  15.72  15.47  16.57  16.42  16.47
  14.68  15.19  15.43  14.95  14.85  14.75  14.93  14.37  14.67  14.59  14.05  15.05  15.38  15.19  14.99  14.46  15.12  14.77  15.30  15.61  14.77  15.68  14.96  15.28  15.86  16.72  15.82  15.98  15.92  15.43  14.61  14.65  15.42  15.96  15.63  15.72  15.47  16.57  16.42  16.47
  14.68  15.19  15.43  14.95  14.85  14.75  14.93  14.37  14.67  14.59  14.05  15.05  15.38  15.19  14.99  14.46  15.12  14.77  15.30  15.61  14.77  15.68  14.96  15.28  15.86  16.72  15.82  15.98  15.92  15.43  14.61  14.65  15.42  15.96  15.63  15.72  15.47  16.57  16.42  16.47
  14.68  15.19  15.43  14.95  14.85  14.75  14.93  14.37  14.67  14.59  14.05  15.05  15.38  15.19  14.99  14.46  15.12  14.77  15.30  15.61  14.77  15.68  14.96  15.28  15.86  16.72  15.82  15.98  15.92  15.43  14.61  14.65  15.42  15.96  15.63  15.72  15.47  16.57  16.42  16.47
  14.68  15.19  15.43  14.95  14.85  14.75  14.93  14.37  14.67  14.59  14.05  15.05  15.38  15.19  14.99  14.46  15.12  14.77  15.30  15.61  14.77  15.68  14.96  15.28  15.86  16.72  15.82  15.98  15.92  15.43  14.61  14.65  15.42  15.96  15.63  15.72  15.47  16.57  16.42  16.47
  14.68  15.19  15.43  14.95  14.85  14.75  14.93  14.37  14.67  14.59  14.05  15.05  15.38  15.19  14.99  14.46  15.12  14.77  15.30  15.61  14.77  15.68  14.96  15.28  15.86  16.72  15.82  15.98  15.92  15.43  14.61  14.65  15.42  15.96  15.63  15.72  15.47  16.57  16.42  16.47
  14.68  15.19  15.43  14.95  14.85  14.75  14.93  14.37  14.67  14.59  14.05  15.05  15.38  15.19  14.99  14.46  15.12  14.77  15.30  15.61  14.77  15.68  14.96  15.28  15.86  16.72  15.82  15.98  15.92  15.43  14.61  14.65  15.42  15.96  15.63  15.72  15.47  16.57  16.42  16.47
  14.68  15.19  15.43  14.95  14.85  14.75  14.93  14.37  14.67  14.59  14.05  15.05  15.38  15.19  14.99  14.46  15.12  14.77  15.30  15.61  14.77  15.68  14.96  15.28  15.86  16.72  15.82  15.98  15.92  15.43  14.61  14.65  15.42  15.96  15.63  15.72  15.47  16.57  16.42  16.47
  14.68  15.19  15.43  14.95  14.85  14.75  14.93  14.37  14.67  14.59  14.05  15.05  15.38  15.19  14.99  14.46  15.12  14.77  15.30  15.61  14.77  15.68  14.96  15.28  15.86  16.72  15.82  15.98  15.92  15.43  14.61  14.65  15.42  15.96  15.63  15.72  15.47  16.57  16.42  16.47
  14.68  15.19  15.43  14.95  14.85  14.75  14.93  14.37  14.67  14.59  14.05  15.05  15.38  15.19  14.99  14.46  15.12  14.77  15.30  15.61  14.77  15.68  14.96  15.28  15.86  16.72  15.82  15.98  15.92  15.43  14.61  14.65  15.42  15.96  15.63  15.72  15.47  16.57  16.42  16.47
  14.68  15.19  15.43  14.95  14.85  14.75  14.93  14.37  14.67  14.59  14.05  15.05  15.38  15.19  14.99  14.46  15.12  14.77  15.30  15.61  14.77  15.68  14.96  15.28  15.86  16.72  15.82  15.98  15.92  15.43  14.61  14.65  15.42  15.96  15.63  15.72  15.47  16.57  16.42  16.47
  14.68  15.19  15.43  14.95  14.85  14.75  14.93  14.37  14.67  14.59  14.05  15.05  15.38  15.19  14.99  14.46  15.12  14.77  15.30  15.61  14.77  15.68  14.96  15.28  15.86  16.72  15.82  15.98  15.92  15.43  14.61  14.65  15.42  15.96  15.63  15.72  15.47  16.57  16.42  16.47
  14.68  15.19  15.43  14.95  14.85  14.75  14.93  14.37  14.67  14.59  14.05  15.05  15.38  15.19  14.99  14.46  15.12  14.77  15.30  15.61  14.77  15.68  14.96  15.28  15.86  16.72  15.82  15.98  15.92  15.43  14.61  14.65  15.42  15.96  15.63  15.72  15.47  16.57  16.42  16.47
  14.68  15.19  15.43  14.95  14.85  14.75  14.93  14.37  14.67  14.59  14.05  15.05  15.38  15.19  14.99  14.46  15.12  14.77  15.30  15.61  14.77  15.68  14.96  15.28  15.86  16.72  15.82  15.98  15.92  15.43  14.61  14.65  15.42  15.96  15.63  15.72  15.47  16.57  16.42  16.47
