# Supplementary material for: Accounting for skill in trend, variability, and autocorrelation facilitates better multi-model projections: Application to the AMOC and temperature time series
Source: PLoS One. 2019 Apr 10;14(4):e0214535. doi: 10.1371/journal.pone.0214535 (PMC6457553; doi:10.1371/journal.pone.0214535)
Supplement: S2 File — (ZIP) [file pone.0214535.s002.zip › input/tosrcp85EastSeaosse/M26_2041_2060_pp_JFM_tosrcp85EastSeaosse_clim.txt]

   9.84  10.26  10.47  10.42  10.01  10.03  10.22  10.48  10.20  10.90  10.54  10.34  10.47  10.78  10.23   9.86  10.30  10.90  10.42  10.17
   9.84  10.26  10.47  10.42  10.01  10.03  10.22  10.48  10.20  10.90  10.54  10.34  10.47  10.78  10.23   9.86  10.30  10.90  10.42  10.17
   9.84  10.26  10.47  10.42  10.01  10.03  10.22  10.48  10.20  10.90  10.54  10.34  10.47  10.78  10.23   9.86  10.30  10.90  10.42  10.17
   9.84  10.26  10.47  10.42  10.01  10.03  10.22  10.48  10.20  10.90  10.54  10.34  10.47  10.78  10.23   9.86  10.30  10.90  10.42  10.17
   9.84  10.26  10.47  10.42  10.01  10.03  10.22  10.48  10.20  10.90  10.54  10.34  10.47  10.78  10.23   9.86  10.30  10.90  10.42  10.17
   9.84  10.26  10.47  10.42  10.01  10.03  10.22  10.48  10.20  10.90  10.54  10.34  10.47  10.78  10.23   9.86  10.30  10.90  10.42  10.17
   9.84  10.26  10.47  10.42  10.01  10.03  10.22  10.48  10.20  10.90  10.54  10.34  10.47  10.78  10.23   9.86  10.30  10.90  10.42  10.17
   9.84  10.26  10.47  10.42  10.01  10.03  10.22  10.48  10.20  10.90  10.54  10.34  10.47  10.78  10.23   9.86  10.30  10.90  10.42  10.17
   9.84  10.26  10.47  10.42  10.01  10.03  10.22  10.48  10.20  10.90  10.54  10.34  10.47  10.78  10.23   9.86  10.30  10.90  10.42  10.17
   9.84  10.26  10.47  10.42  10.01  10.03  10.22  10.48  10.20  10.90  10.54  10.34  10.47  10.78  10.23   9.86  10.30  10.90  10.42  10.17
   9.84  10.26  10.47  10.42  10.01  10.03  10.22  10.48  10.20  10.90  10.54  10.34  10.47  10.78  10.23   9.86  10.30  10.90  10.42  10.17
   9.84  10.26  10.47  10.42  10.01  10.03  10.22  10.48  10.20  10.90  10.54  10.34  10.47  10.78  10.23   9.86  10.30  10.90  10.42  10.17
   9.84  10.26  10.47  10.42  10.01  10.03  10.22  10.48  10.20  10.90  10.54  10.34  10.47  10.78  10.23   9.86  10.30  10.90  10.42  10.17
   9.84  10.26  10.47  10.42  10.01  10.03  10.22  10.48  10.20  10.90  10.54  10.34  10.47  10.78  10.23   9.86  10.30  10.90  10.42  10.17
   9.84  10.26  10.47  10.42  10.01  10.03  10.22  10.48  10.20  10.90  10.54  10.34  10.47  10.78  10.23   9.86  10.30  10.90  10.42  10.17
   9.84  10.26  10.47  10.42  10.01  10.03  10.22  10.48  10.20  10.90  10.54  10.34  10.47  10.78  10.23   9.86  10.30  10.90  10.42  10.17
   9.84  10.26  10.47  10.42  10.01  10.03  10.22  10.48  10.20  10.90  10.54  10.34  10.47  10.78  10.23   9.86  10.30  10.90  10.42  10.17
   9.84  10.26  10.47  10.42  10.01  10.03  10.22  10.48  10.20  10.90  10.54  10.34  10.47  10.78  10.23   9.86  10.30  10.90  10.42  10.17
   9.84  10.26  10.47  10.42  10.01  10.03  10.22  10.48  10.20  10.90  10.54  10.34  10.47  10.78  10.23   9.86  10.30  10.90  10.42  10.17
   9.84  10.26  10.47  10.42  10.01  10.03  10.22  10.48  10.20  10.90  10.54  10.34  10.47  10.78  10.23   9.86  10.30  10.90  10.42  10.17
   9.84  10.26  10.47  10.42  10.01  10.03  10.22  10.48  10.20  10.90  10.54  10.34  10.47  10.78  10.23   9.86  10.30  10.90  10.42  10.17
   9.84  10.26  10.47  10.42  10.01  10.03  10.22  10.48  10.20  10.90  10.54  10.34  10.47  10.78  10.23   9.86  10.30  10.90  10.42  10.17
   9.84  10.26  10.47  10.42  10.01  10.03  10.22  10.48  10.20  10.90  10.54  10.34  10.47  10.78  10.23   9.86  10.30  10.90  10.42  10.17
   9.84  10.26  10.47  10.42  10.01  10.03  10.22  10.48  10.20  10.90  10.54  10.34  10.47  10.78  10.23   9.86  10.30  10.90  10.42  10.17
   9.84  10.26  10.47  10.42  10.01  10.03  10.22  10.48  10.20  10.90  10.54  10.34  10.47  10.78  10.23   9.86  10.30  10.90  10.42  10.17
   9.84  10.26  10.47  10.42  10.01  10.03  10.22  10.48  10.20  10.90  10.54  10.34  10.47  10.78  10.23   9.86  10.30  10.90  10.42  10.17
