# Supplementary material for: Accounting for skill in trend, variability, and autocorrelation facilitates better multi-model projections: Application to the AMOC and temperature time series
Source: PLoS One. 2019 Apr 10;14(4):e0214535. doi: 10.1371/journal.pone.0214535 (PMC6457553; doi:10.1371/journal.pone.0214535)
Supplement: S2 File — (ZIP) [file pone.0214535.s002.zip › input/tosrcp85EastSeaosse/M7_2041_2060_pp_JFM_tosrcp85EastSeaosse_clim.txt]

  10.34  10.43  10.92  11.39  10.70  10.61  10.73  11.17  10.85  11.22  11.22  11.57  11.44  11.55  11.69  12.04  12.07  11.78  11.71  11.29
  10.34  10.43  10.92  11.39  10.70  10.61  10.73  11.17  10.85  11.22  11.22  11.57  11.44  11.55  11.69  12.04  12.07  11.78  11.71  11.29
  10.34  10.43  10.92  11.39  10.70  10.61  10.73  11.17  10.85  11.22  11.22  11.57  11.44  11.55  11.69  12.04  12.07  11.78  11.71  11.29
  10.34  10.43  10.92  11.39  10.70  10.61  10.73  11.17  10.85  11.22  11.22  11.57  11.44  11.55  11.69  12.04  12.07  11.78  11.71  11.29
  10.34  10.43  10.92  11.39  10.70  10.61  10.73  11.17  10.85  11.22  11.22  11.57  11.44  11.55  11.69  12.04  12.07  11.78  11.71  11.29
  10.34  10.43  10.92  11.39  10.70  10.61  10.73  11.17  10.85  11.22  11.22  11.57  11.44  11.55  11.69  12.04  12.07  11.78  11.71  11.29
  10.34  10.43  10.92  11.39  10.70  10.61  10.73  11.17  10.85  11.22  11.22  11.57  11.44  11.55  11.69  12.04  12.07  11.78  11.71  11.29
  10.34  10.43  10.92  11.39  10.70  10.61  10.73  11.17  10.85  11.22  11.22  11.57  11.44  11.55  11.69  12.04  12.07  11.78  11.71  11.29
  10.34  10.43  10.92  11.39  10.70  10.61  10.73  11.17  10.85  11.22  11.22  11.57  11.44  11.55  11.69  12.04  12.07  11.78  11.71  11.29
  10.34  10.43  10.92  11.39  10.70  10.61  10.73  11.17  10.85  11.22  11.22  11.57  11.44  11.55  11.69  12.04  12.07  11.78  11.71  11.29
  10.34  10.43  10.92  11.39  10.70  10.61  10.73  11.17  10.85  11.22  11.22  11.57  11.44  11.55  11.69  12.04  12.07  11.78  11.71  11.29
  10.34  10.43  10.92  11.39  10.70  10.61  10.73  11.17  10.85  11.22  11.22  11.57  11.44  11.55  11.69  12.04  12.07  11.78  11.71  11.29
  10.34  10.43  10.92  11.39  10.70  10.61  10.73  11.17  10.85  11.22  11.22  11.57  11.44  11.55  11.69  12.04  12.07  11.78  11.71  11.29
  10.34  10.43  10.92  11.39  10.70  10.61  10.73  11.17  10.85  11.22  11.22  11.57  11.44  11.55  11.69  12.04  12.07  11.78  11.71  11.29
  10.34  10.43  10.92  11.39  10.70  10.61  10.73  11.17  10.85  11.22  11.22  11.57  11.44  11.55  11.69  12.04  12.07  11.78  11.71  11.29
  10.34  10.43  10.92  11.39  10.70  10.61  10.73  11.17  10.85  11.22  11.22  11.57  11.44  11.55  11.69  12.04  12.07  11.78  11.71  11.29
  10.34  10.43  10.92  11.39  10.70  10.61  10.73  11.17  10.85  11.22  11.22  11.57  11.44  11.55  11.69  12.04  12.07  11.78  11.71  11.29
  10.34  10.43  10.92  11.39  10.70  10.61  10.73  11.17  10.85  11.22  11.22  11.57  11.44  11.55  11.69  12.04  12.07  11.78  11.71  11.29
  10.34  10.43  10.92  11.39  10.70  10.61  10.73  11.17  10.85  11.22  11.22  11.57  11.44  11.55  11.69  12.04  12.07  11.78  11.71  11.29
  10.34  10.43  10.92  11.39  10.70  10.61  10.73  11.17  10.85  11.22  11.22  11.57  11.44  11.55  11.69  12.04  12.07  11.78  11.71  11.29
  10.34  10.43  10.92  11.39  10.70  10.61  10.73  11.17  10.85  11.22  11.22  11.57  11.44  11.55  11.69  12.04  12.07  11.78  11.71  11.29
  10.34  10.43  10.92  11.39  10.70  10.61  10.73  11.17  10.85  11.22  11.22  11.57  11.44  11.55  11.69  12.04  12.07  11.78  11.71  11.29
  10.34  10.43  10.92  11.39  10.70  10.61  10.73  11.17  10.85  11.22  11.22  11.57  11.44  11.55  11.69  12.04  12.07  11.78  11.71  11.29
  10.34  10.43  10.92  11.39  10.70  10.61  10.73  11.17  10.85  11.22  11.22  11.57  11.44  11.55  11.69  12.04  12.07  11.78  11.71  11.29
  10.34  10.43  10.92  11.39  10.70  10.61  10.73  11.17  10.85  11.22  11.22  11.57  11.44  11.55  11.69  12.04  12.07  11.78  11.71  11.29
  10.34  10.43  10.92  11.39  10.70  10.61  10.73  11.17  10.85  11.22  11.22  11.57  11.44  11.55  11.69  12.04  12.07  11.78  11.71  11.29
