# Supplementary material for: Accounting for skill in trend, variability, and autocorrelation facilitates better multi-model projections: Application to the AMOC and temperature time series
Source: PLoS One. 2019 Apr 10;14(4):e0214535. doi: 10.1371/journal.pone.0214535 (PMC6457553; doi:10.1371/journal.pone.0214535)
Supplement: S2 File — (ZIP) [file pone.0214535.s002.zip › input/tosrcp85EastSeaosse/M2_2061_2100_pp_JFM_tosrcp85EastSeaosse_clim.txt]

   7.94   8.61   7.59   7.57   8.02   7.72   8.51   8.14   7.66   8.60   8.76  10.40   9.47   8.25   7.91   8.68   8.32   9.47   8.76   8.44   8.20   8.31   9.23   8.24   8.27   8.96   8.86   9.66   9.44   9.76   9.14   8.37   9.16   9.40   9.96   9.49   9.63  10.20   9.87  10.16
   7.94   8.61   7.59   7.57   8.02   7.72   8.51   8.14   7.66   8.60   8.76  10.40   9.47   8.25   7.91   8.68   8.32   9.47   8.76   8.44   8.20   8.31   9.23   8.24   8.27   8.96   8.86   9.66   9.44   9.76   9.14   8.37   9.16   9.40   9.96   9.49   9.63  10.20   9.87  10.16
   7.94   8.61   7.59   7.57   8.02   7.72   8.51   8.14   7.66   8.60   8.76  10.40   9.47   8.25   7.91   8.68   8.32   9.47   8.76   8.44   8.20   8.31   9.23   8.24   8.27   8.96   8.86   9.66   9.44   9.76   9.14   8.37   9.16   9.40   9.96   9.49   9.63  10.20   9.87  10.16
   7.94   8.61   7.59   7.57   8.02   7.72   8.51   8.14   7.66   8.60   8.76  10.40   9.47   8.25   7.91   8.68   8.32   9.47   8.76   8.44   8.20   8.31   9.23   8.24   8.27   8.96   8.86   9.66   9.44   9.76   9.14   8.37   9.16   9.40   9.96   9.49   9.63  10.20   9.87  10.16
   7.94   8.61   7.59   7.57   8.02   7.72   8.51   8.14   7.66   8.60   8.76  10.40   9.47   8.25   7.91   8.68   8.32   9.47   8.76   8.44   8.20   8.31   9.23   8.24   8.27   8.96   8.86   9.66   9.44   9.76   9.14   8.37   9.16   9.40   9.96   9.49   9.63  10.20   9.87  10.16
   7.94   8.61   7.59   7.57   8.02   7.72   8.51   8.14   7.66   8.60   8.76  10.40   9.47   8.25   7.91   8.68   8.32   9.47   8.76   8.44   8.20   8.31   9.23   8.24   8.27   8.96   8.86   9.66   9.44   9.76   9.14   8.37   9.16   9.40   9.96   9.49   9.63  10.20   9.87  10.16
   7.94   8.61   7.59   7.57   8.02   7.72   8.51   8.14   7.66   8.60   8.76  10.40   9.47   8.25   7.91   8.68   8.32   9.47   8.76   8.44   8.20   8.31   9.23   8.24   8.27   8.96   8.86   9.66   9.44   9.76   9.14   8.37   9.16   9.40   9.96   9.49   9.63  10.20   9.87  10.16
   7.94   8.61   7.59   7.57   8.02   7.72   8.51   8.14   7.66   8.60   8.76  10.40   9.47   8.25   7.91   8.68   8.32   9.47   8.76   8.44   8.20   8.31   9.23   8.24   8.27   8.96   8.86   9.66   9.44   9.76   9.14   8.37   9.16   9.40   9.96   9.49   9.63  10.20   9.87  10.16
   7.94   8.61   7.59   7.57   8.02   7.72   8.51   8.14   7.66   8.60   8.76  10.40   9.47   8.25   7.91   8.68   8.32   9.47   8.76   8.44   8.20   8.31   9.23   8.24   8.27   8.96   8.86   9.66   9.44   9.76   9.14   8.37   9.16   9.40   9.96   9.49   9.63  10.20   9.87  10.16
   7.94   8.61   7.59   7.57   8.02   7.72   8.51   8.14   7.66   8.60   8.76  10.40   9.47   8.25   7.91   8.68   8.32   9.47   8.76   8.44   8.20   8.31   9.23   8.24   8.27   8.96   8.86   9.66   9.44   9.76   9.14   8.37   9.16   9.40   9.96   9.49   9.63  10.20   9.87  10.16
   7.94   8.61   7.59   7.57   8.02   7.72   8.51   8.14   7.66   8.60   8.76  10.40   9.47   8.25   7.91   8.68   8.32   9.47   8.76   8.44   8.20   8.31   9.23   8.24   8.27   8.96   8.86   9.66   9.44   9.76   9.14   8.37   9.16   9.40   9.96   9.49   9.63  10.20   9.87  10.16
   7.94   8.61   7.59   7.57   8.02   7.72   8.51   8.14   7.66   8.60   8.76  10.40   9.47   8.25   7.91   8.68   8.32   9.47   8.76   8.44   8.20   8.31   9.23   8.24   8.27   8.96   8.86   9.66   9.44   9.76   9.14   8.37   9.16   9.40   9.96   9.49   9.63  10.20   9.87  10.16
   7.94   8.61   7.59   7.57   8.02   7.72   8.51   8.14   7.66   8.60   8.76  10.40   9.47   8.25   7.91   8.68   8.32   9.47   8.76   8.44   8.20   8.31   9.23   8.24   8.27   8.96   8.86   9.66   9.44   9.76   9.14   8.37   9.16   9.40   9.96   9.49   9.63  10.20   9.87  10.16
   7.94   8.61   7.59   7.57   8.02   7.72   8.51   8.14   7.66   8.60   8.76  10.40   9.47   8.25   7.91   8.68   8.32   9.47   8.76   8.44   8.20   8.31   9.23   8.24   8.27   8.96   8.86   9.66   9.44   9.76   9.14   8.37   9.16   9.40   9.96   9.49   9.63  10.20   9.87  10.16
   7.94   8.61   7.59   7.57   8.02   7.72   8.51   8.14   7.66   8.60   8.76  10.40   9.47   8.25   7.91   8.68   8.32   9.47   8.76   8.44   8.20   8.31   9.23   8.24   8.27   8.96   8.86   9.66   9.44   9.76   9.14   8.37   9.16   9.40   9.96   9.49   9.63  10.20   9.87  10.16
   7.94   8.61   7.59   7.57   8.02   7.72   8.51   8.14   7.66   8.60   8.76  10.40   9.47   8.25   7.91   8.68   8.32   9.47   8.76   8.44   8.20   8.31   9.23   8.24   8.27   8.96   8.86   9.66   9.44   9.76   9.14   8.37   9.16   9.40   9.96   9.49   9.63  10.20   9.87  10.16
   7.94   8.61   7.59   7.57   8.02   7.72   8.51   8.14   7.66   8.60   8.76  10.40   9.47   8.25   7.91   8.68   8.32   9.47   8.76   8.44   8.20   8.31   9.23   8.24   8.27   8.96   8.86   9.66   9.44   9.76   9.14   8.37   9.16   9.40   9.96   9.49   9.63  10.20   9.87  10.16
   7.94   8.61   7.59   7.57   8.02   7.72   8.51   8.14   7.66   8.60   8.76  10.40   9.47   8.25   7.91   8.68   8.32   9.47   8.76   8.44   8.20   8.31   9.23   8.24   8.27   8.96   8.86   9.66   9.44   9.76   9.14   8.37   9.16   9.40   9.96   9.49   9.63  10.20   9.87  10.16
   7.94   8.61   7.59   7.57   8.02   7.72   8.51   8.14   7.66   8.60   8.76  10.40   9.47   8.25   7.91   8.68   8.32   9.47   8.76   8.44   8.20   8.31   9.23   8.24   8.27   8.96   8.86   9.66   9.44   9.76   9.14   8.37   9.16   9.40   9.96   9.49   9.63  10.20   9.87  10.16
   7.94   8.61   7.59   7.57   8.02   7.72   8.51   8.14   7.66   8.60   8.76  10.40   9.47   8.25   7.91   8.68   8.32   9.47   8.76   8.44   8.20   8.31   9.23   8.24   8.27   8.96   8.86   9.66   9.44   9.76   9.14   8.37   9.16   9.40   9.96   9.49   9.63  10.20   9.87  10.16
   7.94   8.61   7.59   7.57   8.02   7.72   8.51   8.14   7.66   8.60   8.76  10.40   9.47   8.25   7.91   8.68   8.32   9.47   8.76   8.44   8.20   8.31   9.23   8.24   8.27   8.96   8.86   9.66   9.44   9.76   9.14   8.37   9.16   9.40   9.96   9.49   9.63  10.20   9.87  10.16
   7.94   8.61   7.59   7.57   8.02   7.72   8.51   8.14   7.66   8.60   8.76  10.40   9.47   8.25   7.91   8.68   8.32   9.47   8.76   8.44   8.20   8.31   9.23   8.24   8.27   8.96   8.86   9.66   9.44   9.76   9.14   8.37   9.16   9.40   9.96   9.49   9.63  10.20   9.87  10.16
   7.94   8.61   7.59   7.57   8.02   7.72   8.51   8.14   7.66   8.60   8.76  10.40   9.47   8.25   7.91   8.68   8.32   9.47   8.76   8.44   8.20   8.31   9.23   8.24   8.27   8.96   8.86   9.66   9.44   9.76   9.14   8.37   9.16   9.40   9.96   9.49   9.63  10.20   9.87  10.16
   7.94   8.61   7.59   7.57   8.02   7.72   8.51   8.14   7.66   8.60   8.76  10.40   9.47   8.25   7.91   8.68   8.32   9.47   8.76   8.44   8.20   8.31   9.23   8.24   8.27   8.96   8.86   9.66   9.44   9.76   9.14   8.37   9.16   9.40   9.96   9.49   9.63  10.20   9.87  10.16
   7.94   8.61   7.59   7.57   8.02   7.72   8.51   8.14   7.66   8.60   8.76  10.40   9.47   8.25   7.91   8.68   8.32   9.47   8.76   8.44   8.20   8.31   9.23   8.24   8.27   8.96   8.86   9.66   9.44   9.76   9.14   8.37   9.16   9.40   9.96   9.49   9.63  10.20   9.87  10.16
   7.94   8.61   7.59   7.57   8.02   7.72   8.51   8.14   7.66   8.60   8.76  10.40   9.47   8.25   7.91   8.68   8.32   9.47   8.76   8.44   8.20   8.31   9.23   8.24   8.27   8.96   8.86   9.66   9.44   9.76   9.14   8.37   9.16   9.40   9.96   9.49   9.63  10.20   9.87  10.16
