# Supplementary material for: Accounting for skill in trend, variability, and autocorrelation facilitates better multi-model projections: Application to the AMOC and temperature time series
Source: PLoS One. 2019 Apr 10;14(4):e0214535. doi: 10.1371/journal.pone.0214535 (PMC6457553; doi:10.1371/journal.pone.0214535)
Supplement: S2 File — (ZIP) [file pone.0214535.s002.zip › input/tosrcp85EastSeaosse/M12_2041_2060_pp_JFM_tosrcp85EastSeaosse_clim.txt]

  12.54  12.19  12.49  11.99  12.97  12.31  12.46  13.30  13.26  12.06  12.48  12.21  11.55  12.16  12.53  12.84  11.40  11.97  11.81  12.26
  12.54  12.19  12.49  11.99  12.97  12.31  12.46  13.30  13.26  12.06  12.48  12.21  11.55  12.16  12.53  12.84  11.40  11.97  11.81  12.26
  12.54  12.19  12.49  11.99  12.97  12.31  12.46  13.30  13.26  12.06  12.48  12.21  11.55  12.16  12.53  12.84  11.40  11.97  11.81  12.26
  12.54  12.19  12.49  11.99  12.97  12.31  12.46  13.30  13.26  12.06  12.48  12.21  11.55  12.16  12.53  12.84  11.40  11.97  11.81  12.26
  12.54  12.19  12.49  11.99  12.97  12.31  12.46  13.30  13.26  12.06  12.48  12.21  11.55  12.16  12.53  12.84  11.40  11.97  11.81  12.26
  12.54  12.19  12.49  11.99  12.97  12.31  12.46  13.30  13.26  12.06  12.48  12.21  11.55  12.16  12.53  12.84  11.40  11.97  11.81  12.26
  12.54  12.19  12.49  11.99  12.97  12.31  12.46  13.30  13.26  12.06  12.48  12.21  11.55  12.16  12.53  12.84  11.40  11.97  11.81  12.26
  12.54  12.19  12.49  11.99  12.97  12.31  12.46  13.30  13.26  12.06  12.48  12.21  11.55  12.16  12.53  12.84  11.40  11.97  11.81  12.26
  12.54  12.19  12.49  11.99  12.97  12.31  12.46  13.30  13.26  12.06  12.48  12.21  11.55  12.16  12.53  12.84  11.40  11.97  11.81  12.26
  12.54  12.19  12.49  11.99  12.97  12.31  12.46  13.30  13.26  12.06  12.48  12.21  11.55  12.16  12.53  12.84  11.40  11.97  11.81  12.26
  12.54  12.19  12.49  11.99  12.97  12.31  12.46  13.30  13.26  12.06  12.48  12.21  11.55  12.16  12.53  12.84  11.40  11.97  11.81  12.26
  12.54  12.19  12.49  11.99  12.97  12.31  12.46  13.30  13.26  12.06  12.48  12.21  11.55  12.16  12.53  12.84  11.40  11.97  11.81  12.26
  12.54  12.19  12.49  11.99  12.97  12.31  12.46  13.30  13.26  12.06  12.48  12.21  11.55  12.16  12.53  12.84  11.40  11.97  11.81  12.26
  12.54  12.19  12.49  11.99  12.97  12.31  12.46  13.30  13.26  12.06  12.48  12.21  11.55  12.16  12.53  12.84  11.40  11.97  11.81  12.26
  12.54  12.19  12.49  11.99  12.97  12.31  12.46  13.30  13.26  12.06  12.48  12.21  11.55  12.16  12.53  12.84  11.40  11.97  11.81  12.26
  12.54  12.19  12.49  11.99  12.97  12.31  12.46  13.30  13.26  12.06  12.48  12.21  11.55  12.16  12.53  12.84  11.40  11.97  11.81  12.26
  12.54  12.19  12.49  11.99  12.97  12.31  12.46  13.30  13.26  12.06  12.48  12.21  11.55  12.16  12.53  12.84  11.40  11.97  11.81  12.26
  12.54  12.19  12.49  11.99  12.97  12.31  12.46  13.30  13.26  12.06  12.48  12.21  11.55  12.16  12.53  12.84  11.40  11.97  11.81  12.26
  12.54  12.19  12.49  11.99  12.97  12.31  12.46  13.30  13.26  12.06  12.48  12.21  11.55  12.16  12.53  12.84  11.40  11.97  11.81  12.26
  12.54  12.19  12.49  11.99  12.97  12.31  12.46  13.30  13.26  12.06  12.48  12.21  11.55  12.16  12.53  12.84  11.40  11.97  11.81  12.26
  12.54  12.19  12.49  11.99  12.97  12.31  12.46  13.30  13.26  12.06  12.48  12.21  11.55  12.16  12.53  12.84  11.40  11.97  11.81  12.26
  12.54  12.19  12.49  11.99  12.97  12.31  12.46  13.30  13.26  12.06  12.48  12.21  11.55  12.16  12.53  12.84  11.40  11.97  11.81  12.26
  12.54  12.19  12.49  11.99  12.97  12.31  12.46  13.30  13.26  12.06  12.48  12.21  11.55  12.16  12.53  12.84  11.40  11.97  11.81  12.26
  12.54  12.19  12.49  11.99  12.97  12.31  12.46  13.30  13.26  12.06  12.48  12.21  11.55  12.16  12.53  12.84  11.40  11.97  11.81  12.26
  12.54  12.19  12.49  11.99  12.97  12.31  12.46  13.30  13.26  12.06  12.48  12.21  11.55  12.16  12.53  12.84  11.40  11.97  11.81  12.26
  12.54  12.19  12.49  11.99  12.97  12.31  12.46  13.30  13.26  12.06  12.48  12.21  11.55  12.16  12.53  12.84  11.40  11.97  11.81  12.26
