# Supplementary material for: Accounting for skill in trend, variability, and autocorrelation facilitates better multi-model projections: Application to the AMOC and temperature time series
Source: PLoS One. 2019 Apr 10;14(4):e0214535. doi: 10.1371/journal.pone.0214535 (PMC6457553; doi:10.1371/journal.pone.0214535)
Supplement: S2 File — (ZIP) [file pone.0214535.s002.zip › input/tosrcp85EastSeaosse/M23_2061_2100_pp_JFM_tosrcp85EastSeaosse_clim.txt]

  14.82  13.96  14.61  13.82  14.28  14.54  14.45  14.04  13.37  13.29  14.04  14.00  13.76  13.71  12.98  13.73  12.91  13.10  13.50  13.38  14.53  14.60  13.33  14.66  14.32  14.78  15.43  15.20  14.47  15.23  14.34  14.99  14.63  14.57  15.19  14.47  15.41  15.34  15.05  14.24
  14.82  13.96  14.61  13.82  14.28  14.54  14.45  14.04  13.37  13.29  14.04  14.00  13.76  13.71  12.98  13.73  12.91  13.10  13.50  13.38  14.53  14.60  13.33  14.66  14.32  14.78  15.43  15.20  14.47  15.23  14.34  14.99  14.63  14.57  15.19  14.47  15.41  15.34  15.05  14.24
  14.82  13.96  14.61  13.82  14.28  14.54  14.45  14.04  13.37  13.29  14.04  14.00  13.76  13.71  12.98  13.73  12.91  13.10  13.50  13.38  14.53  14.60  13.33  14.66  14.32  14.78  15.43  15.20  14.47  15.23  14.34  14.99  14.63  14.57  15.19  14.47  15.41  15.34  15.05  14.24
  14.82  13.96  14.61  13.82  14.28  14.54  14.45  14.04  13.37  13.29  14.04  14.00  13.76  13.71  12.98  13.73  12.91  13.10  13.50  13.38  14.53  14.60  13.33  14.66  14.32  14.78  15.43  15.20  14.47  15.23  14.34  14.99  14.63  14.57  15.19  14.47  15.41  15.34  15.05  14.24
  14.82  13.96  14.61  13.82  14.28  14.54  14.45  14.04  13.37  13.29  14.04  14.00  13.76  13.71  12.98  13.73  12.91  13.10  13.50  13.38  14.53  14.60  13.33  14.66  14.32  14.78  15.43  15.20  14.47  15.23  14.34  14.99  14.63  14.57  15.19  14.47  15.41  15.34  15.05  14.24
  14.82  13.96  14.61  13.82  14.28  14.54  14.45  14.04  13.37  13.29  14.04  14.00  13.76  13.71  12.98  13.73  12.91  13.10  13.50  13.38  14.53  14.60  13.33  14.66  14.32  14.78  15.43  15.20  14.47  15.23  14.34  14.99  14.63  14.57  15.19  14.47  15.41  15.34  15.05  14.24
  14.82  13.96  14.61  13.82  14.28  14.54  14.45  14.04  13.37  13.29  14.04  14.00  13.76  13.71  12.98  13.73  12.91  13.10  13.50  13.38  14.53  14.60  13.33  14.66  14.32  14.78  15.43  15.20  14.47  15.23  14.34  14.99  14.63  14.57  15.19  14.47  15.41  15.34  15.05  14.24
  14.82  13.96  14.61  13.82  14.28  14.54  14.45  14.04  13.37  13.29  14.04  14.00  13.76  13.71  12.98  13.73  12.91  13.10  13.50  13.38  14.53  14.60  13.33  14.66  14.32  14.78  15.43  15.20  14.47  15.23  14.34  14.99  14.63  14.57  15.19  14.47  15.41  15.34  15.05  14.24
  14.82  13.96  14.61  13.82  14.28  14.54  14.45  14.04  13.37  13.29  14.04  14.00  13.76  13.71  12.98  13.73  12.91  13.10  13.50  13.38  14.53  14.60  13.33  14.66  14.32  14.78  15.43  15.20  14.47  15.23  14.34  14.99  14.63  14.57  15.19  14.47  15.41  15.34  15.05  14.24
  14.82  13.96  14.61  13.82  14.28  14.54  14.45  14.04  13.37  13.29  14.04  14.00  13.76  13.71  12.98  13.73  12.91  13.10  13.50  13.38  14.53  14.60  13.33  14.66  14.32  14.78  15.43  15.20  14.47  15.23  14.34  14.99  14.63  14.57  15.19  14.47  15.41  15.34  15.05  14.24
  14.82  13.96  14.61  13.82  14.28  14.54  14.45  14.04  13.37  13.29  14.04  14.00  13.76  13.71  12.98  13.73  12.91  13.10  13.50  13.38  14.53  14.60  13.33  14.66  14.32  14.78  15.43  15.20  14.47  15.23  14.34  14.99  14.63  14.57  15.19  14.47  15.41  15.34  15.05  14.24
  14.82  13.96  14.61  13.82  14.28  14.54  14.45  14.04  13.37  13.29  14.04  14.00  13.76  13.71  12.98  13.73  12.91  13.10  13.50  13.38  14.53  14.60  13.33  14.66  14.32  14.78  15.43  15.20  14.47  15.23  14.34  14.99  14.63  14.57  15.19  14.47  15.41  15.34  15.05  14.24
  14.82  13.96  14.61  13.82  14.28  14.54  14.45  14.04  13.37  13.29  14.04  14.00  13.76  13.71  12.98  13.73  12.91  13.10  13.50  13.38  14.53  14.60  13.33  14.66  14.32  14.78  15.43  15.20  14.47  15.23  14.34  14.99  14.63  14.57  15.19  14.47  15.41  15.34  15.05  14.24
  14.82  13.96  14.61  13.82  14.28  14.54  14.45  14.04  13.37  13.29  14.04  14.00  13.76  13.71  12.98  13.73  12.91  13.10  13.50  13.38  14.53  14.60  13.33  14.66  14.32  14.78  15.43  15.20  14.47  15.23  14.34  14.99  14.63  14.57  15.19  14.47  15.41  15.34  15.05  14.24
  14.82  13.96  14.61  13.82  14.28  14.54  14.45  14.04  13.37  13.29  14.04  14.00  13.76  13.71  12.98  13.73  12.91  13.10  13.50  13.38  14.53  14.60  13.33  14.66  14.32  14.78  15.43  15.20  14.47  15.23  14.34  14.99  14.63  14.57  15.19  14.47  15.41  15.34  15.05  14.24
  14.82  13.96  14.61  13.82  14.28  14.54  14.45  14.04  13.37  13.29  14.04  14.00  13.76  13.71  12.98  13.73  12.91  13.10  13.50  13.38  14.53  14.60  13.33  14.66  14.32  14.78  15.43  15.20  14.47  15.23  14.34  14.99  14.63  14.57  15.19  14.47  15.41  15.34  15.05  14.24
  14.82  13.96  14.61  13.82  14.28  14.54  14.45  14.04  13.37  13.29  14.04  14.00  13.76  13.71  12.98  13.73  12.91  13.10  13.50  13.38  14.53  14.60  13.33  14.66  14.32  14.78  15.43  15.20  14.47  15.23  14.34  14.99  14.63  14.57  15.19  14.47  15.41  15.34  15.05  14.24
  14.82  13.96  14.61  13.82  14.28  14.54  14.45  14.04  13.37  13.29  14.04  14.00  13.76  13.71  12.98  13.73  12.91  13.10  13.50  13.38  14.53  14.60  13.33  14.66  14.32  14.78  15.43  15.20  14.47  15.23  14.34  14.99  14.63  14.57  15.19  14.47  15.41  15.34  15.05  14.24
  14.82  13.96  14.61  13.82  14.28  14.54  14.45  14.04  13.37  13.29  14.04  14.00  13.76  13.71  12.98  13.73  12.91  13.10  13.50  13.38  14.53  14.60  13.33  14.66  14.32  14.78  15.43  15.20  14.47  15.23  14.34  14.99  14.63  14.57  15.19  14.47  15.41  15.34  15.05  14.24
  14.82  13.96  14.61  13.82  14.28  14.54  14.45  14.04  13.37  13.29  14.04  14.00  13.76  13.71  12.98  13.73  12.91  13.10  13.50  13.38  14.53  14.60  13.33  14.66  14.32  14.78  15.43  15.20  14.47  15.23  14.34  14.99  14.63  14.57  15.19  14.47  15.41  15.34  15.05  14.24
  14.82  13.96  14.61  13.82  14.28  14.54  14.45  14.04  13.37  13.29  14.04  14.00  13.76  13.71  12.98  13.73  12.91  13.10  13.50  13.38  14.53  14.60  13.33  14.66  14.32  14.78  15.43  15.20  14.47  15.23  14.34  14.99  14.63  14.57  15.19  14.47  15.41  15.34  15.05  14.24
  14.82  13.96  14.61  13.82  14.28  14.54  14.45  14.04  13.37  13.29  14.04  14.00  13.76  13.71  12.98  13.73  12.91  13.10  13.50  13.38  14.53  14.60  13.33  14.66  14.32  14.78  15.43  15.20  14.47  15.23  14.34  14.99  14.63  14.57  15.19  14.47  15.41  15.34  15.05  14.24
  14.82  13.96  14.61  13.82  14.28  14.54  14.45  14.04  13.37  13.29  14.04  14.00  13.76  13.71  12.98  13.73  12.91  13.10  13.50  13.38  14.53  14.60  13.33  14.66  14.32  14.78  15.43  15.20  14.47  15.23  14.34  14.99  14.63  14.57  15.19  14.47  15.41  15.34  15.05  14.24
  14.82  13.96  14.61  13.82  14.28  14.54  14.45  14.04  13.37  13.29  14.04  14.00  13.76  13.71  12.98  13.73  12.91  13.10  13.50  13.38  14.53  14.60  13.33  14.66  14.32  14.78  15.43  15.20  14.47  15.23  14.34  14.99  14.63  14.57  15.19  14.47  15.41  15.34  15.05  14.24
  14.82  13.96  14.61  13.82  14.28  14.54  14.45  14.04  13.37  13.29  14.04  14.00  13.76  13.71  12.98  13.73  12.91  13.10  13.50  13.38  14.53  14.60  13.33  14.66  14.32  14.78  15.43  15.20  14.47  15.23  14.34  14.99  14.63  14.57  15.19  14.47  15.41  15.34  15.05  14.24
  14.82  13.96  14.61  13.82  14.28  14.54  14.45  14.04  13.37  13.29  14.04  14.00  13.76  13.71  12.98  13.73  12.91  13.10  13.50  13.38  14.53  14.60  13.33  14.66  14.32  14.78  15.43  15.20  14.47  15.23  14.34  14.99  14.63  14.57  15.19  14.47  15.41  15.34  15.05  14.24
