# Supplementary material for: Accounting for skill in trend, variability, and autocorrelation facilitates better multi-model projections: Application to the AMOC and temperature time series
Source: PLoS One. 2019 Apr 10;14(4):e0214535. doi: 10.1371/journal.pone.0214535 (PMC6457553; doi:10.1371/journal.pone.0214535)
Supplement: S2 File — (ZIP) [file pone.0214535.s002.zip › input/tosrcp85EastSeaosse/M16_2061_2100_pp_JFM_tosrcp85EastSeaosse_clim.txt]

  15.14  14.35  15.26  14.88  15.79  15.86  16.16  14.97  15.33  15.15  15.37  15.17  13.98  15.11  15.57  15.86  16.29  15.32  15.07  15.86  16.12  16.09  15.89  16.09  15.77  16.48  16.74  16.09  16.28  16.64  16.90  15.82  15.59  16.72  16.23  16.64  16.44  16.45  16.00  16.11
  15.14  14.35  15.26  14.88  15.79  15.86  16.16  14.97  15.33  15.15  15.37  15.17  13.98  15.11  15.57  15.86  16.29  15.32  15.07  15.86  16.12  16.09  15.89  16.09  15.77  16.48  16.74  16.09  16.28  16.64  16.90  15.82  15.59  16.72  16.23  16.64  16.44  16.45  16.00  16.11
  15.14  14.35  15.26  14.88  15.79  15.86  16.16  14.97  15.33  15.15  15.37  15.17  13.98  15.11  15.57  15.86  16.29  15.32  15.07  15.86  16.12  16.09  15.89  16.09  15.77  16.48  16.74  16.09  16.28  16.64  16.90  15.82  15.59  16.72  16.23  16.64  16.44  16.45  16.00  16.11
  15.14  14.35  15.26  14.88  15.79  15.86  16.16  14.97  15.33  15.15  15.37  15.17  13.98  15.11  15.57  15.86  16.29  15.32  15.07  15.86  16.12  16.09  15.89  16.09  15.77  16.48  16.74  16.09  16.28  16.64  16.90  15.82  15.59  16.72  16.23  16.64  16.44  16.45  16.00  16.11
  15.14  14.35  15.26  14.88  15.79  15.86  16.16  14.97  15.33  15.15  15.37  15.17  13.98  15.11  15.57  15.86  16.29  15.32  15.07  15.86  16.12  16.09  15.89  16.09  15.77  16.48  16.74  16.09  16.28  16.64  16.90  15.82  15.59  16.72  16.23  16.64  16.44  16.45  16.00  16.11
  15.14  14.35  15.26  14.88  15.79  15.86  16.16  14.97  15.33  15.15  15.37  15.17  13.98  15.11  15.57  15.86  16.29  15.32  15.07  15.86  16.12  16.09  15.89  16.09  15.77  16.48  16.74  16.09  16.28  16.64  16.90  15.82  15.59  16.72  16.23  16.64  16.44  16.45  16.00  16.11
  15.14  14.35  15.26  14.88  15.79  15.86  16.16  14.97  15.33  15.15  15.37  15.17  13.98  15.11  15.57  15.86  16.29  15.32  15.07  15.86  16.12  16.09  15.89  16.09  15.77  16.48  16.74  16.09  16.28  16.64  16.90  15.82  15.59  16.72  16.23  16.64  16.44  16.45  16.00  16.11
  15.14  14.35  15.26  14.88  15.79  15.86  16.16  14.97  15.33  15.15  15.37  15.17  13.98  15.11  15.57  15.86  16.29  15.32  15.07  15.86  16.12  16.09  15.89  16.09  15.77  16.48  16.74  16.09  16.28  16.64  16.90  15.82  15.59  16.72  16.23  16.64  16.44  16.45  16.00  16.11
  15.14  14.35  15.26  14.88  15.79  15.86  16.16  14.97  15.33  15.15  15.37  15.17  13.98  15.11  15.57  15.86  16.29  15.32  15.07  15.86  16.12  16.09  15.89  16.09  15.77  16.48  16.74  16.09  16.28  16.64  16.90  15.82  15.59  16.72  16.23  16.64  16.44  16.45  16.00  16.11
  15.14  14.35  15.26  14.88  15.79  15.86  16.16  14.97  15.33  15.15  15.37  15.17  13.98  15.11  15.57  15.86  16.29  15.32  15.07  15.86  16.12  16.09  15.89  16.09  15.77  16.48  16.74  16.09  16.28  16.64  16.90  15.82  15.59  16.72  16.23  16.64  16.44  16.45  16.00  16.11
  15.14  14.35  15.26  14.88  15.79  15.86  16.16  14.97  15.33  15.15  15.37  15.17  13.98  15.11  15.57  15.86  16.29  15.32  15.07  15.86  16.12  16.09  15.89  16.09  15.77  16.48  16.74  16.09  16.28  16.64  16.90  15.82  15.59  16.72  16.23  16.64  16.44  16.45  16.00  16.11
  15.14  14.35  15.26  14.88  15.79  15.86  16.16  14.97  15.33  15.15  15.37  15.17  13.98  15.11  15.57  15.86  16.29  15.32  15.07  15.86  16.12  16.09  15.89  16.09  15.77  16.48  16.74  16.09  16.28  16.64  16.90  15.82  15.59  16.72  16.23  16.64  16.44  16.45  16.00  16.11
  15.14  14.35  15.26  14.88  15.79  15.86  16.16  14.97  15.33  15.15  15.37  15.17  13.98  15.11  15.57  15.86  16.29  15.32  15.07  15.86  16.12  16.09  15.89  16.09  15.77  16.48  16.74  16.09  16.28  16.64  16.90  15.82  15.59  16.72  16.23  16.64  16.44  16.45  16.00  16.11
  15.14  14.35  15.26  14.88  15.79  15.86  16.16  14.97  15.33  15.15  15.37  15.17  13.98  15.11  15.57  15.86  16.29  15.32  15.07  15.86  16.12  16.09  15.89  16.09  15.77  16.48  16.74  16.09  16.28  16.64  16.90  15.82  15.59  16.72  16.23  16.64  16.44  16.45  16.00  16.11
  15.14  14.35  15.26  14.88  15.79  15.86  16.16  14.97  15.33  15.15  15.37  15.17  13.98  15.11  15.57  15.86  16.29  15.32  15.07  15.86  16.12  16.09  15.89  16.09  15.77  16.48  16.74  16.09  16.28  16.64  16.90  15.82  15.59  16.72  16.23  16.64  16.44  16.45  16.00  16.11
  15.14  14.35  15.26  14.88  15.79  15.86  16.16  14.97  15.33  15.15  15.37  15.17  13.98  15.11  15.57  15.86  16.29  15.32  15.07  15.86  16.12  16.09  15.89  16.09  15.77  16.48  16.74  16.09  16.28  16.64  16.90  15.82  15.59  16.72  16.23  16.64  16.44  16.45  16.00  16.11
  15.14  14.35  15.26  14.88  15.79  15.86  16.16  14.97  15.33  15.15  15.37  15.17  13.98  15.11  15.57  15.86  16.29  15.32  15.07  15.86  16.12  16.09  15.89  16.09  15.77  16.48  16.74  16.09  16.28  16.64  16.90  15.82  15.59  16.72  16.23  16.64  16.44  16.45  16.00  16.11
  15.14  14.35  15.26  14.88  15.79  15.86  16.16  14.97  15.33  15.15  15.37  15.17  13.98  15.11  15.57  15.86  16.29  15.32  15.07  15.86  16.12  16.09  15.89  16.09  15.77  16.48  16.74  16.09  16.28  16.64  16.90  15.82  15.59  16.72  16.23  16.64  16.44  16.45  16.00  16.11
  15.14  14.35  15.26  14.88  15.79  15.86  16.16  14.97  15.33  15.15  15.37  15.17  13.98  15.11  15.57  15.86  16.29  15.32  15.07  15.86  16.12  16.09  15.89  16.09  15.77  16.48  16.74  16.09  16.28  16.64  16.90  15.82  15.59  16.72  16.23  16.64  16.44  16.45  16.00  16.11
  15.14  14.35  15.26  14.88  15.79  15.86  16.16  14.97  15.33  15.15  15.37  15.17  13.98  15.11  15.57  15.86  16.29  15.32  15.07  15.86  16.12  16.09  15.89  16.09  15.77  16.48  16.74  16.09  16.28  16.64  16.90  15.82  15.59  16.72  16.23  16.64  16.44  16.45  16.00  16.11
  15.14  14.35  15.26  14.88  15.79  15.86  16.16  14.97  15.33  15.15  15.37  15.17  13.98  15.11  15.57  15.86  16.29  15.32  15.07  15.86  16.12  16.09  15.89  16.09  15.77  16.48  16.74  16.09  16.28  16.64  16.90  15.82  15.59  16.72  16.23  16.64  16.44  16.45  16.00  16.11
  15.14  14.35  15.26  14.88  15.79  15.86  16.16  14.97  15.33  15.15  15.37  15.17  13.98  15.11  15.57  15.86  16.29  15.32  15.07  15.86  16.12  16.09  15.89  16.09  15.77  16.48  16.74  16.09  16.28  16.64  16.90  15.82  15.59  16.72  16.23  16.64  16.44  16.45  16.00  16.11
  15.14  14.35  15.26  14.88  15.79  15.86  16.16  14.97  15.33  15.15  15.37  15.17  13.98  15.11  15.57  15.86  16.29  15.32  15.07  15.86  16.12  16.09  15.89  16.09  15.77  16.48  16.74  16.09  16.28  16.64  16.90  15.82  15.59  16.72  16.23  16.64  16.44  16.45  16.00  16.11
  15.14  14.35  15.26  14.88  15.79  15.86  16.16  14.97  15.33  15.15  15.37  15.17  13.98  15.11  15.57  15.86  16.29  15.32  15.07  15.86  16.12  16.09  15.89  16.09  15.77  16.48  16.74  16.09  16.28  16.64  16.90  15.82  15.59  16.72  16.23  16.64  16.44  16.45  16.00  16.11
  15.14  14.35  15.26  14.88  15.79  15.86  16.16  14.97  15.33  15.15  15.37  15.17  13.98  15.11  15.57  15.86  16.29  15.32  15.07  15.86  16.12  16.09  15.89  16.09  15.77  16.48  16.74  16.09  16.28  16.64  16.90  15.82  15.59  16.72  16.23  16.64  16.44  16.45  16.00  16.11
  15.14  14.35  15.26  14.88  15.79  15.86  16.16  14.97  15.33  15.15  15.37  15.17  13.98  15.11  15.57  15.86  16.29  15.32  15.07  15.86  16.12  16.09  15.89  16.09  15.77  16.48  16.74  16.09  16.28  16.64  16.90  15.82  15.59  16.72  16.23  16.64  16.44  16.45  16.00  16.11
