# Supplementary material for: Accounting for skill in trend, variability, and autocorrelation facilitates better multi-model projections: Application to the AMOC and temperature time series
Source: PLoS One. 2019 Apr 10;14(4):e0214535. doi: 10.1371/journal.pone.0214535 (PMC6457553; doi:10.1371/journal.pone.0214535)
Supplement: S2 File — (ZIP) [file pone.0214535.s002.zip › input/tosrcp85EastSeaosse/M6_2041_2060_pp_JFM_tosrcp85EastSeaosse_clim.txt]

  10.44  10.92  10.75  10.47  12.33  10.10  10.07  11.28  11.68  11.73  11.94  11.08  11.43  11.02  11.14  10.81  10.74  10.03  10.78   9.94
  10.44  10.92  10.75  10.47  12.33  10.10  10.07  11.28  11.68  11.73  11.94  11.08  11.43  11.02  11.14  10.81  10.74  10.03  10.78   9.94
  10.44  10.92  10.75  10.47  12.33  10.10  10.07  11.28  11.68  11.73  11.94  11.08  11.43  11.02  11.14  10.81  10.74  10.03  10.78   9.94
  10.44  10.92  10.75  10.47  12.33  10.10  10.07  11.28  11.68  11.73  11.94  11.08  11.43  11.02  11.14  10.81  10.74  10.03  10.78   9.94
  10.44  10.92  10.75  10.47  12.33  10.10  10.07  11.28  11.68  11.73  11.94  11.08  11.43  11.02  11.14  10.81  10.74  10.03  10.78   9.94
  10.44  10.92  10.75  10.47  12.33  10.10  10.07  11.28  11.68  11.73  11.94  11.08  11.43  11.02  11.14  10.81  10.74  10.03  10.78   9.94
  10.44  10.92  10.75  10.47  12.33  10.10  10.07  11.28  11.68  11.73  11.94  11.08  11.43  11.02  11.14  10.81  10.74  10.03  10.78   9.94
  10.44  10.92  10.75  10.47  12.33  10.10  10.07  11.28  11.68  11.73  11.94  11.08  11.43  11.02  11.14  10.81  10.74  10.03  10.78   9.94
  10.44  10.92  10.75  10.47  12.33  10.10  10.07  11.28  11.68  11.73  11.94  11.08  11.43  11.02  11.14  10.81  10.74  10.03  10.78   9.94
  10.44  10.92  10.75  10.47  12.33  10.10  10.07  11.28  11.68  11.73  11.94  11.08  11.43  11.02  11.14  10.81  10.74  10.03  10.78   9.94
  10.44  10.92  10.75  10.47  12.33  10.10  10.07  11.28  11.68  11.73  11.94  11.08  11.43  11.02  11.14  10.81  10.74  10.03  10.78   9.94
  10.44  10.92  10.75  10.47  12.33  10.10  10.07  11.28  11.68  11.73  11.94  11.08  11.43  11.02  11.14  10.81  10.74  10.03  10.78   9.94
  10.44  10.92  10.75  10.47  12.33  10.10  10.07  11.28  11.68  11.73  11.94  11.08  11.43  11.02  11.14  10.81  10.74  10.03  10.78   9.94
  10.44  10.92  10.75  10.47  12.33  10.10  10.07  11.28  11.68  11.73  11.94  11.08  11.43  11.02  11.14  10.81  10.74  10.03  10.78   9.94
  10.44  10.92  10.75  10.47  12.33  10.10  10.07  11.28  11.68  11.73  11.94  11.08  11.43  11.02  11.14  10.81  10.74  10.03  10.78   9.94
  10.44  10.92  10.75  10.47  12.33  10.10  10.07  11.28  11.68  11.73  11.94  11.08  11.43  11.02  11.14  10.81  10.74  10.03  10.78   9.94
  10.44  10.92  10.75  10.47  12.33  10.10  10.07  11.28  11.68  11.73  11.94  11.08  11.43  11.02  11.14  10.81  10.74  10.03  10.78   9.94
  10.44  10.92  10.75  10.47  12.33  10.10  10.07  11.28  11.68  11.73  11.94  11.08  11.43  11.02  11.14  10.81  10.74  10.03  10.78   9.94
  10.44  10.92  10.75  10.47  12.33  10.10  10.07  11.28  11.68  11.73  11.94  11.08  11.43  11.02  11.14  10.81  10.74  10.03  10.78   9.94
  10.44  10.92  10.75  10.47  12.33  10.10  10.07  11.28  11.68  11.73  11.94  11.08  11.43  11.02  11.14  10.81  10.74  10.03  10.78   9.94
  10.44  10.92  10.75  10.47  12.33  10.10  10.07  11.28  11.68  11.73  11.94  11.08  11.43  11.02  11.14  10.81  10.74  10.03  10.78   9.94
  10.44  10.92  10.75  10.47  12.33  10.10  10.07  11.28  11.68  11.73  11.94  11.08  11.43  11.02  11.14  10.81  10.74  10.03  10.78   9.94
  10.44  10.92  10.75  10.47  12.33  10.10  10.07  11.28  11.68  11.73  11.94  11.08  11.43  11.02  11.14  10.81  10.74  10.03  10.78   9.94
  10.44  10.92  10.75  10.47  12.33  10.10  10.07  11.28  11.68  11.73  11.94  11.08  11.43  11.02  11.14  10.81  10.74  10.03  10.78   9.94
  10.44  10.92  10.75  10.47  12.33  10.10  10.07  11.28  11.68  11.73  11.94  11.08  11.43  11.02  11.14  10.81  10.74  10.03  10.78   9.94
  10.44  10.92  10.75  10.47  12.33  10.10  10.07  11.28  11.68  11.73  11.94  11.08  11.43  11.02  11.14  10.81  10.74  10.03  10.78   9.94
