# Supplementary material for: Accounting for skill in trend, variability, and autocorrelation facilitates better multi-model projections: Application to the AMOC and temperature time series
Source: PLoS One. 2019 Apr 10;14(4):e0214535. doi: 10.1371/journal.pone.0214535 (PMC6457553; doi:10.1371/journal.pone.0214535)
Supplement: S2 File — (ZIP) [file pone.0214535.s002.zip › input/tosrcp85EastSeaosse/M3_2061_2100_pp_JFM_tosrcp85EastSeaosse_clim.txt]

  15.81  15.64  15.87  15.48  15.51  15.87  16.33  15.91  15.57  16.29  16.58  16.04  16.44  16.56  16.76  16.72  16.48  16.51  16.30  16.32  16.55  16.87  16.48  16.57  16.46  16.62  16.94  17.01  16.70  17.15  17.05  17.44  17.41  16.74  16.90  17.17  17.34  17.61  16.92  17.56
  15.81  15.64  15.87  15.48  15.51  15.87  16.33  15.91  15.57  16.29  16.58  16.04  16.44  16.56  16.76  16.72  16.48  16.51  16.30  16.32  16.55  16.87  16.48  16.57  16.46  16.62  16.94  17.01  16.70  17.15  17.05  17.44  17.41  16.74  16.90  17.17  17.34  17.61  16.92  17.56
  15.81  15.64  15.87  15.48  15.51  15.87  16.33  15.91  15.57  16.29  16.58  16.04  16.44  16.56  16.76  16.72  16.48  16.51  16.30  16.32  16.55  16.87  16.48  16.57  16.46  16.62  16.94  17.01  16.70  17.15  17.05  17.44  17.41  16.74  16.90  17.17  17.34  17.61  16.92  17.56
  15.81  15.64  15.87  15.48  15.51  15.87  16.33  15.91  15.57  16.29  16.58  16.04  16.44  16.56  16.76  16.72  16.48  16.51  16.30  16.32  16.55  16.87  16.48  16.57  16.46  16.62  16.94  17.01  16.70  17.15  17.05  17.44  17.41  16.74  16.90  17.17  17.34  17.61  16.92  17.56
  15.81  15.64  15.87  15.48  15.51  15.87  16.33  15.91  15.57  16.29  16.58  16.04  16.44  16.56  16.76  16.72  16.48  16.51  16.30  16.32  16.55  16.87  16.48  16.57  16.46  16.62  16.94  17.01  16.70  17.15  17.05  17.44  17.41  16.74  16.90  17.17  17.34  17.61  16.92  17.56
  15.81  15.64  15.87  15.48  15.51  15.87  16.33  15.91  15.57  16.29  16.58  16.04  16.44  16.56  16.76  16.72  16.48  16.51  16.30  16.32  16.55  16.87  16.48  16.57  16.46  16.62  16.94  17.01  16.70  17.15  17.05  17.44  17.41  16.74  16.90  17.17  17.34  17.61  16.92  17.56
  15.81  15.64  15.87  15.48  15.51  15.87  16.33  15.91  15.57  16.29  16.58  16.04  16.44  16.56  16.76  16.72  16.48  16.51  16.30  16.32  16.55  16.87  16.48  16.57  16.46  16.62  16.94  17.01  16.70  17.15  17.05  17.44  17.41  16.74  16.90  17.17  17.34  17.61  16.92  17.56
  15.81  15.64  15.87  15.48  15.51  15.87  16.33  15.91  15.57  16.29  16.58  16.04  16.44  16.56  16.76  16.72  16.48  16.51  16.30  16.32  16.55  16.87  16.48  16.57  16.46  16.62  16.94  17.01  16.70  17.15  17.05  17.44  17.41  16.74  16.90  17.17  17.34  17.61  16.92  17.56
  15.81  15.64  15.87  15.48  15.51  15.87  16.33  15.91  15.57  16.29  16.58  16.04  16.44  16.56  16.76  16.72  16.48  16.51  16.30  16.32  16.55  16.87  16.48  16.57  16.46  16.62  16.94  17.01  16.70  17.15  17.05  17.44  17.41  16.74  16.90  17.17  17.34  17.61  16.92  17.56
  15.81  15.64  15.87  15.48  15.51  15.87  16.33  15.91  15.57  16.29  16.58  16.04  16.44  16.56  16.76  16.72  16.48  16.51  16.30  16.32  16.55  16.87  16.48  16.57  16.46  16.62  16.94  17.01  16.70  17.15  17.05  17.44  17.41  16.74  16.90  17.17  17.34  17.61  16.92  17.56
  15.81  15.64  15.87  15.48  15.51  15.87  16.33  15.91  15.57  16.29  16.58  16.04  16.44  16.56  16.76  16.72  16.48  16.51  16.30  16.32  16.55  16.87  16.48  16.57  16.46  16.62  16.94  17.01  16.70  17.15  17.05  17.44  17.41  16.74  16.90  17.17  17.34  17.61  16.92  17.56
  15.81  15.64  15.87  15.48  15.51  15.87  16.33  15.91  15.57  16.29  16.58  16.04  16.44  16.56  16.76  16.72  16.48  16.51  16.30  16.32  16.55  16.87  16.48  16.57  16.46  16.62  16.94  17.01  16.70  17.15  17.05  17.44  17.41  16.74  16.90  17.17  17.34  17.61  16.92  17.56
  15.81  15.64  15.87  15.48  15.51  15.87  16.33  15.91  15.57  16.29  16.58  16.04  16.44  16.56  16.76  16.72  16.48  16.51  16.30  16.32  16.55  16.87  16.48  16.57  16.46  16.62  16.94  17.01  16.70  17.15  17.05  17.44  17.41  16.74  16.90  17.17  17.34  17.61  16.92  17.56
  15.81  15.64  15.87  15.48  15.51  15.87  16.33  15.91  15.57  16.29  16.58  16.04  16.44  16.56  16.76  16.72  16.48  16.51  16.30  16.32  16.55  16.87  16.48  16.57  16.46  16.62  16.94  17.01  16.70  17.15  17.05  17.44  17.41  16.74  16.90  17.17  17.34  17.61  16.92  17.56
  15.81  15.64  15.87  15.48  15.51  15.87  16.33  15.91  15.57  16.29  16.58  16.04  16.44  16.56  16.76  16.72  16.48  16.51  16.30  16.32  16.55  16.87  16.48  16.57  16.46  16.62  16.94  17.01  16.70  17.15  17.05  17.44  17.41  16.74  16.90  17.17  17.34  17.61  16.92  17.56
  15.81  15.64  15.87  15.48  15.51  15.87  16.33  15.91  15.57  16.29  16.58  16.04  16.44  16.56  16.76  16.72  16.48  16.51  16.30  16.32  16.55  16.87  16.48  16.57  16.46  16.62  16.94  17.01  16.70  17.15  17.05  17.44  17.41  16.74  16.90  17.17  17.34  17.61  16.92  17.56
  15.81  15.64  15.87  15.48  15.51  15.87  16.33  15.91  15.57  16.29  16.58  16.04  16.44  16.56  16.76  16.72  16.48  16.51  16.30  16.32  16.55  16.87  16.48  16.57  16.46  16.62  16.94  17.01  16.70  17.15  17.05  17.44  17.41  16.74  16.90  17.17  17.34  17.61  16.92  17.56
  15.81  15.64  15.87  15.48  15.51  15.87  16.33  15.91  15.57  16.29  16.58  16.04  16.44  16.56  16.76  16.72  16.48  16.51  16.30  16.32  16.55  16.87  16.48  16.57  16.46  16.62  16.94  17.01  16.70  17.15  17.05  17.44  17.41  16.74  16.90  17.17  17.34  17.61  16.92  17.56
  15.81  15.64  15.87  15.48  15.51  15.87  16.33  15.91  15.57  16.29  16.58  16.04  16.44  16.56  16.76  16.72  16.48  16.51  16.30  16.32  16.55  16.87  16.48  16.57  16.46  16.62  16.94  17.01  16.70  17.15  17.05  17.44  17.41  16.74  16.90  17.17  17.34  17.61  16.92  17.56
  15.81  15.64  15.87  15.48  15.51  15.87  16.33  15.91  15.57  16.29  16.58  16.04  16.44  16.56  16.76  16.72  16.48  16.51  16.30  16.32  16.55  16.87  16.48  16.57  16.46  16.62  16.94  17.01  16.70  17.15  17.05  17.44  17.41  16.74  16.90  17.17  17.34  17.61  16.92  17.56
  15.81  15.64  15.87  15.48  15.51  15.87  16.33  15.91  15.57  16.29  16.58  16.04  16.44  16.56  16.76  16.72  16.48  16.51  16.30  16.32  16.55  16.87  16.48  16.57  16.46  16.62  16.94  17.01  16.70  17.15  17.05  17.44  17.41  16.74  16.90  17.17  17.34  17.61  16.92  17.56
  15.81  15.64  15.87  15.48  15.51  15.87  16.33  15.91  15.57  16.29  16.58  16.04  16.44  16.56  16.76  16.72  16.48  16.51  16.30  16.32  16.55  16.87  16.48  16.57  16.46  16.62  16.94  17.01  16.70  17.15  17.05  17.44  17.41  16.74  16.90  17.17  17.34  17.61  16.92  17.56
  15.81  15.64  15.87  15.48  15.51  15.87  16.33  15.91  15.57  16.29  16.58  16.04  16.44  16.56  16.76  16.72  16.48  16.51  16.30  16.32  16.55  16.87  16.48  16.57  16.46  16.62  16.94  17.01  16.70  17.15  17.05  17.44  17.41  16.74  16.90  17.17  17.34  17.61  16.92  17.56
  15.81  15.64  15.87  15.48  15.51  15.87  16.33  15.91  15.57  16.29  16.58  16.04  16.44  16.56  16.76  16.72  16.48  16.51  16.30  16.32  16.55  16.87  16.48  16.57  16.46  16.62  16.94  17.01  16.70  17.15  17.05  17.44  17.41  16.74  16.90  17.17  17.34  17.61  16.92  17.56
  15.81  15.64  15.87  15.48  15.51  15.87  16.33  15.91  15.57  16.29  16.58  16.04  16.44  16.56  16.76  16.72  16.48  16.51  16.30  16.32  16.55  16.87  16.48  16.57  16.46  16.62  16.94  17.01  16.70  17.15  17.05  17.44  17.41  16.74  16.90  17.17  17.34  17.61  16.92  17.56
  15.81  15.64  15.87  15.48  15.51  15.87  16.33  15.91  15.57  16.29  16.58  16.04  16.44  16.56  16.76  16.72  16.48  16.51  16.30  16.32  16.55  16.87  16.48  16.57  16.46  16.62  16.94  17.01  16.70  17.15  17.05  17.44  17.41  16.74  16.90  17.17  17.34  17.61  16.92  17.56
