# Supplementary material for: Accounting for skill in trend, variability, and autocorrelation facilitates better multi-model projections: Application to the AMOC and temperature time series
Source: PLoS One. 2019 Apr 10;14(4):e0214535. doi: 10.1371/journal.pone.0214535 (PMC6457553; doi:10.1371/journal.pone.0214535)
Supplement: S2 File — (ZIP) [file pone.0214535.s002.zip › input/tosrcp85EastSeaosse/M13_2041_2060_pp_JFM_tosrcp85EastSeaosse_clim.txt]

   8.95  10.19  10.22   9.71   9.57  10.01  10.07  10.12  10.60   9.54   8.92   9.89   9.68   9.17   8.97  10.00   9.87   9.73   9.20  10.33
   8.95  10.19  10.22   9.71   9.57  10.01  10.07  10.12  10.60   9.54   8.92   9.89   9.68   9.17   8.97  10.00   9.87   9.73   9.20  10.33
   8.95  10.19  10.22   9.71   9.57  10.01  10.07  10.12  10.60   9.54   8.92   9.89   9.68   9.17   8.97  10.00   9.87   9.73   9.20  10.33
   8.95  10.19  10.22   9.71   9.57  10.01  10.07  10.12  10.60   9.54   8.92   9.89   9.68   9.17   8.97  10.00   9.87   9.73   9.20  10.33
   8.95  10.19  10.22   9.71   9.57  10.01  10.07  10.12  10.60   9.54   8.92   9.89   9.68   9.17   8.97  10.00   9.87   9.73   9.20  10.33
   8.95  10.19  10.22   9.71   9.57  10.01  10.07  10.12  10.60   9.54   8.92   9.89   9.68   9.17   8.97  10.00   9.87   9.73   9.20  10.33
   8.95  10.19  10.22   9.71   9.57  10.01  10.07  10.12  10.60   9.54   8.92   9.89   9.68   9.17   8.97  10.00   9.87   9.73   9.20  10.33
   8.95  10.19  10.22   9.71   9.57  10.01  10.07  10.12  10.60   9.54   8.92   9.89   9.68   9.17   8.97  10.00   9.87   9.73   9.20  10.33
   8.95  10.19  10.22   9.71   9.57  10.01  10.07  10.12  10.60   9.54   8.92   9.89   9.68   9.17   8.97  10.00   9.87   9.73   9.20  10.33
   8.95  10.19  10.22   9.71   9.57  10.01  10.07  10.12  10.60   9.54   8.92   9.89   9.68   9.17   8.97  10.00   9.87   9.73   9.20  10.33
   8.95  10.19  10.22   9.71   9.57  10.01  10.07  10.12  10.60   9.54   8.92   9.89   9.68   9.17   8.97  10.00   9.87   9.73   9.20  10.33
   8.95  10.19  10.22   9.71   9.57  10.01  10.07  10.12  10.60   9.54   8.92   9.89   9.68   9.17   8.97  10.00   9.87   9.73   9.20  10.33
   8.95  10.19  10.22   9.71   9.57  10.01  10.07  10.12  10.60   9.54   8.92   9.89   9.68   9.17   8.97  10.00   9.87   9.73   9.20  10.33
   8.95  10.19  10.22   9.71   9.57  10.01  10.07  10.12  10.60   9.54   8.92   9.89   9.68   9.17   8.97  10.00   9.87   9.73   9.20  10.33
   8.95  10.19  10.22   9.71   9.57  10.01  10.07  10.12  10.60   9.54   8.92   9.89   9.68   9.17   8.97  10.00   9.87   9.73   9.20  10.33
   8.95  10.19  10.22   9.71   9.57  10.01  10.07  10.12  10.60   9.54   8.92   9.89   9.68   9.17   8.97  10.00   9.87   9.73   9.20  10.33
   8.95  10.19  10.22   9.71   9.57  10.01  10.07  10.12  10.60   9.54   8.92   9.89   9.68   9.17   8.97  10.00   9.87   9.73   9.20  10.33
   8.95  10.19  10.22   9.71   9.57  10.01  10.07  10.12  10.60   9.54   8.92   9.89   9.68   9.17   8.97  10.00   9.87   9.73   9.20  10.33
   8.95  10.19  10.22   9.71   9.57  10.01  10.07  10.12  10.60   9.54   8.92   9.89   9.68   9.17   8.97  10.00   9.87   9.73   9.20  10.33
   8.95  10.19  10.22   9.71   9.57  10.01  10.07  10.12  10.60   9.54   8.92   9.89   9.68   9.17   8.97  10.00   9.87   9.73   9.20  10.33
   8.95  10.19  10.22   9.71   9.57  10.01  10.07  10.12  10.60   9.54   8.92   9.89   9.68   9.17   8.97  10.00   9.87   9.73   9.20  10.33
   8.95  10.19  10.22   9.71   9.57  10.01  10.07  10.12  10.60   9.54   8.92   9.89   9.68   9.17   8.97  10.00   9.87   9.73   9.20  10.33
   8.95  10.19  10.22   9.71   9.57  10.01  10.07  10.12  10.60   9.54   8.92   9.89   9.68   9.17   8.97  10.00   9.87   9.73   9.20  10.33
   8.95  10.19  10.22   9.71   9.57  10.01  10.07  10.12  10.60   9.54   8.92   9.89   9.68   9.17   8.97  10.00   9.87   9.73   9.20  10.33
   8.95  10.19  10.22   9.71   9.57  10.01  10.07  10.12  10.60   9.54   8.92   9.89   9.68   9.17   8.97  10.00   9.87   9.73   9.20  10.33
   8.95  10.19  10.22   9.71   9.57  10.01  10.07  10.12  10.60   9.54   8.92   9.89   9.68   9.17   8.97  10.00   9.87   9.73   9.20  10.33
