# Supplementary material for: Accounting for skill in trend, variability, and autocorrelation facilitates better multi-model projections: Application to the AMOC and temperature time series
Source: PLoS One. 2019 Apr 10;14(4):e0214535. doi: 10.1371/journal.pone.0214535 (PMC6457553; doi:10.1371/journal.pone.0214535)
Supplement: S2 File — (ZIP) [file pone.0214535.s002.zip › input/tosrcp85EastSeaosse/M22_2061_2100_pp_JFM_tosrcp85EastSeaosse_clim.txt]

  13.45  13.43  13.68  13.77  14.55  14.29  13.93  13.01  12.78  13.88  13.14  12.62  12.42  13.04  13.99  13.12  13.32  13.90  14.21  14.52  14.09  14.04  13.60  13.98  15.44  14.78  14.26  13.91  14.55  14.41  14.04  15.28  14.34  14.57  14.40  14.70  15.06  14.41  14.03  14.64
  13.45  13.43  13.68  13.77  14.55  14.29  13.93  13.01  12.78  13.88  13.14  12.62  12.42  13.04  13.99  13.12  13.32  13.90  14.21  14.52  14.09  14.04  13.60  13.98  15.44  14.78  14.26  13.91  14.55  14.41  14.04  15.28  14.34  14.57  14.40  14.70  15.06  14.41  14.03  14.64
  13.45  13.43  13.68  13.77  14.55  14.29  13.93  13.01  12.78  13.88  13.14  12.62  12.42  13.04  13.99  13.12  13.32  13.90  14.21  14.52  14.09  14.04  13.60  13.98  15.44  14.78  14.26  13.91  14.55  14.41  14.04  15.28  14.34  14.57  14.40  14.70  15.06  14.41  14.03  14.64
  13.45  13.43  13.68  13.77  14.55  14.29  13.93  13.01  12.78  13.88  13.14  12.62  12.42  13.04  13.99  13.12  13.32  13.90  14.21  14.52  14.09  14.04  13.60  13.98  15.44  14.78  14.26  13.91  14.55  14.41  14.04  15.28  14.34  14.57  14.40  14.70  15.06  14.41  14.03  14.64
  13.45  13.43  13.68  13.77  14.55  14.29  13.93  13.01  12.78  13.88  13.14  12.62  12.42  13.04  13.99  13.12  13.32  13.90  14.21  14.52  14.09  14.04  13.60  13.98  15.44  14.78  14.26  13.91  14.55  14.41  14.04  15.28  14.34  14.57  14.40  14.70  15.06  14.41  14.03  14.64
  13.45  13.43  13.68  13.77  14.55  14.29  13.93  13.01  12.78  13.88  13.14  12.62  12.42  13.04  13.99  13.12  13.32  13.90  14.21  14.52  14.09  14.04  13.60  13.98  15.44  14.78  14.26  13.91  14.55  14.41  14.04  15.28  14.34  14.57  14.40  14.70  15.06  14.41  14.03  14.64
  13.45  13.43  13.68  13.77  14.55  14.29  13.93  13.01  12.78  13.88  13.14  12.62  12.42  13.04  13.99  13.12  13.32  13.90  14.21  14.52  14.09  14.04  13.60  13.98  15.44  14.78  14.26  13.91  14.55  14.41  14.04  15.28  14.34  14.57  14.40  14.70  15.06  14.41  14.03  14.64
  13.45  13.43  13.68  13.77  14.55  14.29  13.93  13.01  12.78  13.88  13.14  12.62  12.42  13.04  13.99  13.12  13.32  13.90  14.21  14.52  14.09  14.04  13.60  13.98  15.44  14.78  14.26  13.91  14.55  14.41  14.04  15.28  14.34  14.57  14.40  14.70  15.06  14.41  14.03  14.64
  13.45  13.43  13.68  13.77  14.55  14.29  13.93  13.01  12.78  13.88  13.14  12.62  12.42  13.04  13.99  13.12  13.32  13.90  14.21  14.52  14.09  14.04  13.60  13.98  15.44  14.78  14.26  13.91  14.55  14.41  14.04  15.28  14.34  14.57  14.40  14.70  15.06  14.41  14.03  14.64
  13.45  13.43  13.68  13.77  14.55  14.29  13.93  13.01  12.78  13.88  13.14  12.62  12.42  13.04  13.99  13.12  13.32  13.90  14.21  14.52  14.09  14.04  13.60  13.98  15.44  14.78  14.26  13.91  14.55  14.41  14.04  15.28  14.34  14.57  14.40  14.70  15.06  14.41  14.03  14.64
  13.45  13.43  13.68  13.77  14.55  14.29  13.93  13.01  12.78  13.88  13.14  12.62  12.42  13.04  13.99  13.12  13.32  13.90  14.21  14.52  14.09  14.04  13.60  13.98  15.44  14.78  14.26  13.91  14.55  14.41  14.04  15.28  14.34  14.57  14.40  14.70  15.06  14.41  14.03  14.64
  13.45  13.43  13.68  13.77  14.55  14.29  13.93  13.01  12.78  13.88  13.14  12.62  12.42  13.04  13.99  13.12  13.32  13.90  14.21  14.52  14.09  14.04  13.60  13.98  15.44  14.78  14.26  13.91  14.55  14.41  14.04  15.28  14.34  14.57  14.40  14.70  15.06  14.41  14.03  14.64
  13.45  13.43  13.68  13.77  14.55  14.29  13.93  13.01  12.78  13.88  13.14  12.62  12.42  13.04  13.99  13.12  13.32  13.90  14.21  14.52  14.09  14.04  13.60  13.98  15.44  14.78  14.26  13.91  14.55  14.41  14.04  15.28  14.34  14.57  14.40  14.70  15.06  14.41  14.03  14.64
  13.45  13.43  13.68  13.77  14.55  14.29  13.93  13.01  12.78  13.88  13.14  12.62  12.42  13.04  13.99  13.12  13.32  13.90  14.21  14.52  14.09  14.04  13.60  13.98  15.44  14.78  14.26  13.91  14.55  14.41  14.04  15.28  14.34  14.57  14.40  14.70  15.06  14.41  14.03  14.64
  13.45  13.43  13.68  13.77  14.55  14.29  13.93  13.01  12.78  13.88  13.14  12.62  12.42  13.04  13.99  13.12  13.32  13.90  14.21  14.52  14.09  14.04  13.60  13.98  15.44  14.78  14.26  13.91  14.55  14.41  14.04  15.28  14.34  14.57  14.40  14.70  15.06  14.41  14.03  14.64
  13.45  13.43  13.68  13.77  14.55  14.29  13.93  13.01  12.78  13.88  13.14  12.62  12.42  13.04  13.99  13.12  13.32  13.90  14.21  14.52  14.09  14.04  13.60  13.98  15.44  14.78  14.26  13.91  14.55  14.41  14.04  15.28  14.34  14.57  14.40  14.70  15.06  14.41  14.03  14.64
  13.45  13.43  13.68  13.77  14.55  14.29  13.93  13.01  12.78  13.88  13.14  12.62  12.42  13.04  13.99  13.12  13.32  13.90  14.21  14.52  14.09  14.04  13.60  13.98  15.44  14.78  14.26  13.91  14.55  14.41  14.04  15.28  14.34  14.57  14.40  14.70  15.06  14.41  14.03  14.64
  13.45  13.43  13.68  13.77  14.55  14.29  13.93  13.01  12.78  13.88  13.14  12.62  12.42  13.04  13.99  13.12  13.32  13.90  14.21  14.52  14.09  14.04  13.60  13.98  15.44  14.78  14.26  13.91  14.55  14.41  14.04  15.28  14.34  14.57  14.40  14.70  15.06  14.41  14.03  14.64
  13.45  13.43  13.68  13.77  14.55  14.29  13.93  13.01  12.78  13.88  13.14  12.62  12.42  13.04  13.99  13.12  13.32  13.90  14.21  14.52  14.09  14.04  13.60  13.98  15.44  14.78  14.26  13.91  14.55  14.41  14.04  15.28  14.34  14.57  14.40  14.70  15.06  14.41  14.03  14.64
  13.45  13.43  13.68  13.77  14.55  14.29  13.93  13.01  12.78  13.88  13.14  12.62  12.42  13.04  13.99  13.12  13.32  13.90  14.21  14.52  14.09  14.04  13.60  13.98  15.44  14.78  14.26  13.91  14.55  14.41  14.04  15.28  14.34  14.57  14.40  14.70  15.06  14.41  14.03  14.64
  13.45  13.43  13.68  13.77  14.55  14.29  13.93  13.01  12.78  13.88  13.14  12.62  12.42  13.04  13.99  13.12  13.32  13.90  14.21  14.52  14.09  14.04  13.60  13.98  15.44  14.78  14.26  13.91  14.55  14.41  14.04  15.28  14.34  14.57  14.40  14.70  15.06  14.41  14.03  14.64
  13.45  13.43  13.68  13.77  14.55  14.29  13.93  13.01  12.78  13.88  13.14  12.62  12.42  13.04  13.99  13.12  13.32  13.90  14.21  14.52  14.09  14.04  13.60  13.98  15.44  14.78  14.26  13.91  14.55  14.41  14.04  15.28  14.34  14.57  14.40  14.70  15.06  14.41  14.03  14.64
  13.45  13.43  13.68  13.77  14.55  14.29  13.93  13.01  12.78  13.88  13.14  12.62  12.42  13.04  13.99  13.12  13.32  13.90  14.21  14.52  14.09  14.04  13.60  13.98  15.44  14.78  14.26  13.91  14.55  14.41  14.04  15.28  14.34  14.57  14.40  14.70  15.06  14.41  14.03  14.64
  13.45  13.43  13.68  13.77  14.55  14.29  13.93  13.01  12.78  13.88  13.14  12.62  12.42  13.04  13.99  13.12  13.32  13.90  14.21  14.52  14.09  14.04  13.60  13.98  15.44  14.78  14.26  13.91  14.55  14.41  14.04  15.28  14.34  14.57  14.40  14.70  15.06  14.41  14.03  14.64
  13.45  13.43  13.68  13.77  14.55  14.29  13.93  13.01  12.78  13.88  13.14  12.62  12.42  13.04  13.99  13.12  13.32  13.90  14.21  14.52  14.09  14.04  13.60  13.98  15.44  14.78  14.26  13.91  14.55  14.41  14.04  15.28  14.34  14.57  14.40  14.70  15.06  14.41  14.03  14.64
  13.45  13.43  13.68  13.77  14.55  14.29  13.93  13.01  12.78  13.88  13.14  12.62  12.42  13.04  13.99  13.12  13.32  13.90  14.21  14.52  14.09  14.04  13.60  13.98  15.44  14.78  14.26  13.91  14.55  14.41  14.04  15.28  14.34  14.57  14.40  14.70  15.06  14.41  14.03  14.64
