# Supplementary material for: Accounting for skill in trend, variability, and autocorrelation facilitates better multi-model projections: Application to the AMOC and temperature time series
Source: PLoS One. 2019 Apr 10;14(4):e0214535. doi: 10.1371/journal.pone.0214535 (PMC6457553; doi:10.1371/journal.pone.0214535)
Supplement: S2 File — (ZIP) [file pone.0214535.s002.zip › input/tosrcp85EastSeaosse/M9_2041_2060_pp_JFM_tosrcp85EastSeaosse_clim.txt]

  11.09  11.48  11.38  10.78  10.97  11.62  11.42  11.56  12.04  10.98  12.03  12.36  12.38  12.22  12.65  11.74  12.13  11.94  12.00  11.82
  11.09  11.48  11.38  10.78  10.97  11.62  11.42  11.56  12.04  10.98  12.03  12.36  12.38  12.22  12.65  11.74  12.13  11.94  12.00  11.82
  11.09  11.48  11.38  10.78  10.97  11.62  11.42  11.56  12.04  10.98  12.03  12.36  12.38  12.22  12.65  11.74  12.13  11.94  12.00  11.82
  11.09  11.48  11.38  10.78  10.97  11.62  11.42  11.56  12.04  10.98  12.03  12.36  12.38  12.22  12.65  11.74  12.13  11.94  12.00  11.82
  11.09  11.48  11.38  10.78  10.97  11.62  11.42  11.56  12.04  10.98  12.03  12.36  12.38  12.22  12.65  11.74  12.13  11.94  12.00  11.82
  11.09  11.48  11.38  10.78  10.97  11.62  11.42  11.56  12.04  10.98  12.03  12.36  12.38  12.22  12.65  11.74  12.13  11.94  12.00  11.82
  11.09  11.48  11.38  10.78  10.97  11.62  11.42  11.56  12.04  10.98  12.03  12.36  12.38  12.22  12.65  11.74  12.13  11.94  12.00  11.82
  11.09  11.48  11.38  10.78  10.97  11.62  11.42  11.56  12.04  10.98  12.03  12.36  12.38  12.22  12.65  11.74  12.13  11.94  12.00  11.82
  11.09  11.48  11.38  10.78  10.97  11.62  11.42  11.56  12.04  10.98  12.03  12.36  12.38  12.22  12.65  11.74  12.13  11.94  12.00  11.82
  11.09  11.48  11.38  10.78  10.97  11.62  11.42  11.56  12.04  10.98  12.03  12.36  12.38  12.22  12.65  11.74  12.13  11.94  12.00  11.82
  11.09  11.48  11.38  10.78  10.97  11.62  11.42  11.56  12.04  10.98  12.03  12.36  12.38  12.22  12.65  11.74  12.13  11.94  12.00  11.82
  11.09  11.48  11.38  10.78  10.97  11.62  11.42  11.56  12.04  10.98  12.03  12.36  12.38  12.22  12.65  11.74  12.13  11.94  12.00  11.82
  11.09  11.48  11.38  10.78  10.97  11.62  11.42  11.56  12.04  10.98  12.03  12.36  12.38  12.22  12.65  11.74  12.13  11.94  12.00  11.82
  11.09  11.48  11.38  10.78  10.97  11.62  11.42  11.56  12.04  10.98  12.03  12.36  12.38  12.22  12.65  11.74  12.13  11.94  12.00  11.82
  11.09  11.48  11.38  10.78  10.97  11.62  11.42  11.56  12.04  10.98  12.03  12.36  12.38  12.22  12.65  11.74  12.13  11.94  12.00  11.82
  11.09  11.48  11.38  10.78  10.97  11.62  11.42  11.56  12.04  10.98  12.03  12.36  12.38  12.22  12.65  11.74  12.13  11.94  12.00  11.82
  11.09  11.48  11.38  10.78  10.97  11.62  11.42  11.56  12.04  10.98  12.03  12.36  12.38  12.22  12.65  11.74  12.13  11.94  12.00  11.82
  11.09  11.48  11.38  10.78  10.97  11.62  11.42  11.56  12.04  10.98  12.03  12.36  12.38  12.22  12.65  11.74  12.13  11.94  12.00  11.82
  11.09  11.48  11.38  10.78  10.97  11.62  11.42  11.56  12.04  10.98  12.03  12.36  12.38  12.22  12.65  11.74  12.13  11.94  12.00  11.82
  11.09  11.48  11.38  10.78  10.97  11.62  11.42  11.56  12.04  10.98  12.03  12.36  12.38  12.22  12.65  11.74  12.13  11.94  12.00  11.82
  11.09  11.48  11.38  10.78  10.97  11.62  11.42  11.56  12.04  10.98  12.03  12.36  12.38  12.22  12.65  11.74  12.13  11.94  12.00  11.82
  11.09  11.48  11.38  10.78  10.97  11.62  11.42  11.56  12.04  10.98  12.03  12.36  12.38  12.22  12.65  11.74  12.13  11.94  12.00  11.82
  11.09  11.48  11.38  10.78  10.97  11.62  11.42  11.56  12.04  10.98  12.03  12.36  12.38  12.22  12.65  11.74  12.13  11.94  12.00  11.82
  11.09  11.48  11.38  10.78  10.97  11.62  11.42  11.56  12.04  10.98  12.03  12.36  12.38  12.22  12.65  11.74  12.13  11.94  12.00  11.82
  11.09  11.48  11.38  10.78  10.97  11.62  11.42  11.56  12.04  10.98  12.03  12.36  12.38  12.22  12.65  11.74  12.13  11.94  12.00  11.82
  11.09  11.48  11.38  10.78  10.97  11.62  11.42  11.56  12.04  10.98  12.03  12.36  12.38  12.22  12.65  11.74  12.13  11.94  12.00  11.82
