# Supplementary material for: Accounting for skill in trend, variability, and autocorrelation facilitates better multi-model projections: Application to the AMOC and temperature time series
Source: PLoS One. 2019 Apr 10;14(4):e0214535. doi: 10.1371/journal.pone.0214535 (PMC6457553; doi:10.1371/journal.pone.0214535)
Supplement: S2 File — (ZIP) [file pone.0214535.s002.zip › input/tosrcp85EastSeaosse/M19_2061_2100_pp_JFM_tosrcp85EastSeaosse_clim.txt]

  12.40  12.39  12.09  11.76  11.85  12.13  13.03  12.24  11.20  11.78  12.61  12.72  12.79  12.64  12.42  12.01  12.46  11.81  12.53  12.74  13.36  12.97  12.66  12.47  13.46  12.39  12.44  11.99  11.92  13.15  12.71  13.90  13.34  13.87  13.58  13.39  14.35  13.72  12.67  13.63
  12.40  12.39  12.09  11.76  11.85  12.13  13.03  12.24  11.20  11.78  12.61  12.72  12.79  12.64  12.42  12.01  12.46  11.81  12.53  12.74  13.36  12.97  12.66  12.47  13.46  12.39  12.44  11.99  11.92  13.15  12.71  13.90  13.34  13.87  13.58  13.39  14.35  13.72  12.67  13.63
  12.40  12.39  12.09  11.76  11.85  12.13  13.03  12.24  11.20  11.78  12.61  12.72  12.79  12.64  12.42  12.01  12.46  11.81  12.53  12.74  13.36  12.97  12.66  12.47  13.46  12.39  12.44  11.99  11.92  13.15  12.71  13.90  13.34  13.87  13.58  13.39  14.35  13.72  12.67  13.63
  12.40  12.39  12.09  11.76  11.85  12.13  13.03  12.24  11.20  11.78  12.61  12.72  12.79  12.64  12.42  12.01  12.46  11.81  12.53  12.74  13.36  12.97  12.66  12.47  13.46  12.39  12.44  11.99  11.92  13.15  12.71  13.90  13.34  13.87  13.58  13.39  14.35  13.72  12.67  13.63
  12.40  12.39  12.09  11.76  11.85  12.13  13.03  12.24  11.20  11.78  12.61  12.72  12.79  12.64  12.42  12.01  12.46  11.81  12.53  12.74  13.36  12.97  12.66  12.47  13.46  12.39  12.44  11.99  11.92  13.15  12.71  13.90  13.34  13.87  13.58  13.39  14.35  13.72  12.67  13.63
  12.40  12.39  12.09  11.76  11.85  12.13  13.03  12.24  11.20  11.78  12.61  12.72  12.79  12.64  12.42  12.01  12.46  11.81  12.53  12.74  13.36  12.97  12.66  12.47  13.46  12.39  12.44  11.99  11.92  13.15  12.71  13.90  13.34  13.87  13.58  13.39  14.35  13.72  12.67  13.63
  12.40  12.39  12.09  11.76  11.85  12.13  13.03  12.24  11.20  11.78  12.61  12.72  12.79  12.64  12.42  12.01  12.46  11.81  12.53  12.74  13.36  12.97  12.66  12.47  13.46  12.39  12.44  11.99  11.92  13.15  12.71  13.90  13.34  13.87  13.58  13.39  14.35  13.72  12.67  13.63
  12.40  12.39  12.09  11.76  11.85  12.13  13.03  12.24  11.20  11.78  12.61  12.72  12.79  12.64  12.42  12.01  12.46  11.81  12.53  12.74  13.36  12.97  12.66  12.47  13.46  12.39  12.44  11.99  11.92  13.15  12.71  13.90  13.34  13.87  13.58  13.39  14.35  13.72  12.67  13.63
  12.40  12.39  12.09  11.76  11.85  12.13  13.03  12.24  11.20  11.78  12.61  12.72  12.79  12.64  12.42  12.01  12.46  11.81  12.53  12.74  13.36  12.97  12.66  12.47  13.46  12.39  12.44  11.99  11.92  13.15  12.71  13.90  13.34  13.87  13.58  13.39  14.35  13.72  12.67  13.63
  12.40  12.39  12.09  11.76  11.85  12.13  13.03  12.24  11.20  11.78  12.61  12.72  12.79  12.64  12.42  12.01  12.46  11.81  12.53  12.74  13.36  12.97  12.66  12.47  13.46  12.39  12.44  11.99  11.92  13.15  12.71  13.90  13.34  13.87  13.58  13.39  14.35  13.72  12.67  13.63
  12.40  12.39  12.09  11.76  11.85  12.13  13.03  12.24  11.20  11.78  12.61  12.72  12.79  12.64  12.42  12.01  12.46  11.81  12.53  12.74  13.36  12.97  12.66  12.47  13.46  12.39  12.44  11.99  11.92  13.15  12.71  13.90  13.34  13.87  13.58  13.39  14.35  13.72  12.67  13.63
  12.40  12.39  12.09  11.76  11.85  12.13  13.03  12.24  11.20  11.78  12.61  12.72  12.79  12.64  12.42  12.01  12.46  11.81  12.53  12.74  13.36  12.97  12.66  12.47  13.46  12.39  12.44  11.99  11.92  13.15  12.71  13.90  13.34  13.87  13.58  13.39  14.35  13.72  12.67  13.63
  12.40  12.39  12.09  11.76  11.85  12.13  13.03  12.24  11.20  11.78  12.61  12.72  12.79  12.64  12.42  12.01  12.46  11.81  12.53  12.74  13.36  12.97  12.66  12.47  13.46  12.39  12.44  11.99  11.92  13.15  12.71  13.90  13.34  13.87  13.58  13.39  14.35  13.72  12.67  13.63
  12.40  12.39  12.09  11.76  11.85  12.13  13.03  12.24  11.20  11.78  12.61  12.72  12.79  12.64  12.42  12.01  12.46  11.81  12.53  12.74  13.36  12.97  12.66  12.47  13.46  12.39  12.44  11.99  11.92  13.15  12.71  13.90  13.34  13.87  13.58  13.39  14.35  13.72  12.67  13.63
  12.40  12.39  12.09  11.76  11.85  12.13  13.03  12.24  11.20  11.78  12.61  12.72  12.79  12.64  12.42  12.01  12.46  11.81  12.53  12.74  13.36  12.97  12.66  12.47  13.46  12.39  12.44  11.99  11.92  13.15  12.71  13.90  13.34  13.87  13.58  13.39  14.35  13.72  12.67  13.63
  12.40  12.39  12.09  11.76  11.85  12.13  13.03  12.24  11.20  11.78  12.61  12.72  12.79  12.64  12.42  12.01  12.46  11.81  12.53  12.74  13.36  12.97  12.66  12.47  13.46  12.39  12.44  11.99  11.92  13.15  12.71  13.90  13.34  13.87  13.58  13.39  14.35  13.72  12.67  13.63
  12.40  12.39  12.09  11.76  11.85  12.13  13.03  12.24  11.20  11.78  12.61  12.72  12.79  12.64  12.42  12.01  12.46  11.81  12.53  12.74  13.36  12.97  12.66  12.47  13.46  12.39  12.44  11.99  11.92  13.15  12.71  13.90  13.34  13.87  13.58  13.39  14.35  13.72  12.67  13.63
  12.40  12.39  12.09  11.76  11.85  12.13  13.03  12.24  11.20  11.78  12.61  12.72  12.79  12.64  12.42  12.01  12.46  11.81  12.53  12.74  13.36  12.97  12.66  12.47  13.46  12.39  12.44  11.99  11.92  13.15  12.71  13.90  13.34  13.87  13.58  13.39  14.35  13.72  12.67  13.63
  12.40  12.39  12.09  11.76  11.85  12.13  13.03  12.24  11.20  11.78  12.61  12.72  12.79  12.64  12.42  12.01  12.46  11.81  12.53  12.74  13.36  12.97  12.66  12.47  13.46  12.39  12.44  11.99  11.92  13.15  12.71  13.90  13.34  13.87  13.58  13.39  14.35  13.72  12.67  13.63
  12.40  12.39  12.09  11.76  11.85  12.13  13.03  12.24  11.20  11.78  12.61  12.72  12.79  12.64  12.42  12.01  12.46  11.81  12.53  12.74  13.36  12.97  12.66  12.47  13.46  12.39  12.44  11.99  11.92  13.15  12.71  13.90  13.34  13.87  13.58  13.39  14.35  13.72  12.67  13.63
  12.40  12.39  12.09  11.76  11.85  12.13  13.03  12.24  11.20  11.78  12.61  12.72  12.79  12.64  12.42  12.01  12.46  11.81  12.53  12.74  13.36  12.97  12.66  12.47  13.46  12.39  12.44  11.99  11.92  13.15  12.71  13.90  13.34  13.87  13.58  13.39  14.35  13.72  12.67  13.63
  12.40  12.39  12.09  11.76  11.85  12.13  13.03  12.24  11.20  11.78  12.61  12.72  12.79  12.64  12.42  12.01  12.46  11.81  12.53  12.74  13.36  12.97  12.66  12.47  13.46  12.39  12.44  11.99  11.92  13.15  12.71  13.90  13.34  13.87  13.58  13.39  14.35  13.72  12.67  13.63
  12.40  12.39  12.09  11.76  11.85  12.13  13.03  12.24  11.20  11.78  12.61  12.72  12.79  12.64  12.42  12.01  12.46  11.81  12.53  12.74  13.36  12.97  12.66  12.47  13.46  12.39  12.44  11.99  11.92  13.15  12.71  13.90  13.34  13.87  13.58  13.39  14.35  13.72  12.67  13.63
  12.40  12.39  12.09  11.76  11.85  12.13  13.03  12.24  11.20  11.78  12.61  12.72  12.79  12.64  12.42  12.01  12.46  11.81  12.53  12.74  13.36  12.97  12.66  12.47  13.46  12.39  12.44  11.99  11.92  13.15  12.71  13.90  13.34  13.87  13.58  13.39  14.35  13.72  12.67  13.63
  12.40  12.39  12.09  11.76  11.85  12.13  13.03  12.24  11.20  11.78  12.61  12.72  12.79  12.64  12.42  12.01  12.46  11.81  12.53  12.74  13.36  12.97  12.66  12.47  13.46  12.39  12.44  11.99  11.92  13.15  12.71  13.90  13.34  13.87  13.58  13.39  14.35  13.72  12.67  13.63
  12.40  12.39  12.09  11.76  11.85  12.13  13.03  12.24  11.20  11.78  12.61  12.72  12.79  12.64  12.42  12.01  12.46  11.81  12.53  12.74  13.36  12.97  12.66  12.47  13.46  12.39  12.44  11.99  11.92  13.15  12.71  13.90  13.34  13.87  13.58  13.39  14.35  13.72  12.67  13.63
