# Supplementary material for: Accounting for skill in trend, variability, and autocorrelation facilitates better multi-model projections: Application to the AMOC and temperature time series
Source: PLoS One. 2019 Apr 10;14(4):e0214535. doi: 10.1371/journal.pone.0214535 (PMC6457553; doi:10.1371/journal.pone.0214535)
Supplement: S2 File — (ZIP) [file pone.0214535.s002.zip › input/tosrcp85EastSeaosse/M5_2041_2060_pp_JFM_tosrcp85EastSeaosse_clim.txt]

  13.99  14.36  14.79  14.29  13.84  14.01  13.47  13.68  13.71  14.43  14.82  15.42  14.78  13.42  13.35  14.24  15.19  15.33  14.86  14.46
  13.99  14.36  14.79  14.29  13.84  14.01  13.47  13.68  13.71  14.43  14.82  15.42  14.78  13.42  13.35  14.24  15.19  15.33  14.86  14.46
  13.99  14.36  14.79  14.29  13.84  14.01  13.47  13.68  13.71  14.43  14.82  15.42  14.78  13.42  13.35  14.24  15.19  15.33  14.86  14.46
  13.99  14.36  14.79  14.29  13.84  14.01  13.47  13.68  13.71  14.43  14.82  15.42  14.78  13.42  13.35  14.24  15.19  15.33  14.86  14.46
  13.99  14.36  14.79  14.29  13.84  14.01  13.47  13.68  13.71  14.43  14.82  15.42  14.78  13.42  13.35  14.24  15.19  15.33  14.86  14.46
  13.99  14.36  14.79  14.29  13.84  14.01  13.47  13.68  13.71  14.43  14.82  15.42  14.78  13.42  13.35  14.24  15.19  15.33  14.86  14.46
  13.99  14.36  14.79  14.29  13.84  14.01  13.47  13.68  13.71  14.43  14.82  15.42  14.78  13.42  13.35  14.24  15.19  15.33  14.86  14.46
  13.99  14.36  14.79  14.29  13.84  14.01  13.47  13.68  13.71  14.43  14.82  15.42  14.78  13.42  13.35  14.24  15.19  15.33  14.86  14.46
  13.99  14.36  14.79  14.29  13.84  14.01  13.47  13.68  13.71  14.43  14.82  15.42  14.78  13.42  13.35  14.24  15.19  15.33  14.86  14.46
  13.99  14.36  14.79  14.29  13.84  14.01  13.47  13.68  13.71  14.43  14.82  15.42  14.78  13.42  13.35  14.24  15.19  15.33  14.86  14.46
  13.99  14.36  14.79  14.29  13.84  14.01  13.47  13.68  13.71  14.43  14.82  15.42  14.78  13.42  13.35  14.24  15.19  15.33  14.86  14.46
  13.99  14.36  14.79  14.29  13.84  14.01  13.47  13.68  13.71  14.43  14.82  15.42  14.78  13.42  13.35  14.24  15.19  15.33  14.86  14.46
  13.99  14.36  14.79  14.29  13.84  14.01  13.47  13.68  13.71  14.43  14.82  15.42  14.78  13.42  13.35  14.24  15.19  15.33  14.86  14.46
  13.99  14.36  14.79  14.29  13.84  14.01  13.47  13.68  13.71  14.43  14.82  15.42  14.78  13.42  13.35  14.24  15.19  15.33  14.86  14.46
  13.99  14.36  14.79  14.29  13.84  14.01  13.47  13.68  13.71  14.43  14.82  15.42  14.78  13.42  13.35  14.24  15.19  15.33  14.86  14.46
  13.99  14.36  14.79  14.29  13.84  14.01  13.47  13.68  13.71  14.43  14.82  15.42  14.78  13.42  13.35  14.24  15.19  15.33  14.86  14.46
  13.99  14.36  14.79  14.29  13.84  14.01  13.47  13.68  13.71  14.43  14.82  15.42  14.78  13.42  13.35  14.24  15.19  15.33  14.86  14.46
  13.99  14.36  14.79  14.29  13.84  14.01  13.47  13.68  13.71  14.43  14.82  15.42  14.78  13.42  13.35  14.24  15.19  15.33  14.86  14.46
  13.99  14.36  14.79  14.29  13.84  14.01  13.47  13.68  13.71  14.43  14.82  15.42  14.78  13.42  13.35  14.24  15.19  15.33  14.86  14.46
  13.99  14.36  14.79  14.29  13.84  14.01  13.47  13.68  13.71  14.43  14.82  15.42  14.78  13.42  13.35  14.24  15.19  15.33  14.86  14.46
  13.99  14.36  14.79  14.29  13.84  14.01  13.47  13.68  13.71  14.43  14.82  15.42  14.78  13.42  13.35  14.24  15.19  15.33  14.86  14.46
  13.99  14.36  14.79  14.29  13.84  14.01  13.47  13.68  13.71  14.43  14.82  15.42  14.78  13.42  13.35  14.24  15.19  15.33  14.86  14.46
  13.99  14.36  14.79  14.29  13.84  14.01  13.47  13.68  13.71  14.43  14.82  15.42  14.78  13.42  13.35  14.24  15.19  15.33  14.86  14.46
  13.99  14.36  14.79  14.29  13.84  14.01  13.47  13.68  13.71  14.43  14.82  15.42  14.78  13.42  13.35  14.24  15.19  15.33  14.86  14.46
  13.99  14.36  14.79  14.29  13.84  14.01  13.47  13.68  13.71  14.43  14.82  15.42  14.78  13.42  13.35  14.24  15.19  15.33  14.86  14.46
  13.99  14.36  14.79  14.29  13.84  14.01  13.47  13.68  13.71  14.43  14.82  15.42  14.78  13.42  13.35  14.24  15.19  15.33  14.86  14.46
