# Supplementary material for: Accounting for skill in trend, variability, and autocorrelation facilitates better multi-model projections: Application to the AMOC and temperature time series
Source: PLoS One. 2019 Apr 10;14(4):e0214535. doi: 10.1371/journal.pone.0214535 (PMC6457553; doi:10.1371/journal.pone.0214535)
Supplement: S2 File — (ZIP) [file pone.0214535.s002.zip › input/tosrcp85EastSeaosse/M15_2061_2100_pp_JFM_tosrcp85EastSeaosse_clim.txt]

   7.76   9.13   8.50   8.48   8.88   9.24   9.27   9.02   8.96   9.85   9.51   9.26   9.93  10.25   9.53   9.11   8.92  10.28   9.07   7.50   8.48   8.68   8.06   8.89   8.95   9.77   9.67   9.19   8.85   9.99  10.04   9.05   9.20   9.70   9.85   9.91   9.90  10.48   9.87  10.27
   7.76   9.13   8.50   8.48   8.88   9.24   9.27   9.02   8.96   9.85   9.51   9.26   9.93  10.25   9.53   9.11   8.92  10.28   9.07   7.50   8.48   8.68   8.06   8.89   8.95   9.77   9.67   9.19   8.85   9.99  10.04   9.05   9.20   9.70   9.85   9.91   9.90  10.48   9.87  10.27
   7.76   9.13   8.50   8.48   8.88   9.24   9.27   9.02   8.96   9.85   9.51   9.26   9.93  10.25   9.53   9.11   8.92  10.28   9.07   7.50   8.48   8.68   8.06   8.89   8.95   9.77   9.67   9.19   8.85   9.99  10.04   9.05   9.20   9.70   9.85   9.91   9.90  10.48   9.87  10.27
   7.76   9.13   8.50   8.48   8.88   9.24   9.27   9.02   8.96   9.85   9.51   9.26   9.93  10.25   9.53   9.11   8.92  10.28   9.07   7.50   8.48   8.68   8.06   8.89   8.95   9.77   9.67   9.19   8.85   9.99  10.04   9.05   9.20   9.70   9.85   9.91   9.90  10.48   9.87  10.27
   7.76   9.13   8.50   8.48   8.88   9.24   9.27   9.02   8.96   9.85   9.51   9.26   9.93  10.25   9.53   9.11   8.92  10.28   9.07   7.50   8.48   8.68   8.06   8.89   8.95   9.77   9.67   9.19   8.85   9.99  10.04   9.05   9.20   9.70   9.85   9.91   9.90  10.48   9.87  10.27
   7.76   9.13   8.50   8.48   8.88   9.24   9.27   9.02   8.96   9.85   9.51   9.26   9.93  10.25   9.53   9.11   8.92  10.28   9.07   7.50   8.48   8.68   8.06   8.89   8.95   9.77   9.67   9.19   8.85   9.99  10.04   9.05   9.20   9.70   9.85   9.91   9.90  10.48   9.87  10.27
   7.76   9.13   8.50   8.48   8.88   9.24   9.27   9.02   8.96   9.85   9.51   9.26   9.93  10.25   9.53   9.11   8.92  10.28   9.07   7.50   8.48   8.68   8.06   8.89   8.95   9.77   9.67   9.19   8.85   9.99  10.04   9.05   9.20   9.70   9.85   9.91   9.90  10.48   9.87  10.27
   7.76   9.13   8.50   8.48   8.88   9.24   9.27   9.02   8.96   9.85   9.51   9.26   9.93  10.25   9.53   9.11   8.92  10.28   9.07   7.50   8.48   8.68   8.06   8.89   8.95   9.77   9.67   9.19   8.85   9.99  10.04   9.05   9.20   9.70   9.85   9.91   9.90  10.48   9.87  10.27
   7.76   9.13   8.50   8.48   8.88   9.24   9.27   9.02   8.96   9.85   9.51   9.26   9.93  10.25   9.53   9.11   8.92  10.28   9.07   7.50   8.48   8.68   8.06   8.89   8.95   9.77   9.67   9.19   8.85   9.99  10.04   9.05   9.20   9.70   9.85   9.91   9.90  10.48   9.87  10.27
   7.76   9.13   8.50   8.48   8.88   9.24   9.27   9.02   8.96   9.85   9.51   9.26   9.93  10.25   9.53   9.11   8.92  10.28   9.07   7.50   8.48   8.68   8.06   8.89   8.95   9.77   9.67   9.19   8.85   9.99  10.04   9.05   9.20   9.70   9.85   9.91   9.90  10.48   9.87  10.27
   7.76   9.13   8.50   8.48   8.88   9.24   9.27   9.02   8.96   9.85   9.51   9.26   9.93  10.25   9.53   9.11   8.92  10.28   9.07   7.50   8.48   8.68   8.06   8.89   8.95   9.77   9.67   9.19   8.85   9.99  10.04   9.05   9.20   9.70   9.85   9.91   9.90  10.48   9.87  10.27
   7.76   9.13   8.50   8.48   8.88   9.24   9.27   9.02   8.96   9.85   9.51   9.26   9.93  10.25   9.53   9.11   8.92  10.28   9.07   7.50   8.48   8.68   8.06   8.89   8.95   9.77   9.67   9.19   8.85   9.99  10.04   9.05   9.20   9.70   9.85   9.91   9.90  10.48   9.87  10.27
   7.76   9.13   8.50   8.48   8.88   9.24   9.27   9.02   8.96   9.85   9.51   9.26   9.93  10.25   9.53   9.11   8.92  10.28   9.07   7.50   8.48   8.68   8.06   8.89   8.95   9.77   9.67   9.19   8.85   9.99  10.04   9.05   9.20   9.70   9.85   9.91   9.90  10.48   9.87  10.27
   7.76   9.13   8.50   8.48   8.88   9.24   9.27   9.02   8.96   9.85   9.51   9.26   9.93  10.25   9.53   9.11   8.92  10.28   9.07   7.50   8.48   8.68   8.06   8.89   8.95   9.77   9.67   9.19   8.85   9.99  10.04   9.05   9.20   9.70   9.85   9.91   9.90  10.48   9.87  10.27
   7.76   9.13   8.50   8.48   8.88   9.24   9.27   9.02   8.96   9.85   9.51   9.26   9.93  10.25   9.53   9.11   8.92  10.28   9.07   7.50   8.48   8.68   8.06   8.89   8.95   9.77   9.67   9.19   8.85   9.99  10.04   9.05   9.20   9.70   9.85   9.91   9.90  10.48   9.87  10.27
   7.76   9.13   8.50   8.48   8.88   9.24   9.27   9.02   8.96   9.85   9.51   9.26   9.93  10.25   9.53   9.11   8.92  10.28   9.07   7.50   8.48   8.68   8.06   8.89   8.95   9.77   9.67   9.19   8.85   9.99  10.04   9.05   9.20   9.70   9.85   9.91   9.90  10.48   9.87  10.27
   7.76   9.13   8.50   8.48   8.88   9.24   9.27   9.02   8.96   9.85   9.51   9.26   9.93  10.25   9.53   9.11   8.92  10.28   9.07   7.50   8.48   8.68   8.06   8.89   8.95   9.77   9.67   9.19   8.85   9.99  10.04   9.05   9.20   9.70   9.85   9.91   9.90  10.48   9.87  10.27
   7.76   9.13   8.50   8.48   8.88   9.24   9.27   9.02   8.96   9.85   9.51   9.26   9.93  10.25   9.53   9.11   8.92  10.28   9.07   7.50   8.48   8.68   8.06   8.89   8.95   9.77   9.67   9.19   8.85   9.99  10.04   9.05   9.20   9.70   9.85   9.91   9.90  10.48   9.87  10.27
   7.76   9.13   8.50   8.48   8.88   9.24   9.27   9.02   8.96   9.85   9.51   9.26   9.93  10.25   9.53   9.11   8.92  10.28   9.07   7.50   8.48   8.68   8.06   8.89   8.95   9.77   9.67   9.19   8.85   9.99  10.04   9.05   9.20   9.70   9.85   9.91   9.90  10.48   9.87  10.27
   7.76   9.13   8.50   8.48   8.88   9.24   9.27   9.02   8.96   9.85   9.51   9.26   9.93  10.25   9.53   9.11   8.92  10.28   9.07   7.50   8.48   8.68   8.06   8.89   8.95   9.77   9.67   9.19   8.85   9.99  10.04   9.05   9.20   9.70   9.85   9.91   9.90  10.48   9.87  10.27
   7.76   9.13   8.50   8.48   8.88   9.24   9.27   9.02   8.96   9.85   9.51   9.26   9.93  10.25   9.53   9.11   8.92  10.28   9.07   7.50   8.48   8.68   8.06   8.89   8.95   9.77   9.67   9.19   8.85   9.99  10.04   9.05   9.20   9.70   9.85   9.91   9.90  10.48   9.87  10.27
   7.76   9.13   8.50   8.48   8.88   9.24   9.27   9.02   8.96   9.85   9.51   9.26   9.93  10.25   9.53   9.11   8.92  10.28   9.07   7.50   8.48   8.68   8.06   8.89   8.95   9.77   9.67   9.19   8.85   9.99  10.04   9.05   9.20   9.70   9.85   9.91   9.90  10.48   9.87  10.27
   7.76   9.13   8.50   8.48   8.88   9.24   9.27   9.02   8.96   9.85   9.51   9.26   9.93  10.25   9.53   9.11   8.92  10.28   9.07   7.50   8.48   8.68   8.06   8.89   8.95   9.77   9.67   9.19   8.85   9.99  10.04   9.05   9.20   9.70   9.85   9.91   9.90  10.48   9.87  10.27
   7.76   9.13   8.50   8.48   8.88   9.24   9.27   9.02   8.96   9.85   9.51   9.26   9.93  10.25   9.53   9.11   8.92  10.28   9.07   7.50   8.48   8.68   8.06   8.89   8.95   9.77   9.67   9.19   8.85   9.99  10.04   9.05   9.20   9.70   9.85   9.91   9.90  10.48   9.87  10.27
   7.76   9.13   8.50   8.48   8.88   9.24   9.27   9.02   8.96   9.85   9.51   9.26   9.93  10.25   9.53   9.11   8.92  10.28   9.07   7.50   8.48   8.68   8.06   8.89   8.95   9.77   9.67   9.19   8.85   9.99  10.04   9.05   9.20   9.70   9.85   9.91   9.90  10.48   9.87  10.27
   7.76   9.13   8.50   8.48   8.88   9.24   9.27   9.02   8.96   9.85   9.51   9.26   9.93  10.25   9.53   9.11   8.92  10.28   9.07   7.50   8.48   8.68   8.06   8.89   8.95   9.77   9.67   9.19   8.85   9.99  10.04   9.05   9.20   9.70   9.85   9.91   9.90  10.48   9.87  10.27
