# Supplementary material for: Accounting for skill in trend, variability, and autocorrelation facilitates better multi-model projections: Application to the AMOC and temperature time series
Source: PLoS One. 2019 Apr 10;14(4):e0214535. doi: 10.1371/journal.pone.0214535 (PMC6457553; doi:10.1371/journal.pone.0214535)
Supplement: S2 File — (ZIP) [file pone.0214535.s002.zip › input/tosrcp85EastSeaosse/M24_2041_2060_pp_JFM_tosrcp85EastSeaosse_clim.txt]

  10.44  10.32  10.18   9.98   9.44  10.10  10.45  11.09  10.43  10.25  10.36  10.12  10.98  11.28  11.24  11.70  11.10  10.77  11.22  11.04
  10.44  10.32  10.18   9.98   9.44  10.10  10.45  11.09  10.43  10.25  10.36  10.12  10.98  11.28  11.24  11.70  11.10  10.77  11.22  11.04
  10.44  10.32  10.18   9.98   9.44  10.10  10.45  11.09  10.43  10.25  10.36  10.12  10.98  11.28  11.24  11.70  11.10  10.77  11.22  11.04
  10.44  10.32  10.18   9.98   9.44  10.10  10.45  11.09  10.43  10.25  10.36  10.12  10.98  11.28  11.24  11.70  11.10  10.77  11.22  11.04
  10.44  10.32  10.18   9.98   9.44  10.10  10.45  11.09  10.43  10.25  10.36  10.12  10.98  11.28  11.24  11.70  11.10  10.77  11.22  11.04
  10.44  10.32  10.18   9.98   9.44  10.10  10.45  11.09  10.43  10.25  10.36  10.12  10.98  11.28  11.24  11.70  11.10  10.77  11.22  11.04
  10.44  10.32  10.18   9.98   9.44  10.10  10.45  11.09  10.43  10.25  10.36  10.12  10.98  11.28  11.24  11.70  11.10  10.77  11.22  11.04
  10.44  10.32  10.18   9.98   9.44  10.10  10.45  11.09  10.43  10.25  10.36  10.12  10.98  11.28  11.24  11.70  11.10  10.77  11.22  11.04
  10.44  10.32  10.18   9.98   9.44  10.10  10.45  11.09  10.43  10.25  10.36  10.12  10.98  11.28  11.24  11.70  11.10  10.77  11.22  11.04
  10.44  10.32  10.18   9.98   9.44  10.10  10.45  11.09  10.43  10.25  10.36  10.12  10.98  11.28  11.24  11.70  11.10  10.77  11.22  11.04
  10.44  10.32  10.18   9.98   9.44  10.10  10.45  11.09  10.43  10.25  10.36  10.12  10.98  11.28  11.24  11.70  11.10  10.77  11.22  11.04
  10.44  10.32  10.18   9.98   9.44  10.10  10.45  11.09  10.43  10.25  10.36  10.12  10.98  11.28  11.24  11.70  11.10  10.77  11.22  11.04
  10.44  10.32  10.18   9.98   9.44  10.10  10.45  11.09  10.43  10.25  10.36  10.12  10.98  11.28  11.24  11.70  11.10  10.77  11.22  11.04
  10.44  10.32  10.18   9.98   9.44  10.10  10.45  11.09  10.43  10.25  10.36  10.12  10.98  11.28  11.24  11.70  11.10  10.77  11.22  11.04
  10.44  10.32  10.18   9.98   9.44  10.10  10.45  11.09  10.43  10.25  10.36  10.12  10.98  11.28  11.24  11.70  11.10  10.77  11.22  11.04
  10.44  10.32  10.18   9.98   9.44  10.10  10.45  11.09  10.43  10.25  10.36  10.12  10.98  11.28  11.24  11.70  11.10  10.77  11.22  11.04
  10.44  10.32  10.18   9.98   9.44  10.10  10.45  11.09  10.43  10.25  10.36  10.12  10.98  11.28  11.24  11.70  11.10  10.77  11.22  11.04
  10.44  10.32  10.18   9.98   9.44  10.10  10.45  11.09  10.43  10.25  10.36  10.12  10.98  11.28  11.24  11.70  11.10  10.77  11.22  11.04
  10.44  10.32  10.18   9.98   9.44  10.10  10.45  11.09  10.43  10.25  10.36  10.12  10.98  11.28  11.24  11.70  11.10  10.77  11.22  11.04
  10.44  10.32  10.18   9.98   9.44  10.10  10.45  11.09  10.43  10.25  10.36  10.12  10.98  11.28  11.24  11.70  11.10  10.77  11.22  11.04
  10.44  10.32  10.18   9.98   9.44  10.10  10.45  11.09  10.43  10.25  10.36  10.12  10.98  11.28  11.24  11.70  11.10  10.77  11.22  11.04
  10.44  10.32  10.18   9.98   9.44  10.10  10.45  11.09  10.43  10.25  10.36  10.12  10.98  11.28  11.24  11.70  11.10  10.77  11.22  11.04
  10.44  10.32  10.18   9.98   9.44  10.10  10.45  11.09  10.43  10.25  10.36  10.12  10.98  11.28  11.24  11.70  11.10  10.77  11.22  11.04
  10.44  10.32  10.18   9.98   9.44  10.10  10.45  11.09  10.43  10.25  10.36  10.12  10.98  11.28  11.24  11.70  11.10  10.77  11.22  11.04
  10.44  10.32  10.18   9.98   9.44  10.10  10.45  11.09  10.43  10.25  10.36  10.12  10.98  11.28  11.24  11.70  11.10  10.77  11.22  11.04
  10.44  10.32  10.18   9.98   9.44  10.10  10.45  11.09  10.43  10.25  10.36  10.12  10.98  11.28  11.24  11.70  11.10  10.77  11.22  11.04
