# Supplementary material for: Accounting for skill in trend, variability, and autocorrelation facilitates better multi-model projections: Application to the AMOC and temperature time series
Source: PLoS One. 2019 Apr 10;14(4):e0214535. doi: 10.1371/journal.pone.0214535 (PMC6457553; doi:10.1371/journal.pone.0214535)
Supplement: S2 File — (ZIP) [file pone.0214535.s002.zip › input/tosrcp85EastSeaosse/M10_2041_2060_pp_JFM_tosrcp85EastSeaosse_clim.txt]

  14.12  14.66  15.00  15.48  13.90  14.58  14.52  14.03  14.14  13.80  14.14  15.12  14.81  14.44  15.01  15.26  14.77  15.38  13.76  13.45
  14.12  14.66  15.00  15.48  13.90  14.58  14.52  14.03  14.14  13.80  14.14  15.12  14.81  14.44  15.01  15.26  14.77  15.38  13.76  13.45
  14.12  14.66  15.00  15.48  13.90  14.58  14.52  14.03  14.14  13.80  14.14  15.12  14.81  14.44  15.01  15.26  14.77  15.38  13.76  13.45
  14.12  14.66  15.00  15.48  13.90  14.58  14.52  14.03  14.14  13.80  14.14  15.12  14.81  14.44  15.01  15.26  14.77  15.38  13.76  13.45
  14.12  14.66  15.00  15.48  13.90  14.58  14.52  14.03  14.14  13.80  14.14  15.12  14.81  14.44  15.01  15.26  14.77  15.38  13.76  13.45
  14.12  14.66  15.00  15.48  13.90  14.58  14.52  14.03  14.14  13.80  14.14  15.12  14.81  14.44  15.01  15.26  14.77  15.38  13.76  13.45
  14.12  14.66  15.00  15.48  13.90  14.58  14.52  14.03  14.14  13.80  14.14  15.12  14.81  14.44  15.01  15.26  14.77  15.38  13.76  13.45
  14.12  14.66  15.00  15.48  13.90  14.58  14.52  14.03  14.14  13.80  14.14  15.12  14.81  14.44  15.01  15.26  14.77  15.38  13.76  13.45
  14.12  14.66  15.00  15.48  13.90  14.58  14.52  14.03  14.14  13.80  14.14  15.12  14.81  14.44  15.01  15.26  14.77  15.38  13.76  13.45
  14.12  14.66  15.00  15.48  13.90  14.58  14.52  14.03  14.14  13.80  14.14  15.12  14.81  14.44  15.01  15.26  14.77  15.38  13.76  13.45
  14.12  14.66  15.00  15.48  13.90  14.58  14.52  14.03  14.14  13.80  14.14  15.12  14.81  14.44  15.01  15.26  14.77  15.38  13.76  13.45
  14.12  14.66  15.00  15.48  13.90  14.58  14.52  14.03  14.14  13.80  14.14  15.12  14.81  14.44  15.01  15.26  14.77  15.38  13.76  13.45
  14.12  14.66  15.00  15.48  13.90  14.58  14.52  14.03  14.14  13.80  14.14  15.12  14.81  14.44  15.01  15.26  14.77  15.38  13.76  13.45
  14.12  14.66  15.00  15.48  13.90  14.58  14.52  14.03  14.14  13.80  14.14  15.12  14.81  14.44  15.01  15.26  14.77  15.38  13.76  13.45
  14.12  14.66  15.00  15.48  13.90  14.58  14.52  14.03  14.14  13.80  14.14  15.12  14.81  14.44  15.01  15.26  14.77  15.38  13.76  13.45
  14.12  14.66  15.00  15.48  13.90  14.58  14.52  14.03  14.14  13.80  14.14  15.12  14.81  14.44  15.01  15.26  14.77  15.38  13.76  13.45
  14.12  14.66  15.00  15.48  13.90  14.58  14.52  14.03  14.14  13.80  14.14  15.12  14.81  14.44  15.01  15.26  14.77  15.38  13.76  13.45
  14.12  14.66  15.00  15.48  13.90  14.58  14.52  14.03  14.14  13.80  14.14  15.12  14.81  14.44  15.01  15.26  14.77  15.38  13.76  13.45
  14.12  14.66  15.00  15.48  13.90  14.58  14.52  14.03  14.14  13.80  14.14  15.12  14.81  14.44  15.01  15.26  14.77  15.38  13.76  13.45
  14.12  14.66  15.00  15.48  13.90  14.58  14.52  14.03  14.14  13.80  14.14  15.12  14.81  14.44  15.01  15.26  14.77  15.38  13.76  13.45
  14.12  14.66  15.00  15.48  13.90  14.58  14.52  14.03  14.14  13.80  14.14  15.12  14.81  14.44  15.01  15.26  14.77  15.38  13.76  13.45
  14.12  14.66  15.00  15.48  13.90  14.58  14.52  14.03  14.14  13.80  14.14  15.12  14.81  14.44  15.01  15.26  14.77  15.38  13.76  13.45
  14.12  14.66  15.00  15.48  13.90  14.58  14.52  14.03  14.14  13.80  14.14  15.12  14.81  14.44  15.01  15.26  14.77  15.38  13.76  13.45
  14.12  14.66  15.00  15.48  13.90  14.58  14.52  14.03  14.14  13.80  14.14  15.12  14.81  14.44  15.01  15.26  14.77  15.38  13.76  13.45
  14.12  14.66  15.00  15.48  13.90  14.58  14.52  14.03  14.14  13.80  14.14  15.12  14.81  14.44  15.01  15.26  14.77  15.38  13.76  13.45
  14.12  14.66  15.00  15.48  13.90  14.58  14.52  14.03  14.14  13.80  14.14  15.12  14.81  14.44  15.01  15.26  14.77  15.38  13.76  13.45
