# Supplementary material for: Accounting for skill in trend, variability, and autocorrelation facilitates better multi-model projections: Application to the AMOC and temperature time series
Source: PLoS One. 2019 Apr 10;14(4):e0214535. doi: 10.1371/journal.pone.0214535 (PMC6457553; doi:10.1371/journal.pone.0214535)
Supplement: S2 File — (ZIP) [file pone.0214535.s002.zip › input/tosrcp85EastSeaosse/M21_2061_2100_pp_JFM_tosrcp85EastSeaosse_clim.txt]

  12.08  12.70  12.53  13.01  12.35  11.93  12.93  13.07  13.12  12.35  11.49  12.52  12.33  13.15  12.08  13.49  12.06  12.27  12.70  13.16  12.53  13.62  13.56  13.51  13.10  13.21  12.93  13.49  14.65  13.83  13.05  13.47  14.17  12.37  13.50  14.04  13.21  13.24  13.97  14.57
  12.08  12.70  12.53  13.01  12.35  11.93  12.93  13.07  13.12  12.35  11.49  12.52  12.33  13.15  12.08  13.49  12.06  12.27  12.70  13.16  12.53  13.62  13.56  13.51  13.10  13.21  12.93  13.49  14.65  13.83  13.05  13.47  14.17  12.37  13.50  14.04  13.21  13.24  13.97  14.57
  12.08  12.70  12.53  13.01  12.35  11.93  12.93  13.07  13.12  12.35  11.49  12.52  12.33  13.15  12.08  13.49  12.06  12.27  12.70  13.16  12.53  13.62  13.56  13.51  13.10  13.21  12.93  13.49  14.65  13.83  13.05  13.47  14.17  12.37  13.50  14.04  13.21  13.24  13.97  14.57
  12.08  12.70  12.53  13.01  12.35  11.93  12.93  13.07  13.12  12.35  11.49  12.52  12.33  13.15  12.08  13.49  12.06  12.27  12.70  13.16  12.53  13.62  13.56  13.51  13.10  13.21  12.93  13.49  14.65  13.83  13.05  13.47  14.17  12.37  13.50  14.04  13.21  13.24  13.97  14.57
  12.08  12.70  12.53  13.01  12.35  11.93  12.93  13.07  13.12  12.35  11.49  12.52  12.33  13.15  12.08  13.49  12.06  12.27  12.70  13.16  12.53  13.62  13.56  13.51  13.10  13.21  12.93  13.49  14.65  13.83  13.05  13.47  14.17  12.37  13.50  14.04  13.21  13.24  13.97  14.57
  12.08  12.70  12.53  13.01  12.35  11.93  12.93  13.07  13.12  12.35  11.49  12.52  12.33  13.15  12.08  13.49  12.06  12.27  12.70  13.16  12.53  13.62  13.56  13.51  13.10  13.21  12.93  13.49  14.65  13.83  13.05  13.47  14.17  12.37  13.50  14.04  13.21  13.24  13.97  14.57
  12.08  12.70  12.53  13.01  12.35  11.93  12.93  13.07  13.12  12.35  11.49  12.52  12.33  13.15  12.08  13.49  12.06  12.27  12.70  13.16  12.53  13.62  13.56  13.51  13.10  13.21  12.93  13.49  14.65  13.83  13.05  13.47  14.17  12.37  13.50  14.04  13.21  13.24  13.97  14.57
  12.08  12.70  12.53  13.01  12.35  11.93  12.93  13.07  13.12  12.35  11.49  12.52  12.33  13.15  12.08  13.49  12.06  12.27  12.70  13.16  12.53  13.62  13.56  13.51  13.10  13.21  12.93  13.49  14.65  13.83  13.05  13.47  14.17  12.37  13.50  14.04  13.21  13.24  13.97  14.57
  12.08  12.70  12.53  13.01  12.35  11.93  12.93  13.07  13.12  12.35  11.49  12.52  12.33  13.15  12.08  13.49  12.06  12.27  12.70  13.16  12.53  13.62  13.56  13.51  13.10  13.21  12.93  13.49  14.65  13.83  13.05  13.47  14.17  12.37  13.50  14.04  13.21  13.24  13.97  14.57
  12.08  12.70  12.53  13.01  12.35  11.93  12.93  13.07  13.12  12.35  11.49  12.52  12.33  13.15  12.08  13.49  12.06  12.27  12.70  13.16  12.53  13.62  13.56  13.51  13.10  13.21  12.93  13.49  14.65  13.83  13.05  13.47  14.17  12.37  13.50  14.04  13.21  13.24  13.97  14.57
  12.08  12.70  12.53  13.01  12.35  11.93  12.93  13.07  13.12  12.35  11.49  12.52  12.33  13.15  12.08  13.49  12.06  12.27  12.70  13.16  12.53  13.62  13.56  13.51  13.10  13.21  12.93  13.49  14.65  13.83  13.05  13.47  14.17  12.37  13.50  14.04  13.21  13.24  13.97  14.57
  12.08  12.70  12.53  13.01  12.35  11.93  12.93  13.07  13.12  12.35  11.49  12.52  12.33  13.15  12.08  13.49  12.06  12.27  12.70  13.16  12.53  13.62  13.56  13.51  13.10  13.21  12.93  13.49  14.65  13.83  13.05  13.47  14.17  12.37  13.50  14.04  13.21  13.24  13.97  14.57
  12.08  12.70  12.53  13.01  12.35  11.93  12.93  13.07  13.12  12.35  11.49  12.52  12.33  13.15  12.08  13.49  12.06  12.27  12.70  13.16  12.53  13.62  13.56  13.51  13.10  13.21  12.93  13.49  14.65  13.83  13.05  13.47  14.17  12.37  13.50  14.04  13.21  13.24  13.97  14.57
  12.08  12.70  12.53  13.01  12.35  11.93  12.93  13.07  13.12  12.35  11.49  12.52  12.33  13.15  12.08  13.49  12.06  12.27  12.70  13.16  12.53  13.62  13.56  13.51  13.10  13.21  12.93  13.49  14.65  13.83  13.05  13.47  14.17  12.37  13.50  14.04  13.21  13.24  13.97  14.57
  12.08  12.70  12.53  13.01  12.35  11.93  12.93  13.07  13.12  12.35  11.49  12.52  12.33  13.15  12.08  13.49  12.06  12.27  12.70  13.16  12.53  13.62  13.56  13.51  13.10  13.21  12.93  13.49  14.65  13.83  13.05  13.47  14.17  12.37  13.50  14.04  13.21  13.24  13.97  14.57
  12.08  12.70  12.53  13.01  12.35  11.93  12.93  13.07  13.12  12.35  11.49  12.52  12.33  13.15  12.08  13.49  12.06  12.27  12.70  13.16  12.53  13.62  13.56  13.51  13.10  13.21  12.93  13.49  14.65  13.83  13.05  13.47  14.17  12.37  13.50  14.04  13.21  13.24  13.97  14.57
  12.08  12.70  12.53  13.01  12.35  11.93  12.93  13.07  13.12  12.35  11.49  12.52  12.33  13.15  12.08  13.49  12.06  12.27  12.70  13.16  12.53  13.62  13.56  13.51  13.10  13.21  12.93  13.49  14.65  13.83  13.05  13.47  14.17  12.37  13.50  14.04  13.21  13.24  13.97  14.57
  12.08  12.70  12.53  13.01  12.35  11.93  12.93  13.07  13.12  12.35  11.49  12.52  12.33  13.15  12.08  13.49  12.06  12.27  12.70  13.16  12.53  13.62  13.56  13.51  13.10  13.21  12.93  13.49  14.65  13.83  13.05  13.47  14.17  12.37  13.50  14.04  13.21  13.24  13.97  14.57
  12.08  12.70  12.53  13.01  12.35  11.93  12.93  13.07  13.12  12.35  11.49  12.52  12.33  13.15  12.08  13.49  12.06  12.27  12.70  13.16  12.53  13.62  13.56  13.51  13.10  13.21  12.93  13.49  14.65  13.83  13.05  13.47  14.17  12.37  13.50  14.04  13.21  13.24  13.97  14.57
  12.08  12.70  12.53  13.01  12.35  11.93  12.93  13.07  13.12  12.35  11.49  12.52  12.33  13.15  12.08  13.49  12.06  12.27  12.70  13.16  12.53  13.62  13.56  13.51  13.10  13.21  12.93  13.49  14.65  13.83  13.05  13.47  14.17  12.37  13.50  14.04  13.21  13.24  13.97  14.57
  12.08  12.70  12.53  13.01  12.35  11.93  12.93  13.07  13.12  12.35  11.49  12.52  12.33  13.15  12.08  13.49  12.06  12.27  12.70  13.16  12.53  13.62  13.56  13.51  13.10  13.21  12.93  13.49  14.65  13.83  13.05  13.47  14.17  12.37  13.50  14.04  13.21  13.24  13.97  14.57
  12.08  12.70  12.53  13.01  12.35  11.93  12.93  13.07  13.12  12.35  11.49  12.52  12.33  13.15  12.08  13.49  12.06  12.27  12.70  13.16  12.53  13.62  13.56  13.51  13.10  13.21  12.93  13.49  14.65  13.83  13.05  13.47  14.17  12.37  13.50  14.04  13.21  13.24  13.97  14.57
  12.08  12.70  12.53  13.01  12.35  11.93  12.93  13.07  13.12  12.35  11.49  12.52  12.33  13.15  12.08  13.49  12.06  12.27  12.70  13.16  12.53  13.62  13.56  13.51  13.10  13.21  12.93  13.49  14.65  13.83  13.05  13.47  14.17  12.37  13.50  14.04  13.21  13.24  13.97  14.57
  12.08  12.70  12.53  13.01  12.35  11.93  12.93  13.07  13.12  12.35  11.49  12.52  12.33  13.15  12.08  13.49  12.06  12.27  12.70  13.16  12.53  13.62  13.56  13.51  13.10  13.21  12.93  13.49  14.65  13.83  13.05  13.47  14.17  12.37  13.50  14.04  13.21  13.24  13.97  14.57
  12.08  12.70  12.53  13.01  12.35  11.93  12.93  13.07  13.12  12.35  11.49  12.52  12.33  13.15  12.08  13.49  12.06  12.27  12.70  13.16  12.53  13.62  13.56  13.51  13.10  13.21  12.93  13.49  14.65  13.83  13.05  13.47  14.17  12.37  13.50  14.04  13.21  13.24  13.97  14.57
  12.08  12.70  12.53  13.01  12.35  11.93  12.93  13.07  13.12  12.35  11.49  12.52  12.33  13.15  12.08  13.49  12.06  12.27  12.70  13.16  12.53  13.62  13.56  13.51  13.10  13.21  12.93  13.49  14.65  13.83  13.05  13.47  14.17  12.37  13.50  14.04  13.21  13.24  13.97  14.57
