# Supplementary material for: Accounting for skill in trend, variability, and autocorrelation facilitates better multi-model projections: Application to the AMOC and temperature time series
Source: PLoS One. 2019 Apr 10;14(4):e0214535. doi: 10.1371/journal.pone.0214535 (PMC6457553; doi:10.1371/journal.pone.0214535)
Supplement: S2 File — (ZIP) [file pone.0214535.s002.zip › input/tosrcp85EastSeaosse/M8_2041_2060_pp_JFM_tosrcp85EastSeaosse_clim.txt]

  10.10   9.55  10.48  11.24  11.50  11.32  11.31  11.09  11.03  10.97  11.70  11.47  11.67  12.06  11.98  11.99  12.17  12.17  12.80  13.09
  10.10   9.55  10.48  11.24  11.50  11.32  11.31  11.09  11.03  10.97  11.70  11.47  11.67  12.06  11.98  11.99  12.17  12.17  12.80  13.09
  10.10   9.55  10.48  11.24  11.50  11.32  11.31  11.09  11.03  10.97  11.70  11.47  11.67  12.06  11.98  11.99  12.17  12.17  12.80  13.09
  10.10   9.55  10.48  11.24  11.50  11.32  11.31  11.09  11.03  10.97  11.70  11.47  11.67  12.06  11.98  11.99  12.17  12.17  12.80  13.09
  10.10   9.55  10.48  11.24  11.50  11.32  11.31  11.09  11.03  10.97  11.70  11.47  11.67  12.06  11.98  11.99  12.17  12.17  12.80  13.09
  10.10   9.55  10.48  11.24  11.50  11.32  11.31  11.09  11.03  10.97  11.70  11.47  11.67  12.06  11.98  11.99  12.17  12.17  12.80  13.09
  10.10   9.55  10.48  11.24  11.50  11.32  11.31  11.09  11.03  10.97  11.70  11.47  11.67  12.06  11.98  11.99  12.17  12.17  12.80  13.09
  10.10   9.55  10.48  11.24  11.50  11.32  11.31  11.09  11.03  10.97  11.70  11.47  11.67  12.06  11.98  11.99  12.17  12.17  12.80  13.09
  10.10   9.55  10.48  11.24  11.50  11.32  11.31  11.09  11.03  10.97  11.70  11.47  11.67  12.06  11.98  11.99  12.17  12.17  12.80  13.09
  10.10   9.55  10.48  11.24  11.50  11.32  11.31  11.09  11.03  10.97  11.70  11.47  11.67  12.06  11.98  11.99  12.17  12.17  12.80  13.09
  10.10   9.55  10.48  11.24  11.50  11.32  11.31  11.09  11.03  10.97  11.70  11.47  11.67  12.06  11.98  11.99  12.17  12.17  12.80  13.09
  10.10   9.55  10.48  11.24  11.50  11.32  11.31  11.09  11.03  10.97  11.70  11.47  11.67  12.06  11.98  11.99  12.17  12.17  12.80  13.09
  10.10   9.55  10.48  11.24  11.50  11.32  11.31  11.09  11.03  10.97  11.70  11.47  11.67  12.06  11.98  11.99  12.17  12.17  12.80  13.09
  10.10   9.55  10.48  11.24  11.50  11.32  11.31  11.09  11.03  10.97  11.70  11.47  11.67  12.06  11.98  11.99  12.17  12.17  12.80  13.09
  10.10   9.55  10.48  11.24  11.50  11.32  11.31  11.09  11.03  10.97  11.70  11.47  11.67  12.06  11.98  11.99  12.17  12.17  12.80  13.09
  10.10   9.55  10.48  11.24  11.50  11.32  11.31  11.09  11.03  10.97  11.70  11.47  11.67  12.06  11.98  11.99  12.17  12.17  12.80  13.09
  10.10   9.55  10.48  11.24  11.50  11.32  11.31  11.09  11.03  10.97  11.70  11.47  11.67  12.06  11.98  11.99  12.17  12.17  12.80  13.09
  10.10   9.55  10.48  11.24  11.50  11.32  11.31  11.09  11.03  10.97  11.70  11.47  11.67  12.06  11.98  11.99  12.17  12.17  12.80  13.09
  10.10   9.55  10.48  11.24  11.50  11.32  11.31  11.09  11.03  10.97  11.70  11.47  11.67  12.06  11.98  11.99  12.17  12.17  12.80  13.09
  10.10   9.55  10.48  11.24  11.50  11.32  11.31  11.09  11.03  10.97  11.70  11.47  11.67  12.06  11.98  11.99  12.17  12.17  12.80  13.09
  10.10   9.55  10.48  11.24  11.50  11.32  11.31  11.09  11.03  10.97  11.70  11.47  11.67  12.06  11.98  11.99  12.17  12.17  12.80  13.09
  10.10   9.55  10.48  11.24  11.50  11.32  11.31  11.09  11.03  10.97  11.70  11.47  11.67  12.06  11.98  11.99  12.17  12.17  12.80  13.09
  10.10   9.55  10.48  11.24  11.50  11.32  11.31  11.09  11.03  10.97  11.70  11.47  11.67  12.06  11.98  11.99  12.17  12.17  12.80  13.09
  10.10   9.55  10.48  11.24  11.50  11.32  11.31  11.09  11.03  10.97  11.70  11.47  11.67  12.06  11.98  11.99  12.17  12.17  12.80  13.09
  10.10   9.55  10.48  11.24  11.50  11.32  11.31  11.09  11.03  10.97  11.70  11.47  11.67  12.06  11.98  11.99  12.17  12.17  12.80  13.09
  10.10   9.55  10.48  11.24  11.50  11.32  11.31  11.09  11.03  10.97  11.70  11.47  11.67  12.06  11.98  11.99  12.17  12.17  12.80  13.09
