# Supplementary material for: Accounting for skill in trend, variability, and autocorrelation facilitates better multi-model projections: Application to the AMOC and temperature time series
Source: PLoS One. 2019 Apr 10;14(4):e0214535. doi: 10.1371/journal.pone.0214535 (PMC6457553; doi:10.1371/journal.pone.0214535)
Supplement: S2 File — (ZIP) [file pone.0214535.s002.zip › input/tosrcp85EastSeaosse/M18_2061_2100_pp_JFM_tosrcp85EastSeaosse_clim.txt]

  10.72  11.57  12.54  12.37  11.98  12.85  11.78  11.93  11.65  12.30  12.25  12.70  13.00  13.23  12.49  12.66  12.77  13.12  12.04  12.13  12.29  11.79  12.30  12.68  12.25  12.68  12.90  12.53  13.18  12.82  12.25  12.95  12.00  13.57  13.83  13.82  13.18  13.62  14.07  13.02
  10.72  11.57  12.54  12.37  11.98  12.85  11.78  11.93  11.65  12.30  12.25  12.70  13.00  13.23  12.49  12.66  12.77  13.12  12.04  12.13  12.29  11.79  12.30  12.68  12.25  12.68  12.90  12.53  13.18  12.82  12.25  12.95  12.00  13.57  13.83  13.82  13.18  13.62  14.07  13.02
  10.72  11.57  12.54  12.37  11.98  12.85  11.78  11.93  11.65  12.30  12.25  12.70  13.00  13.23  12.49  12.66  12.77  13.12  12.04  12.13  12.29  11.79  12.30  12.68  12.25  12.68  12.90  12.53  13.18  12.82  12.25  12.95  12.00  13.57  13.83  13.82  13.18  13.62  14.07  13.02
  10.72  11.57  12.54  12.37  11.98  12.85  11.78  11.93  11.65  12.30  12.25  12.70  13.00  13.23  12.49  12.66  12.77  13.12  12.04  12.13  12.29  11.79  12.30  12.68  12.25  12.68  12.90  12.53  13.18  12.82  12.25  12.95  12.00  13.57  13.83  13.82  13.18  13.62  14.07  13.02
  10.72  11.57  12.54  12.37  11.98  12.85  11.78  11.93  11.65  12.30  12.25  12.70  13.00  13.23  12.49  12.66  12.77  13.12  12.04  12.13  12.29  11.79  12.30  12.68  12.25  12.68  12.90  12.53  13.18  12.82  12.25  12.95  12.00  13.57  13.83  13.82  13.18  13.62  14.07  13.02
  10.72  11.57  12.54  12.37  11.98  12.85  11.78  11.93  11.65  12.30  12.25  12.70  13.00  13.23  12.49  12.66  12.77  13.12  12.04  12.13  12.29  11.79  12.30  12.68  12.25  12.68  12.90  12.53  13.18  12.82  12.25  12.95  12.00  13.57  13.83  13.82  13.18  13.62  14.07  13.02
  10.72  11.57  12.54  12.37  11.98  12.85  11.78  11.93  11.65  12.30  12.25  12.70  13.00  13.23  12.49  12.66  12.77  13.12  12.04  12.13  12.29  11.79  12.30  12.68  12.25  12.68  12.90  12.53  13.18  12.82  12.25  12.95  12.00  13.57  13.83  13.82  13.18  13.62  14.07  13.02
  10.72  11.57  12.54  12.37  11.98  12.85  11.78  11.93  11.65  12.30  12.25  12.70  13.00  13.23  12.49  12.66  12.77  13.12  12.04  12.13  12.29  11.79  12.30  12.68  12.25  12.68  12.90  12.53  13.18  12.82  12.25  12.95  12.00  13.57  13.83  13.82  13.18  13.62  14.07  13.02
  10.72  11.57  12.54  12.37  11.98  12.85  11.78  11.93  11.65  12.30  12.25  12.70  13.00  13.23  12.49  12.66  12.77  13.12  12.04  12.13  12.29  11.79  12.30  12.68  12.25  12.68  12.90  12.53  13.18  12.82  12.25  12.95  12.00  13.57  13.83  13.82  13.18  13.62  14.07  13.02
  10.72  11.57  12.54  12.37  11.98  12.85  11.78  11.93  11.65  12.30  12.25  12.70  13.00  13.23  12.49  12.66  12.77  13.12  12.04  12.13  12.29  11.79  12.30  12.68  12.25  12.68  12.90  12.53  13.18  12.82  12.25  12.95  12.00  13.57  13.83  13.82  13.18  13.62  14.07  13.02
  10.72  11.57  12.54  12.37  11.98  12.85  11.78  11.93  11.65  12.30  12.25  12.70  13.00  13.23  12.49  12.66  12.77  13.12  12.04  12.13  12.29  11.79  12.30  12.68  12.25  12.68  12.90  12.53  13.18  12.82  12.25  12.95  12.00  13.57  13.83  13.82  13.18  13.62  14.07  13.02
  10.72  11.57  12.54  12.37  11.98  12.85  11.78  11.93  11.65  12.30  12.25  12.70  13.00  13.23  12.49  12.66  12.77  13.12  12.04  12.13  12.29  11.79  12.30  12.68  12.25  12.68  12.90  12.53  13.18  12.82  12.25  12.95  12.00  13.57  13.83  13.82  13.18  13.62  14.07  13.02
  10.72  11.57  12.54  12.37  11.98  12.85  11.78  11.93  11.65  12.30  12.25  12.70  13.00  13.23  12.49  12.66  12.77  13.12  12.04  12.13  12.29  11.79  12.30  12.68  12.25  12.68  12.90  12.53  13.18  12.82  12.25  12.95  12.00  13.57  13.83  13.82  13.18  13.62  14.07  13.02
  10.72  11.57  12.54  12.37  11.98  12.85  11.78  11.93  11.65  12.30  12.25  12.70  13.00  13.23  12.49  12.66  12.77  13.12  12.04  12.13  12.29  11.79  12.30  12.68  12.25  12.68  12.90  12.53  13.18  12.82  12.25  12.95  12.00  13.57  13.83  13.82  13.18  13.62  14.07  13.02
  10.72  11.57  12.54  12.37  11.98  12.85  11.78  11.93  11.65  12.30  12.25  12.70  13.00  13.23  12.49  12.66  12.77  13.12  12.04  12.13  12.29  11.79  12.30  12.68  12.25  12.68  12.90  12.53  13.18  12.82  12.25  12.95  12.00  13.57  13.83  13.82  13.18  13.62  14.07  13.02
  10.72  11.57  12.54  12.37  11.98  12.85  11.78  11.93  11.65  12.30  12.25  12.70  13.00  13.23  12.49  12.66  12.77  13.12  12.04  12.13  12.29  11.79  12.30  12.68  12.25  12.68  12.90  12.53  13.18  12.82  12.25  12.95  12.00  13.57  13.83  13.82  13.18  13.62  14.07  13.02
  10.72  11.57  12.54  12.37  11.98  12.85  11.78  11.93  11.65  12.30  12.25  12.70  13.00  13.23  12.49  12.66  12.77  13.12  12.04  12.13  12.29  11.79  12.30  12.68  12.25  12.68  12.90  12.53  13.18  12.82  12.25  12.95  12.00  13.57  13.83  13.82  13.18  13.62  14.07  13.02
  10.72  11.57  12.54  12.37  11.98  12.85  11.78  11.93  11.65  12.30  12.25  12.70  13.00  13.23  12.49  12.66  12.77  13.12  12.04  12.13  12.29  11.79  12.30  12.68  12.25  12.68  12.90  12.53  13.18  12.82  12.25  12.95  12.00  13.57  13.83  13.82  13.18  13.62  14.07  13.02
  10.72  11.57  12.54  12.37  11.98  12.85  11.78  11.93  11.65  12.30  12.25  12.70  13.00  13.23  12.49  12.66  12.77  13.12  12.04  12.13  12.29  11.79  12.30  12.68  12.25  12.68  12.90  12.53  13.18  12.82  12.25  12.95  12.00  13.57  13.83  13.82  13.18  13.62  14.07  13.02
  10.72  11.57  12.54  12.37  11.98  12.85  11.78  11.93  11.65  12.30  12.25  12.70  13.00  13.23  12.49  12.66  12.77  13.12  12.04  12.13  12.29  11.79  12.30  12.68  12.25  12.68  12.90  12.53  13.18  12.82  12.25  12.95  12.00  13.57  13.83  13.82  13.18  13.62  14.07  13.02
  10.72  11.57  12.54  12.37  11.98  12.85  11.78  11.93  11.65  12.30  12.25  12.70  13.00  13.23  12.49  12.66  12.77  13.12  12.04  12.13  12.29  11.79  12.30  12.68  12.25  12.68  12.90  12.53  13.18  12.82  12.25  12.95  12.00  13.57  13.83  13.82  13.18  13.62  14.07  13.02
  10.72  11.57  12.54  12.37  11.98  12.85  11.78  11.93  11.65  12.30  12.25  12.70  13.00  13.23  12.49  12.66  12.77  13.12  12.04  12.13  12.29  11.79  12.30  12.68  12.25  12.68  12.90  12.53  13.18  12.82  12.25  12.95  12.00  13.57  13.83  13.82  13.18  13.62  14.07  13.02
  10.72  11.57  12.54  12.37  11.98  12.85  11.78  11.93  11.65  12.30  12.25  12.70  13.00  13.23  12.49  12.66  12.77  13.12  12.04  12.13  12.29  11.79  12.30  12.68  12.25  12.68  12.90  12.53  13.18  12.82  12.25  12.95  12.00  13.57  13.83  13.82  13.18  13.62  14.07  13.02
  10.72  11.57  12.54  12.37  11.98  12.85  11.78  11.93  11.65  12.30  12.25  12.70  13.00  13.23  12.49  12.66  12.77  13.12  12.04  12.13  12.29  11.79  12.30  12.68  12.25  12.68  12.90  12.53  13.18  12.82  12.25  12.95  12.00  13.57  13.83  13.82  13.18  13.62  14.07  13.02
  10.72  11.57  12.54  12.37  11.98  12.85  11.78  11.93  11.65  12.30  12.25  12.70  13.00  13.23  12.49  12.66  12.77  13.12  12.04  12.13  12.29  11.79  12.30  12.68  12.25  12.68  12.90  12.53  13.18  12.82  12.25  12.95  12.00  13.57  13.83  13.82  13.18  13.62  14.07  13.02
  10.72  11.57  12.54  12.37  11.98  12.85  11.78  11.93  11.65  12.30  12.25  12.70  13.00  13.23  12.49  12.66  12.77  13.12  12.04  12.13  12.29  11.79  12.30  12.68  12.25  12.68  12.90  12.53  13.18  12.82  12.25  12.95  12.00  13.57  13.83  13.82  13.18  13.62  14.07  13.02
