# Supplementary material for: Accounting for skill in trend, variability, and autocorrelation facilitates better multi-model projections: Application to the AMOC and temperature time series
Source: PLoS One. 2019 Apr 10;14(4):e0214535. doi: 10.1371/journal.pone.0214535 (PMC6457553; doi:10.1371/journal.pone.0214535)
Supplement: S2 File — (ZIP) [file pone.0214535.s002.zip › input/tosrcp85EastSeaosse/M4_2041_2060_pp_JFM_tosrcp85EastSeaosse_clim.txt]

  13.84  14.01  13.36  14.38  14.10  12.89  13.57  14.12  13.02  14.20  14.52  13.99  14.51  14.91  14.91  14.04  14.13  14.59  13.83  13.96
  13.84  14.01  13.36  14.38  14.10  12.89  13.57  14.12  13.02  14.20  14.52  13.99  14.51  14.91  14.91  14.04  14.13  14.59  13.83  13.96
  13.84  14.01  13.36  14.38  14.10  12.89  13.57  14.12  13.02  14.20  14.52  13.99  14.51  14.91  14.91  14.04  14.13  14.59  13.83  13.96
  13.84  14.01  13.36  14.38  14.10  12.89  13.57  14.12  13.02  14.20  14.52  13.99  14.51  14.91  14.91  14.04  14.13  14.59  13.83  13.96
  13.84  14.01  13.36  14.38  14.10  12.89  13.57  14.12  13.02  14.20  14.52  13.99  14.51  14.91  14.91  14.04  14.13  14.59  13.83  13.96
  13.84  14.01  13.36  14.38  14.10  12.89  13.57  14.12  13.02  14.20  14.52  13.99  14.51  14.91  14.91  14.04  14.13  14.59  13.83  13.96
  13.84  14.01  13.36  14.38  14.10  12.89  13.57  14.12  13.02  14.20  14.52  13.99  14.51  14.91  14.91  14.04  14.13  14.59  13.83  13.96
  13.84  14.01  13.36  14.38  14.10  12.89  13.57  14.12  13.02  14.20  14.52  13.99  14.51  14.91  14.91  14.04  14.13  14.59  13.83  13.96
  13.84  14.01  13.36  14.38  14.10  12.89  13.57  14.12  13.02  14.20  14.52  13.99  14.51  14.91  14.91  14.04  14.13  14.59  13.83  13.96
  13.84  14.01  13.36  14.38  14.10  12.89  13.57  14.12  13.02  14.20  14.52  13.99  14.51  14.91  14.91  14.04  14.13  14.59  13.83  13.96
  13.84  14.01  13.36  14.38  14.10  12.89  13.57  14.12  13.02  14.20  14.52  13.99  14.51  14.91  14.91  14.04  14.13  14.59  13.83  13.96
  13.84  14.01  13.36  14.38  14.10  12.89  13.57  14.12  13.02  14.20  14.52  13.99  14.51  14.91  14.91  14.04  14.13  14.59  13.83  13.96
  13.84  14.01  13.36  14.38  14.10  12.89  13.57  14.12  13.02  14.20  14.52  13.99  14.51  14.91  14.91  14.04  14.13  14.59  13.83  13.96
  13.84  14.01  13.36  14.38  14.10  12.89  13.57  14.12  13.02  14.20  14.52  13.99  14.51  14.91  14.91  14.04  14.13  14.59  13.83  13.96
  13.84  14.01  13.36  14.38  14.10  12.89  13.57  14.12  13.02  14.20  14.52  13.99  14.51  14.91  14.91  14.04  14.13  14.59  13.83  13.96
  13.84  14.01  13.36  14.38  14.10  12.89  13.57  14.12  13.02  14.20  14.52  13.99  14.51  14.91  14.91  14.04  14.13  14.59  13.83  13.96
  13.84  14.01  13.36  14.38  14.10  12.89  13.57  14.12  13.02  14.20  14.52  13.99  14.51  14.91  14.91  14.04  14.13  14.59  13.83  13.96
  13.84  14.01  13.36  14.38  14.10  12.89  13.57  14.12  13.02  14.20  14.52  13.99  14.51  14.91  14.91  14.04  14.13  14.59  13.83  13.96
  13.84  14.01  13.36  14.38  14.10  12.89  13.57  14.12  13.02  14.20  14.52  13.99  14.51  14.91  14.91  14.04  14.13  14.59  13.83  13.96
  13.84  14.01  13.36  14.38  14.10  12.89  13.57  14.12  13.02  14.20  14.52  13.99  14.51  14.91  14.91  14.04  14.13  14.59  13.83  13.96
  13.84  14.01  13.36  14.38  14.10  12.89  13.57  14.12  13.02  14.20  14.52  13.99  14.51  14.91  14.91  14.04  14.13  14.59  13.83  13.96
  13.84  14.01  13.36  14.38  14.10  12.89  13.57  14.12  13.02  14.20  14.52  13.99  14.51  14.91  14.91  14.04  14.13  14.59  13.83  13.96
  13.84  14.01  13.36  14.38  14.10  12.89  13.57  14.12  13.02  14.20  14.52  13.99  14.51  14.91  14.91  14.04  14.13  14.59  13.83  13.96
  13.84  14.01  13.36  14.38  14.10  12.89  13.57  14.12  13.02  14.20  14.52  13.99  14.51  14.91  14.91  14.04  14.13  14.59  13.83  13.96
  13.84  14.01  13.36  14.38  14.10  12.89  13.57  14.12  13.02  14.20  14.52  13.99  14.51  14.91  14.91  14.04  14.13  14.59  13.83  13.96
  13.84  14.01  13.36  14.38  14.10  12.89  13.57  14.12  13.02  14.20  14.52  13.99  14.51  14.91  14.91  14.04  14.13  14.59  13.83  13.96
