# Supplementary material for: Accounting for skill in trend, variability, and autocorrelation facilitates better multi-model projections: Application to the AMOC and temperature time series
Source: PLoS One. 2019 Apr 10;14(4):e0214535. doi: 10.1371/journal.pone.0214535 (PMC6457553; doi:10.1371/journal.pone.0214535)
Supplement: S2 File — (ZIP) [file pone.0214535.s002.zip › input/tosrcp85EastSeaosse/M14_2061_2100_pp_JFM_tosrcp85EastSeaosse_clim.txt]

  11.39  12.16  12.36  11.93  11.65  12.24  11.66  11.64  11.69  12.65  13.33  12.80  11.79  12.04  13.18  13.02  12.94  12.59  12.72  12.75  12.75  12.84  12.95  13.23  14.37  12.76  12.60  12.79  13.68  14.12  13.58  13.51  13.51  14.32  13.33  13.86  14.03  14.17  14.45  14.45
  11.39  12.16  12.36  11.93  11.65  12.24  11.66  11.64  11.69  12.65  13.33  12.80  11.79  12.04  13.18  13.02  12.94  12.59  12.72  12.75  12.75  12.84  12.95  13.23  14.37  12.76  12.60  12.79  13.68  14.12  13.58  13.51  13.51  14.32  13.33  13.86  14.03  14.17  14.45  14.45
  11.39  12.16  12.36  11.93  11.65  12.24  11.66  11.64  11.69  12.65  13.33  12.80  11.79  12.04  13.18  13.02  12.94  12.59  12.72  12.75  12.75  12.84  12.95  13.23  14.37  12.76  12.60  12.79  13.68  14.12  13.58  13.51  13.51  14.32  13.33  13.86  14.03  14.17  14.45  14.45
  11.39  12.16  12.36  11.93  11.65  12.24  11.66  11.64  11.69  12.65  13.33  12.80  11.79  12.04  13.18  13.02  12.94  12.59  12.72  12.75  12.75  12.84  12.95  13.23  14.37  12.76  12.60  12.79  13.68  14.12  13.58  13.51  13.51  14.32  13.33  13.86  14.03  14.17  14.45  14.45
  11.39  12.16  12.36  11.93  11.65  12.24  11.66  11.64  11.69  12.65  13.33  12.80  11.79  12.04  13.18  13.02  12.94  12.59  12.72  12.75  12.75  12.84  12.95  13.23  14.37  12.76  12.60  12.79  13.68  14.12  13.58  13.51  13.51  14.32  13.33  13.86  14.03  14.17  14.45  14.45
  11.39  12.16  12.36  11.93  11.65  12.24  11.66  11.64  11.69  12.65  13.33  12.80  11.79  12.04  13.18  13.02  12.94  12.59  12.72  12.75  12.75  12.84  12.95  13.23  14.37  12.76  12.60  12.79  13.68  14.12  13.58  13.51  13.51  14.32  13.33  13.86  14.03  14.17  14.45  14.45
  11.39  12.16  12.36  11.93  11.65  12.24  11.66  11.64  11.69  12.65  13.33  12.80  11.79  12.04  13.18  13.02  12.94  12.59  12.72  12.75  12.75  12.84  12.95  13.23  14.37  12.76  12.60  12.79  13.68  14.12  13.58  13.51  13.51  14.32  13.33  13.86  14.03  14.17  14.45  14.45
  11.39  12.16  12.36  11.93  11.65  12.24  11.66  11.64  11.69  12.65  13.33  12.80  11.79  12.04  13.18  13.02  12.94  12.59  12.72  12.75  12.75  12.84  12.95  13.23  14.37  12.76  12.60  12.79  13.68  14.12  13.58  13.51  13.51  14.32  13.33  13.86  14.03  14.17  14.45  14.45
  11.39  12.16  12.36  11.93  11.65  12.24  11.66  11.64  11.69  12.65  13.33  12.80  11.79  12.04  13.18  13.02  12.94  12.59  12.72  12.75  12.75  12.84  12.95  13.23  14.37  12.76  12.60  12.79  13.68  14.12  13.58  13.51  13.51  14.32  13.33  13.86  14.03  14.17  14.45  14.45
  11.39  12.16  12.36  11.93  11.65  12.24  11.66  11.64  11.69  12.65  13.33  12.80  11.79  12.04  13.18  13.02  12.94  12.59  12.72  12.75  12.75  12.84  12.95  13.23  14.37  12.76  12.60  12.79  13.68  14.12  13.58  13.51  13.51  14.32  13.33  13.86  14.03  14.17  14.45  14.45
  11.39  12.16  12.36  11.93  11.65  12.24  11.66  11.64  11.69  12.65  13.33  12.80  11.79  12.04  13.18  13.02  12.94  12.59  12.72  12.75  12.75  12.84  12.95  13.23  14.37  12.76  12.60  12.79  13.68  14.12  13.58  13.51  13.51  14.32  13.33  13.86  14.03  14.17  14.45  14.45
  11.39  12.16  12.36  11.93  11.65  12.24  11.66  11.64  11.69  12.65  13.33  12.80  11.79  12.04  13.18  13.02  12.94  12.59  12.72  12.75  12.75  12.84  12.95  13.23  14.37  12.76  12.60  12.79  13.68  14.12  13.58  13.51  13.51  14.32  13.33  13.86  14.03  14.17  14.45  14.45
  11.39  12.16  12.36  11.93  11.65  12.24  11.66  11.64  11.69  12.65  13.33  12.80  11.79  12.04  13.18  13.02  12.94  12.59  12.72  12.75  12.75  12.84  12.95  13.23  14.37  12.76  12.60  12.79  13.68  14.12  13.58  13.51  13.51  14.32  13.33  13.86  14.03  14.17  14.45  14.45
  11.39  12.16  12.36  11.93  11.65  12.24  11.66  11.64  11.69  12.65  13.33  12.80  11.79  12.04  13.18  13.02  12.94  12.59  12.72  12.75  12.75  12.84  12.95  13.23  14.37  12.76  12.60  12.79  13.68  14.12  13.58  13.51  13.51  14.32  13.33  13.86  14.03  14.17  14.45  14.45
  11.39  12.16  12.36  11.93  11.65  12.24  11.66  11.64  11.69  12.65  13.33  12.80  11.79  12.04  13.18  13.02  12.94  12.59  12.72  12.75  12.75  12.84  12.95  13.23  14.37  12.76  12.60  12.79  13.68  14.12  13.58  13.51  13.51  14.32  13.33  13.86  14.03  14.17  14.45  14.45
  11.39  12.16  12.36  11.93  11.65  12.24  11.66  11.64  11.69  12.65  13.33  12.80  11.79  12.04  13.18  13.02  12.94  12.59  12.72  12.75  12.75  12.84  12.95  13.23  14.37  12.76  12.60  12.79  13.68  14.12  13.58  13.51  13.51  14.32  13.33  13.86  14.03  14.17  14.45  14.45
  11.39  12.16  12.36  11.93  11.65  12.24  11.66  11.64  11.69  12.65  13.33  12.80  11.79  12.04  13.18  13.02  12.94  12.59  12.72  12.75  12.75  12.84  12.95  13.23  14.37  12.76  12.60  12.79  13.68  14.12  13.58  13.51  13.51  14.32  13.33  13.86  14.03  14.17  14.45  14.45
  11.39  12.16  12.36  11.93  11.65  12.24  11.66  11.64  11.69  12.65  13.33  12.80  11.79  12.04  13.18  13.02  12.94  12.59  12.72  12.75  12.75  12.84  12.95  13.23  14.37  12.76  12.60  12.79  13.68  14.12  13.58  13.51  13.51  14.32  13.33  13.86  14.03  14.17  14.45  14.45
  11.39  12.16  12.36  11.93  11.65  12.24  11.66  11.64  11.69  12.65  13.33  12.80  11.79  12.04  13.18  13.02  12.94  12.59  12.72  12.75  12.75  12.84  12.95  13.23  14.37  12.76  12.60  12.79  13.68  14.12  13.58  13.51  13.51  14.32  13.33  13.86  14.03  14.17  14.45  14.45
  11.39  12.16  12.36  11.93  11.65  12.24  11.66  11.64  11.69  12.65  13.33  12.80  11.79  12.04  13.18  13.02  12.94  12.59  12.72  12.75  12.75  12.84  12.95  13.23  14.37  12.76  12.60  12.79  13.68  14.12  13.58  13.51  13.51  14.32  13.33  13.86  14.03  14.17  14.45  14.45
  11.39  12.16  12.36  11.93  11.65  12.24  11.66  11.64  11.69  12.65  13.33  12.80  11.79  12.04  13.18  13.02  12.94  12.59  12.72  12.75  12.75  12.84  12.95  13.23  14.37  12.76  12.60  12.79  13.68  14.12  13.58  13.51  13.51  14.32  13.33  13.86  14.03  14.17  14.45  14.45
  11.39  12.16  12.36  11.93  11.65  12.24  11.66  11.64  11.69  12.65  13.33  12.80  11.79  12.04  13.18  13.02  12.94  12.59  12.72  12.75  12.75  12.84  12.95  13.23  14.37  12.76  12.60  12.79  13.68  14.12  13.58  13.51  13.51  14.32  13.33  13.86  14.03  14.17  14.45  14.45
  11.39  12.16  12.36  11.93  11.65  12.24  11.66  11.64  11.69  12.65  13.33  12.80  11.79  12.04  13.18  13.02  12.94  12.59  12.72  12.75  12.75  12.84  12.95  13.23  14.37  12.76  12.60  12.79  13.68  14.12  13.58  13.51  13.51  14.32  13.33  13.86  14.03  14.17  14.45  14.45
  11.39  12.16  12.36  11.93  11.65  12.24  11.66  11.64  11.69  12.65  13.33  12.80  11.79  12.04  13.18  13.02  12.94  12.59  12.72  12.75  12.75  12.84  12.95  13.23  14.37  12.76  12.60  12.79  13.68  14.12  13.58  13.51  13.51  14.32  13.33  13.86  14.03  14.17  14.45  14.45
  11.39  12.16  12.36  11.93  11.65  12.24  11.66  11.64  11.69  12.65  13.33  12.80  11.79  12.04  13.18  13.02  12.94  12.59  12.72  12.75  12.75  12.84  12.95  13.23  14.37  12.76  12.60  12.79  13.68  14.12  13.58  13.51  13.51  14.32  13.33  13.86  14.03  14.17  14.45  14.45
  11.39  12.16  12.36  11.93  11.65  12.24  11.66  11.64  11.69  12.65  13.33  12.80  11.79  12.04  13.18  13.02  12.94  12.59  12.72  12.75  12.75  12.84  12.95  13.23  14.37  12.76  12.60  12.79  13.68  14.12  13.58  13.51  13.51  14.32  13.33  13.86  14.03  14.17  14.45  14.45
