# Supplementary material for: Accounting for skill in trend, variability, and autocorrelation facilitates better multi-model projections: Application to the AMOC and temperature time series
Source: PLoS One. 2019 Apr 10;14(4):e0214535. doi: 10.1371/journal.pone.0214535 (PMC6457553; doi:10.1371/journal.pone.0214535)
Supplement: S2 File — (ZIP) [file pone.0214535.s002.zip › input/tosrcp85EastSeaosse/M25_2041_2060_pp_JFM_tosrcp85EastSeaosse_clim.txt]

  10.36  11.42  12.27  11.76  12.45  11.65  11.64  11.71  11.39  11.61  11.24  11.51  11.94  11.88  11.96  11.92  11.91  11.70  12.92  12.15
  10.36  11.42  12.27  11.76  12.45  11.65  11.64  11.71  11.39  11.61  11.24  11.51  11.94  11.88  11.96  11.92  11.91  11.70  12.92  12.15
  10.36  11.42  12.27  11.76  12.45  11.65  11.64  11.71  11.39  11.61  11.24  11.51  11.94  11.88  11.96  11.92  11.91  11.70  12.92  12.15
  10.36  11.42  12.27  11.76  12.45  11.65  11.64  11.71  11.39  11.61  11.24  11.51  11.94  11.88  11.96  11.92  11.91  11.70  12.92  12.15
  10.36  11.42  12.27  11.76  12.45  11.65  11.64  11.71  11.39  11.61  11.24  11.51  11.94  11.88  11.96  11.92  11.91  11.70  12.92  12.15
  10.36  11.42  12.27  11.76  12.45  11.65  11.64  11.71  11.39  11.61  11.24  11.51  11.94  11.88  11.96  11.92  11.91  11.70  12.92  12.15
  10.36  11.42  12.27  11.76  12.45  11.65  11.64  11.71  11.39  11.61  11.24  11.51  11.94  11.88  11.96  11.92  11.91  11.70  12.92  12.15
  10.36  11.42  12.27  11.76  12.45  11.65  11.64  11.71  11.39  11.61  11.24  11.51  11.94  11.88  11.96  11.92  11.91  11.70  12.92  12.15
  10.36  11.42  12.27  11.76  12.45  11.65  11.64  11.71  11.39  11.61  11.24  11.51  11.94  11.88  11.96  11.92  11.91  11.70  12.92  12.15
  10.36  11.42  12.27  11.76  12.45  11.65  11.64  11.71  11.39  11.61  11.24  11.51  11.94  11.88  11.96  11.92  11.91  11.70  12.92  12.15
  10.36  11.42  12.27  11.76  12.45  11.65  11.64  11.71  11.39  11.61  11.24  11.51  11.94  11.88  11.96  11.92  11.91  11.70  12.92  12.15
  10.36  11.42  12.27  11.76  12.45  11.65  11.64  11.71  11.39  11.61  11.24  11.51  11.94  11.88  11.96  11.92  11.91  11.70  12.92  12.15
  10.36  11.42  12.27  11.76  12.45  11.65  11.64  11.71  11.39  11.61  11.24  11.51  11.94  11.88  11.96  11.92  11.91  11.70  12.92  12.15
  10.36  11.42  12.27  11.76  12.45  11.65  11.64  11.71  11.39  11.61  11.24  11.51  11.94  11.88  11.96  11.92  11.91  11.70  12.92  12.15
  10.36  11.42  12.27  11.76  12.45  11.65  11.64  11.71  11.39  11.61  11.24  11.51  11.94  11.88  11.96  11.92  11.91  11.70  12.92  12.15
  10.36  11.42  12.27  11.76  12.45  11.65  11.64  11.71  11.39  11.61  11.24  11.51  11.94  11.88  11.96  11.92  11.91  11.70  12.92  12.15
  10.36  11.42  12.27  11.76  12.45  11.65  11.64  11.71  11.39  11.61  11.24  11.51  11.94  11.88  11.96  11.92  11.91  11.70  12.92  12.15
  10.36  11.42  12.27  11.76  12.45  11.65  11.64  11.71  11.39  11.61  11.24  11.51  11.94  11.88  11.96  11.92  11.91  11.70  12.92  12.15
  10.36  11.42  12.27  11.76  12.45  11.65  11.64  11.71  11.39  11.61  11.24  11.51  11.94  11.88  11.96  11.92  11.91  11.70  12.92  12.15
  10.36  11.42  12.27  11.76  12.45  11.65  11.64  11.71  11.39  11.61  11.24  11.51  11.94  11.88  11.96  11.92  11.91  11.70  12.92  12.15
  10.36  11.42  12.27  11.76  12.45  11.65  11.64  11.71  11.39  11.61  11.24  11.51  11.94  11.88  11.96  11.92  11.91  11.70  12.92  12.15
  10.36  11.42  12.27  11.76  12.45  11.65  11.64  11.71  11.39  11.61  11.24  11.51  11.94  11.88  11.96  11.92  11.91  11.70  12.92  12.15
  10.36  11.42  12.27  11.76  12.45  11.65  11.64  11.71  11.39  11.61  11.24  11.51  11.94  11.88  11.96  11.92  11.91  11.70  12.92  12.15
  10.36  11.42  12.27  11.76  12.45  11.65  11.64  11.71  11.39  11.61  11.24  11.51  11.94  11.88  11.96  11.92  11.91  11.70  12.92  12.15
  10.36  11.42  12.27  11.76  12.45  11.65  11.64  11.71  11.39  11.61  11.24  11.51  11.94  11.88  11.96  11.92  11.91  11.70  12.92  12.15
  10.36  11.42  12.27  11.76  12.45  11.65  11.64  11.71  11.39  11.61  11.24  11.51  11.94  11.88  11.96  11.92  11.91  11.70  12.92  12.15
