# Supplementary material for: Accounting for skill in trend, variability, and autocorrelation facilitates better multi-model projections: Application to the AMOC and temperature time series
Source: PLoS One. 2019 Apr 10;14(4):e0214535. doi: 10.1371/journal.pone.0214535 (PMC6457553; doi:10.1371/journal.pone.0214535)
Supplement: S2 File — (ZIP) [file pone.0214535.s002.zip › input/tosrcp85EastSeaosse/M11_2041_2060_pp_JFM_tosrcp85EastSeaosse_clim.txt]

  11.61  12.07  11.74  11.84  11.79  12.58  13.38  13.01  12.32  12.73  13.36  13.17  12.48  12.22  12.86  12.13  12.68  13.03  12.75  13.11
  11.61  12.07  11.74  11.84  11.79  12.58  13.38  13.01  12.32  12.73  13.36  13.17  12.48  12.22  12.86  12.13  12.68  13.03  12.75  13.11
  11.61  12.07  11.74  11.84  11.79  12.58  13.38  13.01  12.32  12.73  13.36  13.17  12.48  12.22  12.86  12.13  12.68  13.03  12.75  13.11
  11.61  12.07  11.74  11.84  11.79  12.58  13.38  13.01  12.32  12.73  13.36  13.17  12.48  12.22  12.86  12.13  12.68  13.03  12.75  13.11
  11.61  12.07  11.74  11.84  11.79  12.58  13.38  13.01  12.32  12.73  13.36  13.17  12.48  12.22  12.86  12.13  12.68  13.03  12.75  13.11
  11.61  12.07  11.74  11.84  11.79  12.58  13.38  13.01  12.32  12.73  13.36  13.17  12.48  12.22  12.86  12.13  12.68  13.03  12.75  13.11
  11.61  12.07  11.74  11.84  11.79  12.58  13.38  13.01  12.32  12.73  13.36  13.17  12.48  12.22  12.86  12.13  12.68  13.03  12.75  13.11
  11.61  12.07  11.74  11.84  11.79  12.58  13.38  13.01  12.32  12.73  13.36  13.17  12.48  12.22  12.86  12.13  12.68  13.03  12.75  13.11
  11.61  12.07  11.74  11.84  11.79  12.58  13.38  13.01  12.32  12.73  13.36  13.17  12.48  12.22  12.86  12.13  12.68  13.03  12.75  13.11
  11.61  12.07  11.74  11.84  11.79  12.58  13.38  13.01  12.32  12.73  13.36  13.17  12.48  12.22  12.86  12.13  12.68  13.03  12.75  13.11
  11.61  12.07  11.74  11.84  11.79  12.58  13.38  13.01  12.32  12.73  13.36  13.17  12.48  12.22  12.86  12.13  12.68  13.03  12.75  13.11
  11.61  12.07  11.74  11.84  11.79  12.58  13.38  13.01  12.32  12.73  13.36  13.17  12.48  12.22  12.86  12.13  12.68  13.03  12.75  13.11
  11.61  12.07  11.74  11.84  11.79  12.58  13.38  13.01  12.32  12.73  13.36  13.17  12.48  12.22  12.86  12.13  12.68  13.03  12.75  13.11
  11.61  12.07  11.74  11.84  11.79  12.58  13.38  13.01  12.32  12.73  13.36  13.17  12.48  12.22  12.86  12.13  12.68  13.03  12.75  13.11
  11.61  12.07  11.74  11.84  11.79  12.58  13.38  13.01  12.32  12.73  13.36  13.17  12.48  12.22  12.86  12.13  12.68  13.03  12.75  13.11
  11.61  12.07  11.74  11.84  11.79  12.58  13.38  13.01  12.32  12.73  13.36  13.17  12.48  12.22  12.86  12.13  12.68  13.03  12.75  13.11
  11.61  12.07  11.74  11.84  11.79  12.58  13.38  13.01  12.32  12.73  13.36  13.17  12.48  12.22  12.86  12.13  12.68  13.03  12.75  13.11
  11.61  12.07  11.74  11.84  11.79  12.58  13.38  13.01  12.32  12.73  13.36  13.17  12.48  12.22  12.86  12.13  12.68  13.03  12.75  13.11
  11.61  12.07  11.74  11.84  11.79  12.58  13.38  13.01  12.32  12.73  13.36  13.17  12.48  12.22  12.86  12.13  12.68  13.03  12.75  13.11
  11.61  12.07  11.74  11.84  11.79  12.58  13.38  13.01  12.32  12.73  13.36  13.17  12.48  12.22  12.86  12.13  12.68  13.03  12.75  13.11
  11.61  12.07  11.74  11.84  11.79  12.58  13.38  13.01  12.32  12.73  13.36  13.17  12.48  12.22  12.86  12.13  12.68  13.03  12.75  13.11
  11.61  12.07  11.74  11.84  11.79  12.58  13.38  13.01  12.32  12.73  13.36  13.17  12.48  12.22  12.86  12.13  12.68  13.03  12.75  13.11
  11.61  12.07  11.74  11.84  11.79  12.58  13.38  13.01  12.32  12.73  13.36  13.17  12.48  12.22  12.86  12.13  12.68  13.03  12.75  13.11
  11.61  12.07  11.74  11.84  11.79  12.58  13.38  13.01  12.32  12.73  13.36  13.17  12.48  12.22  12.86  12.13  12.68  13.03  12.75  13.11
  11.61  12.07  11.74  11.84  11.79  12.58  13.38  13.01  12.32  12.73  13.36  13.17  12.48  12.22  12.86  12.13  12.68  13.03  12.75  13.11
  11.61  12.07  11.74  11.84  11.79  12.58  13.38  13.01  12.32  12.73  13.36  13.17  12.48  12.22  12.86  12.13  12.68  13.03  12.75  13.11
