# Supplementary material for: Accounting for skill in trend, variability, and autocorrelation facilitates better multi-model projections: Application to the AMOC and temperature time series
Source: PLoS One. 2019 Apr 10;14(4):e0214535. doi: 10.1371/journal.pone.0214535 (PMC6457553; doi:10.1371/journal.pone.0214535)
Supplement: S2 File — (ZIP) [file pone.0214535.s002.zip › input/tosrcp85EastSeaosse/M20_2061_2100_pp_JFM_tosrcp85EastSeaosse_clim.txt]

  11.33  11.92  12.21  11.25  10.98  12.26  11.87  12.79  13.07  12.54  12.47  12.71  12.77  13.07  12.99  12.26  12.74  12.37  13.54  12.61  12.30  12.85  13.20  12.64  13.35  13.15  12.59  12.54  12.89  12.74  12.69  12.65  13.69  12.68  12.89  13.46  12.75  12.86  13.34  14.08
  11.33  11.92  12.21  11.25  10.98  12.26  11.87  12.79  13.07  12.54  12.47  12.71  12.77  13.07  12.99  12.26  12.74  12.37  13.54  12.61  12.30  12.85  13.20  12.64  13.35  13.15  12.59  12.54  12.89  12.74  12.69  12.65  13.69  12.68  12.89  13.46  12.75  12.86  13.34  14.08
  11.33  11.92  12.21  11.25  10.98  12.26  11.87  12.79  13.07  12.54  12.47  12.71  12.77  13.07  12.99  12.26  12.74  12.37  13.54  12.61  12.30  12.85  13.20  12.64  13.35  13.15  12.59  12.54  12.89  12.74  12.69  12.65  13.69  12.68  12.89  13.46  12.75  12.86  13.34  14.08
  11.33  11.92  12.21  11.25  10.98  12.26  11.87  12.79  13.07  12.54  12.47  12.71  12.77  13.07  12.99  12.26  12.74  12.37  13.54  12.61  12.30  12.85  13.20  12.64  13.35  13.15  12.59  12.54  12.89  12.74  12.69  12.65  13.69  12.68  12.89  13.46  12.75  12.86  13.34  14.08
  11.33  11.92  12.21  11.25  10.98  12.26  11.87  12.79  13.07  12.54  12.47  12.71  12.77  13.07  12.99  12.26  12.74  12.37  13.54  12.61  12.30  12.85  13.20  12.64  13.35  13.15  12.59  12.54  12.89  12.74  12.69  12.65  13.69  12.68  12.89  13.46  12.75  12.86  13.34  14.08
  11.33  11.92  12.21  11.25  10.98  12.26  11.87  12.79  13.07  12.54  12.47  12.71  12.77  13.07  12.99  12.26  12.74  12.37  13.54  12.61  12.30  12.85  13.20  12.64  13.35  13.15  12.59  12.54  12.89  12.74  12.69  12.65  13.69  12.68  12.89  13.46  12.75  12.86  13.34  14.08
  11.33  11.92  12.21  11.25  10.98  12.26  11.87  12.79  13.07  12.54  12.47  12.71  12.77  13.07  12.99  12.26  12.74  12.37  13.54  12.61  12.30  12.85  13.20  12.64  13.35  13.15  12.59  12.54  12.89  12.74  12.69  12.65  13.69  12.68  12.89  13.46  12.75  12.86  13.34  14.08
  11.33  11.92  12.21  11.25  10.98  12.26  11.87  12.79  13.07  12.54  12.47  12.71  12.77  13.07  12.99  12.26  12.74  12.37  13.54  12.61  12.30  12.85  13.20  12.64  13.35  13.15  12.59  12.54  12.89  12.74  12.69  12.65  13.69  12.68  12.89  13.46  12.75  12.86  13.34  14.08
  11.33  11.92  12.21  11.25  10.98  12.26  11.87  12.79  13.07  12.54  12.47  12.71  12.77  13.07  12.99  12.26  12.74  12.37  13.54  12.61  12.30  12.85  13.20  12.64  13.35  13.15  12.59  12.54  12.89  12.74  12.69  12.65  13.69  12.68  12.89  13.46  12.75  12.86  13.34  14.08
  11.33  11.92  12.21  11.25  10.98  12.26  11.87  12.79  13.07  12.54  12.47  12.71  12.77  13.07  12.99  12.26  12.74  12.37  13.54  12.61  12.30  12.85  13.20  12.64  13.35  13.15  12.59  12.54  12.89  12.74  12.69  12.65  13.69  12.68  12.89  13.46  12.75  12.86  13.34  14.08
  11.33  11.92  12.21  11.25  10.98  12.26  11.87  12.79  13.07  12.54  12.47  12.71  12.77  13.07  12.99  12.26  12.74  12.37  13.54  12.61  12.30  12.85  13.20  12.64  13.35  13.15  12.59  12.54  12.89  12.74  12.69  12.65  13.69  12.68  12.89  13.46  12.75  12.86  13.34  14.08
  11.33  11.92  12.21  11.25  10.98  12.26  11.87  12.79  13.07  12.54  12.47  12.71  12.77  13.07  12.99  12.26  12.74  12.37  13.54  12.61  12.30  12.85  13.20  12.64  13.35  13.15  12.59  12.54  12.89  12.74  12.69  12.65  13.69  12.68  12.89  13.46  12.75  12.86  13.34  14.08
  11.33  11.92  12.21  11.25  10.98  12.26  11.87  12.79  13.07  12.54  12.47  12.71  12.77  13.07  12.99  12.26  12.74  12.37  13.54  12.61  12.30  12.85  13.20  12.64  13.35  13.15  12.59  12.54  12.89  12.74  12.69  12.65  13.69  12.68  12.89  13.46  12.75  12.86  13.34  14.08
  11.33  11.92  12.21  11.25  10.98  12.26  11.87  12.79  13.07  12.54  12.47  12.71  12.77  13.07  12.99  12.26  12.74  12.37  13.54  12.61  12.30  12.85  13.20  12.64  13.35  13.15  12.59  12.54  12.89  12.74  12.69  12.65  13.69  12.68  12.89  13.46  12.75  12.86  13.34  14.08
  11.33  11.92  12.21  11.25  10.98  12.26  11.87  12.79  13.07  12.54  12.47  12.71  12.77  13.07  12.99  12.26  12.74  12.37  13.54  12.61  12.30  12.85  13.20  12.64  13.35  13.15  12.59  12.54  12.89  12.74  12.69  12.65  13.69  12.68  12.89  13.46  12.75  12.86  13.34  14.08
  11.33  11.92  12.21  11.25  10.98  12.26  11.87  12.79  13.07  12.54  12.47  12.71  12.77  13.07  12.99  12.26  12.74  12.37  13.54  12.61  12.30  12.85  13.20  12.64  13.35  13.15  12.59  12.54  12.89  12.74  12.69  12.65  13.69  12.68  12.89  13.46  12.75  12.86  13.34  14.08
  11.33  11.92  12.21  11.25  10.98  12.26  11.87  12.79  13.07  12.54  12.47  12.71  12.77  13.07  12.99  12.26  12.74  12.37  13.54  12.61  12.30  12.85  13.20  12.64  13.35  13.15  12.59  12.54  12.89  12.74  12.69  12.65  13.69  12.68  12.89  13.46  12.75  12.86  13.34  14.08
  11.33  11.92  12.21  11.25  10.98  12.26  11.87  12.79  13.07  12.54  12.47  12.71  12.77  13.07  12.99  12.26  12.74  12.37  13.54  12.61  12.30  12.85  13.20  12.64  13.35  13.15  12.59  12.54  12.89  12.74  12.69  12.65  13.69  12.68  12.89  13.46  12.75  12.86  13.34  14.08
  11.33  11.92  12.21  11.25  10.98  12.26  11.87  12.79  13.07  12.54  12.47  12.71  12.77  13.07  12.99  12.26  12.74  12.37  13.54  12.61  12.30  12.85  13.20  12.64  13.35  13.15  12.59  12.54  12.89  12.74  12.69  12.65  13.69  12.68  12.89  13.46  12.75  12.86  13.34  14.08
  11.33  11.92  12.21  11.25  10.98  12.26  11.87  12.79  13.07  12.54  12.47  12.71  12.77  13.07  12.99  12.26  12.74  12.37  13.54  12.61  12.30  12.85  13.20  12.64  13.35  13.15  12.59  12.54  12.89  12.74  12.69  12.65  13.69  12.68  12.89  13.46  12.75  12.86  13.34  14.08
  11.33  11.92  12.21  11.25  10.98  12.26  11.87  12.79  13.07  12.54  12.47  12.71  12.77  13.07  12.99  12.26  12.74  12.37  13.54  12.61  12.30  12.85  13.20  12.64  13.35  13.15  12.59  12.54  12.89  12.74  12.69  12.65  13.69  12.68  12.89  13.46  12.75  12.86  13.34  14.08
  11.33  11.92  12.21  11.25  10.98  12.26  11.87  12.79  13.07  12.54  12.47  12.71  12.77  13.07  12.99  12.26  12.74  12.37  13.54  12.61  12.30  12.85  13.20  12.64  13.35  13.15  12.59  12.54  12.89  12.74  12.69  12.65  13.69  12.68  12.89  13.46  12.75  12.86  13.34  14.08
  11.33  11.92  12.21  11.25  10.98  12.26  11.87  12.79  13.07  12.54  12.47  12.71  12.77  13.07  12.99  12.26  12.74  12.37  13.54  12.61  12.30  12.85  13.20  12.64  13.35  13.15  12.59  12.54  12.89  12.74  12.69  12.65  13.69  12.68  12.89  13.46  12.75  12.86  13.34  14.08
  11.33  11.92  12.21  11.25  10.98  12.26  11.87  12.79  13.07  12.54  12.47  12.71  12.77  13.07  12.99  12.26  12.74  12.37  13.54  12.61  12.30  12.85  13.20  12.64  13.35  13.15  12.59  12.54  12.89  12.74  12.69  12.65  13.69  12.68  12.89  13.46  12.75  12.86  13.34  14.08
  11.33  11.92  12.21  11.25  10.98  12.26  11.87  12.79  13.07  12.54  12.47  12.71  12.77  13.07  12.99  12.26  12.74  12.37  13.54  12.61  12.30  12.85  13.20  12.64  13.35  13.15  12.59  12.54  12.89  12.74  12.69  12.65  13.69  12.68  12.89  13.46  12.75  12.86  13.34  14.08
  11.33  11.92  12.21  11.25  10.98  12.26  11.87  12.79  13.07  12.54  12.47  12.71  12.77  13.07  12.99  12.26  12.74  12.37  13.54  12.61  12.30  12.85  13.20  12.64  13.35  13.15  12.59  12.54  12.89  12.74  12.69  12.65  13.69  12.68  12.89  13.46  12.75  12.86  13.34  14.08
