# Supplementary material for: Accounting for skill in trend, variability, and autocorrelation facilitates better multi-model projections: Application to the AMOC and temperature time series
Source: PLoS One. 2019 Apr 10;14(4):e0214535. doi: 10.1371/journal.pone.0214535 (PMC6457553; doi:10.1371/journal.pone.0214535)
Supplement: S2 File — (ZIP) [file pone.0214535.s002.zip › input/tosrcp85EastSeaosse/M1_2061_2100_pp_JFM_tosrcp85EastSeaosse_clim.txt]

   7.28   7.45   7.88   8.36   7.29   7.98   8.33   8.36   7.64   6.62   7.81   7.92   7.40   8.17   8.58   8.39   8.36   8.08   7.83   9.17   9.83   8.44   8.18   7.99   8.86   8.80   8.95   8.90   7.89   7.52   8.22   9.20   8.72   8.61   9.27   8.99   8.90   9.80  10.45   9.81
   7.28   7.45   7.88   8.36   7.29   7.98   8.33   8.36   7.64   6.62   7.81   7.92   7.40   8.17   8.58   8.39   8.36   8.08   7.83   9.17   9.83   8.44   8.18   7.99   8.86   8.80   8.95   8.90   7.89   7.52   8.22   9.20   8.72   8.61   9.27   8.99   8.90   9.80  10.45   9.81
   7.28   7.45   7.88   8.36   7.29   7.98   8.33   8.36   7.64   6.62   7.81   7.92   7.40   8.17   8.58   8.39   8.36   8.08   7.83   9.17   9.83   8.44   8.18   7.99   8.86   8.80   8.95   8.90   7.89   7.52   8.22   9.20   8.72   8.61   9.27   8.99   8.90   9.80  10.45   9.81
   7.28   7.45   7.88   8.36   7.29   7.98   8.33   8.36   7.64   6.62   7.81   7.92   7.40   8.17   8.58   8.39   8.36   8.08   7.83   9.17   9.83   8.44   8.18   7.99   8.86   8.80   8.95   8.90   7.89   7.52   8.22   9.20   8.72   8.61   9.27   8.99   8.90   9.80  10.45   9.81
   7.28   7.45   7.88   8.36   7.29   7.98   8.33   8.36   7.64   6.62   7.81   7.92   7.40   8.17   8.58   8.39   8.36   8.08   7.83   9.17   9.83   8.44   8.18   7.99   8.86   8.80   8.95   8.90   7.89   7.52   8.22   9.20   8.72   8.61   9.27   8.99   8.90   9.80  10.45   9.81
   7.28   7.45   7.88   8.36   7.29   7.98   8.33   8.36   7.64   6.62   7.81   7.92   7.40   8.17   8.58   8.39   8.36   8.08   7.83   9.17   9.83   8.44   8.18   7.99   8.86   8.80   8.95   8.90   7.89   7.52   8.22   9.20   8.72   8.61   9.27   8.99   8.90   9.80  10.45   9.81
   7.28   7.45   7.88   8.36   7.29   7.98   8.33   8.36   7.64   6.62   7.81   7.92   7.40   8.17   8.58   8.39   8.36   8.08   7.83   9.17   9.83   8.44   8.18   7.99   8.86   8.80   8.95   8.90   7.89   7.52   8.22   9.20   8.72   8.61   9.27   8.99   8.90   9.80  10.45   9.81
   7.28   7.45   7.88   8.36   7.29   7.98   8.33   8.36   7.64   6.62   7.81   7.92   7.40   8.17   8.58   8.39   8.36   8.08   7.83   9.17   9.83   8.44   8.18   7.99   8.86   8.80   8.95   8.90   7.89   7.52   8.22   9.20   8.72   8.61   9.27   8.99   8.90   9.80  10.45   9.81
   7.28   7.45   7.88   8.36   7.29   7.98   8.33   8.36   7.64   6.62   7.81   7.92   7.40   8.17   8.58   8.39   8.36   8.08   7.83   9.17   9.83   8.44   8.18   7.99   8.86   8.80   8.95   8.90   7.89   7.52   8.22   9.20   8.72   8.61   9.27   8.99   8.90   9.80  10.45   9.81
   7.28   7.45   7.88   8.36   7.29   7.98   8.33   8.36   7.64   6.62   7.81   7.92   7.40   8.17   8.58   8.39   8.36   8.08   7.83   9.17   9.83   8.44   8.18   7.99   8.86   8.80   8.95   8.90   7.89   7.52   8.22   9.20   8.72   8.61   9.27   8.99   8.90   9.80  10.45   9.81
   7.28   7.45   7.88   8.36   7.29   7.98   8.33   8.36   7.64   6.62   7.81   7.92   7.40   8.17   8.58   8.39   8.36   8.08   7.83   9.17   9.83   8.44   8.18   7.99   8.86   8.80   8.95   8.90   7.89   7.52   8.22   9.20   8.72   8.61   9.27   8.99   8.90   9.80  10.45   9.81
   7.28   7.45   7.88   8.36   7.29   7.98   8.33   8.36   7.64   6.62   7.81   7.92   7.40   8.17   8.58   8.39   8.36   8.08   7.83   9.17   9.83   8.44   8.18   7.99   8.86   8.80   8.95   8.90   7.89   7.52   8.22   9.20   8.72   8.61   9.27   8.99   8.90   9.80  10.45   9.81
   7.28   7.45   7.88   8.36   7.29   7.98   8.33   8.36   7.64   6.62   7.81   7.92   7.40   8.17   8.58   8.39   8.36   8.08   7.83   9.17   9.83   8.44   8.18   7.99   8.86   8.80   8.95   8.90   7.89   7.52   8.22   9.20   8.72   8.61   9.27   8.99   8.90   9.80  10.45   9.81
   7.28   7.45   7.88   8.36   7.29   7.98   8.33   8.36   7.64   6.62   7.81   7.92   7.40   8.17   8.58   8.39   8.36   8.08   7.83   9.17   9.83   8.44   8.18   7.99   8.86   8.80   8.95   8.90   7.89   7.52   8.22   9.20   8.72   8.61   9.27   8.99   8.90   9.80  10.45   9.81
   7.28   7.45   7.88   8.36   7.29   7.98   8.33   8.36   7.64   6.62   7.81   7.92   7.40   8.17   8.58   8.39   8.36   8.08   7.83   9.17   9.83   8.44   8.18   7.99   8.86   8.80   8.95   8.90   7.89   7.52   8.22   9.20   8.72   8.61   9.27   8.99   8.90   9.80  10.45   9.81
   7.28   7.45   7.88   8.36   7.29   7.98   8.33   8.36   7.64   6.62   7.81   7.92   7.40   8.17   8.58   8.39   8.36   8.08   7.83   9.17   9.83   8.44   8.18   7.99   8.86   8.80   8.95   8.90   7.89   7.52   8.22   9.20   8.72   8.61   9.27   8.99   8.90   9.80  10.45   9.81
   7.28   7.45   7.88   8.36   7.29   7.98   8.33   8.36   7.64   6.62   7.81   7.92   7.40   8.17   8.58   8.39   8.36   8.08   7.83   9.17   9.83   8.44   8.18   7.99   8.86   8.80   8.95   8.90   7.89   7.52   8.22   9.20   8.72   8.61   9.27   8.99   8.90   9.80  10.45   9.81
   7.28   7.45   7.88   8.36   7.29   7.98   8.33   8.36   7.64   6.62   7.81   7.92   7.40   8.17   8.58   8.39   8.36   8.08   7.83   9.17   9.83   8.44   8.18   7.99   8.86   8.80   8.95   8.90   7.89   7.52   8.22   9.20   8.72   8.61   9.27   8.99   8.90   9.80  10.45   9.81
   7.28   7.45   7.88   8.36   7.29   7.98   8.33   8.36   7.64   6.62   7.81   7.92   7.40   8.17   8.58   8.39   8.36   8.08   7.83   9.17   9.83   8.44   8.18   7.99   8.86   8.80   8.95   8.90   7.89   7.52   8.22   9.20   8.72   8.61   9.27   8.99   8.90   9.80  10.45   9.81
   7.28   7.45   7.88   8.36   7.29   7.98   8.33   8.36   7.64   6.62   7.81   7.92   7.40   8.17   8.58   8.39   8.36   8.08   7.83   9.17   9.83   8.44   8.18   7.99   8.86   8.80   8.95   8.90   7.89   7.52   8.22   9.20   8.72   8.61   9.27   8.99   8.90   9.80  10.45   9.81
   7.28   7.45   7.88   8.36   7.29   7.98   8.33   8.36   7.64   6.62   7.81   7.92   7.40   8.17   8.58   8.39   8.36   8.08   7.83   9.17   9.83   8.44   8.18   7.99   8.86   8.80   8.95   8.90   7.89   7.52   8.22   9.20   8.72   8.61   9.27   8.99   8.90   9.80  10.45   9.81
   7.28   7.45   7.88   8.36   7.29   7.98   8.33   8.36   7.64   6.62   7.81   7.92   7.40   8.17   8.58   8.39   8.36   8.08   7.83   9.17   9.83   8.44   8.18   7.99   8.86   8.80   8.95   8.90   7.89   7.52   8.22   9.20   8.72   8.61   9.27   8.99   8.90   9.80  10.45   9.81
   7.28   7.45   7.88   8.36   7.29   7.98   8.33   8.36   7.64   6.62   7.81   7.92   7.40   8.17   8.58   8.39   8.36   8.08   7.83   9.17   9.83   8.44   8.18   7.99   8.86   8.80   8.95   8.90   7.89   7.52   8.22   9.20   8.72   8.61   9.27   8.99   8.90   9.80  10.45   9.81
   7.28   7.45   7.88   8.36   7.29   7.98   8.33   8.36   7.64   6.62   7.81   7.92   7.40   8.17   8.58   8.39   8.36   8.08   7.83   9.17   9.83   8.44   8.18   7.99   8.86   8.80   8.95   8.90   7.89   7.52   8.22   9.20   8.72   8.61   9.27   8.99   8.90   9.80  10.45   9.81
   7.28   7.45   7.88   8.36   7.29   7.98   8.33   8.36   7.64   6.62   7.81   7.92   7.40   8.17   8.58   8.39   8.36   8.08   7.83   9.17   9.83   8.44   8.18   7.99   8.86   8.80   8.95   8.90   7.89   7.52   8.22   9.20   8.72   8.61   9.27   8.99   8.90   9.80  10.45   9.81
   7.28   7.45   7.88   8.36   7.29   7.98   8.33   8.36   7.64   6.62   7.81   7.92   7.40   8.17   8.58   8.39   8.36   8.08   7.83   9.17   9.83   8.44   8.18   7.99   8.86   8.80   8.95   8.90   7.89   7.52   8.22   9.20   8.72   8.61   9.27   8.99   8.90   9.80  10.45   9.81
