# Supplementary material for: Accounting for skill in trend, variability, and autocorrelation facilitates better multi-model projections: Application to the AMOC and temperature time series
Source: PLoS One. 2019 Apr 10;14(4):e0214535. doi: 10.1371/journal.pone.0214535 (PMC6457553; doi:10.1371/journal.pone.0214535)
Supplement: S2 File — (ZIP) [file pone.0214535.s002.zip › input/tosrcp85EastSeaosse/M6_2061_2100_pp_JFM_tosrcp85EastSeaosse_clim.txt]

  10.99  11.00  10.33  11.38  11.50  10.82  11.26  11.32  11.85  10.51  11.67  11.74  11.29  12.34  12.50  11.38  11.05  11.95  10.55  10.73  11.05  10.41  11.48  12.55  12.39  12.46  11.94  12.26  11.63  11.10  10.44  10.78  12.02  11.68  11.07  11.36  11.72  11.34  11.89  12.47
  10.99  11.00  10.33  11.38  11.50  10.82  11.26  11.32  11.85  10.51  11.67  11.74  11.29  12.34  12.50  11.38  11.05  11.95  10.55  10.73  11.05  10.41  11.48  12.55  12.39  12.46  11.94  12.26  11.63  11.10  10.44  10.78  12.02  11.68  11.07  11.36  11.72  11.34  11.89  12.47
  10.99  11.00  10.33  11.38  11.50  10.82  11.26  11.32  11.85  10.51  11.67  11.74  11.29  12.34  12.50  11.38  11.05  11.95  10.55  10.73  11.05  10.41  11.48  12.55  12.39  12.46  11.94  12.26  11.63  11.10  10.44  10.78  12.02  11.68  11.07  11.36  11.72  11.34  11.89  12.47
  10.99  11.00  10.33  11.38  11.50  10.82  11.26  11.32  11.85  10.51  11.67  11.74  11.29  12.34  12.50  11.38  11.05  11.95  10.55  10.73  11.05  10.41  11.48  12.55  12.39  12.46  11.94  12.26  11.63  11.10  10.44  10.78  12.02  11.68  11.07  11.36  11.72  11.34  11.89  12.47
  10.99  11.00  10.33  11.38  11.50  10.82  11.26  11.32  11.85  10.51  11.67  11.74  11.29  12.34  12.50  11.38  11.05  11.95  10.55  10.73  11.05  10.41  11.48  12.55  12.39  12.46  11.94  12.26  11.63  11.10  10.44  10.78  12.02  11.68  11.07  11.36  11.72  11.34  11.89  12.47
  10.99  11.00  10.33  11.38  11.50  10.82  11.26  11.32  11.85  10.51  11.67  11.74  11.29  12.34  12.50  11.38  11.05  11.95  10.55  10.73  11.05  10.41  11.48  12.55  12.39  12.46  11.94  12.26  11.63  11.10  10.44  10.78  12.02  11.68  11.07  11.36  11.72  11.34  11.89  12.47
  10.99  11.00  10.33  11.38  11.50  10.82  11.26  11.32  11.85  10.51  11.67  11.74  11.29  12.34  12.50  11.38  11.05  11.95  10.55  10.73  11.05  10.41  11.48  12.55  12.39  12.46  11.94  12.26  11.63  11.10  10.44  10.78  12.02  11.68  11.07  11.36  11.72  11.34  11.89  12.47
  10.99  11.00  10.33  11.38  11.50  10.82  11.26  11.32  11.85  10.51  11.67  11.74  11.29  12.34  12.50  11.38  11.05  11.95  10.55  10.73  11.05  10.41  11.48  12.55  12.39  12.46  11.94  12.26  11.63  11.10  10.44  10.78  12.02  11.68  11.07  11.36  11.72  11.34  11.89  12.47
  10.99  11.00  10.33  11.38  11.50  10.82  11.26  11.32  11.85  10.51  11.67  11.74  11.29  12.34  12.50  11.38  11.05  11.95  10.55  10.73  11.05  10.41  11.48  12.55  12.39  12.46  11.94  12.26  11.63  11.10  10.44  10.78  12.02  11.68  11.07  11.36  11.72  11.34  11.89  12.47
  10.99  11.00  10.33  11.38  11.50  10.82  11.26  11.32  11.85  10.51  11.67  11.74  11.29  12.34  12.50  11.38  11.05  11.95  10.55  10.73  11.05  10.41  11.48  12.55  12.39  12.46  11.94  12.26  11.63  11.10  10.44  10.78  12.02  11.68  11.07  11.36  11.72  11.34  11.89  12.47
  10.99  11.00  10.33  11.38  11.50  10.82  11.26  11.32  11.85  10.51  11.67  11.74  11.29  12.34  12.50  11.38  11.05  11.95  10.55  10.73  11.05  10.41  11.48  12.55  12.39  12.46  11.94  12.26  11.63  11.10  10.44  10.78  12.02  11.68  11.07  11.36  11.72  11.34  11.89  12.47
  10.99  11.00  10.33  11.38  11.50  10.82  11.26  11.32  11.85  10.51  11.67  11.74  11.29  12.34  12.50  11.38  11.05  11.95  10.55  10.73  11.05  10.41  11.48  12.55  12.39  12.46  11.94  12.26  11.63  11.10  10.44  10.78  12.02  11.68  11.07  11.36  11.72  11.34  11.89  12.47
  10.99  11.00  10.33  11.38  11.50  10.82  11.26  11.32  11.85  10.51  11.67  11.74  11.29  12.34  12.50  11.38  11.05  11.95  10.55  10.73  11.05  10.41  11.48  12.55  12.39  12.46  11.94  12.26  11.63  11.10  10.44  10.78  12.02  11.68  11.07  11.36  11.72  11.34  11.89  12.47
  10.99  11.00  10.33  11.38  11.50  10.82  11.26  11.32  11.85  10.51  11.67  11.74  11.29  12.34  12.50  11.38  11.05  11.95  10.55  10.73  11.05  10.41  11.48  12.55  12.39  12.46  11.94  12.26  11.63  11.10  10.44  10.78  12.02  11.68  11.07  11.36  11.72  11.34  11.89  12.47
  10.99  11.00  10.33  11.38  11.50  10.82  11.26  11.32  11.85  10.51  11.67  11.74  11.29  12.34  12.50  11.38  11.05  11.95  10.55  10.73  11.05  10.41  11.48  12.55  12.39  12.46  11.94  12.26  11.63  11.10  10.44  10.78  12.02  11.68  11.07  11.36  11.72  11.34  11.89  12.47
  10.99  11.00  10.33  11.38  11.50  10.82  11.26  11.32  11.85  10.51  11.67  11.74  11.29  12.34  12.50  11.38  11.05  11.95  10.55  10.73  11.05  10.41  11.48  12.55  12.39  12.46  11.94  12.26  11.63  11.10  10.44  10.78  12.02  11.68  11.07  11.36  11.72  11.34  11.89  12.47
  10.99  11.00  10.33  11.38  11.50  10.82  11.26  11.32  11.85  10.51  11.67  11.74  11.29  12.34  12.50  11.38  11.05  11.95  10.55  10.73  11.05  10.41  11.48  12.55  12.39  12.46  11.94  12.26  11.63  11.10  10.44  10.78  12.02  11.68  11.07  11.36  11.72  11.34  11.89  12.47
  10.99  11.00  10.33  11.38  11.50  10.82  11.26  11.32  11.85  10.51  11.67  11.74  11.29  12.34  12.50  11.38  11.05  11.95  10.55  10.73  11.05  10.41  11.48  12.55  12.39  12.46  11.94  12.26  11.63  11.10  10.44  10.78  12.02  11.68  11.07  11.36  11.72  11.34  11.89  12.47
  10.99  11.00  10.33  11.38  11.50  10.82  11.26  11.32  11.85  10.51  11.67  11.74  11.29  12.34  12.50  11.38  11.05  11.95  10.55  10.73  11.05  10.41  11.48  12.55  12.39  12.46  11.94  12.26  11.63  11.10  10.44  10.78  12.02  11.68  11.07  11.36  11.72  11.34  11.89  12.47
  10.99  11.00  10.33  11.38  11.50  10.82  11.26  11.32  11.85  10.51  11.67  11.74  11.29  12.34  12.50  11.38  11.05  11.95  10.55  10.73  11.05  10.41  11.48  12.55  12.39  12.46  11.94  12.26  11.63  11.10  10.44  10.78  12.02  11.68  11.07  11.36  11.72  11.34  11.89  12.47
  10.99  11.00  10.33  11.38  11.50  10.82  11.26  11.32  11.85  10.51  11.67  11.74  11.29  12.34  12.50  11.38  11.05  11.95  10.55  10.73  11.05  10.41  11.48  12.55  12.39  12.46  11.94  12.26  11.63  11.10  10.44  10.78  12.02  11.68  11.07  11.36  11.72  11.34  11.89  12.47
  10.99  11.00  10.33  11.38  11.50  10.82  11.26  11.32  11.85  10.51  11.67  11.74  11.29  12.34  12.50  11.38  11.05  11.95  10.55  10.73  11.05  10.41  11.48  12.55  12.39  12.46  11.94  12.26  11.63  11.10  10.44  10.78  12.02  11.68  11.07  11.36  11.72  11.34  11.89  12.47
  10.99  11.00  10.33  11.38  11.50  10.82  11.26  11.32  11.85  10.51  11.67  11.74  11.29  12.34  12.50  11.38  11.05  11.95  10.55  10.73  11.05  10.41  11.48  12.55  12.39  12.46  11.94  12.26  11.63  11.10  10.44  10.78  12.02  11.68  11.07  11.36  11.72  11.34  11.89  12.47
  10.99  11.00  10.33  11.38  11.50  10.82  11.26  11.32  11.85  10.51  11.67  11.74  11.29  12.34  12.50  11.38  11.05  11.95  10.55  10.73  11.05  10.41  11.48  12.55  12.39  12.46  11.94  12.26  11.63  11.10  10.44  10.78  12.02  11.68  11.07  11.36  11.72  11.34  11.89  12.47
  10.99  11.00  10.33  11.38  11.50  10.82  11.26  11.32  11.85  10.51  11.67  11.74  11.29  12.34  12.50  11.38  11.05  11.95  10.55  10.73  11.05  10.41  11.48  12.55  12.39  12.46  11.94  12.26  11.63  11.10  10.44  10.78  12.02  11.68  11.07  11.36  11.72  11.34  11.89  12.47
  10.99  11.00  10.33  11.38  11.50  10.82  11.26  11.32  11.85  10.51  11.67  11.74  11.29  12.34  12.50  11.38  11.05  11.95  10.55  10.73  11.05  10.41  11.48  12.55  12.39  12.46  11.94  12.26  11.63  11.10  10.44  10.78  12.02  11.68  11.07  11.36  11.72  11.34  11.89  12.47
