# Supplementary material for: Accounting for skill in trend, variability, and autocorrelation facilitates better multi-model projections: Application to the AMOC and temperature time series
Source: PLoS One. 2019 Apr 10;14(4):e0214535. doi: 10.1371/journal.pone.0214535 (PMC6457553; doi:10.1371/journal.pone.0214535)
Supplement: S2 File — (ZIP) [file pone.0214535.s002.zip › input/tosrcp85EastSeaosse/M16_2041_2060_pp_JFM_tosrcp85EastSeaosse_clim.txt]

  14.02  13.28  12.71  12.60  14.07  14.49  13.70  13.43  13.47  13.45  14.41  14.01  14.01  14.60  14.49  14.69  14.22  13.64  13.97  14.81
  14.02  13.28  12.71  12.60  14.07  14.49  13.70  13.43  13.47  13.45  14.41  14.01  14.01  14.60  14.49  14.69  14.22  13.64  13.97  14.81
  14.02  13.28  12.71  12.60  14.07  14.49  13.70  13.43  13.47  13.45  14.41  14.01  14.01  14.60  14.49  14.69  14.22  13.64  13.97  14.81
  14.02  13.28  12.71  12.60  14.07  14.49  13.70  13.43  13.47  13.45  14.41  14.01  14.01  14.60  14.49  14.69  14.22  13.64  13.97  14.81
  14.02  13.28  12.71  12.60  14.07  14.49  13.70  13.43  13.47  13.45  14.41  14.01  14.01  14.60  14.49  14.69  14.22  13.64  13.97  14.81
  14.02  13.28  12.71  12.60  14.07  14.49  13.70  13.43  13.47  13.45  14.41  14.01  14.01  14.60  14.49  14.69  14.22  13.64  13.97  14.81
  14.02  13.28  12.71  12.60  14.07  14.49  13.70  13.43  13.47  13.45  14.41  14.01  14.01  14.60  14.49  14.69  14.22  13.64  13.97  14.81
  14.02  13.28  12.71  12.60  14.07  14.49  13.70  13.43  13.47  13.45  14.41  14.01  14.01  14.60  14.49  14.69  14.22  13.64  13.97  14.81
  14.02  13.28  12.71  12.60  14.07  14.49  13.70  13.43  13.47  13.45  14.41  14.01  14.01  14.60  14.49  14.69  14.22  13.64  13.97  14.81
  14.02  13.28  12.71  12.60  14.07  14.49  13.70  13.43  13.47  13.45  14.41  14.01  14.01  14.60  14.49  14.69  14.22  13.64  13.97  14.81
  14.02  13.28  12.71  12.60  14.07  14.49  13.70  13.43  13.47  13.45  14.41  14.01  14.01  14.60  14.49  14.69  14.22  13.64  13.97  14.81
  14.02  13.28  12.71  12.60  14.07  14.49  13.70  13.43  13.47  13.45  14.41  14.01  14.01  14.60  14.49  14.69  14.22  13.64  13.97  14.81
  14.02  13.28  12.71  12.60  14.07  14.49  13.70  13.43  13.47  13.45  14.41  14.01  14.01  14.60  14.49  14.69  14.22  13.64  13.97  14.81
  14.02  13.28  12.71  12.60  14.07  14.49  13.70  13.43  13.47  13.45  14.41  14.01  14.01  14.60  14.49  14.69  14.22  13.64  13.97  14.81
  14.02  13.28  12.71  12.60  14.07  14.49  13.70  13.43  13.47  13.45  14.41  14.01  14.01  14.60  14.49  14.69  14.22  13.64  13.97  14.81
  14.02  13.28  12.71  12.60  14.07  14.49  13.70  13.43  13.47  13.45  14.41  14.01  14.01  14.60  14.49  14.69  14.22  13.64  13.97  14.81
  14.02  13.28  12.71  12.60  14.07  14.49  13.70  13.43  13.47  13.45  14.41  14.01  14.01  14.60  14.49  14.69  14.22  13.64  13.97  14.81
  14.02  13.28  12.71  12.60  14.07  14.49  13.70  13.43  13.47  13.45  14.41  14.01  14.01  14.60  14.49  14.69  14.22  13.64  13.97  14.81
  14.02  13.28  12.71  12.60  14.07  14.49  13.70  13.43  13.47  13.45  14.41  14.01  14.01  14.60  14.49  14.69  14.22  13.64  13.97  14.81
  14.02  13.28  12.71  12.60  14.07  14.49  13.70  13.43  13.47  13.45  14.41  14.01  14.01  14.60  14.49  14.69  14.22  13.64  13.97  14.81
  14.02  13.28  12.71  12.60  14.07  14.49  13.70  13.43  13.47  13.45  14.41  14.01  14.01  14.60  14.49  14.69  14.22  13.64  13.97  14.81
  14.02  13.28  12.71  12.60  14.07  14.49  13.70  13.43  13.47  13.45  14.41  14.01  14.01  14.60  14.49  14.69  14.22  13.64  13.97  14.81
  14.02  13.28  12.71  12.60  14.07  14.49  13.70  13.43  13.47  13.45  14.41  14.01  14.01  14.60  14.49  14.69  14.22  13.64  13.97  14.81
  14.02  13.28  12.71  12.60  14.07  14.49  13.70  13.43  13.47  13.45  14.41  14.01  14.01  14.60  14.49  14.69  14.22  13.64  13.97  14.81
  14.02  13.28  12.71  12.60  14.07  14.49  13.70  13.43  13.47  13.45  14.41  14.01  14.01  14.60  14.49  14.69  14.22  13.64  13.97  14.81
  14.02  13.28  12.71  12.60  14.07  14.49  13.70  13.43  13.47  13.45  14.41  14.01  14.01  14.60  14.49  14.69  14.22  13.64  13.97  14.81
