# Supplementary material for: Accounting for skill in trend, variability, and autocorrelation facilitates better multi-model projections: Application to the AMOC and temperature time series
Source: PLoS One. 2019 Apr 10;14(4):e0214535. doi: 10.1371/journal.pone.0214535 (PMC6457553; doi:10.1371/journal.pone.0214535)
Supplement: S2 File — (ZIP) [file pone.0214535.s002.zip › input/tosrcp85EastSeaosse/M13_2061_2100_pp_JFM_tosrcp85EastSeaosse_clim.txt]

  10.42  10.32  10.43   9.99  10.87  10.76  10.74  11.22  11.12  11.37  11.43  11.68  11.02  11.20  11.77  11.33  11.56  11.31  11.78  12.37  11.89  12.24  12.03  11.55  11.49  11.51  11.12  11.50  11.66  12.15  12.06  11.54  12.99  11.97  11.88  12.54  11.74  12.04  13.13  12.70
  10.42  10.32  10.43   9.99  10.87  10.76  10.74  11.22  11.12  11.37  11.43  11.68  11.02  11.20  11.77  11.33  11.56  11.31  11.78  12.37  11.89  12.24  12.03  11.55  11.49  11.51  11.12  11.50  11.66  12.15  12.06  11.54  12.99  11.97  11.88  12.54  11.74  12.04  13.13  12.70
  10.42  10.32  10.43   9.99  10.87  10.76  10.74  11.22  11.12  11.37  11.43  11.68  11.02  11.20  11.77  11.33  11.56  11.31  11.78  12.37  11.89  12.24  12.03  11.55  11.49  11.51  11.12  11.50  11.66  12.15  12.06  11.54  12.99  11.97  11.88  12.54  11.74  12.04  13.13  12.70
  10.42  10.32  10.43   9.99  10.87  10.76  10.74  11.22  11.12  11.37  11.43  11.68  11.02  11.20  11.77  11.33  11.56  11.31  11.78  12.37  11.89  12.24  12.03  11.55  11.49  11.51  11.12  11.50  11.66  12.15  12.06  11.54  12.99  11.97  11.88  12.54  11.74  12.04  13.13  12.70
  10.42  10.32  10.43   9.99  10.87  10.76  10.74  11.22  11.12  11.37  11.43  11.68  11.02  11.20  11.77  11.33  11.56  11.31  11.78  12.37  11.89  12.24  12.03  11.55  11.49  11.51  11.12  11.50  11.66  12.15  12.06  11.54  12.99  11.97  11.88  12.54  11.74  12.04  13.13  12.70
  10.42  10.32  10.43   9.99  10.87  10.76  10.74  11.22  11.12  11.37  11.43  11.68  11.02  11.20  11.77  11.33  11.56  11.31  11.78  12.37  11.89  12.24  12.03  11.55  11.49  11.51  11.12  11.50  11.66  12.15  12.06  11.54  12.99  11.97  11.88  12.54  11.74  12.04  13.13  12.70
  10.42  10.32  10.43   9.99  10.87  10.76  10.74  11.22  11.12  11.37  11.43  11.68  11.02  11.20  11.77  11.33  11.56  11.31  11.78  12.37  11.89  12.24  12.03  11.55  11.49  11.51  11.12  11.50  11.66  12.15  12.06  11.54  12.99  11.97  11.88  12.54  11.74  12.04  13.13  12.70
  10.42  10.32  10.43   9.99  10.87  10.76  10.74  11.22  11.12  11.37  11.43  11.68  11.02  11.20  11.77  11.33  11.56  11.31  11.78  12.37  11.89  12.24  12.03  11.55  11.49  11.51  11.12  11.50  11.66  12.15  12.06  11.54  12.99  11.97  11.88  12.54  11.74  12.04  13.13  12.70
  10.42  10.32  10.43   9.99  10.87  10.76  10.74  11.22  11.12  11.37  11.43  11.68  11.02  11.20  11.77  11.33  11.56  11.31  11.78  12.37  11.89  12.24  12.03  11.55  11.49  11.51  11.12  11.50  11.66  12.15  12.06  11.54  12.99  11.97  11.88  12.54  11.74  12.04  13.13  12.70
  10.42  10.32  10.43   9.99  10.87  10.76  10.74  11.22  11.12  11.37  11.43  11.68  11.02  11.20  11.77  11.33  11.56  11.31  11.78  12.37  11.89  12.24  12.03  11.55  11.49  11.51  11.12  11.50  11.66  12.15  12.06  11.54  12.99  11.97  11.88  12.54  11.74  12.04  13.13  12.70
  10.42  10.32  10.43   9.99  10.87  10.76  10.74  11.22  11.12  11.37  11.43  11.68  11.02  11.20  11.77  11.33  11.56  11.31  11.78  12.37  11.89  12.24  12.03  11.55  11.49  11.51  11.12  11.50  11.66  12.15  12.06  11.54  12.99  11.97  11.88  12.54  11.74  12.04  13.13  12.70
  10.42  10.32  10.43   9.99  10.87  10.76  10.74  11.22  11.12  11.37  11.43  11.68  11.02  11.20  11.77  11.33  11.56  11.31  11.78  12.37  11.89  12.24  12.03  11.55  11.49  11.51  11.12  11.50  11.66  12.15  12.06  11.54  12.99  11.97  11.88  12.54  11.74  12.04  13.13  12.70
  10.42  10.32  10.43   9.99  10.87  10.76  10.74  11.22  11.12  11.37  11.43  11.68  11.02  11.20  11.77  11.33  11.56  11.31  11.78  12.37  11.89  12.24  12.03  11.55  11.49  11.51  11.12  11.50  11.66  12.15  12.06  11.54  12.99  11.97  11.88  12.54  11.74  12.04  13.13  12.70
  10.42  10.32  10.43   9.99  10.87  10.76  10.74  11.22  11.12  11.37  11.43  11.68  11.02  11.20  11.77  11.33  11.56  11.31  11.78  12.37  11.89  12.24  12.03  11.55  11.49  11.51  11.12  11.50  11.66  12.15  12.06  11.54  12.99  11.97  11.88  12.54  11.74  12.04  13.13  12.70
  10.42  10.32  10.43   9.99  10.87  10.76  10.74  11.22  11.12  11.37  11.43  11.68  11.02  11.20  11.77  11.33  11.56  11.31  11.78  12.37  11.89  12.24  12.03  11.55  11.49  11.51  11.12  11.50  11.66  12.15  12.06  11.54  12.99  11.97  11.88  12.54  11.74  12.04  13.13  12.70
  10.42  10.32  10.43   9.99  10.87  10.76  10.74  11.22  11.12  11.37  11.43  11.68  11.02  11.20  11.77  11.33  11.56  11.31  11.78  12.37  11.89  12.24  12.03  11.55  11.49  11.51  11.12  11.50  11.66  12.15  12.06  11.54  12.99  11.97  11.88  12.54  11.74  12.04  13.13  12.70
  10.42  10.32  10.43   9.99  10.87  10.76  10.74  11.22  11.12  11.37  11.43  11.68  11.02  11.20  11.77  11.33  11.56  11.31  11.78  12.37  11.89  12.24  12.03  11.55  11.49  11.51  11.12  11.50  11.66  12.15  12.06  11.54  12.99  11.97  11.88  12.54  11.74  12.04  13.13  12.70
  10.42  10.32  10.43   9.99  10.87  10.76  10.74  11.22  11.12  11.37  11.43  11.68  11.02  11.20  11.77  11.33  11.56  11.31  11.78  12.37  11.89  12.24  12.03  11.55  11.49  11.51  11.12  11.50  11.66  12.15  12.06  11.54  12.99  11.97  11.88  12.54  11.74  12.04  13.13  12.70
  10.42  10.32  10.43   9.99  10.87  10.76  10.74  11.22  11.12  11.37  11.43  11.68  11.02  11.20  11.77  11.33  11.56  11.31  11.78  12.37  11.89  12.24  12.03  11.55  11.49  11.51  11.12  11.50  11.66  12.15  12.06  11.54  12.99  11.97  11.88  12.54  11.74  12.04  13.13  12.70
  10.42  10.32  10.43   9.99  10.87  10.76  10.74  11.22  11.12  11.37  11.43  11.68  11.02  11.20  11.77  11.33  11.56  11.31  11.78  12.37  11.89  12.24  12.03  11.55  11.49  11.51  11.12  11.50  11.66  12.15  12.06  11.54  12.99  11.97  11.88  12.54  11.74  12.04  13.13  12.70
  10.42  10.32  10.43   9.99  10.87  10.76  10.74  11.22  11.12  11.37  11.43  11.68  11.02  11.20  11.77  11.33  11.56  11.31  11.78  12.37  11.89  12.24  12.03  11.55  11.49  11.51  11.12  11.50  11.66  12.15  12.06  11.54  12.99  11.97  11.88  12.54  11.74  12.04  13.13  12.70
  10.42  10.32  10.43   9.99  10.87  10.76  10.74  11.22  11.12  11.37  11.43  11.68  11.02  11.20  11.77  11.33  11.56  11.31  11.78  12.37  11.89  12.24  12.03  11.55  11.49  11.51  11.12  11.50  11.66  12.15  12.06  11.54  12.99  11.97  11.88  12.54  11.74  12.04  13.13  12.70
  10.42  10.32  10.43   9.99  10.87  10.76  10.74  11.22  11.12  11.37  11.43  11.68  11.02  11.20  11.77  11.33  11.56  11.31  11.78  12.37  11.89  12.24  12.03  11.55  11.49  11.51  11.12  11.50  11.66  12.15  12.06  11.54  12.99  11.97  11.88  12.54  11.74  12.04  13.13  12.70
  10.42  10.32  10.43   9.99  10.87  10.76  10.74  11.22  11.12  11.37  11.43  11.68  11.02  11.20  11.77  11.33  11.56  11.31  11.78  12.37  11.89  12.24  12.03  11.55  11.49  11.51  11.12  11.50  11.66  12.15  12.06  11.54  12.99  11.97  11.88  12.54  11.74  12.04  13.13  12.70
  10.42  10.32  10.43   9.99  10.87  10.76  10.74  11.22  11.12  11.37  11.43  11.68  11.02  11.20  11.77  11.33  11.56  11.31  11.78  12.37  11.89  12.24  12.03  11.55  11.49  11.51  11.12  11.50  11.66  12.15  12.06  11.54  12.99  11.97  11.88  12.54  11.74  12.04  13.13  12.70
  10.42  10.32  10.43   9.99  10.87  10.76  10.74  11.22  11.12  11.37  11.43  11.68  11.02  11.20  11.77  11.33  11.56  11.31  11.78  12.37  11.89  12.24  12.03  11.55  11.49  11.51  11.12  11.50  11.66  12.15  12.06  11.54  12.99  11.97  11.88  12.54  11.74  12.04  13.13  12.70
