# Supplementary material for: Accounting for skill in trend, variability, and autocorrelation facilitates better multi-model projections: Application to the AMOC and temperature time series
Source: PLoS One. 2019 Apr 10;14(4):e0214535. doi: 10.1371/journal.pone.0214535 (PMC6457553; doi:10.1371/journal.pone.0214535)
Supplement: S2 File — (ZIP) [file pone.0214535.s002.zip › input/tosrcp85EastSeaosse/M22_2041_2060_pp_JFM_tosrcp85EastSeaosse_clim.txt]

  12.18  12.99  11.53  11.89  12.81  12.66  13.69  12.37  12.61  13.38  13.07  12.93  13.09  13.04  13.36  13.21  13.37  13.83  13.25  13.60
  12.18  12.99  11.53  11.89  12.81  12.66  13.69  12.37  12.61  13.38  13.07  12.93  13.09  13.04  13.36  13.21  13.37  13.83  13.25  13.60
  12.18  12.99  11.53  11.89  12.81  12.66  13.69  12.37  12.61  13.38  13.07  12.93  13.09  13.04  13.36  13.21  13.37  13.83  13.25  13.60
  12.18  12.99  11.53  11.89  12.81  12.66  13.69  12.37  12.61  13.38  13.07  12.93  13.09  13.04  13.36  13.21  13.37  13.83  13.25  13.60
  12.18  12.99  11.53  11.89  12.81  12.66  13.69  12.37  12.61  13.38  13.07  12.93  13.09  13.04  13.36  13.21  13.37  13.83  13.25  13.60
  12.18  12.99  11.53  11.89  12.81  12.66  13.69  12.37  12.61  13.38  13.07  12.93  13.09  13.04  13.36  13.21  13.37  13.83  13.25  13.60
  12.18  12.99  11.53  11.89  12.81  12.66  13.69  12.37  12.61  13.38  13.07  12.93  13.09  13.04  13.36  13.21  13.37  13.83  13.25  13.60
  12.18  12.99  11.53  11.89  12.81  12.66  13.69  12.37  12.61  13.38  13.07  12.93  13.09  13.04  13.36  13.21  13.37  13.83  13.25  13.60
  12.18  12.99  11.53  11.89  12.81  12.66  13.69  12.37  12.61  13.38  13.07  12.93  13.09  13.04  13.36  13.21  13.37  13.83  13.25  13.60
  12.18  12.99  11.53  11.89  12.81  12.66  13.69  12.37  12.61  13.38  13.07  12.93  13.09  13.04  13.36  13.21  13.37  13.83  13.25  13.60
  12.18  12.99  11.53  11.89  12.81  12.66  13.69  12.37  12.61  13.38  13.07  12.93  13.09  13.04  13.36  13.21  13.37  13.83  13.25  13.60
  12.18  12.99  11.53  11.89  12.81  12.66  13.69  12.37  12.61  13.38  13.07  12.93  13.09  13.04  13.36  13.21  13.37  13.83  13.25  13.60
  12.18  12.99  11.53  11.89  12.81  12.66  13.69  12.37  12.61  13.38  13.07  12.93  13.09  13.04  13.36  13.21  13.37  13.83  13.25  13.60
  12.18  12.99  11.53  11.89  12.81  12.66  13.69  12.37  12.61  13.38  13.07  12.93  13.09  13.04  13.36  13.21  13.37  13.83  13.25  13.60
  12.18  12.99  11.53  11.89  12.81  12.66  13.69  12.37  12.61  13.38  13.07  12.93  13.09  13.04  13.36  13.21  13.37  13.83  13.25  13.60
  12.18  12.99  11.53  11.89  12.81  12.66  13.69  12.37  12.61  13.38  13.07  12.93  13.09  13.04  13.36  13.21  13.37  13.83  13.25  13.60
  12.18  12.99  11.53  11.89  12.81  12.66  13.69  12.37  12.61  13.38  13.07  12.93  13.09  13.04  13.36  13.21  13.37  13.83  13.25  13.60
  12.18  12.99  11.53  11.89  12.81  12.66  13.69  12.37  12.61  13.38  13.07  12.93  13.09  13.04  13.36  13.21  13.37  13.83  13.25  13.60
  12.18  12.99  11.53  11.89  12.81  12.66  13.69  12.37  12.61  13.38  13.07  12.93  13.09  13.04  13.36  13.21  13.37  13.83  13.25  13.60
  12.18  12.99  11.53  11.89  12.81  12.66  13.69  12.37  12.61  13.38  13.07  12.93  13.09  13.04  13.36  13.21  13.37  13.83  13.25  13.60
  12.18  12.99  11.53  11.89  12.81  12.66  13.69  12.37  12.61  13.38  13.07  12.93  13.09  13.04  13.36  13.21  13.37  13.83  13.25  13.60
  12.18  12.99  11.53  11.89  12.81  12.66  13.69  12.37  12.61  13.38  13.07  12.93  13.09  13.04  13.36  13.21  13.37  13.83  13.25  13.60
  12.18  12.99  11.53  11.89  12.81  12.66  13.69  12.37  12.61  13.38  13.07  12.93  13.09  13.04  13.36  13.21  13.37  13.83  13.25  13.60
  12.18  12.99  11.53  11.89  12.81  12.66  13.69  12.37  12.61  13.38  13.07  12.93  13.09  13.04  13.36  13.21  13.37  13.83  13.25  13.60
  12.18  12.99  11.53  11.89  12.81  12.66  13.69  12.37  12.61  13.38  13.07  12.93  13.09  13.04  13.36  13.21  13.37  13.83  13.25  13.60
  12.18  12.99  11.53  11.89  12.81  12.66  13.69  12.37  12.61  13.38  13.07  12.93  13.09  13.04  13.36  13.21  13.37  13.83  13.25  13.60
