# Supplementary material for: Accounting for skill in trend, variability, and autocorrelation facilitates better multi-model projections: Application to the AMOC and temperature time series
Source: PLoS One. 2019 Apr 10;14(4):e0214535. doi: 10.1371/journal.pone.0214535 (PMC6457553; doi:10.1371/journal.pone.0214535)
Supplement: S2 File — (ZIP) [file pone.0214535.s002.zip › input/tosrcp85EastSeaosse/M3_2041_2060_pp_JFM_tosrcp85EastSeaosse_clim.txt]

  15.53  15.36  14.65  14.84  14.87  15.00  15.21  14.69  14.71  14.86  15.43  15.20  15.00  16.10  15.90  16.04  15.90  15.36  15.56  15.64
  15.53  15.36  14.65  14.84  14.87  15.00  15.21  14.69  14.71  14.86  15.43  15.20  15.00  16.10  15.90  16.04  15.90  15.36  15.56  15.64
  15.53  15.36  14.65  14.84  14.87  15.00  15.21  14.69  14.71  14.86  15.43  15.20  15.00  16.10  15.90  16.04  15.90  15.36  15.56  15.64
  15.53  15.36  14.65  14.84  14.87  15.00  15.21  14.69  14.71  14.86  15.43  15.20  15.00  16.10  15.90  16.04  15.90  15.36  15.56  15.64
  15.53  15.36  14.65  14.84  14.87  15.00  15.21  14.69  14.71  14.86  15.43  15.20  15.00  16.10  15.90  16.04  15.90  15.36  15.56  15.64
  15.53  15.36  14.65  14.84  14.87  15.00  15.21  14.69  14.71  14.86  15.43  15.20  15.00  16.10  15.90  16.04  15.90  15.36  15.56  15.64
  15.53  15.36  14.65  14.84  14.87  15.00  15.21  14.69  14.71  14.86  15.43  15.20  15.00  16.10  15.90  16.04  15.90  15.36  15.56  15.64
  15.53  15.36  14.65  14.84  14.87  15.00  15.21  14.69  14.71  14.86  15.43  15.20  15.00  16.10  15.90  16.04  15.90  15.36  15.56  15.64
  15.53  15.36  14.65  14.84  14.87  15.00  15.21  14.69  14.71  14.86  15.43  15.20  15.00  16.10  15.90  16.04  15.90  15.36  15.56  15.64
  15.53  15.36  14.65  14.84  14.87  15.00  15.21  14.69  14.71  14.86  15.43  15.20  15.00  16.10  15.90  16.04  15.90  15.36  15.56  15.64
  15.53  15.36  14.65  14.84  14.87  15.00  15.21  14.69  14.71  14.86  15.43  15.20  15.00  16.10  15.90  16.04  15.90  15.36  15.56  15.64
  15.53  15.36  14.65  14.84  14.87  15.00  15.21  14.69  14.71  14.86  15.43  15.20  15.00  16.10  15.90  16.04  15.90  15.36  15.56  15.64
  15.53  15.36  14.65  14.84  14.87  15.00  15.21  14.69  14.71  14.86  15.43  15.20  15.00  16.10  15.90  16.04  15.90  15.36  15.56  15.64
  15.53  15.36  14.65  14.84  14.87  15.00  15.21  14.69  14.71  14.86  15.43  15.20  15.00  16.10  15.90  16.04  15.90  15.36  15.56  15.64
  15.53  15.36  14.65  14.84  14.87  15.00  15.21  14.69  14.71  14.86  15.43  15.20  15.00  16.10  15.90  16.04  15.90  15.36  15.56  15.64
  15.53  15.36  14.65  14.84  14.87  15.00  15.21  14.69  14.71  14.86  15.43  15.20  15.00  16.10  15.90  16.04  15.90  15.36  15.56  15.64
  15.53  15.36  14.65  14.84  14.87  15.00  15.21  14.69  14.71  14.86  15.43  15.20  15.00  16.10  15.90  16.04  15.90  15.36  15.56  15.64
  15.53  15.36  14.65  14.84  14.87  15.00  15.21  14.69  14.71  14.86  15.43  15.20  15.00  16.10  15.90  16.04  15.90  15.36  15.56  15.64
  15.53  15.36  14.65  14.84  14.87  15.00  15.21  14.69  14.71  14.86  15.43  15.20  15.00  16.10  15.90  16.04  15.90  15.36  15.56  15.64
  15.53  15.36  14.65  14.84  14.87  15.00  15.21  14.69  14.71  14.86  15.43  15.20  15.00  16.10  15.90  16.04  15.90  15.36  15.56  15.64
  15.53  15.36  14.65  14.84  14.87  15.00  15.21  14.69  14.71  14.86  15.43  15.20  15.00  16.10  15.90  16.04  15.90  15.36  15.56  15.64
  15.53  15.36  14.65  14.84  14.87  15.00  15.21  14.69  14.71  14.86  15.43  15.20  15.00  16.10  15.90  16.04  15.90  15.36  15.56  15.64
  15.53  15.36  14.65  14.84  14.87  15.00  15.21  14.69  14.71  14.86  15.43  15.20  15.00  16.10  15.90  16.04  15.90  15.36  15.56  15.64
  15.53  15.36  14.65  14.84  14.87  15.00  15.21  14.69  14.71  14.86  15.43  15.20  15.00  16.10  15.90  16.04  15.90  15.36  15.56  15.64
  15.53  15.36  14.65  14.84  14.87  15.00  15.21  14.69  14.71  14.86  15.43  15.20  15.00  16.10  15.90  16.04  15.90  15.36  15.56  15.64
  15.53  15.36  14.65  14.84  14.87  15.00  15.21  14.69  14.71  14.86  15.43  15.20  15.00  16.10  15.90  16.04  15.90  15.36  15.56  15.64
