# Supplementary material for: Accounting for skill in trend, variability, and autocorrelation facilitates better multi-model projections: Application to the AMOC and temperature time series
Source: PLoS One. 2019 Apr 10;14(4):e0214535. doi: 10.1371/journal.pone.0214535 (PMC6457553; doi:10.1371/journal.pone.0214535)
Supplement: S2 File — (ZIP) [file pone.0214535.s002.zip › input/tosrcp85EastSeaosse/M7_2061_2100_pp_JFM_tosrcp85EastSeaosse_clim.txt]

  11.57  12.03  11.97  11.65  11.77  11.99  11.54  12.01  12.20  12.27  11.43  12.36  12.61  11.77  11.85  12.48  13.08  12.85  12.87  13.41  13.32  12.99  12.99  12.96  12.18  12.47  13.20  13.38  13.70  14.17  14.63  14.31  13.51  13.82  14.03  14.10  14.42  13.91  13.53  14.54
  11.57  12.03  11.97  11.65  11.77  11.99  11.54  12.01  12.20  12.27  11.43  12.36  12.61  11.77  11.85  12.48  13.08  12.85  12.87  13.41  13.32  12.99  12.99  12.96  12.18  12.47  13.20  13.38  13.70  14.17  14.63  14.31  13.51  13.82  14.03  14.10  14.42  13.91  13.53  14.54
  11.57  12.03  11.97  11.65  11.77  11.99  11.54  12.01  12.20  12.27  11.43  12.36  12.61  11.77  11.85  12.48  13.08  12.85  12.87  13.41  13.32  12.99  12.99  12.96  12.18  12.47  13.20  13.38  13.70  14.17  14.63  14.31  13.51  13.82  14.03  14.10  14.42  13.91  13.53  14.54
  11.57  12.03  11.97  11.65  11.77  11.99  11.54  12.01  12.20  12.27  11.43  12.36  12.61  11.77  11.85  12.48  13.08  12.85  12.87  13.41  13.32  12.99  12.99  12.96  12.18  12.47  13.20  13.38  13.70  14.17  14.63  14.31  13.51  13.82  14.03  14.10  14.42  13.91  13.53  14.54
  11.57  12.03  11.97  11.65  11.77  11.99  11.54  12.01  12.20  12.27  11.43  12.36  12.61  11.77  11.85  12.48  13.08  12.85  12.87  13.41  13.32  12.99  12.99  12.96  12.18  12.47  13.20  13.38  13.70  14.17  14.63  14.31  13.51  13.82  14.03  14.10  14.42  13.91  13.53  14.54
  11.57  12.03  11.97  11.65  11.77  11.99  11.54  12.01  12.20  12.27  11.43  12.36  12.61  11.77  11.85  12.48  13.08  12.85  12.87  13.41  13.32  12.99  12.99  12.96  12.18  12.47  13.20  13.38  13.70  14.17  14.63  14.31  13.51  13.82  14.03  14.10  14.42  13.91  13.53  14.54
  11.57  12.03  11.97  11.65  11.77  11.99  11.54  12.01  12.20  12.27  11.43  12.36  12.61  11.77  11.85  12.48  13.08  12.85  12.87  13.41  13.32  12.99  12.99  12.96  12.18  12.47  13.20  13.38  13.70  14.17  14.63  14.31  13.51  13.82  14.03  14.10  14.42  13.91  13.53  14.54
  11.57  12.03  11.97  11.65  11.77  11.99  11.54  12.01  12.20  12.27  11.43  12.36  12.61  11.77  11.85  12.48  13.08  12.85  12.87  13.41  13.32  12.99  12.99  12.96  12.18  12.47  13.20  13.38  13.70  14.17  14.63  14.31  13.51  13.82  14.03  14.10  14.42  13.91  13.53  14.54
  11.57  12.03  11.97  11.65  11.77  11.99  11.54  12.01  12.20  12.27  11.43  12.36  12.61  11.77  11.85  12.48  13.08  12.85  12.87  13.41  13.32  12.99  12.99  12.96  12.18  12.47  13.20  13.38  13.70  14.17  14.63  14.31  13.51  13.82  14.03  14.10  14.42  13.91  13.53  14.54
  11.57  12.03  11.97  11.65  11.77  11.99  11.54  12.01  12.20  12.27  11.43  12.36  12.61  11.77  11.85  12.48  13.08  12.85  12.87  13.41  13.32  12.99  12.99  12.96  12.18  12.47  13.20  13.38  13.70  14.17  14.63  14.31  13.51  13.82  14.03  14.10  14.42  13.91  13.53  14.54
  11.57  12.03  11.97  11.65  11.77  11.99  11.54  12.01  12.20  12.27  11.43  12.36  12.61  11.77  11.85  12.48  13.08  12.85  12.87  13.41  13.32  12.99  12.99  12.96  12.18  12.47  13.20  13.38  13.70  14.17  14.63  14.31  13.51  13.82  14.03  14.10  14.42  13.91  13.53  14.54
  11.57  12.03  11.97  11.65  11.77  11.99  11.54  12.01  12.20  12.27  11.43  12.36  12.61  11.77  11.85  12.48  13.08  12.85  12.87  13.41  13.32  12.99  12.99  12.96  12.18  12.47  13.20  13.38  13.70  14.17  14.63  14.31  13.51  13.82  14.03  14.10  14.42  13.91  13.53  14.54
  11.57  12.03  11.97  11.65  11.77  11.99  11.54  12.01  12.20  12.27  11.43  12.36  12.61  11.77  11.85  12.48  13.08  12.85  12.87  13.41  13.32  12.99  12.99  12.96  12.18  12.47  13.20  13.38  13.70  14.17  14.63  14.31  13.51  13.82  14.03  14.10  14.42  13.91  13.53  14.54
  11.57  12.03  11.97  11.65  11.77  11.99  11.54  12.01  12.20  12.27  11.43  12.36  12.61  11.77  11.85  12.48  13.08  12.85  12.87  13.41  13.32  12.99  12.99  12.96  12.18  12.47  13.20  13.38  13.70  14.17  14.63  14.31  13.51  13.82  14.03  14.10  14.42  13.91  13.53  14.54
  11.57  12.03  11.97  11.65  11.77  11.99  11.54  12.01  12.20  12.27  11.43  12.36  12.61  11.77  11.85  12.48  13.08  12.85  12.87  13.41  13.32  12.99  12.99  12.96  12.18  12.47  13.20  13.38  13.70  14.17  14.63  14.31  13.51  13.82  14.03  14.10  14.42  13.91  13.53  14.54
  11.57  12.03  11.97  11.65  11.77  11.99  11.54  12.01  12.20  12.27  11.43  12.36  12.61  11.77  11.85  12.48  13.08  12.85  12.87  13.41  13.32  12.99  12.99  12.96  12.18  12.47  13.20  13.38  13.70  14.17  14.63  14.31  13.51  13.82  14.03  14.10  14.42  13.91  13.53  14.54
  11.57  12.03  11.97  11.65  11.77  11.99  11.54  12.01  12.20  12.27  11.43  12.36  12.61  11.77  11.85  12.48  13.08  12.85  12.87  13.41  13.32  12.99  12.99  12.96  12.18  12.47  13.20  13.38  13.70  14.17  14.63  14.31  13.51  13.82  14.03  14.10  14.42  13.91  13.53  14.54
  11.57  12.03  11.97  11.65  11.77  11.99  11.54  12.01  12.20  12.27  11.43  12.36  12.61  11.77  11.85  12.48  13.08  12.85  12.87  13.41  13.32  12.99  12.99  12.96  12.18  12.47  13.20  13.38  13.70  14.17  14.63  14.31  13.51  13.82  14.03  14.10  14.42  13.91  13.53  14.54
  11.57  12.03  11.97  11.65  11.77  11.99  11.54  12.01  12.20  12.27  11.43  12.36  12.61  11.77  11.85  12.48  13.08  12.85  12.87  13.41  13.32  12.99  12.99  12.96  12.18  12.47  13.20  13.38  13.70  14.17  14.63  14.31  13.51  13.82  14.03  14.10  14.42  13.91  13.53  14.54
  11.57  12.03  11.97  11.65  11.77  11.99  11.54  12.01  12.20  12.27  11.43  12.36  12.61  11.77  11.85  12.48  13.08  12.85  12.87  13.41  13.32  12.99  12.99  12.96  12.18  12.47  13.20  13.38  13.70  14.17  14.63  14.31  13.51  13.82  14.03  14.10  14.42  13.91  13.53  14.54
  11.57  12.03  11.97  11.65  11.77  11.99  11.54  12.01  12.20  12.27  11.43  12.36  12.61  11.77  11.85  12.48  13.08  12.85  12.87  13.41  13.32  12.99  12.99  12.96  12.18  12.47  13.20  13.38  13.70  14.17  14.63  14.31  13.51  13.82  14.03  14.10  14.42  13.91  13.53  14.54
  11.57  12.03  11.97  11.65  11.77  11.99  11.54  12.01  12.20  12.27  11.43  12.36  12.61  11.77  11.85  12.48  13.08  12.85  12.87  13.41  13.32  12.99  12.99  12.96  12.18  12.47  13.20  13.38  13.70  14.17  14.63  14.31  13.51  13.82  14.03  14.10  14.42  13.91  13.53  14.54
  11.57  12.03  11.97  11.65  11.77  11.99  11.54  12.01  12.20  12.27  11.43  12.36  12.61  11.77  11.85  12.48  13.08  12.85  12.87  13.41  13.32  12.99  12.99  12.96  12.18  12.47  13.20  13.38  13.70  14.17  14.63  14.31  13.51  13.82  14.03  14.10  14.42  13.91  13.53  14.54
  11.57  12.03  11.97  11.65  11.77  11.99  11.54  12.01  12.20  12.27  11.43  12.36  12.61  11.77  11.85  12.48  13.08  12.85  12.87  13.41  13.32  12.99  12.99  12.96  12.18  12.47  13.20  13.38  13.70  14.17  14.63  14.31  13.51  13.82  14.03  14.10  14.42  13.91  13.53  14.54
  11.57  12.03  11.97  11.65  11.77  11.99  11.54  12.01  12.20  12.27  11.43  12.36  12.61  11.77  11.85  12.48  13.08  12.85  12.87  13.41  13.32  12.99  12.99  12.96  12.18  12.47  13.20  13.38  13.70  14.17  14.63  14.31  13.51  13.82  14.03  14.10  14.42  13.91  13.53  14.54
  11.57  12.03  11.97  11.65  11.77  11.99  11.54  12.01  12.20  12.27  11.43  12.36  12.61  11.77  11.85  12.48  13.08  12.85  12.87  13.41  13.32  12.99  12.99  12.96  12.18  12.47  13.20  13.38  13.70  14.17  14.63  14.31  13.51  13.82  14.03  14.10  14.42  13.91  13.53  14.54
