# Supplementary material for: Accounting for skill in trend, variability, and autocorrelation facilitates better multi-model projections: Application to the AMOC and temperature time series
Source: PLoS One. 2019 Apr 10;14(4):e0214535. doi: 10.1371/journal.pone.0214535 (PMC6457553; doi:10.1371/journal.pone.0214535)
Supplement: S2 File — (ZIP) [file pone.0214535.s002.zip › input/tosrcp85EastSeaosse/M17_2041_2060_pp_JFM_tosrcp85EastSeaosse_clim.txt]

  13.28  13.92  13.67  14.24  13.32  13.26  13.47  14.19  13.75  14.13  13.70  13.95  14.04  14.69  14.92  14.06  14.48  14.25  13.05  12.71
  13.28  13.92  13.67  14.24  13.32  13.26  13.47  14.19  13.75  14.13  13.70  13.95  14.04  14.69  14.92  14.06  14.48  14.25  13.05  12.71
  13.28  13.92  13.67  14.24  13.32  13.26  13.47  14.19  13.75  14.13  13.70  13.95  14.04  14.69  14.92  14.06  14.48  14.25  13.05  12.71
  13.28  13.92  13.67  14.24  13.32  13.26  13.47  14.19  13.75  14.13  13.70  13.95  14.04  14.69  14.92  14.06  14.48  14.25  13.05  12.71
  13.28  13.92  13.67  14.24  13.32  13.26  13.47  14.19  13.75  14.13  13.70  13.95  14.04  14.69  14.92  14.06  14.48  14.25  13.05  12.71
  13.28  13.92  13.67  14.24  13.32  13.26  13.47  14.19  13.75  14.13  13.70  13.95  14.04  14.69  14.92  14.06  14.48  14.25  13.05  12.71
  13.28  13.92  13.67  14.24  13.32  13.26  13.47  14.19  13.75  14.13  13.70  13.95  14.04  14.69  14.92  14.06  14.48  14.25  13.05  12.71
  13.28  13.92  13.67  14.24  13.32  13.26  13.47  14.19  13.75  14.13  13.70  13.95  14.04  14.69  14.92  14.06  14.48  14.25  13.05  12.71
  13.28  13.92  13.67  14.24  13.32  13.26  13.47  14.19  13.75  14.13  13.70  13.95  14.04  14.69  14.92  14.06  14.48  14.25  13.05  12.71
  13.28  13.92  13.67  14.24  13.32  13.26  13.47  14.19  13.75  14.13  13.70  13.95  14.04  14.69  14.92  14.06  14.48  14.25  13.05  12.71
  13.28  13.92  13.67  14.24  13.32  13.26  13.47  14.19  13.75  14.13  13.70  13.95  14.04  14.69  14.92  14.06  14.48  14.25  13.05  12.71
  13.28  13.92  13.67  14.24  13.32  13.26  13.47  14.19  13.75  14.13  13.70  13.95  14.04  14.69  14.92  14.06  14.48  14.25  13.05  12.71
  13.28  13.92  13.67  14.24  13.32  13.26  13.47  14.19  13.75  14.13  13.70  13.95  14.04  14.69  14.92  14.06  14.48  14.25  13.05  12.71
  13.28  13.92  13.67  14.24  13.32  13.26  13.47  14.19  13.75  14.13  13.70  13.95  14.04  14.69  14.92  14.06  14.48  14.25  13.05  12.71
  13.28  13.92  13.67  14.24  13.32  13.26  13.47  14.19  13.75  14.13  13.70  13.95  14.04  14.69  14.92  14.06  14.48  14.25  13.05  12.71
  13.28  13.92  13.67  14.24  13.32  13.26  13.47  14.19  13.75  14.13  13.70  13.95  14.04  14.69  14.92  14.06  14.48  14.25  13.05  12.71
  13.28  13.92  13.67  14.24  13.32  13.26  13.47  14.19  13.75  14.13  13.70  13.95  14.04  14.69  14.92  14.06  14.48  14.25  13.05  12.71
  13.28  13.92  13.67  14.24  13.32  13.26  13.47  14.19  13.75  14.13  13.70  13.95  14.04  14.69  14.92  14.06  14.48  14.25  13.05  12.71
  13.28  13.92  13.67  14.24  13.32  13.26  13.47  14.19  13.75  14.13  13.70  13.95  14.04  14.69  14.92  14.06  14.48  14.25  13.05  12.71
  13.28  13.92  13.67  14.24  13.32  13.26  13.47  14.19  13.75  14.13  13.70  13.95  14.04  14.69  14.92  14.06  14.48  14.25  13.05  12.71
  13.28  13.92  13.67  14.24  13.32  13.26  13.47  14.19  13.75  14.13  13.70  13.95  14.04  14.69  14.92  14.06  14.48  14.25  13.05  12.71
  13.28  13.92  13.67  14.24  13.32  13.26  13.47  14.19  13.75  14.13  13.70  13.95  14.04  14.69  14.92  14.06  14.48  14.25  13.05  12.71
  13.28  13.92  13.67  14.24  13.32  13.26  13.47  14.19  13.75  14.13  13.70  13.95  14.04  14.69  14.92  14.06  14.48  14.25  13.05  12.71
  13.28  13.92  13.67  14.24  13.32  13.26  13.47  14.19  13.75  14.13  13.70  13.95  14.04  14.69  14.92  14.06  14.48  14.25  13.05  12.71
  13.28  13.92  13.67  14.24  13.32  13.26  13.47  14.19  13.75  14.13  13.70  13.95  14.04  14.69  14.92  14.06  14.48  14.25  13.05  12.71
  13.28  13.92  13.67  14.24  13.32  13.26  13.47  14.19  13.75  14.13  13.70  13.95  14.04  14.69  14.92  14.06  14.48  14.25  13.05  12.71
