# Supplementary material for: Accounting for skill in trend, variability, and autocorrelation facilitates better multi-model projections: Application to the AMOC and temperature time series
Source: PLoS One. 2019 Apr 10;14(4):e0214535. doi: 10.1371/journal.pone.0214535 (PMC6457553; doi:10.1371/journal.pone.0214535)
Supplement: S2 File — (ZIP) [file pone.0214535.s002.zip › input/tosrcp85EastSeaosse/M26_2061_2100_pp_JFM_tosrcp85EastSeaosse_clim.txt]

  11.09  10.53  10.43  10.80  10.87  11.15  11.28  11.04  10.93  11.58  10.68  10.55  11.19  10.84  10.59  10.83  10.05  11.05  10.94  11.43  11.43  11.35  10.76  11.72  11.13  10.73  11.43  11.73  11.69  11.35  11.30  10.99  11.22  10.95  11.20  11.76  11.93  11.74  11.70  12.68
  11.09  10.53  10.43  10.80  10.87  11.15  11.28  11.04  10.93  11.58  10.68  10.55  11.19  10.84  10.59  10.83  10.05  11.05  10.94  11.43  11.43  11.35  10.76  11.72  11.13  10.73  11.43  11.73  11.69  11.35  11.30  10.99  11.22  10.95  11.20  11.76  11.93  11.74  11.70  12.68
  11.09  10.53  10.43  10.80  10.87  11.15  11.28  11.04  10.93  11.58  10.68  10.55  11.19  10.84  10.59  10.83  10.05  11.05  10.94  11.43  11.43  11.35  10.76  11.72  11.13  10.73  11.43  11.73  11.69  11.35  11.30  10.99  11.22  10.95  11.20  11.76  11.93  11.74  11.70  12.68
  11.09  10.53  10.43  10.80  10.87  11.15  11.28  11.04  10.93  11.58  10.68  10.55  11.19  10.84  10.59  10.83  10.05  11.05  10.94  11.43  11.43  11.35  10.76  11.72  11.13  10.73  11.43  11.73  11.69  11.35  11.30  10.99  11.22  10.95  11.20  11.76  11.93  11.74  11.70  12.68
  11.09  10.53  10.43  10.80  10.87  11.15  11.28  11.04  10.93  11.58  10.68  10.55  11.19  10.84  10.59  10.83  10.05  11.05  10.94  11.43  11.43  11.35  10.76  11.72  11.13  10.73  11.43  11.73  11.69  11.35  11.30  10.99  11.22  10.95  11.20  11.76  11.93  11.74  11.70  12.68
  11.09  10.53  10.43  10.80  10.87  11.15  11.28  11.04  10.93  11.58  10.68  10.55  11.19  10.84  10.59  10.83  10.05  11.05  10.94  11.43  11.43  11.35  10.76  11.72  11.13  10.73  11.43  11.73  11.69  11.35  11.30  10.99  11.22  10.95  11.20  11.76  11.93  11.74  11.70  12.68
  11.09  10.53  10.43  10.80  10.87  11.15  11.28  11.04  10.93  11.58  10.68  10.55  11.19  10.84  10.59  10.83  10.05  11.05  10.94  11.43  11.43  11.35  10.76  11.72  11.13  10.73  11.43  11.73  11.69  11.35  11.30  10.99  11.22  10.95  11.20  11.76  11.93  11.74  11.70  12.68
  11.09  10.53  10.43  10.80  10.87  11.15  11.28  11.04  10.93  11.58  10.68  10.55  11.19  10.84  10.59  10.83  10.05  11.05  10.94  11.43  11.43  11.35  10.76  11.72  11.13  10.73  11.43  11.73  11.69  11.35  11.30  10.99  11.22  10.95  11.20  11.76  11.93  11.74  11.70  12.68
  11.09  10.53  10.43  10.80  10.87  11.15  11.28  11.04  10.93  11.58  10.68  10.55  11.19  10.84  10.59  10.83  10.05  11.05  10.94  11.43  11.43  11.35  10.76  11.72  11.13  10.73  11.43  11.73  11.69  11.35  11.30  10.99  11.22  10.95  11.20  11.76  11.93  11.74  11.70  12.68
  11.09  10.53  10.43  10.80  10.87  11.15  11.28  11.04  10.93  11.58  10.68  10.55  11.19  10.84  10.59  10.83  10.05  11.05  10.94  11.43  11.43  11.35  10.76  11.72  11.13  10.73  11.43  11.73  11.69  11.35  11.30  10.99  11.22  10.95  11.20  11.76  11.93  11.74  11.70  12.68
  11.09  10.53  10.43  10.80  10.87  11.15  11.28  11.04  10.93  11.58  10.68  10.55  11.19  10.84  10.59  10.83  10.05  11.05  10.94  11.43  11.43  11.35  10.76  11.72  11.13  10.73  11.43  11.73  11.69  11.35  11.30  10.99  11.22  10.95  11.20  11.76  11.93  11.74  11.70  12.68
  11.09  10.53  10.43  10.80  10.87  11.15  11.28  11.04  10.93  11.58  10.68  10.55  11.19  10.84  10.59  10.83  10.05  11.05  10.94  11.43  11.43  11.35  10.76  11.72  11.13  10.73  11.43  11.73  11.69  11.35  11.30  10.99  11.22  10.95  11.20  11.76  11.93  11.74  11.70  12.68
  11.09  10.53  10.43  10.80  10.87  11.15  11.28  11.04  10.93  11.58  10.68  10.55  11.19  10.84  10.59  10.83  10.05  11.05  10.94  11.43  11.43  11.35  10.76  11.72  11.13  10.73  11.43  11.73  11.69  11.35  11.30  10.99  11.22  10.95  11.20  11.76  11.93  11.74  11.70  12.68
  11.09  10.53  10.43  10.80  10.87  11.15  11.28  11.04  10.93  11.58  10.68  10.55  11.19  10.84  10.59  10.83  10.05  11.05  10.94  11.43  11.43  11.35  10.76  11.72  11.13  10.73  11.43  11.73  11.69  11.35  11.30  10.99  11.22  10.95  11.20  11.76  11.93  11.74  11.70  12.68
  11.09  10.53  10.43  10.80  10.87  11.15  11.28  11.04  10.93  11.58  10.68  10.55  11.19  10.84  10.59  10.83  10.05  11.05  10.94  11.43  11.43  11.35  10.76  11.72  11.13  10.73  11.43  11.73  11.69  11.35  11.30  10.99  11.22  10.95  11.20  11.76  11.93  11.74  11.70  12.68
  11.09  10.53  10.43  10.80  10.87  11.15  11.28  11.04  10.93  11.58  10.68  10.55  11.19  10.84  10.59  10.83  10.05  11.05  10.94  11.43  11.43  11.35  10.76  11.72  11.13  10.73  11.43  11.73  11.69  11.35  11.30  10.99  11.22  10.95  11.20  11.76  11.93  11.74  11.70  12.68
  11.09  10.53  10.43  10.80  10.87  11.15  11.28  11.04  10.93  11.58  10.68  10.55  11.19  10.84  10.59  10.83  10.05  11.05  10.94  11.43  11.43  11.35  10.76  11.72  11.13  10.73  11.43  11.73  11.69  11.35  11.30  10.99  11.22  10.95  11.20  11.76  11.93  11.74  11.70  12.68
  11.09  10.53  10.43  10.80  10.87  11.15  11.28  11.04  10.93  11.58  10.68  10.55  11.19  10.84  10.59  10.83  10.05  11.05  10.94  11.43  11.43  11.35  10.76  11.72  11.13  10.73  11.43  11.73  11.69  11.35  11.30  10.99  11.22  10.95  11.20  11.76  11.93  11.74  11.70  12.68
  11.09  10.53  10.43  10.80  10.87  11.15  11.28  11.04  10.93  11.58  10.68  10.55  11.19  10.84  10.59  10.83  10.05  11.05  10.94  11.43  11.43  11.35  10.76  11.72  11.13  10.73  11.43  11.73  11.69  11.35  11.30  10.99  11.22  10.95  11.20  11.76  11.93  11.74  11.70  12.68
  11.09  10.53  10.43  10.80  10.87  11.15  11.28  11.04  10.93  11.58  10.68  10.55  11.19  10.84  10.59  10.83  10.05  11.05  10.94  11.43  11.43  11.35  10.76  11.72  11.13  10.73  11.43  11.73  11.69  11.35  11.30  10.99  11.22  10.95  11.20  11.76  11.93  11.74  11.70  12.68
  11.09  10.53  10.43  10.80  10.87  11.15  11.28  11.04  10.93  11.58  10.68  10.55  11.19  10.84  10.59  10.83  10.05  11.05  10.94  11.43  11.43  11.35  10.76  11.72  11.13  10.73  11.43  11.73  11.69  11.35  11.30  10.99  11.22  10.95  11.20  11.76  11.93  11.74  11.70  12.68
  11.09  10.53  10.43  10.80  10.87  11.15  11.28  11.04  10.93  11.58  10.68  10.55  11.19  10.84  10.59  10.83  10.05  11.05  10.94  11.43  11.43  11.35  10.76  11.72  11.13  10.73  11.43  11.73  11.69  11.35  11.30  10.99  11.22  10.95  11.20  11.76  11.93  11.74  11.70  12.68
  11.09  10.53  10.43  10.80  10.87  11.15  11.28  11.04  10.93  11.58  10.68  10.55  11.19  10.84  10.59  10.83  10.05  11.05  10.94  11.43  11.43  11.35  10.76  11.72  11.13  10.73  11.43  11.73  11.69  11.35  11.30  10.99  11.22  10.95  11.20  11.76  11.93  11.74  11.70  12.68
  11.09  10.53  10.43  10.80  10.87  11.15  11.28  11.04  10.93  11.58  10.68  10.55  11.19  10.84  10.59  10.83  10.05  11.05  10.94  11.43  11.43  11.35  10.76  11.72  11.13  10.73  11.43  11.73  11.69  11.35  11.30  10.99  11.22  10.95  11.20  11.76  11.93  11.74  11.70  12.68
  11.09  10.53  10.43  10.80  10.87  11.15  11.28  11.04  10.93  11.58  10.68  10.55  11.19  10.84  10.59  10.83  10.05  11.05  10.94  11.43  11.43  11.35  10.76  11.72  11.13  10.73  11.43  11.73  11.69  11.35  11.30  10.99  11.22  10.95  11.20  11.76  11.93  11.74  11.70  12.68
  11.09  10.53  10.43  10.80  10.87  11.15  11.28  11.04  10.93  11.58  10.68  10.55  11.19  10.84  10.59  10.83  10.05  11.05  10.94  11.43  11.43  11.35  10.76  11.72  11.13  10.73  11.43  11.73  11.69  11.35  11.30  10.99  11.22  10.95  11.20  11.76  11.93  11.74  11.70  12.68
