# Supplementary material for: Accounting for skill in trend, variability, and autocorrelation facilitates better multi-model projections: Application to the AMOC and temperature time series
Source: PLoS One. 2019 Apr 10;14(4):e0214535. doi: 10.1371/journal.pone.0214535 (PMC6457553; doi:10.1371/journal.pone.0214535)
Supplement: S2 File — (ZIP) [file pone.0214535.s002.zip › input/tosrcp85EastSeaosse/M12_2061_2100_pp_JFM_tosrcp85EastSeaosse_clim.txt]

  12.54  12.83  12.01  12.68  12.87  12.90  12.61  12.76  12.34  13.35  12.26  11.76  13.03  12.47  13.12  11.20  12.21  12.19  12.44  12.26  12.23  13.81  13.32  12.56  12.95  13.03  13.60  12.55  12.58  13.43  12.91  13.29  13.67  13.46  13.95  13.50  13.01  13.24  13.93  13.56
  12.54  12.83  12.01  12.68  12.87  12.90  12.61  12.76  12.34  13.35  12.26  11.76  13.03  12.47  13.12  11.20  12.21  12.19  12.44  12.26  12.23  13.81  13.32  12.56  12.95  13.03  13.60  12.55  12.58  13.43  12.91  13.29  13.67  13.46  13.95  13.50  13.01  13.24  13.93  13.56
  12.54  12.83  12.01  12.68  12.87  12.90  12.61  12.76  12.34  13.35  12.26  11.76  13.03  12.47  13.12  11.20  12.21  12.19  12.44  12.26  12.23  13.81  13.32  12.56  12.95  13.03  13.60  12.55  12.58  13.43  12.91  13.29  13.67  13.46  13.95  13.50  13.01  13.24  13.93  13.56
  12.54  12.83  12.01  12.68  12.87  12.90  12.61  12.76  12.34  13.35  12.26  11.76  13.03  12.47  13.12  11.20  12.21  12.19  12.44  12.26  12.23  13.81  13.32  12.56  12.95  13.03  13.60  12.55  12.58  13.43  12.91  13.29  13.67  13.46  13.95  13.50  13.01  13.24  13.93  13.56
  12.54  12.83  12.01  12.68  12.87  12.90  12.61  12.76  12.34  13.35  12.26  11.76  13.03  12.47  13.12  11.20  12.21  12.19  12.44  12.26  12.23  13.81  13.32  12.56  12.95  13.03  13.60  12.55  12.58  13.43  12.91  13.29  13.67  13.46  13.95  13.50  13.01  13.24  13.93  13.56
  12.54  12.83  12.01  12.68  12.87  12.90  12.61  12.76  12.34  13.35  12.26  11.76  13.03  12.47  13.12  11.20  12.21  12.19  12.44  12.26  12.23  13.81  13.32  12.56  12.95  13.03  13.60  12.55  12.58  13.43  12.91  13.29  13.67  13.46  13.95  13.50  13.01  13.24  13.93  13.56
  12.54  12.83  12.01  12.68  12.87  12.90  12.61  12.76  12.34  13.35  12.26  11.76  13.03  12.47  13.12  11.20  12.21  12.19  12.44  12.26  12.23  13.81  13.32  12.56  12.95  13.03  13.60  12.55  12.58  13.43  12.91  13.29  13.67  13.46  13.95  13.50  13.01  13.24  13.93  13.56
  12.54  12.83  12.01  12.68  12.87  12.90  12.61  12.76  12.34  13.35  12.26  11.76  13.03  12.47  13.12  11.20  12.21  12.19  12.44  12.26  12.23  13.81  13.32  12.56  12.95  13.03  13.60  12.55  12.58  13.43  12.91  13.29  13.67  13.46  13.95  13.50  13.01  13.24  13.93  13.56
  12.54  12.83  12.01  12.68  12.87  12.90  12.61  12.76  12.34  13.35  12.26  11.76  13.03  12.47  13.12  11.20  12.21  12.19  12.44  12.26  12.23  13.81  13.32  12.56  12.95  13.03  13.60  12.55  12.58  13.43  12.91  13.29  13.67  13.46  13.95  13.50  13.01  13.24  13.93  13.56
  12.54  12.83  12.01  12.68  12.87  12.90  12.61  12.76  12.34  13.35  12.26  11.76  13.03  12.47  13.12  11.20  12.21  12.19  12.44  12.26  12.23  13.81  13.32  12.56  12.95  13.03  13.60  12.55  12.58  13.43  12.91  13.29  13.67  13.46  13.95  13.50  13.01  13.24  13.93  13.56
  12.54  12.83  12.01  12.68  12.87  12.90  12.61  12.76  12.34  13.35  12.26  11.76  13.03  12.47  13.12  11.20  12.21  12.19  12.44  12.26  12.23  13.81  13.32  12.56  12.95  13.03  13.60  12.55  12.58  13.43  12.91  13.29  13.67  13.46  13.95  13.50  13.01  13.24  13.93  13.56
  12.54  12.83  12.01  12.68  12.87  12.90  12.61  12.76  12.34  13.35  12.26  11.76  13.03  12.47  13.12  11.20  12.21  12.19  12.44  12.26  12.23  13.81  13.32  12.56  12.95  13.03  13.60  12.55  12.58  13.43  12.91  13.29  13.67  13.46  13.95  13.50  13.01  13.24  13.93  13.56
  12.54  12.83  12.01  12.68  12.87  12.90  12.61  12.76  12.34  13.35  12.26  11.76  13.03  12.47  13.12  11.20  12.21  12.19  12.44  12.26  12.23  13.81  13.32  12.56  12.95  13.03  13.60  12.55  12.58  13.43  12.91  13.29  13.67  13.46  13.95  13.50  13.01  13.24  13.93  13.56
  12.54  12.83  12.01  12.68  12.87  12.90  12.61  12.76  12.34  13.35  12.26  11.76  13.03  12.47  13.12  11.20  12.21  12.19  12.44  12.26  12.23  13.81  13.32  12.56  12.95  13.03  13.60  12.55  12.58  13.43  12.91  13.29  13.67  13.46  13.95  13.50  13.01  13.24  13.93  13.56
  12.54  12.83  12.01  12.68  12.87  12.90  12.61  12.76  12.34  13.35  12.26  11.76  13.03  12.47  13.12  11.20  12.21  12.19  12.44  12.26  12.23  13.81  13.32  12.56  12.95  13.03  13.60  12.55  12.58  13.43  12.91  13.29  13.67  13.46  13.95  13.50  13.01  13.24  13.93  13.56
  12.54  12.83  12.01  12.68  12.87  12.90  12.61  12.76  12.34  13.35  12.26  11.76  13.03  12.47  13.12  11.20  12.21  12.19  12.44  12.26  12.23  13.81  13.32  12.56  12.95  13.03  13.60  12.55  12.58  13.43  12.91  13.29  13.67  13.46  13.95  13.50  13.01  13.24  13.93  13.56
  12.54  12.83  12.01  12.68  12.87  12.90  12.61  12.76  12.34  13.35  12.26  11.76  13.03  12.47  13.12  11.20  12.21  12.19  12.44  12.26  12.23  13.81  13.32  12.56  12.95  13.03  13.60  12.55  12.58  13.43  12.91  13.29  13.67  13.46  13.95  13.50  13.01  13.24  13.93  13.56
  12.54  12.83  12.01  12.68  12.87  12.90  12.61  12.76  12.34  13.35  12.26  11.76  13.03  12.47  13.12  11.20  12.21  12.19  12.44  12.26  12.23  13.81  13.32  12.56  12.95  13.03  13.60  12.55  12.58  13.43  12.91  13.29  13.67  13.46  13.95  13.50  13.01  13.24  13.93  13.56
  12.54  12.83  12.01  12.68  12.87  12.90  12.61  12.76  12.34  13.35  12.26  11.76  13.03  12.47  13.12  11.20  12.21  12.19  12.44  12.26  12.23  13.81  13.32  12.56  12.95  13.03  13.60  12.55  12.58  13.43  12.91  13.29  13.67  13.46  13.95  13.50  13.01  13.24  13.93  13.56
  12.54  12.83  12.01  12.68  12.87  12.90  12.61  12.76  12.34  13.35  12.26  11.76  13.03  12.47  13.12  11.20  12.21  12.19  12.44  12.26  12.23  13.81  13.32  12.56  12.95  13.03  13.60  12.55  12.58  13.43  12.91  13.29  13.67  13.46  13.95  13.50  13.01  13.24  13.93  13.56
  12.54  12.83  12.01  12.68  12.87  12.90  12.61  12.76  12.34  13.35  12.26  11.76  13.03  12.47  13.12  11.20  12.21  12.19  12.44  12.26  12.23  13.81  13.32  12.56  12.95  13.03  13.60  12.55  12.58  13.43  12.91  13.29  13.67  13.46  13.95  13.50  13.01  13.24  13.93  13.56
  12.54  12.83  12.01  12.68  12.87  12.90  12.61  12.76  12.34  13.35  12.26  11.76  13.03  12.47  13.12  11.20  12.21  12.19  12.44  12.26  12.23  13.81  13.32  12.56  12.95  13.03  13.60  12.55  12.58  13.43  12.91  13.29  13.67  13.46  13.95  13.50  13.01  13.24  13.93  13.56
  12.54  12.83  12.01  12.68  12.87  12.90  12.61  12.76  12.34  13.35  12.26  11.76  13.03  12.47  13.12  11.20  12.21  12.19  12.44  12.26  12.23  13.81  13.32  12.56  12.95  13.03  13.60  12.55  12.58  13.43  12.91  13.29  13.67  13.46  13.95  13.50  13.01  13.24  13.93  13.56
  12.54  12.83  12.01  12.68  12.87  12.90  12.61  12.76  12.34  13.35  12.26  11.76  13.03  12.47  13.12  11.20  12.21  12.19  12.44  12.26  12.23  13.81  13.32  12.56  12.95  13.03  13.60  12.55  12.58  13.43  12.91  13.29  13.67  13.46  13.95  13.50  13.01  13.24  13.93  13.56
  12.54  12.83  12.01  12.68  12.87  12.90  12.61  12.76  12.34  13.35  12.26  11.76  13.03  12.47  13.12  11.20  12.21  12.19  12.44  12.26  12.23  13.81  13.32  12.56  12.95  13.03  13.60  12.55  12.58  13.43  12.91  13.29  13.67  13.46  13.95  13.50  13.01  13.24  13.93  13.56
  12.54  12.83  12.01  12.68  12.87  12.90  12.61  12.76  12.34  13.35  12.26  11.76  13.03  12.47  13.12  11.20  12.21  12.19  12.44  12.26  12.23  13.81  13.32  12.56  12.95  13.03  13.60  12.55  12.58  13.43  12.91  13.29  13.67  13.46  13.95  13.50  13.01  13.24  13.93  13.56
