# Supplementary material for: Accounting for skill in trend, variability, and autocorrelation facilitates better multi-model projections: Application to the AMOC and temperature time series
Source: PLoS One. 2019 Apr 10;14(4):e0214535. doi: 10.1371/journal.pone.0214535 (PMC6457553; doi:10.1371/journal.pone.0214535)
Supplement: S2 File — (ZIP) [file pone.0214535.s002.zip › input/tosrcp85EastSeaosse/M23_2041_2060_pp_JFM_tosrcp85EastSeaosse_clim.txt]

  14.20  13.69  13.32  13.87  13.96  13.79  13.83  11.75  14.29  13.77  13.91  13.48  13.14  12.65  13.68  13.63  13.98  13.32  13.32  14.18
  14.20  13.69  13.32  13.87  13.96  13.79  13.83  11.75  14.29  13.77  13.91  13.48  13.14  12.65  13.68  13.63  13.98  13.32  13.32  14.18
  14.20  13.69  13.32  13.87  13.96  13.79  13.83  11.75  14.29  13.77  13.91  13.48  13.14  12.65  13.68  13.63  13.98  13.32  13.32  14.18
  14.20  13.69  13.32  13.87  13.96  13.79  13.83  11.75  14.29  13.77  13.91  13.48  13.14  12.65  13.68  13.63  13.98  13.32  13.32  14.18
  14.20  13.69  13.32  13.87  13.96  13.79  13.83  11.75  14.29  13.77  13.91  13.48  13.14  12.65  13.68  13.63  13.98  13.32  13.32  14.18
  14.20  13.69  13.32  13.87  13.96  13.79  13.83  11.75  14.29  13.77  13.91  13.48  13.14  12.65  13.68  13.63  13.98  13.32  13.32  14.18
  14.20  13.69  13.32  13.87  13.96  13.79  13.83  11.75  14.29  13.77  13.91  13.48  13.14  12.65  13.68  13.63  13.98  13.32  13.32  14.18
  14.20  13.69  13.32  13.87  13.96  13.79  13.83  11.75  14.29  13.77  13.91  13.48  13.14  12.65  13.68  13.63  13.98  13.32  13.32  14.18
  14.20  13.69  13.32  13.87  13.96  13.79  13.83  11.75  14.29  13.77  13.91  13.48  13.14  12.65  13.68  13.63  13.98  13.32  13.32  14.18
  14.20  13.69  13.32  13.87  13.96  13.79  13.83  11.75  14.29  13.77  13.91  13.48  13.14  12.65  13.68  13.63  13.98  13.32  13.32  14.18
  14.20  13.69  13.32  13.87  13.96  13.79  13.83  11.75  14.29  13.77  13.91  13.48  13.14  12.65  13.68  13.63  13.98  13.32  13.32  14.18
  14.20  13.69  13.32  13.87  13.96  13.79  13.83  11.75  14.29  13.77  13.91  13.48  13.14  12.65  13.68  13.63  13.98  13.32  13.32  14.18
  14.20  13.69  13.32  13.87  13.96  13.79  13.83  11.75  14.29  13.77  13.91  13.48  13.14  12.65  13.68  13.63  13.98  13.32  13.32  14.18
  14.20  13.69  13.32  13.87  13.96  13.79  13.83  11.75  14.29  13.77  13.91  13.48  13.14  12.65  13.68  13.63  13.98  13.32  13.32  14.18
  14.20  13.69  13.32  13.87  13.96  13.79  13.83  11.75  14.29  13.77  13.91  13.48  13.14  12.65  13.68  13.63  13.98  13.32  13.32  14.18
  14.20  13.69  13.32  13.87  13.96  13.79  13.83  11.75  14.29  13.77  13.91  13.48  13.14  12.65  13.68  13.63  13.98  13.32  13.32  14.18
  14.20  13.69  13.32  13.87  13.96  13.79  13.83  11.75  14.29  13.77  13.91  13.48  13.14  12.65  13.68  13.63  13.98  13.32  13.32  14.18
  14.20  13.69  13.32  13.87  13.96  13.79  13.83  11.75  14.29  13.77  13.91  13.48  13.14  12.65  13.68  13.63  13.98  13.32  13.32  14.18
  14.20  13.69  13.32  13.87  13.96  13.79  13.83  11.75  14.29  13.77  13.91  13.48  13.14  12.65  13.68  13.63  13.98  13.32  13.32  14.18
  14.20  13.69  13.32  13.87  13.96  13.79  13.83  11.75  14.29  13.77  13.91  13.48  13.14  12.65  13.68  13.63  13.98  13.32  13.32  14.18
  14.20  13.69  13.32  13.87  13.96  13.79  13.83  11.75  14.29  13.77  13.91  13.48  13.14  12.65  13.68  13.63  13.98  13.32  13.32  14.18
  14.20  13.69  13.32  13.87  13.96  13.79  13.83  11.75  14.29  13.77  13.91  13.48  13.14  12.65  13.68  13.63  13.98  13.32  13.32  14.18
  14.20  13.69  13.32  13.87  13.96  13.79  13.83  11.75  14.29  13.77  13.91  13.48  13.14  12.65  13.68  13.63  13.98  13.32  13.32  14.18
  14.20  13.69  13.32  13.87  13.96  13.79  13.83  11.75  14.29  13.77  13.91  13.48  13.14  12.65  13.68  13.63  13.98  13.32  13.32  14.18
  14.20  13.69  13.32  13.87  13.96  13.79  13.83  11.75  14.29  13.77  13.91  13.48  13.14  12.65  13.68  13.63  13.98  13.32  13.32  14.18
  14.20  13.69  13.32  13.87  13.96  13.79  13.83  11.75  14.29  13.77  13.91  13.48  13.14  12.65  13.68  13.63  13.98  13.32  13.32  14.18
