# Supplementary material for: Accounting for skill in trend, variability, and autocorrelation facilitates better multi-model projections: Application to the AMOC and temperature time series
Source: PLoS One. 2019 Apr 10;14(4):e0214535. doi: 10.1371/journal.pone.0214535 (PMC6457553; doi:10.1371/journal.pone.0214535)
Supplement: S2 File — (ZIP) [file pone.0214535.s002.zip › input/tosrcp85EastSeaosse/M2_2041_2060_pp_JFM_tosrcp85EastSeaosse_clim.txt]

   7.78   7.43   7.42   7.13   7.66   8.27   8.37   7.94   7.91   7.20   7.64   7.48   7.70   7.19   7.53   7.75   7.72   8.30   7.56   7.90
   7.78   7.43   7.42   7.13   7.66   8.27   8.37   7.94   7.91   7.20   7.64   7.48   7.70   7.19   7.53   7.75   7.72   8.30   7.56   7.90
   7.78   7.43   7.42   7.13   7.66   8.27   8.37   7.94   7.91   7.20   7.64   7.48   7.70   7.19   7.53   7.75   7.72   8.30   7.56   7.90
   7.78   7.43   7.42   7.13   7.66   8.27   8.37   7.94   7.91   7.20   7.64   7.48   7.70   7.19   7.53   7.75   7.72   8.30   7.56   7.90
   7.78   7.43   7.42   7.13   7.66   8.27   8.37   7.94   7.91   7.20   7.64   7.48   7.70   7.19   7.53   7.75   7.72   8.30   7.56   7.90
   7.78   7.43   7.42   7.13   7.66   8.27   8.37   7.94   7.91   7.20   7.64   7.48   7.70   7.19   7.53   7.75   7.72   8.30   7.56   7.90
   7.78   7.43   7.42   7.13   7.66   8.27   8.37   7.94   7.91   7.20   7.64   7.48   7.70   7.19   7.53   7.75   7.72   8.30   7.56   7.90
   7.78   7.43   7.42   7.13   7.66   8.27   8.37   7.94   7.91   7.20   7.64   7.48   7.70   7.19   7.53   7.75   7.72   8.30   7.56   7.90
   7.78   7.43   7.42   7.13   7.66   8.27   8.37   7.94   7.91   7.20   7.64   7.48   7.70   7.19   7.53   7.75   7.72   8.30   7.56   7.90
   7.78   7.43   7.42   7.13   7.66   8.27   8.37   7.94   7.91   7.20   7.64   7.48   7.70   7.19   7.53   7.75   7.72   8.30   7.56   7.90
   7.78   7.43   7.42   7.13   7.66   8.27   8.37   7.94   7.91   7.20   7.64   7.48   7.70   7.19   7.53   7.75   7.72   8.30   7.56   7.90
   7.78   7.43   7.42   7.13   7.66   8.27   8.37   7.94   7.91   7.20   7.64   7.48   7.70   7.19   7.53   7.75   7.72   8.30   7.56   7.90
   7.78   7.43   7.42   7.13   7.66   8.27   8.37   7.94   7.91   7.20   7.64   7.48   7.70   7.19   7.53   7.75   7.72   8.30   7.56   7.90
   7.78   7.43   7.42   7.13   7.66   8.27   8.37   7.94   7.91   7.20   7.64   7.48   7.70   7.19   7.53   7.75   7.72   8.30   7.56   7.90
   7.78   7.43   7.42   7.13   7.66   8.27   8.37   7.94   7.91   7.20   7.64   7.48   7.70   7.19   7.53   7.75   7.72   8.30   7.56   7.90
   7.78   7.43   7.42   7.13   7.66   8.27   8.37   7.94   7.91   7.20   7.64   7.48   7.70   7.19   7.53   7.75   7.72   8.30   7.56   7.90
   7.78   7.43   7.42   7.13   7.66   8.27   8.37   7.94   7.91   7.20   7.64   7.48   7.70   7.19   7.53   7.75   7.72   8.30   7.56   7.90
   7.78   7.43   7.42   7.13   7.66   8.27   8.37   7.94   7.91   7.20   7.64   7.48   7.70   7.19   7.53   7.75   7.72   8.30   7.56   7.90
   7.78   7.43   7.42   7.13   7.66   8.27   8.37   7.94   7.91   7.20   7.64   7.48   7.70   7.19   7.53   7.75   7.72   8.30   7.56   7.90
   7.78   7.43   7.42   7.13   7.66   8.27   8.37   7.94   7.91   7.20   7.64   7.48   7.70   7.19   7.53   7.75   7.72   8.30   7.56   7.90
   7.78   7.43   7.42   7.13   7.66   8.27   8.37   7.94   7.91   7.20   7.64   7.48   7.70   7.19   7.53   7.75   7.72   8.30   7.56   7.90
   7.78   7.43   7.42   7.13   7.66   8.27   8.37   7.94   7.91   7.20   7.64   7.48   7.70   7.19   7.53   7.75   7.72   8.30   7.56   7.90
   7.78   7.43   7.42   7.13   7.66   8.27   8.37   7.94   7.91   7.20   7.64   7.48   7.70   7.19   7.53   7.75   7.72   8.30   7.56   7.90
   7.78   7.43   7.42   7.13   7.66   8.27   8.37   7.94   7.91   7.20   7.64   7.48   7.70   7.19   7.53   7.75   7.72   8.30   7.56   7.90
   7.78   7.43   7.42   7.13   7.66   8.27   8.37   7.94   7.91   7.20   7.64   7.48   7.70   7.19   7.53   7.75   7.72   8.30   7.56   7.90
   7.78   7.43   7.42   7.13   7.66   8.27   8.37   7.94   7.91   7.20   7.64   7.48   7.70   7.19   7.53   7.75   7.72   8.30   7.56   7.90
