# Supplementary material for: Accounting for skill in trend, variability, and autocorrelation facilitates better multi-model projections: Application to the AMOC and temperature time series
Source: PLoS One. 2019 Apr 10;14(4):e0214535. doi: 10.1371/journal.pone.0214535 (PMC6457553; doi:10.1371/journal.pone.0214535)
Supplement: S2 File — (ZIP) [file pone.0214535.s002.zip › input/tosrcp85EastSeaosse/M14_2041_2060_pp_JFM_tosrcp85EastSeaosse_clim.txt]

  10.47   9.77  10.44  11.31  11.05  10.33  10.49   9.92  10.17  10.38  10.21  10.30  10.32  10.21  11.42  11.89  12.17  11.73  10.86  11.84
  10.47   9.77  10.44  11.31  11.05  10.33  10.49   9.92  10.17  10.38  10.21  10.30  10.32  10.21  11.42  11.89  12.17  11.73  10.86  11.84
  10.47   9.77  10.44  11.31  11.05  10.33  10.49   9.92  10.17  10.38  10.21  10.30  10.32  10.21  11.42  11.89  12.17  11.73  10.86  11.84
  10.47   9.77  10.44  11.31  11.05  10.33  10.49   9.92  10.17  10.38  10.21  10.30  10.32  10.21  11.42  11.89  12.17  11.73  10.86  11.84
  10.47   9.77  10.44  11.31  11.05  10.33  10.49   9.92  10.17  10.38  10.21  10.30  10.32  10.21  11.42  11.89  12.17  11.73  10.86  11.84
  10.47   9.77  10.44  11.31  11.05  10.33  10.49   9.92  10.17  10.38  10.21  10.30  10.32  10.21  11.42  11.89  12.17  11.73  10.86  11.84
  10.47   9.77  10.44  11.31  11.05  10.33  10.49   9.92  10.17  10.38  10.21  10.30  10.32  10.21  11.42  11.89  12.17  11.73  10.86  11.84
  10.47   9.77  10.44  11.31  11.05  10.33  10.49   9.92  10.17  10.38  10.21  10.30  10.32  10.21  11.42  11.89  12.17  11.73  10.86  11.84
  10.47   9.77  10.44  11.31  11.05  10.33  10.49   9.92  10.17  10.38  10.21  10.30  10.32  10.21  11.42  11.89  12.17  11.73  10.86  11.84
  10.47   9.77  10.44  11.31  11.05  10.33  10.49   9.92  10.17  10.38  10.21  10.30  10.32  10.21  11.42  11.89  12.17  11.73  10.86  11.84
  10.47   9.77  10.44  11.31  11.05  10.33  10.49   9.92  10.17  10.38  10.21  10.30  10.32  10.21  11.42  11.89  12.17  11.73  10.86  11.84
  10.47   9.77  10.44  11.31  11.05  10.33  10.49   9.92  10.17  10.38  10.21  10.30  10.32  10.21  11.42  11.89  12.17  11.73  10.86  11.84
  10.47   9.77  10.44  11.31  11.05  10.33  10.49   9.92  10.17  10.38  10.21  10.30  10.32  10.21  11.42  11.89  12.17  11.73  10.86  11.84
  10.47   9.77  10.44  11.31  11.05  10.33  10.49   9.92  10.17  10.38  10.21  10.30  10.32  10.21  11.42  11.89  12.17  11.73  10.86  11.84
  10.47   9.77  10.44  11.31  11.05  10.33  10.49   9.92  10.17  10.38  10.21  10.30  10.32  10.21  11.42  11.89  12.17  11.73  10.86  11.84
  10.47   9.77  10.44  11.31  11.05  10.33  10.49   9.92  10.17  10.38  10.21  10.30  10.32  10.21  11.42  11.89  12.17  11.73  10.86  11.84
  10.47   9.77  10.44  11.31  11.05  10.33  10.49   9.92  10.17  10.38  10.21  10.30  10.32  10.21  11.42  11.89  12.17  11.73  10.86  11.84
  10.47   9.77  10.44  11.31  11.05  10.33  10.49   9.92  10.17  10.38  10.21  10.30  10.32  10.21  11.42  11.89  12.17  11.73  10.86  11.84
  10.47   9.77  10.44  11.31  11.05  10.33  10.49   9.92  10.17  10.38  10.21  10.30  10.32  10.21  11.42  11.89  12.17  11.73  10.86  11.84
  10.47   9.77  10.44  11.31  11.05  10.33  10.49   9.92  10.17  10.38  10.21  10.30  10.32  10.21  11.42  11.89  12.17  11.73  10.86  11.84
  10.47   9.77  10.44  11.31  11.05  10.33  10.49   9.92  10.17  10.38  10.21  10.30  10.32  10.21  11.42  11.89  12.17  11.73  10.86  11.84
  10.47   9.77  10.44  11.31  11.05  10.33  10.49   9.92  10.17  10.38  10.21  10.30  10.32  10.21  11.42  11.89  12.17  11.73  10.86  11.84
  10.47   9.77  10.44  11.31  11.05  10.33  10.49   9.92  10.17  10.38  10.21  10.30  10.32  10.21  11.42  11.89  12.17  11.73  10.86  11.84
  10.47   9.77  10.44  11.31  11.05  10.33  10.49   9.92  10.17  10.38  10.21  10.30  10.32  10.21  11.42  11.89  12.17  11.73  10.86  11.84
  10.47   9.77  10.44  11.31  11.05  10.33  10.49   9.92  10.17  10.38  10.21  10.30  10.32  10.21  11.42  11.89  12.17  11.73  10.86  11.84
  10.47   9.77  10.44  11.31  11.05  10.33  10.49   9.92  10.17  10.38  10.21  10.30  10.32  10.21  11.42  11.89  12.17  11.73  10.86  11.84
