# Supplementary material for: Accounting for skill in trend, variability, and autocorrelation facilitates better multi-model projections: Application to the AMOC and temperature time series
Source: PLoS One. 2019 Apr 10;14(4):e0214535. doi: 10.1371/journal.pone.0214535 (PMC6457553; doi:10.1371/journal.pone.0214535)
Supplement: S2 File — (ZIP) [file pone.0214535.s002.zip › input/tosrcp85EastSeaosse/M25_2061_2100_pp_JFM_tosrcp85EastSeaosse_clim.txt]

  13.02  12.04  12.77  12.34  12.57  12.01  12.42  13.49  12.63  12.88  13.10  12.93  13.02  13.20  12.16  11.91  12.31  12.99  13.43  13.53  13.49  13.33  13.87  14.42  13.09  13.37  12.75  12.50  12.50  12.24  13.10  13.74  12.85  13.63  13.43  12.96  12.42  12.71  12.94  14.09
  13.02  12.04  12.77  12.34  12.57  12.01  12.42  13.49  12.63  12.88  13.10  12.93  13.02  13.20  12.16  11.91  12.31  12.99  13.43  13.53  13.49  13.33  13.87  14.42  13.09  13.37  12.75  12.50  12.50  12.24  13.10  13.74  12.85  13.63  13.43  12.96  12.42  12.71  12.94  14.09
  13.02  12.04  12.77  12.34  12.57  12.01  12.42  13.49  12.63  12.88  13.10  12.93  13.02  13.20  12.16  11.91  12.31  12.99  13.43  13.53  13.49  13.33  13.87  14.42  13.09  13.37  12.75  12.50  12.50  12.24  13.10  13.74  12.85  13.63  13.43  12.96  12.42  12.71  12.94  14.09
  13.02  12.04  12.77  12.34  12.57  12.01  12.42  13.49  12.63  12.88  13.10  12.93  13.02  13.20  12.16  11.91  12.31  12.99  13.43  13.53  13.49  13.33  13.87  14.42  13.09  13.37  12.75  12.50  12.50  12.24  13.10  13.74  12.85  13.63  13.43  12.96  12.42  12.71  12.94  14.09
  13.02  12.04  12.77  12.34  12.57  12.01  12.42  13.49  12.63  12.88  13.10  12.93  13.02  13.20  12.16  11.91  12.31  12.99  13.43  13.53  13.49  13.33  13.87  14.42  13.09  13.37  12.75  12.50  12.50  12.24  13.10  13.74  12.85  13.63  13.43  12.96  12.42  12.71  12.94  14.09
  13.02  12.04  12.77  12.34  12.57  12.01  12.42  13.49  12.63  12.88  13.10  12.93  13.02  13.20  12.16  11.91  12.31  12.99  13.43  13.53  13.49  13.33  13.87  14.42  13.09  13.37  12.75  12.50  12.50  12.24  13.10  13.74  12.85  13.63  13.43  12.96  12.42  12.71  12.94  14.09
  13.02  12.04  12.77  12.34  12.57  12.01  12.42  13.49  12.63  12.88  13.10  12.93  13.02  13.20  12.16  11.91  12.31  12.99  13.43  13.53  13.49  13.33  13.87  14.42  13.09  13.37  12.75  12.50  12.50  12.24  13.10  13.74  12.85  13.63  13.43  12.96  12.42  12.71  12.94  14.09
  13.02  12.04  12.77  12.34  12.57  12.01  12.42  13.49  12.63  12.88  13.10  12.93  13.02  13.20  12.16  11.91  12.31  12.99  13.43  13.53  13.49  13.33  13.87  14.42  13.09  13.37  12.75  12.50  12.50  12.24  13.10  13.74  12.85  13.63  13.43  12.96  12.42  12.71  12.94  14.09
  13.02  12.04  12.77  12.34  12.57  12.01  12.42  13.49  12.63  12.88  13.10  12.93  13.02  13.20  12.16  11.91  12.31  12.99  13.43  13.53  13.49  13.33  13.87  14.42  13.09  13.37  12.75  12.50  12.50  12.24  13.10  13.74  12.85  13.63  13.43  12.96  12.42  12.71  12.94  14.09
  13.02  12.04  12.77  12.34  12.57  12.01  12.42  13.49  12.63  12.88  13.10  12.93  13.02  13.20  12.16  11.91  12.31  12.99  13.43  13.53  13.49  13.33  13.87  14.42  13.09  13.37  12.75  12.50  12.50  12.24  13.10  13.74  12.85  13.63  13.43  12.96  12.42  12.71  12.94  14.09
  13.02  12.04  12.77  12.34  12.57  12.01  12.42  13.49  12.63  12.88  13.10  12.93  13.02  13.20  12.16  11.91  12.31  12.99  13.43  13.53  13.49  13.33  13.87  14.42  13.09  13.37  12.75  12.50  12.50  12.24  13.10  13.74  12.85  13.63  13.43  12.96  12.42  12.71  12.94  14.09
  13.02  12.04  12.77  12.34  12.57  12.01  12.42  13.49  12.63  12.88  13.10  12.93  13.02  13.20  12.16  11.91  12.31  12.99  13.43  13.53  13.49  13.33  13.87  14.42  13.09  13.37  12.75  12.50  12.50  12.24  13.10  13.74  12.85  13.63  13.43  12.96  12.42  12.71  12.94  14.09
  13.02  12.04  12.77  12.34  12.57  12.01  12.42  13.49  12.63  12.88  13.10  12.93  13.02  13.20  12.16  11.91  12.31  12.99  13.43  13.53  13.49  13.33  13.87  14.42  13.09  13.37  12.75  12.50  12.50  12.24  13.10  13.74  12.85  13.63  13.43  12.96  12.42  12.71  12.94  14.09
  13.02  12.04  12.77  12.34  12.57  12.01  12.42  13.49  12.63  12.88  13.10  12.93  13.02  13.20  12.16  11.91  12.31  12.99  13.43  13.53  13.49  13.33  13.87  14.42  13.09  13.37  12.75  12.50  12.50  12.24  13.10  13.74  12.85  13.63  13.43  12.96  12.42  12.71  12.94  14.09
  13.02  12.04  12.77  12.34  12.57  12.01  12.42  13.49  12.63  12.88  13.10  12.93  13.02  13.20  12.16  11.91  12.31  12.99  13.43  13.53  13.49  13.33  13.87  14.42  13.09  13.37  12.75  12.50  12.50  12.24  13.10  13.74  12.85  13.63  13.43  12.96  12.42  12.71  12.94  14.09
  13.02  12.04  12.77  12.34  12.57  12.01  12.42  13.49  12.63  12.88  13.10  12.93  13.02  13.20  12.16  11.91  12.31  12.99  13.43  13.53  13.49  13.33  13.87  14.42  13.09  13.37  12.75  12.50  12.50  12.24  13.10  13.74  12.85  13.63  13.43  12.96  12.42  12.71  12.94  14.09
  13.02  12.04  12.77  12.34  12.57  12.01  12.42  13.49  12.63  12.88  13.10  12.93  13.02  13.20  12.16  11.91  12.31  12.99  13.43  13.53  13.49  13.33  13.87  14.42  13.09  13.37  12.75  12.50  12.50  12.24  13.10  13.74  12.85  13.63  13.43  12.96  12.42  12.71  12.94  14.09
  13.02  12.04  12.77  12.34  12.57  12.01  12.42  13.49  12.63  12.88  13.10  12.93  13.02  13.20  12.16  11.91  12.31  12.99  13.43  13.53  13.49  13.33  13.87  14.42  13.09  13.37  12.75  12.50  12.50  12.24  13.10  13.74  12.85  13.63  13.43  12.96  12.42  12.71  12.94  14.09
  13.02  12.04  12.77  12.34  12.57  12.01  12.42  13.49  12.63  12.88  13.10  12.93  13.02  13.20  12.16  11.91  12.31  12.99  13.43  13.53  13.49  13.33  13.87  14.42  13.09  13.37  12.75  12.50  12.50  12.24  13.10  13.74  12.85  13.63  13.43  12.96  12.42  12.71  12.94  14.09
  13.02  12.04  12.77  12.34  12.57  12.01  12.42  13.49  12.63  12.88  13.10  12.93  13.02  13.20  12.16  11.91  12.31  12.99  13.43  13.53  13.49  13.33  13.87  14.42  13.09  13.37  12.75  12.50  12.50  12.24  13.10  13.74  12.85  13.63  13.43  12.96  12.42  12.71  12.94  14.09
  13.02  12.04  12.77  12.34  12.57  12.01  12.42  13.49  12.63  12.88  13.10  12.93  13.02  13.20  12.16  11.91  12.31  12.99  13.43  13.53  13.49  13.33  13.87  14.42  13.09  13.37  12.75  12.50  12.50  12.24  13.10  13.74  12.85  13.63  13.43  12.96  12.42  12.71  12.94  14.09
  13.02  12.04  12.77  12.34  12.57  12.01  12.42  13.49  12.63  12.88  13.10  12.93  13.02  13.20  12.16  11.91  12.31  12.99  13.43  13.53  13.49  13.33  13.87  14.42  13.09  13.37  12.75  12.50  12.50  12.24  13.10  13.74  12.85  13.63  13.43  12.96  12.42  12.71  12.94  14.09
  13.02  12.04  12.77  12.34  12.57  12.01  12.42  13.49  12.63  12.88  13.10  12.93  13.02  13.20  12.16  11.91  12.31  12.99  13.43  13.53  13.49  13.33  13.87  14.42  13.09  13.37  12.75  12.50  12.50  12.24  13.10  13.74  12.85  13.63  13.43  12.96  12.42  12.71  12.94  14.09
  13.02  12.04  12.77  12.34  12.57  12.01  12.42  13.49  12.63  12.88  13.10  12.93  13.02  13.20  12.16  11.91  12.31  12.99  13.43  13.53  13.49  13.33  13.87  14.42  13.09  13.37  12.75  12.50  12.50  12.24  13.10  13.74  12.85  13.63  13.43  12.96  12.42  12.71  12.94  14.09
  13.02  12.04  12.77  12.34  12.57  12.01  12.42  13.49  12.63  12.88  13.10  12.93  13.02  13.20  12.16  11.91  12.31  12.99  13.43  13.53  13.49  13.33  13.87  14.42  13.09  13.37  12.75  12.50  12.50  12.24  13.10  13.74  12.85  13.63  13.43  12.96  12.42  12.71  12.94  14.09
  13.02  12.04  12.77  12.34  12.57  12.01  12.42  13.49  12.63  12.88  13.10  12.93  13.02  13.20  12.16  11.91  12.31  12.99  13.43  13.53  13.49  13.33  13.87  14.42  13.09  13.37  12.75  12.50  12.50  12.24  13.10  13.74  12.85  13.63  13.43  12.96  12.42  12.71  12.94  14.09
