# Supplementary material for: Accounting for skill in trend, variability, and autocorrelation facilitates better multi-model projections: Application to the AMOC and temperature time series
Source: PLoS One. 2019 Apr 10;14(4):e0214535. doi: 10.1371/journal.pone.0214535 (PMC6457553; doi:10.1371/journal.pone.0214535)
Supplement: S2 File — (ZIP) [file pone.0214535.s002.zip › input/tosrcp85EastSeaosse/M4_2061_2100_pp_JFM_tosrcp85EastSeaosse_clim.txt]

  14.19  14.32  15.11  14.75  13.95  14.67  14.79  14.43  14.78  14.81  15.24  14.48  14.05  14.59  15.27  15.82  15.55  14.90  14.53  15.63  15.51  16.10  15.68  15.38  16.03  16.24  16.21  16.09  15.96  16.05  16.14  16.52  16.49  16.66  16.44  16.36  16.15  17.28  17.53  17.20
  14.19  14.32  15.11  14.75  13.95  14.67  14.79  14.43  14.78  14.81  15.24  14.48  14.05  14.59  15.27  15.82  15.55  14.90  14.53  15.63  15.51  16.10  15.68  15.38  16.03  16.24  16.21  16.09  15.96  16.05  16.14  16.52  16.49  16.66  16.44  16.36  16.15  17.28  17.53  17.20
  14.19  14.32  15.11  14.75  13.95  14.67  14.79  14.43  14.78  14.81  15.24  14.48  14.05  14.59  15.27  15.82  15.55  14.90  14.53  15.63  15.51  16.10  15.68  15.38  16.03  16.24  16.21  16.09  15.96  16.05  16.14  16.52  16.49  16.66  16.44  16.36  16.15  17.28  17.53  17.20
  14.19  14.32  15.11  14.75  13.95  14.67  14.79  14.43  14.78  14.81  15.24  14.48  14.05  14.59  15.27  15.82  15.55  14.90  14.53  15.63  15.51  16.10  15.68  15.38  16.03  16.24  16.21  16.09  15.96  16.05  16.14  16.52  16.49  16.66  16.44  16.36  16.15  17.28  17.53  17.20
  14.19  14.32  15.11  14.75  13.95  14.67  14.79  14.43  14.78  14.81  15.24  14.48  14.05  14.59  15.27  15.82  15.55  14.90  14.53  15.63  15.51  16.10  15.68  15.38  16.03  16.24  16.21  16.09  15.96  16.05  16.14  16.52  16.49  16.66  16.44  16.36  16.15  17.28  17.53  17.20
  14.19  14.32  15.11  14.75  13.95  14.67  14.79  14.43  14.78  14.81  15.24  14.48  14.05  14.59  15.27  15.82  15.55  14.90  14.53  15.63  15.51  16.10  15.68  15.38  16.03  16.24  16.21  16.09  15.96  16.05  16.14  16.52  16.49  16.66  16.44  16.36  16.15  17.28  17.53  17.20
  14.19  14.32  15.11  14.75  13.95  14.67  14.79  14.43  14.78  14.81  15.24  14.48  14.05  14.59  15.27  15.82  15.55  14.90  14.53  15.63  15.51  16.10  15.68  15.38  16.03  16.24  16.21  16.09  15.96  16.05  16.14  16.52  16.49  16.66  16.44  16.36  16.15  17.28  17.53  17.20
  14.19  14.32  15.11  14.75  13.95  14.67  14.79  14.43  14.78  14.81  15.24  14.48  14.05  14.59  15.27  15.82  15.55  14.90  14.53  15.63  15.51  16.10  15.68  15.38  16.03  16.24  16.21  16.09  15.96  16.05  16.14  16.52  16.49  16.66  16.44  16.36  16.15  17.28  17.53  17.20
  14.19  14.32  15.11  14.75  13.95  14.67  14.79  14.43  14.78  14.81  15.24  14.48  14.05  14.59  15.27  15.82  15.55  14.90  14.53  15.63  15.51  16.10  15.68  15.38  16.03  16.24  16.21  16.09  15.96  16.05  16.14  16.52  16.49  16.66  16.44  16.36  16.15  17.28  17.53  17.20
  14.19  14.32  15.11  14.75  13.95  14.67  14.79  14.43  14.78  14.81  15.24  14.48  14.05  14.59  15.27  15.82  15.55  14.90  14.53  15.63  15.51  16.10  15.68  15.38  16.03  16.24  16.21  16.09  15.96  16.05  16.14  16.52  16.49  16.66  16.44  16.36  16.15  17.28  17.53  17.20
  14.19  14.32  15.11  14.75  13.95  14.67  14.79  14.43  14.78  14.81  15.24  14.48  14.05  14.59  15.27  15.82  15.55  14.90  14.53  15.63  15.51  16.10  15.68  15.38  16.03  16.24  16.21  16.09  15.96  16.05  16.14  16.52  16.49  16.66  16.44  16.36  16.15  17.28  17.53  17.20
  14.19  14.32  15.11  14.75  13.95  14.67  14.79  14.43  14.78  14.81  15.24  14.48  14.05  14.59  15.27  15.82  15.55  14.90  14.53  15.63  15.51  16.10  15.68  15.38  16.03  16.24  16.21  16.09  15.96  16.05  16.14  16.52  16.49  16.66  16.44  16.36  16.15  17.28  17.53  17.20
  14.19  14.32  15.11  14.75  13.95  14.67  14.79  14.43  14.78  14.81  15.24  14.48  14.05  14.59  15.27  15.82  15.55  14.90  14.53  15.63  15.51  16.10  15.68  15.38  16.03  16.24  16.21  16.09  15.96  16.05  16.14  16.52  16.49  16.66  16.44  16.36  16.15  17.28  17.53  17.20
  14.19  14.32  15.11  14.75  13.95  14.67  14.79  14.43  14.78  14.81  15.24  14.48  14.05  14.59  15.27  15.82  15.55  14.90  14.53  15.63  15.51  16.10  15.68  15.38  16.03  16.24  16.21  16.09  15.96  16.05  16.14  16.52  16.49  16.66  16.44  16.36  16.15  17.28  17.53  17.20
  14.19  14.32  15.11  14.75  13.95  14.67  14.79  14.43  14.78  14.81  15.24  14.48  14.05  14.59  15.27  15.82  15.55  14.90  14.53  15.63  15.51  16.10  15.68  15.38  16.03  16.24  16.21  16.09  15.96  16.05  16.14  16.52  16.49  16.66  16.44  16.36  16.15  17.28  17.53  17.20
  14.19  14.32  15.11  14.75  13.95  14.67  14.79  14.43  14.78  14.81  15.24  14.48  14.05  14.59  15.27  15.82  15.55  14.90  14.53  15.63  15.51  16.10  15.68  15.38  16.03  16.24  16.21  16.09  15.96  16.05  16.14  16.52  16.49  16.66  16.44  16.36  16.15  17.28  17.53  17.20
  14.19  14.32  15.11  14.75  13.95  14.67  14.79  14.43  14.78  14.81  15.24  14.48  14.05  14.59  15.27  15.82  15.55  14.90  14.53  15.63  15.51  16.10  15.68  15.38  16.03  16.24  16.21  16.09  15.96  16.05  16.14  16.52  16.49  16.66  16.44  16.36  16.15  17.28  17.53  17.20
  14.19  14.32  15.11  14.75  13.95  14.67  14.79  14.43  14.78  14.81  15.24  14.48  14.05  14.59  15.27  15.82  15.55  14.90  14.53  15.63  15.51  16.10  15.68  15.38  16.03  16.24  16.21  16.09  15.96  16.05  16.14  16.52  16.49  16.66  16.44  16.36  16.15  17.28  17.53  17.20
  14.19  14.32  15.11  14.75  13.95  14.67  14.79  14.43  14.78  14.81  15.24  14.48  14.05  14.59  15.27  15.82  15.55  14.90  14.53  15.63  15.51  16.10  15.68  15.38  16.03  16.24  16.21  16.09  15.96  16.05  16.14  16.52  16.49  16.66  16.44  16.36  16.15  17.28  17.53  17.20
  14.19  14.32  15.11  14.75  13.95  14.67  14.79  14.43  14.78  14.81  15.24  14.48  14.05  14.59  15.27  15.82  15.55  14.90  14.53  15.63  15.51  16.10  15.68  15.38  16.03  16.24  16.21  16.09  15.96  16.05  16.14  16.52  16.49  16.66  16.44  16.36  16.15  17.28  17.53  17.20
  14.19  14.32  15.11  14.75  13.95  14.67  14.79  14.43  14.78  14.81  15.24  14.48  14.05  14.59  15.27  15.82  15.55  14.90  14.53  15.63  15.51  16.10  15.68  15.38  16.03  16.24  16.21  16.09  15.96  16.05  16.14  16.52  16.49  16.66  16.44  16.36  16.15  17.28  17.53  17.20
  14.19  14.32  15.11  14.75  13.95  14.67  14.79  14.43  14.78  14.81  15.24  14.48  14.05  14.59  15.27  15.82  15.55  14.90  14.53  15.63  15.51  16.10  15.68  15.38  16.03  16.24  16.21  16.09  15.96  16.05  16.14  16.52  16.49  16.66  16.44  16.36  16.15  17.28  17.53  17.20
  14.19  14.32  15.11  14.75  13.95  14.67  14.79  14.43  14.78  14.81  15.24  14.48  14.05  14.59  15.27  15.82  15.55  14.90  14.53  15.63  15.51  16.10  15.68  15.38  16.03  16.24  16.21  16.09  15.96  16.05  16.14  16.52  16.49  16.66  16.44  16.36  16.15  17.28  17.53  17.20
  14.19  14.32  15.11  14.75  13.95  14.67  14.79  14.43  14.78  14.81  15.24  14.48  14.05  14.59  15.27  15.82  15.55  14.90  14.53  15.63  15.51  16.10  15.68  15.38  16.03  16.24  16.21  16.09  15.96  16.05  16.14  16.52  16.49  16.66  16.44  16.36  16.15  17.28  17.53  17.20
  14.19  14.32  15.11  14.75  13.95  14.67  14.79  14.43  14.78  14.81  15.24  14.48  14.05  14.59  15.27  15.82  15.55  14.90  14.53  15.63  15.51  16.10  15.68  15.38  16.03  16.24  16.21  16.09  15.96  16.05  16.14  16.52  16.49  16.66  16.44  16.36  16.15  17.28  17.53  17.20
  14.19  14.32  15.11  14.75  13.95  14.67  14.79  14.43  14.78  14.81  15.24  14.48  14.05  14.59  15.27  15.82  15.55  14.90  14.53  15.63  15.51  16.10  15.68  15.38  16.03  16.24  16.21  16.09  15.96  16.05  16.14  16.52  16.49  16.66  16.44  16.36  16.15  17.28  17.53  17.20
