# Supplementary material for: Accounting for skill in trend, variability, and autocorrelation facilitates better multi-model projections: Application to the AMOC and temperature time series
Source: PLoS One. 2019 Apr 10;14(4):e0214535. doi: 10.1371/journal.pone.0214535 (PMC6457553; doi:10.1371/journal.pone.0214535)
Supplement: S2 File — (ZIP) [file pone.0214535.s002.zip › input/tosrcp85EastSeaosse/M18_2041_2060_pp_JFM_tosrcp85EastSeaosse_clim.txt]

   9.99  10.04  10.75  10.83  10.73  10.69  10.29  11.25  10.36  10.65  11.03  10.93  10.46  11.06  10.52  11.36  11.62  10.35  10.93  11.25
   9.99  10.04  10.75  10.83  10.73  10.69  10.29  11.25  10.36  10.65  11.03  10.93  10.46  11.06  10.52  11.36  11.62  10.35  10.93  11.25
   9.99  10.04  10.75  10.83  10.73  10.69  10.29  11.25  10.36  10.65  11.03  10.93  10.46  11.06  10.52  11.36  11.62  10.35  10.93  11.25
   9.99  10.04  10.75  10.83  10.73  10.69  10.29  11.25  10.36  10.65  11.03  10.93  10.46  11.06  10.52  11.36  11.62  10.35  10.93  11.25
   9.99  10.04  10.75  10.83  10.73  10.69  10.29  11.25  10.36  10.65  11.03  10.93  10.46  11.06  10.52  11.36  11.62  10.35  10.93  11.25
   9.99  10.04  10.75  10.83  10.73  10.69  10.29  11.25  10.36  10.65  11.03  10.93  10.46  11.06  10.52  11.36  11.62  10.35  10.93  11.25
   9.99  10.04  10.75  10.83  10.73  10.69  10.29  11.25  10.36  10.65  11.03  10.93  10.46  11.06  10.52  11.36  11.62  10.35  10.93  11.25
   9.99  10.04  10.75  10.83  10.73  10.69  10.29  11.25  10.36  10.65  11.03  10.93  10.46  11.06  10.52  11.36  11.62  10.35  10.93  11.25
   9.99  10.04  10.75  10.83  10.73  10.69  10.29  11.25  10.36  10.65  11.03  10.93  10.46  11.06  10.52  11.36  11.62  10.35  10.93  11.25
   9.99  10.04  10.75  10.83  10.73  10.69  10.29  11.25  10.36  10.65  11.03  10.93  10.46  11.06  10.52  11.36  11.62  10.35  10.93  11.25
   9.99  10.04  10.75  10.83  10.73  10.69  10.29  11.25  10.36  10.65  11.03  10.93  10.46  11.06  10.52  11.36  11.62  10.35  10.93  11.25
   9.99  10.04  10.75  10.83  10.73  10.69  10.29  11.25  10.36  10.65  11.03  10.93  10.46  11.06  10.52  11.36  11.62  10.35  10.93  11.25
   9.99  10.04  10.75  10.83  10.73  10.69  10.29  11.25  10.36  10.65  11.03  10.93  10.46  11.06  10.52  11.36  11.62  10.35  10.93  11.25
   9.99  10.04  10.75  10.83  10.73  10.69  10.29  11.25  10.36  10.65  11.03  10.93  10.46  11.06  10.52  11.36  11.62  10.35  10.93  11.25
   9.99  10.04  10.75  10.83  10.73  10.69  10.29  11.25  10.36  10.65  11.03  10.93  10.46  11.06  10.52  11.36  11.62  10.35  10.93  11.25
   9.99  10.04  10.75  10.83  10.73  10.69  10.29  11.25  10.36  10.65  11.03  10.93  10.46  11.06  10.52  11.36  11.62  10.35  10.93  11.25
   9.99  10.04  10.75  10.83  10.73  10.69  10.29  11.25  10.36  10.65  11.03  10.93  10.46  11.06  10.52  11.36  11.62  10.35  10.93  11.25
   9.99  10.04  10.75  10.83  10.73  10.69  10.29  11.25  10.36  10.65  11.03  10.93  10.46  11.06  10.52  11.36  11.62  10.35  10.93  11.25
   9.99  10.04  10.75  10.83  10.73  10.69  10.29  11.25  10.36  10.65  11.03  10.93  10.46  11.06  10.52  11.36  11.62  10.35  10.93  11.25
   9.99  10.04  10.75  10.83  10.73  10.69  10.29  11.25  10.36  10.65  11.03  10.93  10.46  11.06  10.52  11.36  11.62  10.35  10.93  11.25
   9.99  10.04  10.75  10.83  10.73  10.69  10.29  11.25  10.36  10.65  11.03  10.93  10.46  11.06  10.52  11.36  11.62  10.35  10.93  11.25
   9.99  10.04  10.75  10.83  10.73  10.69  10.29  11.25  10.36  10.65  11.03  10.93  10.46  11.06  10.52  11.36  11.62  10.35  10.93  11.25
   9.99  10.04  10.75  10.83  10.73  10.69  10.29  11.25  10.36  10.65  11.03  10.93  10.46  11.06  10.52  11.36  11.62  10.35  10.93  11.25
   9.99  10.04  10.75  10.83  10.73  10.69  10.29  11.25  10.36  10.65  11.03  10.93  10.46  11.06  10.52  11.36  11.62  10.35  10.93  11.25
   9.99  10.04  10.75  10.83  10.73  10.69  10.29  11.25  10.36  10.65  11.03  10.93  10.46  11.06  10.52  11.36  11.62  10.35  10.93  11.25
   9.99  10.04  10.75  10.83  10.73  10.69  10.29  11.25  10.36  10.65  11.03  10.93  10.46  11.06  10.52  11.36  11.62  10.35  10.93  11.25
