# Supplementary material for: Accounting for skill in trend, variability, and autocorrelation facilitates better multi-model projections: Application to the AMOC and temperature time series
Source: PLoS One. 2019 Apr 10;14(4):e0214535. doi: 10.1371/journal.pone.0214535 (PMC6457553; doi:10.1371/journal.pone.0214535)
Supplement: S2 File — (ZIP) [file pone.0214535.s002.zip › input/tosrcp85EastSeaosse/M8_2061_2100_pp_JFM_tosrcp85EastSeaosse_clim.txt]

  12.86  12.95  12.54  12.51  12.81  12.73  13.24  12.76  12.35  12.82  12.82  13.68  13.96  13.48  13.01  12.68  13.42  13.43  13.57  13.52  13.34  12.99  13.00  12.89  13.22  13.95  13.97  14.63  13.76  14.18  13.70  13.94  13.73  14.08  14.17  14.04  14.16  14.33  14.07  14.63
  12.86  12.95  12.54  12.51  12.81  12.73  13.24  12.76  12.35  12.82  12.82  13.68  13.96  13.48  13.01  12.68  13.42  13.43  13.57  13.52  13.34  12.99  13.00  12.89  13.22  13.95  13.97  14.63  13.76  14.18  13.70  13.94  13.73  14.08  14.17  14.04  14.16  14.33  14.07  14.63
  12.86  12.95  12.54  12.51  12.81  12.73  13.24  12.76  12.35  12.82  12.82  13.68  13.96  13.48  13.01  12.68  13.42  13.43  13.57  13.52  13.34  12.99  13.00  12.89  13.22  13.95  13.97  14.63  13.76  14.18  13.70  13.94  13.73  14.08  14.17  14.04  14.16  14.33  14.07  14.63
  12.86  12.95  12.54  12.51  12.81  12.73  13.24  12.76  12.35  12.82  12.82  13.68  13.96  13.48  13.01  12.68  13.42  13.43  13.57  13.52  13.34  12.99  13.00  12.89  13.22  13.95  13.97  14.63  13.76  14.18  13.70  13.94  13.73  14.08  14.17  14.04  14.16  14.33  14.07  14.63
  12.86  12.95  12.54  12.51  12.81  12.73  13.24  12.76  12.35  12.82  12.82  13.68  13.96  13.48  13.01  12.68  13.42  13.43  13.57  13.52  13.34  12.99  13.00  12.89  13.22  13.95  13.97  14.63  13.76  14.18  13.70  13.94  13.73  14.08  14.17  14.04  14.16  14.33  14.07  14.63
  12.86  12.95  12.54  12.51  12.81  12.73  13.24  12.76  12.35  12.82  12.82  13.68  13.96  13.48  13.01  12.68  13.42  13.43  13.57  13.52  13.34  12.99  13.00  12.89  13.22  13.95  13.97  14.63  13.76  14.18  13.70  13.94  13.73  14.08  14.17  14.04  14.16  14.33  14.07  14.63
  12.86  12.95  12.54  12.51  12.81  12.73  13.24  12.76  12.35  12.82  12.82  13.68  13.96  13.48  13.01  12.68  13.42  13.43  13.57  13.52  13.34  12.99  13.00  12.89  13.22  13.95  13.97  14.63  13.76  14.18  13.70  13.94  13.73  14.08  14.17  14.04  14.16  14.33  14.07  14.63
  12.86  12.95  12.54  12.51  12.81  12.73  13.24  12.76  12.35  12.82  12.82  13.68  13.96  13.48  13.01  12.68  13.42  13.43  13.57  13.52  13.34  12.99  13.00  12.89  13.22  13.95  13.97  14.63  13.76  14.18  13.70  13.94  13.73  14.08  14.17  14.04  14.16  14.33  14.07  14.63
  12.86  12.95  12.54  12.51  12.81  12.73  13.24  12.76  12.35  12.82  12.82  13.68  13.96  13.48  13.01  12.68  13.42  13.43  13.57  13.52  13.34  12.99  13.00  12.89  13.22  13.95  13.97  14.63  13.76  14.18  13.70  13.94  13.73  14.08  14.17  14.04  14.16  14.33  14.07  14.63
  12.86  12.95  12.54  12.51  12.81  12.73  13.24  12.76  12.35  12.82  12.82  13.68  13.96  13.48  13.01  12.68  13.42  13.43  13.57  13.52  13.34  12.99  13.00  12.89  13.22  13.95  13.97  14.63  13.76  14.18  13.70  13.94  13.73  14.08  14.17  14.04  14.16  14.33  14.07  14.63
  12.86  12.95  12.54  12.51  12.81  12.73  13.24  12.76  12.35  12.82  12.82  13.68  13.96  13.48  13.01  12.68  13.42  13.43  13.57  13.52  13.34  12.99  13.00  12.89  13.22  13.95  13.97  14.63  13.76  14.18  13.70  13.94  13.73  14.08  14.17  14.04  14.16  14.33  14.07  14.63
  12.86  12.95  12.54  12.51  12.81  12.73  13.24  12.76  12.35  12.82  12.82  13.68  13.96  13.48  13.01  12.68  13.42  13.43  13.57  13.52  13.34  12.99  13.00  12.89  13.22  13.95  13.97  14.63  13.76  14.18  13.70  13.94  13.73  14.08  14.17  14.04  14.16  14.33  14.07  14.63
  12.86  12.95  12.54  12.51  12.81  12.73  13.24  12.76  12.35  12.82  12.82  13.68  13.96  13.48  13.01  12.68  13.42  13.43  13.57  13.52  13.34  12.99  13.00  12.89  13.22  13.95  13.97  14.63  13.76  14.18  13.70  13.94  13.73  14.08  14.17  14.04  14.16  14.33  14.07  14.63
  12.86  12.95  12.54  12.51  12.81  12.73  13.24  12.76  12.35  12.82  12.82  13.68  13.96  13.48  13.01  12.68  13.42  13.43  13.57  13.52  13.34  12.99  13.00  12.89  13.22  13.95  13.97  14.63  13.76  14.18  13.70  13.94  13.73  14.08  14.17  14.04  14.16  14.33  14.07  14.63
  12.86  12.95  12.54  12.51  12.81  12.73  13.24  12.76  12.35  12.82  12.82  13.68  13.96  13.48  13.01  12.68  13.42  13.43  13.57  13.52  13.34  12.99  13.00  12.89  13.22  13.95  13.97  14.63  13.76  14.18  13.70  13.94  13.73  14.08  14.17  14.04  14.16  14.33  14.07  14.63
  12.86  12.95  12.54  12.51  12.81  12.73  13.24  12.76  12.35  12.82  12.82  13.68  13.96  13.48  13.01  12.68  13.42  13.43  13.57  13.52  13.34  12.99  13.00  12.89  13.22  13.95  13.97  14.63  13.76  14.18  13.70  13.94  13.73  14.08  14.17  14.04  14.16  14.33  14.07  14.63
  12.86  12.95  12.54  12.51  12.81  12.73  13.24  12.76  12.35  12.82  12.82  13.68  13.96  13.48  13.01  12.68  13.42  13.43  13.57  13.52  13.34  12.99  13.00  12.89  13.22  13.95  13.97  14.63  13.76  14.18  13.70  13.94  13.73  14.08  14.17  14.04  14.16  14.33  14.07  14.63
  12.86  12.95  12.54  12.51  12.81  12.73  13.24  12.76  12.35  12.82  12.82  13.68  13.96  13.48  13.01  12.68  13.42  13.43  13.57  13.52  13.34  12.99  13.00  12.89  13.22  13.95  13.97  14.63  13.76  14.18  13.70  13.94  13.73  14.08  14.17  14.04  14.16  14.33  14.07  14.63
  12.86  12.95  12.54  12.51  12.81  12.73  13.24  12.76  12.35  12.82  12.82  13.68  13.96  13.48  13.01  12.68  13.42  13.43  13.57  13.52  13.34  12.99  13.00  12.89  13.22  13.95  13.97  14.63  13.76  14.18  13.70  13.94  13.73  14.08  14.17  14.04  14.16  14.33  14.07  14.63
  12.86  12.95  12.54  12.51  12.81  12.73  13.24  12.76  12.35  12.82  12.82  13.68  13.96  13.48  13.01  12.68  13.42  13.43  13.57  13.52  13.34  12.99  13.00  12.89  13.22  13.95  13.97  14.63  13.76  14.18  13.70  13.94  13.73  14.08  14.17  14.04  14.16  14.33  14.07  14.63
  12.86  12.95  12.54  12.51  12.81  12.73  13.24  12.76  12.35  12.82  12.82  13.68  13.96  13.48  13.01  12.68  13.42  13.43  13.57  13.52  13.34  12.99  13.00  12.89  13.22  13.95  13.97  14.63  13.76  14.18  13.70  13.94  13.73  14.08  14.17  14.04  14.16  14.33  14.07  14.63
  12.86  12.95  12.54  12.51  12.81  12.73  13.24  12.76  12.35  12.82  12.82  13.68  13.96  13.48  13.01  12.68  13.42  13.43  13.57  13.52  13.34  12.99  13.00  12.89  13.22  13.95  13.97  14.63  13.76  14.18  13.70  13.94  13.73  14.08  14.17  14.04  14.16  14.33  14.07  14.63
  12.86  12.95  12.54  12.51  12.81  12.73  13.24  12.76  12.35  12.82  12.82  13.68  13.96  13.48  13.01  12.68  13.42  13.43  13.57  13.52  13.34  12.99  13.00  12.89  13.22  13.95  13.97  14.63  13.76  14.18  13.70  13.94  13.73  14.08  14.17  14.04  14.16  14.33  14.07  14.63
  12.86  12.95  12.54  12.51  12.81  12.73  13.24  12.76  12.35  12.82  12.82  13.68  13.96  13.48  13.01  12.68  13.42  13.43  13.57  13.52  13.34  12.99  13.00  12.89  13.22  13.95  13.97  14.63  13.76  14.18  13.70  13.94  13.73  14.08  14.17  14.04  14.16  14.33  14.07  14.63
  12.86  12.95  12.54  12.51  12.81  12.73  13.24  12.76  12.35  12.82  12.82  13.68  13.96  13.48  13.01  12.68  13.42  13.43  13.57  13.52  13.34  12.99  13.00  12.89  13.22  13.95  13.97  14.63  13.76  14.18  13.70  13.94  13.73  14.08  14.17  14.04  14.16  14.33  14.07  14.63
  12.86  12.95  12.54  12.51  12.81  12.73  13.24  12.76  12.35  12.82  12.82  13.68  13.96  13.48  13.01  12.68  13.42  13.43  13.57  13.52  13.34  12.99  13.00  12.89  13.22  13.95  13.97  14.63  13.76  14.18  13.70  13.94  13.73  14.08  14.17  14.04  14.16  14.33  14.07  14.63
