# Supplementary material for: Accounting for skill in trend, variability, and autocorrelation facilitates better multi-model projections: Application to the AMOC and temperature time series
Source: PLoS One. 2019 Apr 10;14(4):e0214535. doi: 10.1371/journal.pone.0214535 (PMC6457553; doi:10.1371/journal.pone.0214535)
Supplement: S2 File — (ZIP) [file pone.0214535.s002.zip › input/tosrcp85EastSeaosse/M1_2041_2060_pp_JFM_tosrcp85EastSeaosse_clim.txt]

   6.85   6.81   6.61   6.29   6.00   6.17   6.37   6.22   6.81   7.44   6.58   7.21   7.31   6.72   7.19   7.66   8.01   7.14   7.36   7.06
   6.85   6.81   6.61   6.29   6.00   6.17   6.37   6.22   6.81   7.44   6.58   7.21   7.31   6.72   7.19   7.66   8.01   7.14   7.36   7.06
   6.85   6.81   6.61   6.29   6.00   6.17   6.37   6.22   6.81   7.44   6.58   7.21   7.31   6.72   7.19   7.66   8.01   7.14   7.36   7.06
   6.85   6.81   6.61   6.29   6.00   6.17   6.37   6.22   6.81   7.44   6.58   7.21   7.31   6.72   7.19   7.66   8.01   7.14   7.36   7.06
   6.85   6.81   6.61   6.29   6.00   6.17   6.37   6.22   6.81   7.44   6.58   7.21   7.31   6.72   7.19   7.66   8.01   7.14   7.36   7.06
   6.85   6.81   6.61   6.29   6.00   6.17   6.37   6.22   6.81   7.44   6.58   7.21   7.31   6.72   7.19   7.66   8.01   7.14   7.36   7.06
   6.85   6.81   6.61   6.29   6.00   6.17   6.37   6.22   6.81   7.44   6.58   7.21   7.31   6.72   7.19   7.66   8.01   7.14   7.36   7.06
   6.85   6.81   6.61   6.29   6.00   6.17   6.37   6.22   6.81   7.44   6.58   7.21   7.31   6.72   7.19   7.66   8.01   7.14   7.36   7.06
   6.85   6.81   6.61   6.29   6.00   6.17   6.37   6.22   6.81   7.44   6.58   7.21   7.31   6.72   7.19   7.66   8.01   7.14   7.36   7.06
   6.85   6.81   6.61   6.29   6.00   6.17   6.37   6.22   6.81   7.44   6.58   7.21   7.31   6.72   7.19   7.66   8.01   7.14   7.36   7.06
   6.85   6.81   6.61   6.29   6.00   6.17   6.37   6.22   6.81   7.44   6.58   7.21   7.31   6.72   7.19   7.66   8.01   7.14   7.36   7.06
   6.85   6.81   6.61   6.29   6.00   6.17   6.37   6.22   6.81   7.44   6.58   7.21   7.31   6.72   7.19   7.66   8.01   7.14   7.36   7.06
   6.85   6.81   6.61   6.29   6.00   6.17   6.37   6.22   6.81   7.44   6.58   7.21   7.31   6.72   7.19   7.66   8.01   7.14   7.36   7.06
   6.85   6.81   6.61   6.29   6.00   6.17   6.37   6.22   6.81   7.44   6.58   7.21   7.31   6.72   7.19   7.66   8.01   7.14   7.36   7.06
   6.85   6.81   6.61   6.29   6.00   6.17   6.37   6.22   6.81   7.44   6.58   7.21   7.31   6.72   7.19   7.66   8.01   7.14   7.36   7.06
   6.85   6.81   6.61   6.29   6.00   6.17   6.37   6.22   6.81   7.44   6.58   7.21   7.31   6.72   7.19   7.66   8.01   7.14   7.36   7.06
   6.85   6.81   6.61   6.29   6.00   6.17   6.37   6.22   6.81   7.44   6.58   7.21   7.31   6.72   7.19   7.66   8.01   7.14   7.36   7.06
   6.85   6.81   6.61   6.29   6.00   6.17   6.37   6.22   6.81   7.44   6.58   7.21   7.31   6.72   7.19   7.66   8.01   7.14   7.36   7.06
   6.85   6.81   6.61   6.29   6.00   6.17   6.37   6.22   6.81   7.44   6.58   7.21   7.31   6.72   7.19   7.66   8.01   7.14   7.36   7.06
   6.85   6.81   6.61   6.29   6.00   6.17   6.37   6.22   6.81   7.44   6.58   7.21   7.31   6.72   7.19   7.66   8.01   7.14   7.36   7.06
   6.85   6.81   6.61   6.29   6.00   6.17   6.37   6.22   6.81   7.44   6.58   7.21   7.31   6.72   7.19   7.66   8.01   7.14   7.36   7.06
   6.85   6.81   6.61   6.29   6.00   6.17   6.37   6.22   6.81   7.44   6.58   7.21   7.31   6.72   7.19   7.66   8.01   7.14   7.36   7.06
   6.85   6.81   6.61   6.29   6.00   6.17   6.37   6.22   6.81   7.44   6.58   7.21   7.31   6.72   7.19   7.66   8.01   7.14   7.36   7.06
   6.85   6.81   6.61   6.29   6.00   6.17   6.37   6.22   6.81   7.44   6.58   7.21   7.31   6.72   7.19   7.66   8.01   7.14   7.36   7.06
   6.85   6.81   6.61   6.29   6.00   6.17   6.37   6.22   6.81   7.44   6.58   7.21   7.31   6.72   7.19   7.66   8.01   7.14   7.36   7.06
   6.85   6.81   6.61   6.29   6.00   6.17   6.37   6.22   6.81   7.44   6.58   7.21   7.31   6.72   7.19   7.66   8.01   7.14   7.36   7.06
