# Supplementary material for: Accounting for skill in trend, variability, and autocorrelation facilitates better multi-model projections: Application to the AMOC and temperature time series
Source: PLoS One. 2019 Apr 10;14(4):e0214535. doi: 10.1371/journal.pone.0214535 (PMC6457553; doi:10.1371/journal.pone.0214535)
Supplement: S2 File — (ZIP) [file pone.0214535.s002.zip › input/tosrcp85EastSeaosse/M11_2061_2100_pp_JFM_tosrcp85EastSeaosse_clim.txt]

  13.09  13.46  12.08  13.00  12.77  12.32  13.07  13.96  12.97  12.93  12.81  13.54  13.47  13.71  13.28  13.35  13.00  13.49  13.09  13.40  13.44  13.49  14.44  14.33  13.67  13.12  13.33  13.70  13.39  13.45  13.24  13.53  13.51  13.92  14.32  13.76  14.18  13.98  13.47  13.86
  13.09  13.46  12.08  13.00  12.77  12.32  13.07  13.96  12.97  12.93  12.81  13.54  13.47  13.71  13.28  13.35  13.00  13.49  13.09  13.40  13.44  13.49  14.44  14.33  13.67  13.12  13.33  13.70  13.39  13.45  13.24  13.53  13.51  13.92  14.32  13.76  14.18  13.98  13.47  13.86
  13.09  13.46  12.08  13.00  12.77  12.32  13.07  13.96  12.97  12.93  12.81  13.54  13.47  13.71  13.28  13.35  13.00  13.49  13.09  13.40  13.44  13.49  14.44  14.33  13.67  13.12  13.33  13.70  13.39  13.45  13.24  13.53  13.51  13.92  14.32  13.76  14.18  13.98  13.47  13.86
  13.09  13.46  12.08  13.00  12.77  12.32  13.07  13.96  12.97  12.93  12.81  13.54  13.47  13.71  13.28  13.35  13.00  13.49  13.09  13.40  13.44  13.49  14.44  14.33  13.67  13.12  13.33  13.70  13.39  13.45  13.24  13.53  13.51  13.92  14.32  13.76  14.18  13.98  13.47  13.86
  13.09  13.46  12.08  13.00  12.77  12.32  13.07  13.96  12.97  12.93  12.81  13.54  13.47  13.71  13.28  13.35  13.00  13.49  13.09  13.40  13.44  13.49  14.44  14.33  13.67  13.12  13.33  13.70  13.39  13.45  13.24  13.53  13.51  13.92  14.32  13.76  14.18  13.98  13.47  13.86
  13.09  13.46  12.08  13.00  12.77  12.32  13.07  13.96  12.97  12.93  12.81  13.54  13.47  13.71  13.28  13.35  13.00  13.49  13.09  13.40  13.44  13.49  14.44  14.33  13.67  13.12  13.33  13.70  13.39  13.45  13.24  13.53  13.51  13.92  14.32  13.76  14.18  13.98  13.47  13.86
  13.09  13.46  12.08  13.00  12.77  12.32  13.07  13.96  12.97  12.93  12.81  13.54  13.47  13.71  13.28  13.35  13.00  13.49  13.09  13.40  13.44  13.49  14.44  14.33  13.67  13.12  13.33  13.70  13.39  13.45  13.24  13.53  13.51  13.92  14.32  13.76  14.18  13.98  13.47  13.86
  13.09  13.46  12.08  13.00  12.77  12.32  13.07  13.96  12.97  12.93  12.81  13.54  13.47  13.71  13.28  13.35  13.00  13.49  13.09  13.40  13.44  13.49  14.44  14.33  13.67  13.12  13.33  13.70  13.39  13.45  13.24  13.53  13.51  13.92  14.32  13.76  14.18  13.98  13.47  13.86
  13.09  13.46  12.08  13.00  12.77  12.32  13.07  13.96  12.97  12.93  12.81  13.54  13.47  13.71  13.28  13.35  13.00  13.49  13.09  13.40  13.44  13.49  14.44  14.33  13.67  13.12  13.33  13.70  13.39  13.45  13.24  13.53  13.51  13.92  14.32  13.76  14.18  13.98  13.47  13.86
  13.09  13.46  12.08  13.00  12.77  12.32  13.07  13.96  12.97  12.93  12.81  13.54  13.47  13.71  13.28  13.35  13.00  13.49  13.09  13.40  13.44  13.49  14.44  14.33  13.67  13.12  13.33  13.70  13.39  13.45  13.24  13.53  13.51  13.92  14.32  13.76  14.18  13.98  13.47  13.86
  13.09  13.46  12.08  13.00  12.77  12.32  13.07  13.96  12.97  12.93  12.81  13.54  13.47  13.71  13.28  13.35  13.00  13.49  13.09  13.40  13.44  13.49  14.44  14.33  13.67  13.12  13.33  13.70  13.39  13.45  13.24  13.53  13.51  13.92  14.32  13.76  14.18  13.98  13.47  13.86
  13.09  13.46  12.08  13.00  12.77  12.32  13.07  13.96  12.97  12.93  12.81  13.54  13.47  13.71  13.28  13.35  13.00  13.49  13.09  13.40  13.44  13.49  14.44  14.33  13.67  13.12  13.33  13.70  13.39  13.45  13.24  13.53  13.51  13.92  14.32  13.76  14.18  13.98  13.47  13.86
  13.09  13.46  12.08  13.00  12.77  12.32  13.07  13.96  12.97  12.93  12.81  13.54  13.47  13.71  13.28  13.35  13.00  13.49  13.09  13.40  13.44  13.49  14.44  14.33  13.67  13.12  13.33  13.70  13.39  13.45  13.24  13.53  13.51  13.92  14.32  13.76  14.18  13.98  13.47  13.86
  13.09  13.46  12.08  13.00  12.77  12.32  13.07  13.96  12.97  12.93  12.81  13.54  13.47  13.71  13.28  13.35  13.00  13.49  13.09  13.40  13.44  13.49  14.44  14.33  13.67  13.12  13.33  13.70  13.39  13.45  13.24  13.53  13.51  13.92  14.32  13.76  14.18  13.98  13.47  13.86
  13.09  13.46  12.08  13.00  12.77  12.32  13.07  13.96  12.97  12.93  12.81  13.54  13.47  13.71  13.28  13.35  13.00  13.49  13.09  13.40  13.44  13.49  14.44  14.33  13.67  13.12  13.33  13.70  13.39  13.45  13.24  13.53  13.51  13.92  14.32  13.76  14.18  13.98  13.47  13.86
  13.09  13.46  12.08  13.00  12.77  12.32  13.07  13.96  12.97  12.93  12.81  13.54  13.47  13.71  13.28  13.35  13.00  13.49  13.09  13.40  13.44  13.49  14.44  14.33  13.67  13.12  13.33  13.70  13.39  13.45  13.24  13.53  13.51  13.92  14.32  13.76  14.18  13.98  13.47  13.86
  13.09  13.46  12.08  13.00  12.77  12.32  13.07  13.96  12.97  12.93  12.81  13.54  13.47  13.71  13.28  13.35  13.00  13.49  13.09  13.40  13.44  13.49  14.44  14.33  13.67  13.12  13.33  13.70  13.39  13.45  13.24  13.53  13.51  13.92  14.32  13.76  14.18  13.98  13.47  13.86
  13.09  13.46  12.08  13.00  12.77  12.32  13.07  13.96  12.97  12.93  12.81  13.54  13.47  13.71  13.28  13.35  13.00  13.49  13.09  13.40  13.44  13.49  14.44  14.33  13.67  13.12  13.33  13.70  13.39  13.45  13.24  13.53  13.51  13.92  14.32  13.76  14.18  13.98  13.47  13.86
  13.09  13.46  12.08  13.00  12.77  12.32  13.07  13.96  12.97  12.93  12.81  13.54  13.47  13.71  13.28  13.35  13.00  13.49  13.09  13.40  13.44  13.49  14.44  14.33  13.67  13.12  13.33  13.70  13.39  13.45  13.24  13.53  13.51  13.92  14.32  13.76  14.18  13.98  13.47  13.86
  13.09  13.46  12.08  13.00  12.77  12.32  13.07  13.96  12.97  12.93  12.81  13.54  13.47  13.71  13.28  13.35  13.00  13.49  13.09  13.40  13.44  13.49  14.44  14.33  13.67  13.12  13.33  13.70  13.39  13.45  13.24  13.53  13.51  13.92  14.32  13.76  14.18  13.98  13.47  13.86
  13.09  13.46  12.08  13.00  12.77  12.32  13.07  13.96  12.97  12.93  12.81  13.54  13.47  13.71  13.28  13.35  13.00  13.49  13.09  13.40  13.44  13.49  14.44  14.33  13.67  13.12  13.33  13.70  13.39  13.45  13.24  13.53  13.51  13.92  14.32  13.76  14.18  13.98  13.47  13.86
  13.09  13.46  12.08  13.00  12.77  12.32  13.07  13.96  12.97  12.93  12.81  13.54  13.47  13.71  13.28  13.35  13.00  13.49  13.09  13.40  13.44  13.49  14.44  14.33  13.67  13.12  13.33  13.70  13.39  13.45  13.24  13.53  13.51  13.92  14.32  13.76  14.18  13.98  13.47  13.86
  13.09  13.46  12.08  13.00  12.77  12.32  13.07  13.96  12.97  12.93  12.81  13.54  13.47  13.71  13.28  13.35  13.00  13.49  13.09  13.40  13.44  13.49  14.44  14.33  13.67  13.12  13.33  13.70  13.39  13.45  13.24  13.53  13.51  13.92  14.32  13.76  14.18  13.98  13.47  13.86
  13.09  13.46  12.08  13.00  12.77  12.32  13.07  13.96  12.97  12.93  12.81  13.54  13.47  13.71  13.28  13.35  13.00  13.49  13.09  13.40  13.44  13.49  14.44  14.33  13.67  13.12  13.33  13.70  13.39  13.45  13.24  13.53  13.51  13.92  14.32  13.76  14.18  13.98  13.47  13.86
  13.09  13.46  12.08  13.00  12.77  12.32  13.07  13.96  12.97  12.93  12.81  13.54  13.47  13.71  13.28  13.35  13.00  13.49  13.09  13.40  13.44  13.49  14.44  14.33  13.67  13.12  13.33  13.70  13.39  13.45  13.24  13.53  13.51  13.92  14.32  13.76  14.18  13.98  13.47  13.86
  13.09  13.46  12.08  13.00  12.77  12.32  13.07  13.96  12.97  12.93  12.81  13.54  13.47  13.71  13.28  13.35  13.00  13.49  13.09  13.40  13.44  13.49  14.44  14.33  13.67  13.12  13.33  13.70  13.39  13.45  13.24  13.53  13.51  13.92  14.32  13.76  14.18  13.98  13.47  13.86
