# Supplementary material for: Accounting for skill in trend, variability, and autocorrelation facilitates better multi-model projections: Application to the AMOC and temperature time series
Source: PLoS One. 2019 Apr 10;14(4):e0214535. doi: 10.1371/journal.pone.0214535 (PMC6457553; doi:10.1371/journal.pone.0214535)
Supplement: S2 File — (ZIP) [file pone.0214535.s002.zip › input/tosrcp85EastSeaosse/M20_2041_2060_pp_JFM_tosrcp85EastSeaosse_clim.txt]

  11.65  12.05  12.15  12.08  12.20  11.99  11.24  11.72  11.33  11.42  11.72  12.06  11.95  10.69  11.87  11.86  13.03  12.76  11.92  12.50
  11.65  12.05  12.15  12.08  12.20  11.99  11.24  11.72  11.33  11.42  11.72  12.06  11.95  10.69  11.87  11.86  13.03  12.76  11.92  12.50
  11.65  12.05  12.15  12.08  12.20  11.99  11.24  11.72  11.33  11.42  11.72  12.06  11.95  10.69  11.87  11.86  13.03  12.76  11.92  12.50
  11.65  12.05  12.15  12.08  12.20  11.99  11.24  11.72  11.33  11.42  11.72  12.06  11.95  10.69  11.87  11.86  13.03  12.76  11.92  12.50
  11.65  12.05  12.15  12.08  12.20  11.99  11.24  11.72  11.33  11.42  11.72  12.06  11.95  10.69  11.87  11.86  13.03  12.76  11.92  12.50
  11.65  12.05  12.15  12.08  12.20  11.99  11.24  11.72  11.33  11.42  11.72  12.06  11.95  10.69  11.87  11.86  13.03  12.76  11.92  12.50
  11.65  12.05  12.15  12.08  12.20  11.99  11.24  11.72  11.33  11.42  11.72  12.06  11.95  10.69  11.87  11.86  13.03  12.76  11.92  12.50
  11.65  12.05  12.15  12.08  12.20  11.99  11.24  11.72  11.33  11.42  11.72  12.06  11.95  10.69  11.87  11.86  13.03  12.76  11.92  12.50
  11.65  12.05  12.15  12.08  12.20  11.99  11.24  11.72  11.33  11.42  11.72  12.06  11.95  10.69  11.87  11.86  13.03  12.76  11.92  12.50
  11.65  12.05  12.15  12.08  12.20  11.99  11.24  11.72  11.33  11.42  11.72  12.06  11.95  10.69  11.87  11.86  13.03  12.76  11.92  12.50
  11.65  12.05  12.15  12.08  12.20  11.99  11.24  11.72  11.33  11.42  11.72  12.06  11.95  10.69  11.87  11.86  13.03  12.76  11.92  12.50
  11.65  12.05  12.15  12.08  12.20  11.99  11.24  11.72  11.33  11.42  11.72  12.06  11.95  10.69  11.87  11.86  13.03  12.76  11.92  12.50
  11.65  12.05  12.15  12.08  12.20  11.99  11.24  11.72  11.33  11.42  11.72  12.06  11.95  10.69  11.87  11.86  13.03  12.76  11.92  12.50
  11.65  12.05  12.15  12.08  12.20  11.99  11.24  11.72  11.33  11.42  11.72  12.06  11.95  10.69  11.87  11.86  13.03  12.76  11.92  12.50
  11.65  12.05  12.15  12.08  12.20  11.99  11.24  11.72  11.33  11.42  11.72  12.06  11.95  10.69  11.87  11.86  13.03  12.76  11.92  12.50
  11.65  12.05  12.15  12.08  12.20  11.99  11.24  11.72  11.33  11.42  11.72  12.06  11.95  10.69  11.87  11.86  13.03  12.76  11.92  12.50
  11.65  12.05  12.15  12.08  12.20  11.99  11.24  11.72  11.33  11.42  11.72  12.06  11.95  10.69  11.87  11.86  13.03  12.76  11.92  12.50
  11.65  12.05  12.15  12.08  12.20  11.99  11.24  11.72  11.33  11.42  11.72  12.06  11.95  10.69  11.87  11.86  13.03  12.76  11.92  12.50
  11.65  12.05  12.15  12.08  12.20  11.99  11.24  11.72  11.33  11.42  11.72  12.06  11.95  10.69  11.87  11.86  13.03  12.76  11.92  12.50
  11.65  12.05  12.15  12.08  12.20  11.99  11.24  11.72  11.33  11.42  11.72  12.06  11.95  10.69  11.87  11.86  13.03  12.76  11.92  12.50
  11.65  12.05  12.15  12.08  12.20  11.99  11.24  11.72  11.33  11.42  11.72  12.06  11.95  10.69  11.87  11.86  13.03  12.76  11.92  12.50
  11.65  12.05  12.15  12.08  12.20  11.99  11.24  11.72  11.33  11.42  11.72  12.06  11.95  10.69  11.87  11.86  13.03  12.76  11.92  12.50
  11.65  12.05  12.15  12.08  12.20  11.99  11.24  11.72  11.33  11.42  11.72  12.06  11.95  10.69  11.87  11.86  13.03  12.76  11.92  12.50
  11.65  12.05  12.15  12.08  12.20  11.99  11.24  11.72  11.33  11.42  11.72  12.06  11.95  10.69  11.87  11.86  13.03  12.76  11.92  12.50
  11.65  12.05  12.15  12.08  12.20  11.99  11.24  11.72  11.33  11.42  11.72  12.06  11.95  10.69  11.87  11.86  13.03  12.76  11.92  12.50
  11.65  12.05  12.15  12.08  12.20  11.99  11.24  11.72  11.33  11.42  11.72  12.06  11.95  10.69  11.87  11.86  13.03  12.76  11.92  12.50
