# Supplementary material for: Accounting for skill in trend, variability, and autocorrelation facilitates better multi-model projections: Application to the AMOC and temperature time series
Source: PLoS One. 2019 Apr 10;14(4):e0214535. doi: 10.1371/journal.pone.0214535 (PMC6457553; doi:10.1371/journal.pone.0214535)
Supplement: S2 File — (ZIP) [file pone.0214535.s002.zip › input/tosrcp85EastSeaosse/M15_2041_2060_pp_JFM_tosrcp85EastSeaosse_clim.txt]

   7.33   7.36   7.81   7.67   7.86   7.85   8.11   8.13   7.79   7.31   7.36   7.08   7.20   7.96   7.98   7.72   7.51   8.07   7.93   7.60
   7.33   7.36   7.81   7.67   7.86   7.85   8.11   8.13   7.79   7.31   7.36   7.08   7.20   7.96   7.98   7.72   7.51   8.07   7.93   7.60
   7.33   7.36   7.81   7.67   7.86   7.85   8.11   8.13   7.79   7.31   7.36   7.08   7.20   7.96   7.98   7.72   7.51   8.07   7.93   7.60
   7.33   7.36   7.81   7.67   7.86   7.85   8.11   8.13   7.79   7.31   7.36   7.08   7.20   7.96   7.98   7.72   7.51   8.07   7.93   7.60
   7.33   7.36   7.81   7.67   7.86   7.85   8.11   8.13   7.79   7.31   7.36   7.08   7.20   7.96   7.98   7.72   7.51   8.07   7.93   7.60
   7.33   7.36   7.81   7.67   7.86   7.85   8.11   8.13   7.79   7.31   7.36   7.08   7.20   7.96   7.98   7.72   7.51   8.07   7.93   7.60
   7.33   7.36   7.81   7.67   7.86   7.85   8.11   8.13   7.79   7.31   7.36   7.08   7.20   7.96   7.98   7.72   7.51   8.07   7.93   7.60
   7.33   7.36   7.81   7.67   7.86   7.85   8.11   8.13   7.79   7.31   7.36   7.08   7.20   7.96   7.98   7.72   7.51   8.07   7.93   7.60
   7.33   7.36   7.81   7.67   7.86   7.85   8.11   8.13   7.79   7.31   7.36   7.08   7.20   7.96   7.98   7.72   7.51   8.07   7.93   7.60
   7.33   7.36   7.81   7.67   7.86   7.85   8.11   8.13   7.79   7.31   7.36   7.08   7.20   7.96   7.98   7.72   7.51   8.07   7.93   7.60
   7.33   7.36   7.81   7.67   7.86   7.85   8.11   8.13   7.79   7.31   7.36   7.08   7.20   7.96   7.98   7.72   7.51   8.07   7.93   7.60
   7.33   7.36   7.81   7.67   7.86   7.85   8.11   8.13   7.79   7.31   7.36   7.08   7.20   7.96   7.98   7.72   7.51   8.07   7.93   7.60
   7.33   7.36   7.81   7.67   7.86   7.85   8.11   8.13   7.79   7.31   7.36   7.08   7.20   7.96   7.98   7.72   7.51   8.07   7.93   7.60
   7.33   7.36   7.81   7.67   7.86   7.85   8.11   8.13   7.79   7.31   7.36   7.08   7.20   7.96   7.98   7.72   7.51   8.07   7.93   7.60
   7.33   7.36   7.81   7.67   7.86   7.85   8.11   8.13   7.79   7.31   7.36   7.08   7.20   7.96   7.98   7.72   7.51   8.07   7.93   7.60
   7.33   7.36   7.81   7.67   7.86   7.85   8.11   8.13   7.79   7.31   7.36   7.08   7.20   7.96   7.98   7.72   7.51   8.07   7.93   7.60
   7.33   7.36   7.81   7.67   7.86   7.85   8.11   8.13   7.79   7.31   7.36   7.08   7.20   7.96   7.98   7.72   7.51   8.07   7.93   7.60
   7.33   7.36   7.81   7.67   7.86   7.85   8.11   8.13   7.79   7.31   7.36   7.08   7.20   7.96   7.98   7.72   7.51   8.07   7.93   7.60
   7.33   7.36   7.81   7.67   7.86   7.85   8.11   8.13   7.79   7.31   7.36   7.08   7.20   7.96   7.98   7.72   7.51   8.07   7.93   7.60
   7.33   7.36   7.81   7.67   7.86   7.85   8.11   8.13   7.79   7.31   7.36   7.08   7.20   7.96   7.98   7.72   7.51   8.07   7.93   7.60
   7.33   7.36   7.81   7.67   7.86   7.85   8.11   8.13   7.79   7.31   7.36   7.08   7.20   7.96   7.98   7.72   7.51   8.07   7.93   7.60
   7.33   7.36   7.81   7.67   7.86   7.85   8.11   8.13   7.79   7.31   7.36   7.08   7.20   7.96   7.98   7.72   7.51   8.07   7.93   7.60
   7.33   7.36   7.81   7.67   7.86   7.85   8.11   8.13   7.79   7.31   7.36   7.08   7.20   7.96   7.98   7.72   7.51   8.07   7.93   7.60
   7.33   7.36   7.81   7.67   7.86   7.85   8.11   8.13   7.79   7.31   7.36   7.08   7.20   7.96   7.98   7.72   7.51   8.07   7.93   7.60
   7.33   7.36   7.81   7.67   7.86   7.85   8.11   8.13   7.79   7.31   7.36   7.08   7.20   7.96   7.98   7.72   7.51   8.07   7.93   7.60
   7.33   7.36   7.81   7.67   7.86   7.85   8.11   8.13   7.79   7.31   7.36   7.08   7.20   7.96   7.98   7.72   7.51   8.07   7.93   7.60
