# Supplementary material for: Accounting for skill in trend, variability, and autocorrelation facilitates better multi-model projections: Application to the AMOC and temperature time series
Source: PLoS One. 2019 Apr 10;14(4):e0214535. doi: 10.1371/journal.pone.0214535 (PMC6457553; doi:10.1371/journal.pone.0214535)
Supplement: S2 File — (ZIP) [file pone.0214535.s002.zip › input/tosrcp85EastSeaosse/M24_2061_2100_pp_JFM_tosrcp85EastSeaosse_clim.txt]

  11.09  11.47  11.98  11.55  10.94  11.57  11.26  12.00  11.55  11.51  12.23  12.76  12.68  12.92  12.70  12.76  12.73  12.93  12.92  12.92  12.65  12.30  13.09  12.87  12.61  13.15  13.15  13.27  13.72  13.79  13.30  13.33  13.50  13.62  13.67  14.16  14.38  14.55  14.19  13.67
  11.09  11.47  11.98  11.55  10.94  11.57  11.26  12.00  11.55  11.51  12.23  12.76  12.68  12.92  12.70  12.76  12.73  12.93  12.92  12.92  12.65  12.30  13.09  12.87  12.61  13.15  13.15  13.27  13.72  13.79  13.30  13.33  13.50  13.62  13.67  14.16  14.38  14.55  14.19  13.67
  11.09  11.47  11.98  11.55  10.94  11.57  11.26  12.00  11.55  11.51  12.23  12.76  12.68  12.92  12.70  12.76  12.73  12.93  12.92  12.92  12.65  12.30  13.09  12.87  12.61  13.15  13.15  13.27  13.72  13.79  13.30  13.33  13.50  13.62  13.67  14.16  14.38  14.55  14.19  13.67
  11.09  11.47  11.98  11.55  10.94  11.57  11.26  12.00  11.55  11.51  12.23  12.76  12.68  12.92  12.70  12.76  12.73  12.93  12.92  12.92  12.65  12.30  13.09  12.87  12.61  13.15  13.15  13.27  13.72  13.79  13.30  13.33  13.50  13.62  13.67  14.16  14.38  14.55  14.19  13.67
  11.09  11.47  11.98  11.55  10.94  11.57  11.26  12.00  11.55  11.51  12.23  12.76  12.68  12.92  12.70  12.76  12.73  12.93  12.92  12.92  12.65  12.30  13.09  12.87  12.61  13.15  13.15  13.27  13.72  13.79  13.30  13.33  13.50  13.62  13.67  14.16  14.38  14.55  14.19  13.67
  11.09  11.47  11.98  11.55  10.94  11.57  11.26  12.00  11.55  11.51  12.23  12.76  12.68  12.92  12.70  12.76  12.73  12.93  12.92  12.92  12.65  12.30  13.09  12.87  12.61  13.15  13.15  13.27  13.72  13.79  13.30  13.33  13.50  13.62  13.67  14.16  14.38  14.55  14.19  13.67
  11.09  11.47  11.98  11.55  10.94  11.57  11.26  12.00  11.55  11.51  12.23  12.76  12.68  12.92  12.70  12.76  12.73  12.93  12.92  12.92  12.65  12.30  13.09  12.87  12.61  13.15  13.15  13.27  13.72  13.79  13.30  13.33  13.50  13.62  13.67  14.16  14.38  14.55  14.19  13.67
  11.09  11.47  11.98  11.55  10.94  11.57  11.26  12.00  11.55  11.51  12.23  12.76  12.68  12.92  12.70  12.76  12.73  12.93  12.92  12.92  12.65  12.30  13.09  12.87  12.61  13.15  13.15  13.27  13.72  13.79  13.30  13.33  13.50  13.62  13.67  14.16  14.38  14.55  14.19  13.67
  11.09  11.47  11.98  11.55  10.94  11.57  11.26  12.00  11.55  11.51  12.23  12.76  12.68  12.92  12.70  12.76  12.73  12.93  12.92  12.92  12.65  12.30  13.09  12.87  12.61  13.15  13.15  13.27  13.72  13.79  13.30  13.33  13.50  13.62  13.67  14.16  14.38  14.55  14.19  13.67
  11.09  11.47  11.98  11.55  10.94  11.57  11.26  12.00  11.55  11.51  12.23  12.76  12.68  12.92  12.70  12.76  12.73  12.93  12.92  12.92  12.65  12.30  13.09  12.87  12.61  13.15  13.15  13.27  13.72  13.79  13.30  13.33  13.50  13.62  13.67  14.16  14.38  14.55  14.19  13.67
  11.09  11.47  11.98  11.55  10.94  11.57  11.26  12.00  11.55  11.51  12.23  12.76  12.68  12.92  12.70  12.76  12.73  12.93  12.92  12.92  12.65  12.30  13.09  12.87  12.61  13.15  13.15  13.27  13.72  13.79  13.30  13.33  13.50  13.62  13.67  14.16  14.38  14.55  14.19  13.67
  11.09  11.47  11.98  11.55  10.94  11.57  11.26  12.00  11.55  11.51  12.23  12.76  12.68  12.92  12.70  12.76  12.73  12.93  12.92  12.92  12.65  12.30  13.09  12.87  12.61  13.15  13.15  13.27  13.72  13.79  13.30  13.33  13.50  13.62  13.67  14.16  14.38  14.55  14.19  13.67
  11.09  11.47  11.98  11.55  10.94  11.57  11.26  12.00  11.55  11.51  12.23  12.76  12.68  12.92  12.70  12.76  12.73  12.93  12.92  12.92  12.65  12.30  13.09  12.87  12.61  13.15  13.15  13.27  13.72  13.79  13.30  13.33  13.50  13.62  13.67  14.16  14.38  14.55  14.19  13.67
  11.09  11.47  11.98  11.55  10.94  11.57  11.26  12.00  11.55  11.51  12.23  12.76  12.68  12.92  12.70  12.76  12.73  12.93  12.92  12.92  12.65  12.30  13.09  12.87  12.61  13.15  13.15  13.27  13.72  13.79  13.30  13.33  13.50  13.62  13.67  14.16  14.38  14.55  14.19  13.67
  11.09  11.47  11.98  11.55  10.94  11.57  11.26  12.00  11.55  11.51  12.23  12.76  12.68  12.92  12.70  12.76  12.73  12.93  12.92  12.92  12.65  12.30  13.09  12.87  12.61  13.15  13.15  13.27  13.72  13.79  13.30  13.33  13.50  13.62  13.67  14.16  14.38  14.55  14.19  13.67
  11.09  11.47  11.98  11.55  10.94  11.57  11.26  12.00  11.55  11.51  12.23  12.76  12.68  12.92  12.70  12.76  12.73  12.93  12.92  12.92  12.65  12.30  13.09  12.87  12.61  13.15  13.15  13.27  13.72  13.79  13.30  13.33  13.50  13.62  13.67  14.16  14.38  14.55  14.19  13.67
  11.09  11.47  11.98  11.55  10.94  11.57  11.26  12.00  11.55  11.51  12.23  12.76  12.68  12.92  12.70  12.76  12.73  12.93  12.92  12.92  12.65  12.30  13.09  12.87  12.61  13.15  13.15  13.27  13.72  13.79  13.30  13.33  13.50  13.62  13.67  14.16  14.38  14.55  14.19  13.67
  11.09  11.47  11.98  11.55  10.94  11.57  11.26  12.00  11.55  11.51  12.23  12.76  12.68  12.92  12.70  12.76  12.73  12.93  12.92  12.92  12.65  12.30  13.09  12.87  12.61  13.15  13.15  13.27  13.72  13.79  13.30  13.33  13.50  13.62  13.67  14.16  14.38  14.55  14.19  13.67
  11.09  11.47  11.98  11.55  10.94  11.57  11.26  12.00  11.55  11.51  12.23  12.76  12.68  12.92  12.70  12.76  12.73  12.93  12.92  12.92  12.65  12.30  13.09  12.87  12.61  13.15  13.15  13.27  13.72  13.79  13.30  13.33  13.50  13.62  13.67  14.16  14.38  14.55  14.19  13.67
  11.09  11.47  11.98  11.55  10.94  11.57  11.26  12.00  11.55  11.51  12.23  12.76  12.68  12.92  12.70  12.76  12.73  12.93  12.92  12.92  12.65  12.30  13.09  12.87  12.61  13.15  13.15  13.27  13.72  13.79  13.30  13.33  13.50  13.62  13.67  14.16  14.38  14.55  14.19  13.67
  11.09  11.47  11.98  11.55  10.94  11.57  11.26  12.00  11.55  11.51  12.23  12.76  12.68  12.92  12.70  12.76  12.73  12.93  12.92  12.92  12.65  12.30  13.09  12.87  12.61  13.15  13.15  13.27  13.72  13.79  13.30  13.33  13.50  13.62  13.67  14.16  14.38  14.55  14.19  13.67
  11.09  11.47  11.98  11.55  10.94  11.57  11.26  12.00  11.55  11.51  12.23  12.76  12.68  12.92  12.70  12.76  12.73  12.93  12.92  12.92  12.65  12.30  13.09  12.87  12.61  13.15  13.15  13.27  13.72  13.79  13.30  13.33  13.50  13.62  13.67  14.16  14.38  14.55  14.19  13.67
  11.09  11.47  11.98  11.55  10.94  11.57  11.26  12.00  11.55  11.51  12.23  12.76  12.68  12.92  12.70  12.76  12.73  12.93  12.92  12.92  12.65  12.30  13.09  12.87  12.61  13.15  13.15  13.27  13.72  13.79  13.30  13.33  13.50  13.62  13.67  14.16  14.38  14.55  14.19  13.67
  11.09  11.47  11.98  11.55  10.94  11.57  11.26  12.00  11.55  11.51  12.23  12.76  12.68  12.92  12.70  12.76  12.73  12.93  12.92  12.92  12.65  12.30  13.09  12.87  12.61  13.15  13.15  13.27  13.72  13.79  13.30  13.33  13.50  13.62  13.67  14.16  14.38  14.55  14.19  13.67
  11.09  11.47  11.98  11.55  10.94  11.57  11.26  12.00  11.55  11.51  12.23  12.76  12.68  12.92  12.70  12.76  12.73  12.93  12.92  12.92  12.65  12.30  13.09  12.87  12.61  13.15  13.15  13.27  13.72  13.79  13.30  13.33  13.50  13.62  13.67  14.16  14.38  14.55  14.19  13.67
  11.09  11.47  11.98  11.55  10.94  11.57  11.26  12.00  11.55  11.51  12.23  12.76  12.68  12.92  12.70  12.76  12.73  12.93  12.92  12.92  12.65  12.30  13.09  12.87  12.61  13.15  13.15  13.27  13.72  13.79  13.30  13.33  13.50  13.62  13.67  14.16  14.38  14.55  14.19  13.67
