# Supplementary material for: Accounting for skill in trend, variability, and autocorrelation facilitates better multi-model projections: Application to the AMOC and temperature time series
Source: PLoS One. 2019 Apr 10;14(4):e0214535. doi: 10.1371/journal.pone.0214535 (PMC6457553; doi:10.1371/journal.pone.0214535)
Supplement: S2 File — (ZIP) [file pone.0214535.s002.zip › input/tosrcp85EastSeaosse/M5_2061_2100_pp_JFM_tosrcp85EastSeaosse_clim.txt]

  15.40  14.89  14.53  15.33  14.84  15.23  15.93  15.38  15.83  16.00  16.85  15.72  16.45  16.89  16.64  15.91  15.23  15.07  16.05  16.37  15.96  16.46  16.59  16.15  16.48  17.04  16.93  17.04  15.85  16.60  17.38  17.50  16.77  17.47  17.37  17.91  17.43  17.80  16.77  17.41
  15.40  14.89  14.53  15.33  14.84  15.23  15.93  15.38  15.83  16.00  16.85  15.72  16.45  16.89  16.64  15.91  15.23  15.07  16.05  16.37  15.96  16.46  16.59  16.15  16.48  17.04  16.93  17.04  15.85  16.60  17.38  17.50  16.77  17.47  17.37  17.91  17.43  17.80  16.77  17.41
  15.40  14.89  14.53  15.33  14.84  15.23  15.93  15.38  15.83  16.00  16.85  15.72  16.45  16.89  16.64  15.91  15.23  15.07  16.05  16.37  15.96  16.46  16.59  16.15  16.48  17.04  16.93  17.04  15.85  16.60  17.38  17.50  16.77  17.47  17.37  17.91  17.43  17.80  16.77  17.41
  15.40  14.89  14.53  15.33  14.84  15.23  15.93  15.38  15.83  16.00  16.85  15.72  16.45  16.89  16.64  15.91  15.23  15.07  16.05  16.37  15.96  16.46  16.59  16.15  16.48  17.04  16.93  17.04  15.85  16.60  17.38  17.50  16.77  17.47  17.37  17.91  17.43  17.80  16.77  17.41
  15.40  14.89  14.53  15.33  14.84  15.23  15.93  15.38  15.83  16.00  16.85  15.72  16.45  16.89  16.64  15.91  15.23  15.07  16.05  16.37  15.96  16.46  16.59  16.15  16.48  17.04  16.93  17.04  15.85  16.60  17.38  17.50  16.77  17.47  17.37  17.91  17.43  17.80  16.77  17.41
  15.40  14.89  14.53  15.33  14.84  15.23  15.93  15.38  15.83  16.00  16.85  15.72  16.45  16.89  16.64  15.91  15.23  15.07  16.05  16.37  15.96  16.46  16.59  16.15  16.48  17.04  16.93  17.04  15.85  16.60  17.38  17.50  16.77  17.47  17.37  17.91  17.43  17.80  16.77  17.41
  15.40  14.89  14.53  15.33  14.84  15.23  15.93  15.38  15.83  16.00  16.85  15.72  16.45  16.89  16.64  15.91  15.23  15.07  16.05  16.37  15.96  16.46  16.59  16.15  16.48  17.04  16.93  17.04  15.85  16.60  17.38  17.50  16.77  17.47  17.37  17.91  17.43  17.80  16.77  17.41
  15.40  14.89  14.53  15.33  14.84  15.23  15.93  15.38  15.83  16.00  16.85  15.72  16.45  16.89  16.64  15.91  15.23  15.07  16.05  16.37  15.96  16.46  16.59  16.15  16.48  17.04  16.93  17.04  15.85  16.60  17.38  17.50  16.77  17.47  17.37  17.91  17.43  17.80  16.77  17.41
  15.40  14.89  14.53  15.33  14.84  15.23  15.93  15.38  15.83  16.00  16.85  15.72  16.45  16.89  16.64  15.91  15.23  15.07  16.05  16.37  15.96  16.46  16.59  16.15  16.48  17.04  16.93  17.04  15.85  16.60  17.38  17.50  16.77  17.47  17.37  17.91  17.43  17.80  16.77  17.41
  15.40  14.89  14.53  15.33  14.84  15.23  15.93  15.38  15.83  16.00  16.85  15.72  16.45  16.89  16.64  15.91  15.23  15.07  16.05  16.37  15.96  16.46  16.59  16.15  16.48  17.04  16.93  17.04  15.85  16.60  17.38  17.50  16.77  17.47  17.37  17.91  17.43  17.80  16.77  17.41
  15.40  14.89  14.53  15.33  14.84  15.23  15.93  15.38  15.83  16.00  16.85  15.72  16.45  16.89  16.64  15.91  15.23  15.07  16.05  16.37  15.96  16.46  16.59  16.15  16.48  17.04  16.93  17.04  15.85  16.60  17.38  17.50  16.77  17.47  17.37  17.91  17.43  17.80  16.77  17.41
  15.40  14.89  14.53  15.33  14.84  15.23  15.93  15.38  15.83  16.00  16.85  15.72  16.45  16.89  16.64  15.91  15.23  15.07  16.05  16.37  15.96  16.46  16.59  16.15  16.48  17.04  16.93  17.04  15.85  16.60  17.38  17.50  16.77  17.47  17.37  17.91  17.43  17.80  16.77  17.41
  15.40  14.89  14.53  15.33  14.84  15.23  15.93  15.38  15.83  16.00  16.85  15.72  16.45  16.89  16.64  15.91  15.23  15.07  16.05  16.37  15.96  16.46  16.59  16.15  16.48  17.04  16.93  17.04  15.85  16.60  17.38  17.50  16.77  17.47  17.37  17.91  17.43  17.80  16.77  17.41
  15.40  14.89  14.53  15.33  14.84  15.23  15.93  15.38  15.83  16.00  16.85  15.72  16.45  16.89  16.64  15.91  15.23  15.07  16.05  16.37  15.96  16.46  16.59  16.15  16.48  17.04  16.93  17.04  15.85  16.60  17.38  17.50  16.77  17.47  17.37  17.91  17.43  17.80  16.77  17.41
  15.40  14.89  14.53  15.33  14.84  15.23  15.93  15.38  15.83  16.00  16.85  15.72  16.45  16.89  16.64  15.91  15.23  15.07  16.05  16.37  15.96  16.46  16.59  16.15  16.48  17.04  16.93  17.04  15.85  16.60  17.38  17.50  16.77  17.47  17.37  17.91  17.43  17.80  16.77  17.41
  15.40  14.89  14.53  15.33  14.84  15.23  15.93  15.38  15.83  16.00  16.85  15.72  16.45  16.89  16.64  15.91  15.23  15.07  16.05  16.37  15.96  16.46  16.59  16.15  16.48  17.04  16.93  17.04  15.85  16.60  17.38  17.50  16.77  17.47  17.37  17.91  17.43  17.80  16.77  17.41
  15.40  14.89  14.53  15.33  14.84  15.23  15.93  15.38  15.83  16.00  16.85  15.72  16.45  16.89  16.64  15.91  15.23  15.07  16.05  16.37  15.96  16.46  16.59  16.15  16.48  17.04  16.93  17.04  15.85  16.60  17.38  17.50  16.77  17.47  17.37  17.91  17.43  17.80  16.77  17.41
  15.40  14.89  14.53  15.33  14.84  15.23  15.93  15.38  15.83  16.00  16.85  15.72  16.45  16.89  16.64  15.91  15.23  15.07  16.05  16.37  15.96  16.46  16.59  16.15  16.48  17.04  16.93  17.04  15.85  16.60  17.38  17.50  16.77  17.47  17.37  17.91  17.43  17.80  16.77  17.41
  15.40  14.89  14.53  15.33  14.84  15.23  15.93  15.38  15.83  16.00  16.85  15.72  16.45  16.89  16.64  15.91  15.23  15.07  16.05  16.37  15.96  16.46  16.59  16.15  16.48  17.04  16.93  17.04  15.85  16.60  17.38  17.50  16.77  17.47  17.37  17.91  17.43  17.80  16.77  17.41
  15.40  14.89  14.53  15.33  14.84  15.23  15.93  15.38  15.83  16.00  16.85  15.72  16.45  16.89  16.64  15.91  15.23  15.07  16.05  16.37  15.96  16.46  16.59  16.15  16.48  17.04  16.93  17.04  15.85  16.60  17.38  17.50  16.77  17.47  17.37  17.91  17.43  17.80  16.77  17.41
  15.40  14.89  14.53  15.33  14.84  15.23  15.93  15.38  15.83  16.00  16.85  15.72  16.45  16.89  16.64  15.91  15.23  15.07  16.05  16.37  15.96  16.46  16.59  16.15  16.48  17.04  16.93  17.04  15.85  16.60  17.38  17.50  16.77  17.47  17.37  17.91  17.43  17.80  16.77  17.41
  15.40  14.89  14.53  15.33  14.84  15.23  15.93  15.38  15.83  16.00  16.85  15.72  16.45  16.89  16.64  15.91  15.23  15.07  16.05  16.37  15.96  16.46  16.59  16.15  16.48  17.04  16.93  17.04  15.85  16.60  17.38  17.50  16.77  17.47  17.37  17.91  17.43  17.80  16.77  17.41
  15.40  14.89  14.53  15.33  14.84  15.23  15.93  15.38  15.83  16.00  16.85  15.72  16.45  16.89  16.64  15.91  15.23  15.07  16.05  16.37  15.96  16.46  16.59  16.15  16.48  17.04  16.93  17.04  15.85  16.60  17.38  17.50  16.77  17.47  17.37  17.91  17.43  17.80  16.77  17.41
  15.40  14.89  14.53  15.33  14.84  15.23  15.93  15.38  15.83  16.00  16.85  15.72  16.45  16.89  16.64  15.91  15.23  15.07  16.05  16.37  15.96  16.46  16.59  16.15  16.48  17.04  16.93  17.04  15.85  16.60  17.38  17.50  16.77  17.47  17.37  17.91  17.43  17.80  16.77  17.41
  15.40  14.89  14.53  15.33  14.84  15.23  15.93  15.38  15.83  16.00  16.85  15.72  16.45  16.89  16.64  15.91  15.23  15.07  16.05  16.37  15.96  16.46  16.59  16.15  16.48  17.04  16.93  17.04  15.85  16.60  17.38  17.50  16.77  17.47  17.37  17.91  17.43  17.80  16.77  17.41
  15.40  14.89  14.53  15.33  14.84  15.23  15.93  15.38  15.83  16.00  16.85  15.72  16.45  16.89  16.64  15.91  15.23  15.07  16.05  16.37  15.96  16.46  16.59  16.15  16.48  17.04  16.93  17.04  15.85  16.60  17.38  17.50  16.77  17.47  17.37  17.91  17.43  17.80  16.77  17.41
