# Supplementary material for: Accounting for skill in trend, variability, and autocorrelation facilitates better multi-model projections: Application to the AMOC and temperature time series
Source: PLoS One. 2019 Apr 10;14(4):e0214535. doi: 10.1371/journal.pone.0214535 (PMC6457553; doi:10.1371/journal.pone.0214535)
Supplement: S2 File — (ZIP) [file pone.0214535.s002.zip › input/tosrcp85EastSeaosse/M19_2041_2060_pp_JFM_tosrcp85EastSeaosse_clim.txt]

  10.46  11.29  11.81  12.16  12.29  12.37  11.84  12.21  11.18  11.30  11.40  11.30  11.73  12.25  12.55  12.34  11.98  11.27  12.25  11.87
  10.46  11.29  11.81  12.16  12.29  12.37  11.84  12.21  11.18  11.30  11.40  11.30  11.73  12.25  12.55  12.34  11.98  11.27  12.25  11.87
  10.46  11.29  11.81  12.16  12.29  12.37  11.84  12.21  11.18  11.30  11.40  11.30  11.73  12.25  12.55  12.34  11.98  11.27  12.25  11.87
  10.46  11.29  11.81  12.16  12.29  12.37  11.84  12.21  11.18  11.30  11.40  11.30  11.73  12.25  12.55  12.34  11.98  11.27  12.25  11.87
  10.46  11.29  11.81  12.16  12.29  12.37  11.84  12.21  11.18  11.30  11.40  11.30  11.73  12.25  12.55  12.34  11.98  11.27  12.25  11.87
  10.46  11.29  11.81  12.16  12.29  12.37  11.84  12.21  11.18  11.30  11.40  11.30  11.73  12.25  12.55  12.34  11.98  11.27  12.25  11.87
  10.46  11.29  11.81  12.16  12.29  12.37  11.84  12.21  11.18  11.30  11.40  11.30  11.73  12.25  12.55  12.34  11.98  11.27  12.25  11.87
  10.46  11.29  11.81  12.16  12.29  12.37  11.84  12.21  11.18  11.30  11.40  11.30  11.73  12.25  12.55  12.34  11.98  11.27  12.25  11.87
  10.46  11.29  11.81  12.16  12.29  12.37  11.84  12.21  11.18  11.30  11.40  11.30  11.73  12.25  12.55  12.34  11.98  11.27  12.25  11.87
  10.46  11.29  11.81  12.16  12.29  12.37  11.84  12.21  11.18  11.30  11.40  11.30  11.73  12.25  12.55  12.34  11.98  11.27  12.25  11.87
  10.46  11.29  11.81  12.16  12.29  12.37  11.84  12.21  11.18  11.30  11.40  11.30  11.73  12.25  12.55  12.34  11.98  11.27  12.25  11.87
  10.46  11.29  11.81  12.16  12.29  12.37  11.84  12.21  11.18  11.30  11.40  11.30  11.73  12.25  12.55  12.34  11.98  11.27  12.25  11.87
  10.46  11.29  11.81  12.16  12.29  12.37  11.84  12.21  11.18  11.30  11.40  11.30  11.73  12.25  12.55  12.34  11.98  11.27  12.25  11.87
  10.46  11.29  11.81  12.16  12.29  12.37  11.84  12.21  11.18  11.30  11.40  11.30  11.73  12.25  12.55  12.34  11.98  11.27  12.25  11.87
  10.46  11.29  11.81  12.16  12.29  12.37  11.84  12.21  11.18  11.30  11.40  11.30  11.73  12.25  12.55  12.34  11.98  11.27  12.25  11.87
  10.46  11.29  11.81  12.16  12.29  12.37  11.84  12.21  11.18  11.30  11.40  11.30  11.73  12.25  12.55  12.34  11.98  11.27  12.25  11.87
  10.46  11.29  11.81  12.16  12.29  12.37  11.84  12.21  11.18  11.30  11.40  11.30  11.73  12.25  12.55  12.34  11.98  11.27  12.25  11.87
  10.46  11.29  11.81  12.16  12.29  12.37  11.84  12.21  11.18  11.30  11.40  11.30  11.73  12.25  12.55  12.34  11.98  11.27  12.25  11.87
  10.46  11.29  11.81  12.16  12.29  12.37  11.84  12.21  11.18  11.30  11.40  11.30  11.73  12.25  12.55  12.34  11.98  11.27  12.25  11.87
  10.46  11.29  11.81  12.16  12.29  12.37  11.84  12.21  11.18  11.30  11.40  11.30  11.73  12.25  12.55  12.34  11.98  11.27  12.25  11.87
  10.46  11.29  11.81  12.16  12.29  12.37  11.84  12.21  11.18  11.30  11.40  11.30  11.73  12.25  12.55  12.34  11.98  11.27  12.25  11.87
  10.46  11.29  11.81  12.16  12.29  12.37  11.84  12.21  11.18  11.30  11.40  11.30  11.73  12.25  12.55  12.34  11.98  11.27  12.25  11.87
  10.46  11.29  11.81  12.16  12.29  12.37  11.84  12.21  11.18  11.30  11.40  11.30  11.73  12.25  12.55  12.34  11.98  11.27  12.25  11.87
  10.46  11.29  11.81  12.16  12.29  12.37  11.84  12.21  11.18  11.30  11.40  11.30  11.73  12.25  12.55  12.34  11.98  11.27  12.25  11.87
  10.46  11.29  11.81  12.16  12.29  12.37  11.84  12.21  11.18  11.30  11.40  11.30  11.73  12.25  12.55  12.34  11.98  11.27  12.25  11.87
  10.46  11.29  11.81  12.16  12.29  12.37  11.84  12.21  11.18  11.30  11.40  11.30  11.73  12.25  12.55  12.34  11.98  11.27  12.25  11.87
