# Supplementary material for: Accounting for skill in trend, variability, and autocorrelation facilitates better multi-model projections: Application to the AMOC and temperature time series
Source: PLoS One. 2019 Apr 10;14(4):e0214535. doi: 10.1371/journal.pone.0214535 (PMC6457553; doi:10.1371/journal.pone.0214535)
Supplement: S2 File — (ZIP) [file pone.0214535.s002.zip › input/tosrcp85EastSeaosse/M9_2061_2100_pp_JFM_tosrcp85EastSeaosse_clim.txt]

  12.04  11.65  12.27  12.37  12.83  12.45  12.74  12.83  13.66  13.29  13.16  12.92  13.16  13.19  13.51  13.11  13.68  13.06  13.16  13.42  14.18  13.34  13.61  13.87  13.72  13.26  13.89  14.72  14.33  14.48  14.85  14.46  14.29  14.81  14.67  15.46  15.00  14.15  14.53  14.72
  12.04  11.65  12.27  12.37  12.83  12.45  12.74  12.83  13.66  13.29  13.16  12.92  13.16  13.19  13.51  13.11  13.68  13.06  13.16  13.42  14.18  13.34  13.61  13.87  13.72  13.26  13.89  14.72  14.33  14.48  14.85  14.46  14.29  14.81  14.67  15.46  15.00  14.15  14.53  14.72
  12.04  11.65  12.27  12.37  12.83  12.45  12.74  12.83  13.66  13.29  13.16  12.92  13.16  13.19  13.51  13.11  13.68  13.06  13.16  13.42  14.18  13.34  13.61  13.87  13.72  13.26  13.89  14.72  14.33  14.48  14.85  14.46  14.29  14.81  14.67  15.46  15.00  14.15  14.53  14.72
  12.04  11.65  12.27  12.37  12.83  12.45  12.74  12.83  13.66  13.29  13.16  12.92  13.16  13.19  13.51  13.11  13.68  13.06  13.16  13.42  14.18  13.34  13.61  13.87  13.72  13.26  13.89  14.72  14.33  14.48  14.85  14.46  14.29  14.81  14.67  15.46  15.00  14.15  14.53  14.72
  12.04  11.65  12.27  12.37  12.83  12.45  12.74  12.83  13.66  13.29  13.16  12.92  13.16  13.19  13.51  13.11  13.68  13.06  13.16  13.42  14.18  13.34  13.61  13.87  13.72  13.26  13.89  14.72  14.33  14.48  14.85  14.46  14.29  14.81  14.67  15.46  15.00  14.15  14.53  14.72
  12.04  11.65  12.27  12.37  12.83  12.45  12.74  12.83  13.66  13.29  13.16  12.92  13.16  13.19  13.51  13.11  13.68  13.06  13.16  13.42  14.18  13.34  13.61  13.87  13.72  13.26  13.89  14.72  14.33  14.48  14.85  14.46  14.29  14.81  14.67  15.46  15.00  14.15  14.53  14.72
  12.04  11.65  12.27  12.37  12.83  12.45  12.74  12.83  13.66  13.29  13.16  12.92  13.16  13.19  13.51  13.11  13.68  13.06  13.16  13.42  14.18  13.34  13.61  13.87  13.72  13.26  13.89  14.72  14.33  14.48  14.85  14.46  14.29  14.81  14.67  15.46  15.00  14.15  14.53  14.72
  12.04  11.65  12.27  12.37  12.83  12.45  12.74  12.83  13.66  13.29  13.16  12.92  13.16  13.19  13.51  13.11  13.68  13.06  13.16  13.42  14.18  13.34  13.61  13.87  13.72  13.26  13.89  14.72  14.33  14.48  14.85  14.46  14.29  14.81  14.67  15.46  15.00  14.15  14.53  14.72
  12.04  11.65  12.27  12.37  12.83  12.45  12.74  12.83  13.66  13.29  13.16  12.92  13.16  13.19  13.51  13.11  13.68  13.06  13.16  13.42  14.18  13.34  13.61  13.87  13.72  13.26  13.89  14.72  14.33  14.48  14.85  14.46  14.29  14.81  14.67  15.46  15.00  14.15  14.53  14.72
  12.04  11.65  12.27  12.37  12.83  12.45  12.74  12.83  13.66  13.29  13.16  12.92  13.16  13.19  13.51  13.11  13.68  13.06  13.16  13.42  14.18  13.34  13.61  13.87  13.72  13.26  13.89  14.72  14.33  14.48  14.85  14.46  14.29  14.81  14.67  15.46  15.00  14.15  14.53  14.72
  12.04  11.65  12.27  12.37  12.83  12.45  12.74  12.83  13.66  13.29  13.16  12.92  13.16  13.19  13.51  13.11  13.68  13.06  13.16  13.42  14.18  13.34  13.61  13.87  13.72  13.26  13.89  14.72  14.33  14.48  14.85  14.46  14.29  14.81  14.67  15.46  15.00  14.15  14.53  14.72
  12.04  11.65  12.27  12.37  12.83  12.45  12.74  12.83  13.66  13.29  13.16  12.92  13.16  13.19  13.51  13.11  13.68  13.06  13.16  13.42  14.18  13.34  13.61  13.87  13.72  13.26  13.89  14.72  14.33  14.48  14.85  14.46  14.29  14.81  14.67  15.46  15.00  14.15  14.53  14.72
  12.04  11.65  12.27  12.37  12.83  12.45  12.74  12.83  13.66  13.29  13.16  12.92  13.16  13.19  13.51  13.11  13.68  13.06  13.16  13.42  14.18  13.34  13.61  13.87  13.72  13.26  13.89  14.72  14.33  14.48  14.85  14.46  14.29  14.81  14.67  15.46  15.00  14.15  14.53  14.72
  12.04  11.65  12.27  12.37  12.83  12.45  12.74  12.83  13.66  13.29  13.16  12.92  13.16  13.19  13.51  13.11  13.68  13.06  13.16  13.42  14.18  13.34  13.61  13.87  13.72  13.26  13.89  14.72  14.33  14.48  14.85  14.46  14.29  14.81  14.67  15.46  15.00  14.15  14.53  14.72
  12.04  11.65  12.27  12.37  12.83  12.45  12.74  12.83  13.66  13.29  13.16  12.92  13.16  13.19  13.51  13.11  13.68  13.06  13.16  13.42  14.18  13.34  13.61  13.87  13.72  13.26  13.89  14.72  14.33  14.48  14.85  14.46  14.29  14.81  14.67  15.46  15.00  14.15  14.53  14.72
  12.04  11.65  12.27  12.37  12.83  12.45  12.74  12.83  13.66  13.29  13.16  12.92  13.16  13.19  13.51  13.11  13.68  13.06  13.16  13.42  14.18  13.34  13.61  13.87  13.72  13.26  13.89  14.72  14.33  14.48  14.85  14.46  14.29  14.81  14.67  15.46  15.00  14.15  14.53  14.72
  12.04  11.65  12.27  12.37  12.83  12.45  12.74  12.83  13.66  13.29  13.16  12.92  13.16  13.19  13.51  13.11  13.68  13.06  13.16  13.42  14.18  13.34  13.61  13.87  13.72  13.26  13.89  14.72  14.33  14.48  14.85  14.46  14.29  14.81  14.67  15.46  15.00  14.15  14.53  14.72
  12.04  11.65  12.27  12.37  12.83  12.45  12.74  12.83  13.66  13.29  13.16  12.92  13.16  13.19  13.51  13.11  13.68  13.06  13.16  13.42  14.18  13.34  13.61  13.87  13.72  13.26  13.89  14.72  14.33  14.48  14.85  14.46  14.29  14.81  14.67  15.46  15.00  14.15  14.53  14.72
  12.04  11.65  12.27  12.37  12.83  12.45  12.74  12.83  13.66  13.29  13.16  12.92  13.16  13.19  13.51  13.11  13.68  13.06  13.16  13.42  14.18  13.34  13.61  13.87  13.72  13.26  13.89  14.72  14.33  14.48  14.85  14.46  14.29  14.81  14.67  15.46  15.00  14.15  14.53  14.72
  12.04  11.65  12.27  12.37  12.83  12.45  12.74  12.83  13.66  13.29  13.16  12.92  13.16  13.19  13.51  13.11  13.68  13.06  13.16  13.42  14.18  13.34  13.61  13.87  13.72  13.26  13.89  14.72  14.33  14.48  14.85  14.46  14.29  14.81  14.67  15.46  15.00  14.15  14.53  14.72
  12.04  11.65  12.27  12.37  12.83  12.45  12.74  12.83  13.66  13.29  13.16  12.92  13.16  13.19  13.51  13.11  13.68  13.06  13.16  13.42  14.18  13.34  13.61  13.87  13.72  13.26  13.89  14.72  14.33  14.48  14.85  14.46  14.29  14.81  14.67  15.46  15.00  14.15  14.53  14.72
  12.04  11.65  12.27  12.37  12.83  12.45  12.74  12.83  13.66  13.29  13.16  12.92  13.16  13.19  13.51  13.11  13.68  13.06  13.16  13.42  14.18  13.34  13.61  13.87  13.72  13.26  13.89  14.72  14.33  14.48  14.85  14.46  14.29  14.81  14.67  15.46  15.00  14.15  14.53  14.72
  12.04  11.65  12.27  12.37  12.83  12.45  12.74  12.83  13.66  13.29  13.16  12.92  13.16  13.19  13.51  13.11  13.68  13.06  13.16  13.42  14.18  13.34  13.61  13.87  13.72  13.26  13.89  14.72  14.33  14.48  14.85  14.46  14.29  14.81  14.67  15.46  15.00  14.15  14.53  14.72
  12.04  11.65  12.27  12.37  12.83  12.45  12.74  12.83  13.66  13.29  13.16  12.92  13.16  13.19  13.51  13.11  13.68  13.06  13.16  13.42  14.18  13.34  13.61  13.87  13.72  13.26  13.89  14.72  14.33  14.48  14.85  14.46  14.29  14.81  14.67  15.46  15.00  14.15  14.53  14.72
  12.04  11.65  12.27  12.37  12.83  12.45  12.74  12.83  13.66  13.29  13.16  12.92  13.16  13.19  13.51  13.11  13.68  13.06  13.16  13.42  14.18  13.34  13.61  13.87  13.72  13.26  13.89  14.72  14.33  14.48  14.85  14.46  14.29  14.81  14.67  15.46  15.00  14.15  14.53  14.72
  12.04  11.65  12.27  12.37  12.83  12.45  12.74  12.83  13.66  13.29  13.16  12.92  13.16  13.19  13.51  13.11  13.68  13.06  13.16  13.42  14.18  13.34  13.61  13.87  13.72  13.26  13.89  14.72  14.33  14.48  14.85  14.46  14.29  14.81  14.67  15.46  15.00  14.15  14.53  14.72
