# Supplementary material for: Accounting for skill in trend, variability, and autocorrelation facilitates better multi-model projections: Application to the AMOC and temperature time series
Source: PLoS One. 2019 Apr 10;14(4):e0214535. doi: 10.1371/journal.pone.0214535 (PMC6457553; doi:10.1371/journal.pone.0214535)
Supplement: S2 File — (ZIP) [file pone.0214535.s002.zip › input/tosrcp85EastSeaosse/M10_2061_2100_pp_JFM_tosrcp85EastSeaosse_clim.txt]

  14.82  15.00  15.11  15.90  15.12  14.94  15.14  15.44  14.89  15.11  14.95  15.16  15.77  14.93  14.83  15.28  15.93  15.16  16.35  15.35  15.39  15.81  14.90  14.85  14.03  13.89  16.38  15.88  15.97  15.53  15.18  15.77  16.08  15.59  15.23  15.85  15.94  16.28  15.78  16.06
  14.82  15.00  15.11  15.90  15.12  14.94  15.14  15.44  14.89  15.11  14.95  15.16  15.77  14.93  14.83  15.28  15.93  15.16  16.35  15.35  15.39  15.81  14.90  14.85  14.03  13.89  16.38  15.88  15.97  15.53  15.18  15.77  16.08  15.59  15.23  15.85  15.94  16.28  15.78  16.06
  14.82  15.00  15.11  15.90  15.12  14.94  15.14  15.44  14.89  15.11  14.95  15.16  15.77  14.93  14.83  15.28  15.93  15.16  16.35  15.35  15.39  15.81  14.90  14.85  14.03  13.89  16.38  15.88  15.97  15.53  15.18  15.77  16.08  15.59  15.23  15.85  15.94  16.28  15.78  16.06
  14.82  15.00  15.11  15.90  15.12  14.94  15.14  15.44  14.89  15.11  14.95  15.16  15.77  14.93  14.83  15.28  15.93  15.16  16.35  15.35  15.39  15.81  14.90  14.85  14.03  13.89  16.38  15.88  15.97  15.53  15.18  15.77  16.08  15.59  15.23  15.85  15.94  16.28  15.78  16.06
  14.82  15.00  15.11  15.90  15.12  14.94  15.14  15.44  14.89  15.11  14.95  15.16  15.77  14.93  14.83  15.28  15.93  15.16  16.35  15.35  15.39  15.81  14.90  14.85  14.03  13.89  16.38  15.88  15.97  15.53  15.18  15.77  16.08  15.59  15.23  15.85  15.94  16.28  15.78  16.06
  14.82  15.00  15.11  15.90  15.12  14.94  15.14  15.44  14.89  15.11  14.95  15.16  15.77  14.93  14.83  15.28  15.93  15.16  16.35  15.35  15.39  15.81  14.90  14.85  14.03  13.89  16.38  15.88  15.97  15.53  15.18  15.77  16.08  15.59  15.23  15.85  15.94  16.28  15.78  16.06
  14.82  15.00  15.11  15.90  15.12  14.94  15.14  15.44  14.89  15.11  14.95  15.16  15.77  14.93  14.83  15.28  15.93  15.16  16.35  15.35  15.39  15.81  14.90  14.85  14.03  13.89  16.38  15.88  15.97  15.53  15.18  15.77  16.08  15.59  15.23  15.85  15.94  16.28  15.78  16.06
  14.82  15.00  15.11  15.90  15.12  14.94  15.14  15.44  14.89  15.11  14.95  15.16  15.77  14.93  14.83  15.28  15.93  15.16  16.35  15.35  15.39  15.81  14.90  14.85  14.03  13.89  16.38  15.88  15.97  15.53  15.18  15.77  16.08  15.59  15.23  15.85  15.94  16.28  15.78  16.06
  14.82  15.00  15.11  15.90  15.12  14.94  15.14  15.44  14.89  15.11  14.95  15.16  15.77  14.93  14.83  15.28  15.93  15.16  16.35  15.35  15.39  15.81  14.90  14.85  14.03  13.89  16.38  15.88  15.97  15.53  15.18  15.77  16.08  15.59  15.23  15.85  15.94  16.28  15.78  16.06
  14.82  15.00  15.11  15.90  15.12  14.94  15.14  15.44  14.89  15.11  14.95  15.16  15.77  14.93  14.83  15.28  15.93  15.16  16.35  15.35  15.39  15.81  14.90  14.85  14.03  13.89  16.38  15.88  15.97  15.53  15.18  15.77  16.08  15.59  15.23  15.85  15.94  16.28  15.78  16.06
  14.82  15.00  15.11  15.90  15.12  14.94  15.14  15.44  14.89  15.11  14.95  15.16  15.77  14.93  14.83  15.28  15.93  15.16  16.35  15.35  15.39  15.81  14.90  14.85  14.03  13.89  16.38  15.88  15.97  15.53  15.18  15.77  16.08  15.59  15.23  15.85  15.94  16.28  15.78  16.06
  14.82  15.00  15.11  15.90  15.12  14.94  15.14  15.44  14.89  15.11  14.95  15.16  15.77  14.93  14.83  15.28  15.93  15.16  16.35  15.35  15.39  15.81  14.90  14.85  14.03  13.89  16.38  15.88  15.97  15.53  15.18  15.77  16.08  15.59  15.23  15.85  15.94  16.28  15.78  16.06
  14.82  15.00  15.11  15.90  15.12  14.94  15.14  15.44  14.89  15.11  14.95  15.16  15.77  14.93  14.83  15.28  15.93  15.16  16.35  15.35  15.39  15.81  14.90  14.85  14.03  13.89  16.38  15.88  15.97  15.53  15.18  15.77  16.08  15.59  15.23  15.85  15.94  16.28  15.78  16.06
  14.82  15.00  15.11  15.90  15.12  14.94  15.14  15.44  14.89  15.11  14.95  15.16  15.77  14.93  14.83  15.28  15.93  15.16  16.35  15.35  15.39  15.81  14.90  14.85  14.03  13.89  16.38  15.88  15.97  15.53  15.18  15.77  16.08  15.59  15.23  15.85  15.94  16.28  15.78  16.06
  14.82  15.00  15.11  15.90  15.12  14.94  15.14  15.44  14.89  15.11  14.95  15.16  15.77  14.93  14.83  15.28  15.93  15.16  16.35  15.35  15.39  15.81  14.90  14.85  14.03  13.89  16.38  15.88  15.97  15.53  15.18  15.77  16.08  15.59  15.23  15.85  15.94  16.28  15.78  16.06
  14.82  15.00  15.11  15.90  15.12  14.94  15.14  15.44  14.89  15.11  14.95  15.16  15.77  14.93  14.83  15.28  15.93  15.16  16.35  15.35  15.39  15.81  14.90  14.85  14.03  13.89  16.38  15.88  15.97  15.53  15.18  15.77  16.08  15.59  15.23  15.85  15.94  16.28  15.78  16.06
  14.82  15.00  15.11  15.90  15.12  14.94  15.14  15.44  14.89  15.11  14.95  15.16  15.77  14.93  14.83  15.28  15.93  15.16  16.35  15.35  15.39  15.81  14.90  14.85  14.03  13.89  16.38  15.88  15.97  15.53  15.18  15.77  16.08  15.59  15.23  15.85  15.94  16.28  15.78  16.06
  14.82  15.00  15.11  15.90  15.12  14.94  15.14  15.44  14.89  15.11  14.95  15.16  15.77  14.93  14.83  15.28  15.93  15.16  16.35  15.35  15.39  15.81  14.90  14.85  14.03  13.89  16.38  15.88  15.97  15.53  15.18  15.77  16.08  15.59  15.23  15.85  15.94  16.28  15.78  16.06
  14.82  15.00  15.11  15.90  15.12  14.94  15.14  15.44  14.89  15.11  14.95  15.16  15.77  14.93  14.83  15.28  15.93  15.16  16.35  15.35  15.39  15.81  14.90  14.85  14.03  13.89  16.38  15.88  15.97  15.53  15.18  15.77  16.08  15.59  15.23  15.85  15.94  16.28  15.78  16.06
  14.82  15.00  15.11  15.90  15.12  14.94  15.14  15.44  14.89  15.11  14.95  15.16  15.77  14.93  14.83  15.28  15.93  15.16  16.35  15.35  15.39  15.81  14.90  14.85  14.03  13.89  16.38  15.88  15.97  15.53  15.18  15.77  16.08  15.59  15.23  15.85  15.94  16.28  15.78  16.06
  14.82  15.00  15.11  15.90  15.12  14.94  15.14  15.44  14.89  15.11  14.95  15.16  15.77  14.93  14.83  15.28  15.93  15.16  16.35  15.35  15.39  15.81  14.90  14.85  14.03  13.89  16.38  15.88  15.97  15.53  15.18  15.77  16.08  15.59  15.23  15.85  15.94  16.28  15.78  16.06
  14.82  15.00  15.11  15.90  15.12  14.94  15.14  15.44  14.89  15.11  14.95  15.16  15.77  14.93  14.83  15.28  15.93  15.16  16.35  15.35  15.39  15.81  14.90  14.85  14.03  13.89  16.38  15.88  15.97  15.53  15.18  15.77  16.08  15.59  15.23  15.85  15.94  16.28  15.78  16.06
  14.82  15.00  15.11  15.90  15.12  14.94  15.14  15.44  14.89  15.11  14.95  15.16  15.77  14.93  14.83  15.28  15.93  15.16  16.35  15.35  15.39  15.81  14.90  14.85  14.03  13.89  16.38  15.88  15.97  15.53  15.18  15.77  16.08  15.59  15.23  15.85  15.94  16.28  15.78  16.06
  14.82  15.00  15.11  15.90  15.12  14.94  15.14  15.44  14.89  15.11  14.95  15.16  15.77  14.93  14.83  15.28  15.93  15.16  16.35  15.35  15.39  15.81  14.90  14.85  14.03  13.89  16.38  15.88  15.97  15.53  15.18  15.77  16.08  15.59  15.23  15.85  15.94  16.28  15.78  16.06
  14.82  15.00  15.11  15.90  15.12  14.94  15.14  15.44  14.89  15.11  14.95  15.16  15.77  14.93  14.83  15.28  15.93  15.16  16.35  15.35  15.39  15.81  14.90  14.85  14.03  13.89  16.38  15.88  15.97  15.53  15.18  15.77  16.08  15.59  15.23  15.85  15.94  16.28  15.78  16.06
  14.82  15.00  15.11  15.90  15.12  14.94  15.14  15.44  14.89  15.11  14.95  15.16  15.77  14.93  14.83  15.28  15.93  15.16  16.35  15.35  15.39  15.81  14.90  14.85  14.03  13.89  16.38  15.88  15.97  15.53  15.18  15.77  16.08  15.59  15.23  15.85  15.94  16.28  15.78  16.06
