# Supplementary material for: Accounting for skill in trend, variability, and autocorrelation facilitates better multi-model projections: Application to the AMOC and temperature time series
Source: PLoS One. 2019 Apr 10;14(4):e0214535. doi: 10.1371/journal.pone.0214535 (PMC6457553; doi:10.1371/journal.pone.0214535)
Supplement: S2 File — (ZIP) [file pone.0214535.s002.zip › input/tosrcp85EastSeaosse/M21_2041_2060_pp_JFM_tosrcp85EastSeaosse_clim.txt]

  10.64  10.74  10.95  11.62  12.17  11.62  11.28  11.20  11.08  10.82  11.32  10.96  11.22  11.45  11.97  11.86  11.92  11.74  12.02  12.35
  10.64  10.74  10.95  11.62  12.17  11.62  11.28  11.20  11.08  10.82  11.32  10.96  11.22  11.45  11.97  11.86  11.92  11.74  12.02  12.35
  10.64  10.74  10.95  11.62  12.17  11.62  11.28  11.20  11.08  10.82  11.32  10.96  11.22  11.45  11.97  11.86  11.92  11.74  12.02  12.35
  10.64  10.74  10.95  11.62  12.17  11.62  11.28  11.20  11.08  10.82  11.32  10.96  11.22  11.45  11.97  11.86  11.92  11.74  12.02  12.35
  10.64  10.74  10.95  11.62  12.17  11.62  11.28  11.20  11.08  10.82  11.32  10.96  11.22  11.45  11.97  11.86  11.92  11.74  12.02  12.35
  10.64  10.74  10.95  11.62  12.17  11.62  11.28  11.20  11.08  10.82  11.32  10.96  11.22  11.45  11.97  11.86  11.92  11.74  12.02  12.35
  10.64  10.74  10.95  11.62  12.17  11.62  11.28  11.20  11.08  10.82  11.32  10.96  11.22  11.45  11.97  11.86  11.92  11.74  12.02  12.35
  10.64  10.74  10.95  11.62  12.17  11.62  11.28  11.20  11.08  10.82  11.32  10.96  11.22  11.45  11.97  11.86  11.92  11.74  12.02  12.35
  10.64  10.74  10.95  11.62  12.17  11.62  11.28  11.20  11.08  10.82  11.32  10.96  11.22  11.45  11.97  11.86  11.92  11.74  12.02  12.35
  10.64  10.74  10.95  11.62  12.17  11.62  11.28  11.20  11.08  10.82  11.32  10.96  11.22  11.45  11.97  11.86  11.92  11.74  12.02  12.35
  10.64  10.74  10.95  11.62  12.17  11.62  11.28  11.20  11.08  10.82  11.32  10.96  11.22  11.45  11.97  11.86  11.92  11.74  12.02  12.35
  10.64  10.74  10.95  11.62  12.17  11.62  11.28  11.20  11.08  10.82  11.32  10.96  11.22  11.45  11.97  11.86  11.92  11.74  12.02  12.35
  10.64  10.74  10.95  11.62  12.17  11.62  11.28  11.20  11.08  10.82  11.32  10.96  11.22  11.45  11.97  11.86  11.92  11.74  12.02  12.35
  10.64  10.74  10.95  11.62  12.17  11.62  11.28  11.20  11.08  10.82  11.32  10.96  11.22  11.45  11.97  11.86  11.92  11.74  12.02  12.35
  10.64  10.74  10.95  11.62  12.17  11.62  11.28  11.20  11.08  10.82  11.32  10.96  11.22  11.45  11.97  11.86  11.92  11.74  12.02  12.35
  10.64  10.74  10.95  11.62  12.17  11.62  11.28  11.20  11.08  10.82  11.32  10.96  11.22  11.45  11.97  11.86  11.92  11.74  12.02  12.35
  10.64  10.74  10.95  11.62  12.17  11.62  11.28  11.20  11.08  10.82  11.32  10.96  11.22  11.45  11.97  11.86  11.92  11.74  12.02  12.35
  10.64  10.74  10.95  11.62  12.17  11.62  11.28  11.20  11.08  10.82  11.32  10.96  11.22  11.45  11.97  11.86  11.92  11.74  12.02  12.35
  10.64  10.74  10.95  11.62  12.17  11.62  11.28  11.20  11.08  10.82  11.32  10.96  11.22  11.45  11.97  11.86  11.92  11.74  12.02  12.35
  10.64  10.74  10.95  11.62  12.17  11.62  11.28  11.20  11.08  10.82  11.32  10.96  11.22  11.45  11.97  11.86  11.92  11.74  12.02  12.35
  10.64  10.74  10.95  11.62  12.17  11.62  11.28  11.20  11.08  10.82  11.32  10.96  11.22  11.45  11.97  11.86  11.92  11.74  12.02  12.35
  10.64  10.74  10.95  11.62  12.17  11.62  11.28  11.20  11.08  10.82  11.32  10.96  11.22  11.45  11.97  11.86  11.92  11.74  12.02  12.35
  10.64  10.74  10.95  11.62  12.17  11.62  11.28  11.20  11.08  10.82  11.32  10.96  11.22  11.45  11.97  11.86  11.92  11.74  12.02  12.35
  10.64  10.74  10.95  11.62  12.17  11.62  11.28  11.20  11.08  10.82  11.32  10.96  11.22  11.45  11.97  11.86  11.92  11.74  12.02  12.35
  10.64  10.74  10.95  11.62  12.17  11.62  11.28  11.20  11.08  10.82  11.32  10.96  11.22  11.45  11.97  11.86  11.92  11.74  12.02  12.35
  10.64  10.74  10.95  11.62  12.17  11.62  11.28  11.20  11.08  10.82  11.32  10.96  11.22  11.45  11.97  11.86  11.92  11.74  12.02  12.35
