# Supplementary material for: Accounting for skill in trend, variability, and autocorrelation facilitates better multi-model projections: Application to the AMOC and temperature time series
Source: PLoS One. 2019 Apr 10;14(4):e0214535. doi: 10.1371/journal.pone.0214535 (PMC6457553; doi:10.1371/journal.pone.0214535)
Supplement: S2 File — (ZIP) [file pone.0214535.s002.zip › input/readme~]

===============================================================================
Variable Units:
---------------
tasmean => Deg C
pracc   => mm mo-1
AMOCIndex => AMOC Index calculated following Rahmstorf et al. (2015); 
             using updated region (Rahmstorf et al., pers comm, 2016). 
             Anomaly wrt 1880-1909, deg. K. Drift-corrected using 1850-2100
             picontrol runs. 

             COBE-SST2 dataset is the default dataset to use with this model
             output. It is also used for all tests.

Information About Ocean Temperatures (tos*)
-------------------------------------------
- tosano* are anomalies, tos* are actual data
- I divided into 4 regions (Korea, WestSea, SouthSea, and EastSea) (these are rows), but I use
  only 3 regions (WestSea, SouthSea, and EastSea) because of domain problems.
- Look at the folders, there are JFM season which actually is DJF season. I modified data because the code handles DJF in a different way. 
- The observation data are made from HadISST data. 
- Anomalies data are made from climatology (1941 to 2000). Y = X(rcp) – X(climatology)(1941-2000).
- So, Historical periods of raw data are 1941-2000 and 1971-2000. As (5) issue, Historical and 
RCP data are made from climatology(1941-2000), just one period(1941-2000). NOTE. 
RCP data are two period(2041-2060, 2081-2100). 

===============================================================================
