# Supplementary material for: Accounting for skill in trend, variability, and autocorrelation facilitates better multi-model projections: Application to the AMOC and temperature time series
Source: PLoS One. 2019 Apr 10;14(4):e0214535. doi: 10.1371/journal.pone.0214535 (PMC6457553; doi:10.1371/journal.pone.0214535)
Supplement: S2 File — (ZIP) [file pone.0214535.s002.zip › input/tasmaxrcp85/M9_2041_2060_pp_JJA_tasmaxrcp85_clim.txt]

26.22 26.49 26.17 26.13 27.07 26.09 26.14 27.06 26.21 26.43 26.50 25.73 26.35 27.25 28.03 26.01 26.63 26.80 27.11 27.22
