# Supplementary material for: Accounting for skill in trend, variability, and autocorrelation facilitates better multi-model projections: Application to the AMOC and temperature time series
Source: PLoS One. 2019 Apr 10;14(4):e0214535. doi: 10.1371/journal.pone.0214535 (PMC6457553; doi:10.1371/journal.pone.0214535)
Supplement: S2 File — (ZIP) [file pone.0214535.s002.zip › input/tasmaxrcp85/M8_2041_2060_pp_JJA_tasmaxrcp85_clim.txt]

27.44 27.29 27.15 28.00 27.66 27.27 27.74 27.00 27.85 27.73 27.34 27.17 27.35 27.15 27.86 28.83 28.49 27.62 28.09 28.39
