# Supplementary material for: Accounting for skill in trend, variability, and autocorrelation facilitates better multi-model projections: Application to the AMOC and temperature time series
Source: PLoS One. 2019 Apr 10;14(4):e0214535. doi: 10.1371/journal.pone.0214535 (PMC6457553; doi:10.1371/journal.pone.0214535)
Supplement: S2 File — (ZIP) [file pone.0214535.s002.zip › input/tasmaxrcp85/M27_2081_2100_pp_JJA_tasmaxrcp85_clim.txt]

28.63 27.27 29.70 28.69 27.26 29.61 27.98 28.79 28.82 29.71 31.09 29.92 31.08 29.98 31.07 29.79 30.15 28.07 30.55 29.81
