# Supplementary material for: Accounting for skill in trend, variability, and autocorrelation facilitates better multi-model projections: Application to the AMOC and temperature time series
Source: PLoS One. 2019 Apr 10;14(4):e0214535. doi: 10.1371/journal.pone.0214535 (PMC6457553; doi:10.1371/journal.pone.0214535)
Supplement: S2 File — (ZIP) [file pone.0214535.s002.zip › input/tasmaxrcp85/M10_2081_2100_pp_JJA_tasmaxrcp85_clim.txt]

28.19 29.30 29.42 30.37 29.42 31.02 30.83 29.85 30.32 31.04 30.47 29.50 30.18 30.49 30.05 30.61 30.96 30.33 32.41 31.01
