# Supplementary material for: Accounting for skill in trend, variability, and autocorrelation facilitates better multi-model projections: Application to the AMOC and temperature time series
Source: PLoS One. 2019 Apr 10;14(4):e0214535. doi: 10.1371/journal.pone.0214535 (PMC6457553; doi:10.1371/journal.pone.0214535)
Supplement: S2 File — (ZIP) [file pone.0214535.s002.zip › input/tasmaxrcp85/M26_2081_2100_pp_JJA_tasmaxrcp85_clim.txt]

29.89 29.18 29.64 30.14 31.80 30.23 29.85 29.88 30.82 31.92 29.57 30.31 30.79 32.22 30.50 31.05 30.75 30.37 30.58 31.36
