# Supplementary material for: Accounting for skill in trend, variability, and autocorrelation facilitates better multi-model projections: Application to the AMOC and temperature time series
Source: PLoS One. 2019 Apr 10;14(4):e0214535. doi: 10.1371/journal.pone.0214535 (PMC6457553; doi:10.1371/journal.pone.0214535)
Supplement: S2 File — (ZIP) [file pone.0214535.s002.zip › input/tasmaxrcp85/M11_2081_2100_pp_JJA_tasmaxrcp85_clim.txt]

28.04 27.70 27.63 28.65 27.40 28.99 27.83 27.76 29.07 28.67 26.72 27.06 28.17 28.21 28.43 28.13 27.45 28.80 28.89 28.49
