# Supplementary material for: Accounting for skill in trend, variability, and autocorrelation facilitates better multi-model projections: Application to the AMOC and temperature time series
Source: PLoS One. 2019 Apr 10;14(4):e0214535. doi: 10.1371/journal.pone.0214535 (PMC6457553; doi:10.1371/journal.pone.0214535)
Supplement: S2 File — (ZIP) [file pone.0214535.s002.zip › input/tasmaxrcp85/M12_2081_2100_pp_JJA_tasmaxrcp85_clim.txt]

28.86 32.28 28.71 30.24 31.34 31.87 33.09 31.41 31.79 32.41 33.22 31.25 32.72 33.12 31.20 33.13 29.55 31.33 30.51 30.94
