# Supplementary material for: Accounting for skill in trend, variability, and autocorrelation facilitates better multi-model projections: Application to the AMOC and temperature time series
Source: PLoS One. 2019 Apr 10;14(4):e0214535. doi: 10.1371/journal.pone.0214535 (PMC6457553; doi:10.1371/journal.pone.0214535)
Supplement: S2 File — (ZIP) [file pone.0214535.s002.zip › input/tasmaxrcp85/M25_2081_2100_pp_JJA_tasmaxrcp85_clim.txt]

32.65 34.53 33.77 32.80 33.75 32.89 32.10 32.94 33.63 32.74 33.74 34.66 34.06 33.07 35.13 35.05 34.89 34.53 35.48 35.01
