# Supplementary material for: Accounting for skill in trend, variability, and autocorrelation facilitates better multi-model projections: Application to the AMOC and temperature time series
Source: PLoS One. 2019 Apr 10;14(4):e0214535. doi: 10.1371/journal.pone.0214535 (PMC6457553; doi:10.1371/journal.pone.0214535)
Supplement: S2 File — (ZIP) [file pone.0214535.s002.zip › input/tasmaxrcp85/M13_2081_2100_pp_JJA_tasmaxrcp85_clim.txt]

26.85 26.89 27.93 27.71 30.24 28.77 27.86 27.73 29.31 28.05 27.35 27.22 28.45 29.16 28.86 28.15 28.05 27.67 28.20 27.75
