# Supplementary material for: Accounting for skill in trend, variability, and autocorrelation facilitates better multi-model projections: Application to the AMOC and temperature time series
Source: PLoS One. 2019 Apr 10;14(4):e0214535. doi: 10.1371/journal.pone.0214535 (PMC6457553; doi:10.1371/journal.pone.0214535)
Supplement: S2 File — (ZIP) [file pone.0214535.s002.zip › input/tasmaxrcp85/M24_2081_2100_pp_JJA_tasmaxrcp85_clim.txt]

30.63 29.39 30.27 31.64 31.45 29.95 30.27 30.48 31.53 29.95 30.16 31.14 30.92 31.69 29.68 29.83 31.47 31.53 30.26 30.98
