# Supplementary material for: Accounting for skill in trend, variability, and autocorrelation facilitates better multi-model projections: Application to the AMOC and temperature time series
Source: PLoS One. 2019 Apr 10;14(4):e0214535. doi: 10.1371/journal.pone.0214535 (PMC6457553; doi:10.1371/journal.pone.0214535)
Supplement: S2 File — (ZIP) [file pone.0214535.s002.zip › input/tasmaxrcp85/M15_2081_2100_pp_JJA_tasmaxrcp85_clim.txt]

26.98 28.84 28.56 28.81 29.74 28.75 28.05 28.94 29.65 28.76 28.88 28.09 29.45 29.01 30.30 30.65 29.07 29.47 29.80 30.73
