# Supplementary material for: Accounting for skill in trend, variability, and autocorrelation facilitates better multi-model projections: Application to the AMOC and temperature time series
Source: PLoS One. 2019 Apr 10;14(4):e0214535. doi: 10.1371/journal.pone.0214535 (PMC6457553; doi:10.1371/journal.pone.0214535)
Supplement: S2 File — (ZIP) [file pone.0214535.s002.zip › input/tasmaxrcp85/M22_2081_2100_pp_JJA_tasmaxrcp85_clim.txt]

28.15 27.95 27.94 27.74 26.94 28.74 29.03 27.75 29.06 28.33 29.54 28.13 28.64 28.76 29.02 28.38 29.11 28.99 28.66 29.43
