# Supplementary material for: Accounting for skill in trend, variability, and autocorrelation facilitates better multi-model projections: Application to the AMOC and temperature time series
Source: PLoS One. 2019 Apr 10;14(4):e0214535. doi: 10.1371/journal.pone.0214535 (PMC6457553; doi:10.1371/journal.pone.0214535)
Supplement: S2 File — (ZIP) [file pone.0214535.s002.zip › input/tasmaxrcp85/M14_2081_2100_pp_JJA_tasmaxrcp85_clim.txt]

28.22 29.47 28.27 29.52 29.36 29.36 29.36 29.85 29.75 29.39 29.11 29.70 30.66 30.29 30.42 29.15 28.49 30.22 29.51 28.18
