# Supplementary material for: Accounting for skill in trend, variability, and autocorrelation facilitates better multi-model projections: Application to the AMOC and temperature time series
Source: PLoS One. 2019 Apr 10;14(4):e0214535. doi: 10.1371/journal.pone.0214535 (PMC6457553; doi:10.1371/journal.pone.0214535)
Supplement: S2 File — (ZIP) [file pone.0214535.s002.zip › input/tasmaxrcp85/M23_2081_2100_pp_JJA_tasmaxrcp85_clim.txt]

33.28 35.23 33.24 33.02 33.62 35.38 34.88 34.04 34.07 33.74 34.10 33.69 34.72 34.50 35.83 34.33 35.42 35.21 34.90 34.71
