# Supplementary material for: Accounting for skill in trend, variability, and autocorrelation facilitates better multi-model projections: Application to the AMOC and temperature time series
Source: PLoS One. 2019 Apr 10;14(4):e0214535. doi: 10.1371/journal.pone.0214535 (PMC6457553; doi:10.1371/journal.pone.0214535)
Supplement: S2 File — (ZIP) [file pone.0214535.s002.zip › input/tasmaxrcp85/M20_2081_2100_pp_JJA_tasmaxrcp85_clim.txt]

25.59 26.47 26.21 26.69 27.15 26.09 26.53 26.23 25.86 26.69 27.55 26.38 26.98 26.27 27.55 26.43 27.00 26.89 26.72 26.19
