# Supplementary material for: Accounting for skill in trend, variability, and autocorrelation facilitates better multi-model projections: Application to the AMOC and temperature time series
Source: PLoS One. 2019 Apr 10;14(4):e0214535. doi: 10.1371/journal.pone.0214535 (PMC6457553; doi:10.1371/journal.pone.0214535)
Supplement: S2 File — (ZIP) [file pone.0214535.s002.zip › input/tasmaxrcp85/M17_2081_2100_pp_JJA_tasmaxrcp85_clim.txt]

27.26 26.38 27.01 27.22 26.81 28.81 26.33 26.56 26.48 26.75 28.24 26.49 27.33 27.77 27.27 27.78 27.13 27.04 27.09 27.91
