# Supplementary material for: Accounting for skill in trend, variability, and autocorrelation facilitates better multi-model projections: Application to the AMOC and temperature time series
Source: PLoS One. 2019 Apr 10;14(4):e0214535. doi: 10.1371/journal.pone.0214535 (PMC6457553; doi:10.1371/journal.pone.0214535)
Supplement: S2 File — (ZIP) [file pone.0214535.s002.zip › input/tasmaxrcp85/M21_2081_2100_pp_JJA_tasmaxrcp85_clim.txt]

31.05 30.99 31.34 31.42 30.74 31.34 31.29 30.97 31.70 31.37 32.00 31.24 32.32 30.94 32.35 32.94 31.83 32.19 32.33 32.08
