# Supplementary material for: Accounting for skill in trend, variability, and autocorrelation facilitates better multi-model projections: Application to the AMOC and temperature time series
Source: PLoS One. 2019 Apr 10;14(4):e0214535. doi: 10.1371/journal.pone.0214535 (PMC6457553; doi:10.1371/journal.pone.0214535)
Supplement: S2 File — (ZIP) [file pone.0214535.s002.zip › input/tasmaxrcp85/M16_2081_2100_pp_JJA_tasmaxrcp85_clim.txt]

27.30 25.23 26.93 25.96 27.14 25.29 25.91 25.84 25.25 25.29 25.95 25.79 25.61 27.23 25.12 26.17 28.13 26.66 26.52 27.05
