# Supplementary material for: Accounting for skill in trend, variability, and autocorrelation facilitates better multi-model projections: Application to the AMOC and temperature time series
Source: PLoS One. 2019 Apr 10;14(4):e0214535. doi: 10.1371/journal.pone.0214535 (PMC6457553; doi:10.1371/journal.pone.0214535)
Supplement: S2 File — (ZIP) [file pone.0214535.s002.zip › input/tasmaxrcp85/M13_2041_2060_pp_JJA_tasmaxrcp85_clim.txt]

26.09 27.39 25.80 25.46 26.47 26.37 25.82 26.60 26.47 26.19 27.86 28.10 27.42 26.37 27.14 27.43 26.58 28.85 26.75 26.85
